# Supplementary material for: Transcriptome Analysis of Wheat–Tilletia indica Interaction Provides Defense and Pathogenesis-Related Genes
Source: Plants (Basel). 2022 Nov 11;11(22):3061. doi: 10.3390/plants11223061 (PMC9698794; doi:10.3390/plants11223061)
Supplement: Supplementary file 1 [file plants-11-03061-s001.zip]

Archive with 7 entries (7 files):
- plants-1953648-supplementary/Table S1.xlsx
- plants-1953648-supplementary/Table S2.xls
- plants-1953648-supplementary/Table S3.xls
- plants-1953648-supplementary/Table S4.xls
- plants-1953648-supplementary/Table S5.xls
- plants-1953648-supplementary/Table S6.xlsx
- plants-1953648-supplementary/Table S7.xls
