# Supplementary material for: Transcriptome Analysis of Wheat–Tilletia indica Interaction Provides Defense and Pathogenesis-Related Genes
Source: Plants (Basel). 2022 Nov 11;11(22):3061. doi: 10.3390/plants11223061 (PMC9698794; doi:10.3390/plants11223061)
Supplement: Supplementary file 1 [file plants-11-03061-s001.zip › plants-1953648-supplementary/Table S1.xlsx]

## Sheet: Gene_Express_Both
Gene IDS	Chromosome/scaffold name	Gene biotype	baseMean Susceptible	baseMean Resistant	foldChange	log2FoldChange	P-value	FDR corrected P-value	Regulation	Significance	UniProtKB/TrEMBL ID	GO term accession	GO term name	GO domain	Pfam ID	SMART ID	PANTHER ID
TRIAE_CS42_1AL_TGACv1_000002_AA0000030	TGACv1_scaffold_000002_1AL	protein_coding	4470.59	2769.02	0.619385	-0.691091	0.18831	1	Down	No					PF12937	SM00367	PTHR24006
TRIAE_CS42_1AL_TGACv1_000002_AA0000050	TGACv1_scaffold_000002_1AL	protein_coding	4030.19	3555	0.882094	-0.180996	0.729276	1	Down	No					PF00071	SM00176	PTHR24073
TRIAE_CS42_1AL_TGACv1_000003_AA0000090	TGACv1_scaffold_000003_1AL	protein_coding	1208.54	1157.01	0.95736	-0.0628668	0.916821	1	Down	No					PF07059	SM00234	PTHR12136
TRIAE_CS42_1AL_TGACv1_000007_AA0000140	TGACv1_scaffold_000007_1AL	protein_coding	47.1127	14.6457	0.310865	-1.68564	0.181665	1	Down	No					PF00657		PTHR22835
TRIAE_CS42_1AL_TGACv1_000007_AA0000150	TGACv1_scaffold_000007_1AL	protein_coding	5.12095	7.81105	1.52531	0.609105	0.642513	1	Up	No	W4ZQ87	GO:0005509	calcium ion binding	molecular_function	PF13833	SM00054	PTHR23056
TRIAE_CS42_1AL_TGACv1_000008_AA0000160	TGACv1_scaffold_000008_1AL	protein_coding	114.709	59.5593	0.519219	-0.945585	0.417903	1	Down	No					PF02362	SM01019	PTHR31391
TRIAE_CS42_1AL_TGACv1_000008_AA0000170	TGACv1_scaffold_000008_1AL	protein_coding	1715.52	1766.27	1.02959	0.0420643	0.94085	1	Up	No					PF08263		PTHR27003
TRIAE_CS42_1AL_TGACv1_000008_AA0000180	TGACv1_scaffold_000008_1AL	protein_coding	916.65	841.641	0.91817	-0.123167	0.847161	1	Down	No					PF13673		PTHR23091
TRIAE_CS42_1AL_TGACv1_000008_AA0000190	TGACv1_scaffold_000008_1AL	protein_coding	36.8708	101.544	2.75404	1.46155	0.22929	1	Up	No							PTHR33781
TRIAE_CS42_1AL_TGACv1_000008_AA0000220	TGACv1_scaffold_000008_1AL	protein_coding	41.9918	115.213	2.7437	1.45612	0.22301	1	Up	No					PF00201		PTHR11926
TRIAE_CS42_1AL_TGACv1_000008_AA0000260	TGACv1_scaffold_000008_1AL	protein_coding	384.071	446.206	1.16178	0.216337	0.785639	1	Up	No							PTHR31949
TRIAE_CS42_1AL_TGACv1_000008_AA0000280	TGACv1_scaffold_000008_1AL	protein_coding	4964.25	4403.48	0.887038	-0.172932	0.739978	1	Down	No	W4ZPN9						PTHR12606
TRIAE_CS42_1AL_TGACv1_000008_AA0000300	TGACv1_scaffold_000008_1AL	protein_coding	528.482	779.152	1.47432	0.560051	0.415836	1	Up	No					PF08263	SM00369	PTHR27008
TRIAE_CS42_1AL_TGACv1_000012_AA0000330	TGACv1_scaffold_000012_1AL	protein_coding	347.2	382.741	1.10236	0.140601	0.866416	1	Up	No					PF00800		PTHR21022
TRIAE_CS42_1AL_TGACv1_000013_AA0000390	TGACv1_scaffold_000013_1AL	protein_coding	656.506	555.561	0.846239	-0.240863	0.732968	1	Down	No					PF02826		PTHR10996
TRIAE_CS42_1AL_TGACv1_000013_AA0000410	TGACv1_scaffold_000013_1AL	protein_coding	81.9352	165.985	2.02581	1.0185	0.35091	1	Up	No					PF00069	SM00220	PTHR27001
TRIAE_CS42_1AL_TGACv1_000014_AA0000420	TGACv1_scaffold_000014_1AL	protein_coding	30.7257	8.78743	0.285996	-1.80593	0.124061	1	Down	No					PF13921	SM00717	PTHR21717
TRIAE_CS42_1AL_TGACv1_000015_AA0000440	TGACv1_scaffold_000015_1AL	protein_coding	626.804	667.845	1.06548	0.0914977	0.89637	1	Up	No							PTHR33065
TRIAE_CS42_1AL_TGACv1_000016_AA0000470	TGACv1_scaffold_000016_1AL	protein_coding	21206.9	27937.2	1.31736	0.397655	0.514814	1	Up	No	A0A0C4BK59	GO:0019464	glycine decarboxylation via glycine cleavage system	biological_process	PF01597		PTHR11715
TRIAE_CS42_1AL_TGACv1_000020_AA0000620	TGACv1_scaffold_000020_1AL	protein_coding	911.529	906.082	0.994024	-0.00864751	0.990989	1	Down	No					PF00076	SM00360	PTHR24012
TRIAE_CS42_1AL_TGACv1_000020_AA0000630	TGACv1_scaffold_000020_1AL	protein_coding	38.9192	99.5909	2.55891	1.35553	0.263745	1	Up	No					PF00544	SM00656	PTHR31683
TRIAE_CS42_1AL_TGACv1_000024_AA0000670	TGACv1_scaffold_000024_1AL	protein_coding	1095.88	1105.26	1.00856	0.0122962	0.985366	1	Up	No					PF01008		PTHR10233
TRIAE_CS42_1AL_TGACv1_000024_AA0000690	TGACv1_scaffold_000024_1AL	protein_coding	3842.76	2931.1	0.762758	-0.390703	0.457015	1	Down	No	W4ZTN5				PF07765		PTHR32258
TRIAE_CS42_1AL_TGACv1_000028_AA0000820	TGACv1_scaffold_000028_1AL	protein_coding	63.4998	109.355	1.72213	0.784192	0.502731	1	Up	No					PF07727	SM00061	PTHR11439
TRIAE_CS42_1AL_TGACv1_000028_AA0000840	TGACv1_scaffold_000028_1AL	protein_coding	207.911	264.599	1.27266	0.347846	0.708785	1	Up	No	W4ZR71
TRIAE_CS42_1AL_TGACv1_000028_AA0000860	TGACv1_scaffold_000028_1AL	protein_coding	1347.83	1046.68	0.776565	-0.364822	0.537506	1	Down	No					PF06883		PTHR20856
TRIAE_CS42_1AL_TGACv1_000029_AA0000890	TGACv1_scaffold_000029_1AL	protein_coding	2524.63	2292.54	0.908071	-0.139122	0.796144	1	Down	No					PF12220	SM00360	PTHR13952
TRIAE_CS42_1AL_TGACv1_000032_AA0000960	TGACv1_scaffold_000032_1AL	protein_coding	74.7659	55.6537	0.744373	-0.425902	0.731655	1	Down	No					PF03514		PTHR31636
TRIAE_CS42_1AL_TGACv1_000035_AA0001020	TGACv1_scaffold_000035_1AL	protein_coding	446.547	427.655	0.957693	-0.0623642	0.938879	1	Down	No							PTHR31669
TRIAE_CS42_1AL_TGACv1_000035_AA0001030	TGACv1_scaffold_000035_1AL	protein_coding	35.8467	19.5276	0.544754	-0.876322	0.482546	1	Down	No					PF13516	SM00369	PTHR27008
TRIAE_CS42_1AL_TGACv1_000037_AA0001080	TGACv1_scaffold_000037_1AL	protein_coding	13.3145	13.6693	1.02665	0.0379482	1	1	Up	No					PF03637	SM01388	PTHR22599
TRIAE_CS42_1AL_TGACv1_000037_AA0001090	TGACv1_scaffold_000037_1AL	protein_coding	62.4756	101.544	1.62533	0.700735	0.553109	1	Up	No
TRIAE_CS42_1AL_TGACv1_000044_AA0001180	TGACv1_scaffold_000044_1AL	protein_coding	547.942	272.41	0.497152	-1.00824	0.205306	1	Down	No
TRIAE_CS42_1AL_TGACv1_000046_AA0001210	TGACv1_scaffold_000046_1AL	protein_coding	43.016	35.1497	0.817132	-0.291359	0.832181	1	Down	No
TRIAE_CS42_1AL_TGACv1_000048_AA0001270	TGACv1_scaffold_000048_1AL	protein_coding	3310.18	2422.4	0.731803	-0.450472	0.395817	1	Down	No	W4ZN76				PF15801		PTHR12121
TRIAE_CS42_1AL_TGACv1_000049_AA0001280	TGACv1_scaffold_000049_1AL	protein_coding	1151.19	1033.01	0.897342	-0.156269	0.796156	1	Down	No					PF14299		PTHR31960
TRIAE_CS42_1AL_TGACv1_000051_AA0001340	TGACv1_scaffold_000051_1AL	protein_coding	24153.5	16343.6	0.676658	-0.563501	0.339281	1	Down	No					PF11421	SM00382	PTHR15184
TRIAE_CS42_1AL_TGACv1_000051_AA0001350	TGACv1_scaffold_000051_1AL	protein_coding	134.169	16.5985	0.123713	-3.01493	0.0183155	0.48288	Down	Yes					PF03999		PTHR19321
TRIAE_CS42_1AL_TGACv1_000051_AA0001360	TGACv1_scaffold_000051_1AL	protein_coding	159.774	116.189	0.727212	-0.459551	0.667338	1	Down	No					PF00917	SM00225	PTHR26379
TRIAE_CS42_1AL_TGACv1_000051_AA0001370	TGACv1_scaffold_000051_1AL	protein_coding	81.9352	171.843	2.0973	1.06854	0.325555	1	Up	No					PF00651	SM00225	PTHR26379
TRIAE_CS42_1AL_TGACv1_000051_AA0001400	TGACv1_scaffold_000051_1AL	protein_coding	129.048	114.237	0.885226	-0.175882	0.878256	1	Down	No					PF04055	SM00729	PTHR13932
TRIAE_CS42_1AL_TGACv1_000054_AA0001490	TGACv1_scaffold_000054_1AL	protein_coding	305.209	409.104	1.34041	0.422671	0.60916	1	Up	No					PF00646	SM00256	PTHR32133
TRIAE_CS42_1AL_TGACv1_000054_AA0001530	TGACv1_scaffold_000054_1AL	protein_coding	809.11	431.561	0.533377	-0.906773	0.196135	1	Down	No	W4ZLJ6	GO:0016874	ligase activity	molecular_function	PF03145		PTHR10315
TRIAE_CS42_1AL_TGACv1_000054_AA0001550	TGACv1_scaffold_000054_1AL	protein_coding	33.7983	102.52	3.03329	1.60088	0.190302	1	Up	No							PTHR33157
TRIAE_CS42_1AL_TGACv1_000054_AA0001600	TGACv1_scaffold_000054_1AL	protein_coding	716.933	732.286	1.02141	0.0305687	0.965658	1	Up	No					PF07228	SM00332	PTHR12320
TRIAE_CS42_1AL_TGACv1_000054_AA0001610	TGACv1_scaffold_000054_1AL	protein_coding	81.9352	101.544	1.23932	0.309545	0.79447	1	Up	No							PTHR36339
TRIAE_CS42_1AL_TGACv1_000054_AA0001630	TGACv1_scaffold_000054_1AL	protein_coding	200.741	111.307	0.554482	-0.850787	0.410204	1	Down	No					PF10409	SM01326	PTHR23213
TRIAE_CS42_1AL_TGACv1_000054_AA0001650	TGACv1_scaffold_000054_1AL	protein_coding	72.7175	120.095	1.65153	0.7238	0.528574	1	Up	No							PTHR33133
TRIAE_CS42_1AL_TGACv1_000055_AA0001690	TGACv1_scaffold_000055_1AL	protein_coding	499.805	456.946	0.91425	-0.12934	0.866215	1	Down	No					PF14416		PTHR32285
TRIAE_CS42_1AL_TGACv1_000055_AA0001700	TGACv1_scaffold_000055_1AL	protein_coding	691.328	450.112	0.651082	-0.619088	0.387806	1	Down	No					PF01501		PTHR11183
TRIAE_CS42_1AL_TGACv1_000055_AA0001720	TGACv1_scaffold_000055_1AL	protein_coding	137.241	92.7562	0.675861	-0.565201	0.61101	1	Down	No							PTHR33728
TRIAE_CS42_1AL_TGACv1_000055_AA0001730	TGACv1_scaffold_000055_1AL	protein_coding	10.2419	15.6221	1.52531	0.609105	0.581725	1	Up	No
TRIAE_CS42_1AL_TGACv1_000056_AA0001780	TGACv1_scaffold_000056_1AL	protein_coding	10588.1	10547.8	0.9962	-0.00549208	0.992073	1	Down	No					PF07991		PTHR21371
TRIAE_CS42_1AL_TGACv1_000056_AA0001790	TGACv1_scaffold_000056_1AL	protein_coding	10.2419	5.85829	0.571992	-0.805933	0.39822	1	Down	No							PTHR11439
TRIAE_CS42_1AL_TGACv1_000056_AA0001800	TGACv1_scaffold_000056_1AL	protein_coding	524.385	588.758	1.12276	0.167047	0.81851	1	Up	No					PF00808		PTHR11064
TRIAE_CS42_1AL_TGACv1_000056_AA0001810	TGACv1_scaffold_000056_1AL	protein_coding	4100.86	2292.54	0.55904	-0.838977	0.113002	1	Down	No					PF06418		PTHR11550
TRIAE_CS42_1AL_TGACv1_000059_AA0001820	TGACv1_scaffold_000059_1AL	protein_coding	119.83	59.5593	0.49703	-1.00859	0.385427	1	Down	No							PTHR12827
TRIAE_CS42_1AL_TGACv1_000059_AA0001840	TGACv1_scaffold_000059_1AL	protein_coding	44.0402	18.5512	0.421235	-1.2473	0.319876	1	Down	No							PTHR12827
TRIAE_CS42_1AL_TGACv1_000059_AA0001850	TGACv1_scaffold_000059_1AL	protein_coding	1858.9	1305.42	0.702253	-0.509937	0.3672	1	Down	No					PF00962		PTHR11359
TRIAE_CS42_1AL_TGACv1_000060_AA0001880	TGACv1_scaffold_000060_1AL	protein_coding	37.895	146.457	3.86481	1.9504	0.0992832	0.988389	Up	No					PF08613		PTHR15615
TRIAE_CS42_1AL_TGACv1_000062_AA0001890	TGACv1_scaffold_000062_1AL	protein_coding	882.852	944.161	1.06944	0.096861	0.878747	1	Up	No	W4ZQS6						PTHR33065
TRIAE_CS42_1AL_TGACv1_000063_AA0001930	TGACv1_scaffold_000063_1AL	protein_coding	399.434	282.174	0.706435	-0.501372	0.549295	1	Down	No
TRIAE_CS42_1AL_TGACv1_000063_AA0001940	TGACv1_scaffold_000063_1AL	protein_coding	227.37	164.032	0.721432	-0.471065	0.629642	1	Down	No					PF14432		PTHR24015
TRIAE_CS42_1AL_TGACv1_000064_AA0001950	TGACv1_scaffold_000064_1AL	protein_coding	1092.81	1372.79	1.2562	0.329069	0.576096	1	Up	No	W4ZR21				PF03766		PTHR31775
TRIAE_CS42_1AL_TGACv1_000065_AA0001960	TGACv1_scaffold_000065_1AL	protein_coding	776.336	847.499	1.09167	0.12653	0.846307	1	Up	No					PF08323		PTHR12526
TRIAE_CS42_1AL_TGACv1_000065_AA0001970	TGACv1_scaffold_000065_1AL	protein_coding	25.6048	41.008	1.60158	0.679494	0.59532	1	Up	No					PF00011		PTHR11527
TRIAE_CS42_1AL_TGACv1_000066_AA0001980	TGACv1_scaffold_000066_1AL	protein_coding	672.893	676.632	1.00556	0.007995	0.993104	1	Up	No	W5A4W8				PF07189		PTHR20978
TRIAE_CS42_1AL_TGACv1_000066_AA0001990	TGACv1_scaffold_000066_1AL	protein_coding	15.3629	9.76381	0.635547	-0.653929	0.543849	1	Down	No					PF01575		PTHR13078
TRIAE_CS42_1AL_TGACv1_000066_AA0002020	TGACv1_scaffold_000066_1AL	protein_coding	34.8225	38.0789	1.09351	0.128972	0.940473	1	Up	No					PF12819	SM00220	PTHR27003
TRIAE_CS42_1AL_TGACv1_000066_AA0002040	TGACv1_scaffold_000066_1AL	protein_coding	8.19352	23.4332	2.85996	1.516	0.166426	1	Up	No					PF12819	SM00220	PTHR27003
TRIAE_CS42_1AL_TGACv1_000066_AA0002050	TGACv1_scaffold_000066_1AL	protein_coding	11.2661	11.7166	1.03999	0.0565639	1	1	Up	No
TRIAE_CS42_1AL_TGACv1_000066_AA0002080	TGACv1_scaffold_000066_1AL	protein_coding	35.8467	33.197	0.926083	-0.110787	0.953789	1	Down	No							PTHR35481
TRIAE_CS42_1AL_TGACv1_000066_AA0002090	TGACv1_scaffold_000066_1AL	protein_coding	10.2419	22.4568	2.19264	1.13267	0.306727	1	Up	No					PF13855	SM00220	PTHR27003
TRIAE_CS42_1AL_TGACv1_000067_AA0002140	TGACv1_scaffold_000067_1AL	protein_coding	8.19352	22.4568	2.7408	1.45459	0.179393	1	Up	No					PF01428	SM00154	PTHR14677
TRIAE_CS42_1AL_TGACv1_000070_AA0002180	TGACv1_scaffold_000070_1AL	protein_coding	18.4354	78.1105	4.23698	2.08304	0.104851	1	Up	No					PF06203		PTHR31319
TRIAE_CS42_1AL_TGACv1_000070_AA0002190	TGACv1_scaffold_000070_1AL	protein_coding	2779.65	1987.91	0.715166	-0.48365	0.36915	1	Down	No					PF03372		PTHR31696
TRIAE_CS42_1AL_TGACv1_000070_AA0002230	TGACv1_scaffold_000070_1AL	protein_coding	17.4112	28.3151	1.62625	0.701551	0.57	1	Up	No							PTHR35163
TRIAE_CS42_1AL_TGACv1_000072_AA0002310	TGACv1_scaffold_000072_1AL	protein_coding	16.387	10.7402	0.655408	-0.609535	0.584429	1	Down	No					PF00249	SM00717	PTHR24078
TRIAE_CS42_1AL_TGACv1_000072_AA0002360	TGACv1_scaffold_000072_1AL	protein_coding	32.7741	15.6221	0.47666	-1.06897	0.380014	1	Down	No					PF00249	SM00717	PTHR24078
TRIAE_CS42_1AL_TGACv1_000072_AA0002370	TGACv1_scaffold_000072_1AL	protein_coding	12.2903	29.2914	2.3833	1.25296	0.288884	1	Up	No					PF00730	SM00478	PTHR10242
TRIAE_CS42_1AL_TGACv1_000072_AA0002380	TGACv1_scaffold_000072_1AL	protein_coding	37.895	9.76381	0.257654	-1.95649	0.112064	1	Down	No					PF00083		PTHR23500
TRIAE_CS42_1AL_TGACv1_000073_AA0002430	TGACv1_scaffold_000073_1AL	protein_coding	25.6048	86.8979	3.39382	1.76291	0.159969	1	Up	No					PF14223		PTHR35317
TRIAE_CS42_1AL_TGACv1_000073_AA0002440	TGACv1_scaffold_000073_1AL	protein_coding	20.4838	19.5276	0.95332	-0.068967	1	1	Down	No					PF03478		PTHR33110
TRIAE_CS42_1AL_TGACv1_000073_AA0002470	TGACv1_scaffold_000073_1AL	protein_coding	28.6773	36.1261	1.25974	0.333131	0.808008	1	Up	No	W4ZSY3				PF03478		PTHR33110
TRIAE_CS42_1AL_TGACv1_000073_AA0002490	TGACv1_scaffold_000073_1AL	protein_coding	73.7417	45.8899	0.622306	-0.684303	0.579447	1	Down	No	W4ZMD1						PTHR33110
TRIAE_CS42_1AL_TGACv1_000073_AA0002550	TGACv1_scaffold_000073_1AL	protein_coding	26.6289	16.5985	0.623325	-0.681944	0.577349	1	Down	No					PF03478		PTHR33110
TRIAE_CS42_1AL_TGACv1_000073_AA0002560	TGACv1_scaffold_000073_1AL	protein_coding	77.8384	67.3703	0.865515	-0.20837	0.871108	1	Down	No					PF03478		PTHR33110
TRIAE_CS42_1AL_TGACv1_000073_AA0002570	TGACv1_scaffold_000073_1AL	protein_coding	79.8868	63.4648	0.794434	-0.332001	0.788854	1	Down	No	W4ZSW7						PTHR33110
TRIAE_CS42_1AL_TGACv1_000073_AA0002580	TGACv1_scaffold_000073_1AL	protein_coding	632.949	1154.08	1.82334	0.866584	0.17164	1	Up	No	W4ZPC4	GO:0007264	small GTPase mediated signal transduction	biological_process	PF00071	SM00176	PTHR24073
TRIAE_CS42_1AL_TGACv1_000073_AA0002590	TGACv1_scaffold_000073_1AL	protein_coding	660.603	513.577	0.777436	-0.363203	0.609435	1	Down	No					PF13639	SM00184	PTHR22763
TRIAE_CS42_1AL_TGACv1_000076_AA0002630	TGACv1_scaffold_000076_1AL	protein_coding	228.394	269.481	1.17989	0.238658	0.796233	1	Up	No					PF13041		PTHR24015
TRIAE_CS42_1AL_TGACv1_000076_AA0002640	TGACv1_scaffold_000076_1AL	protein_coding	981.174	1407.94	1.43496	0.521007	0.378993	1	Up	No					PF03641		PTHR31223
TRIAE_CS42_1AL_TGACv1_000077_AA0002650	TGACv1_scaffold_000077_1AL	protein_coding	2022.78	2066.02	1.02138	0.03052	0.956376	1	Up	No					PF12752	SM00393	PTHR15672
TRIAE_CS42_1AL_TGACv1_000077_AA0002660	TGACv1_scaffold_000077_1AL	protein_coding	68.6207	88.8507	1.29481	0.372738	0.758493	1	Up	No					PF00702	SM00831	PTHR24093
TRIAE_CS42_1AL_TGACv1_000080_AA0002720	TGACv1_scaffold_000080_1AL	protein_coding	1028.29	634.648	0.617189	-0.696215	0.279864	1	Down	No							PTHR10288
TRIAE_CS42_1AL_TGACv1_000085_AA0002790	TGACv1_scaffold_000085_1AL	protein_coding	456.789	424.726	0.929808	-0.104995	0.894686	1	Down	No
TRIAE_CS42_1AL_TGACv1_000087_AA0002830	TGACv1_scaffold_000087_1AL	protein_coding	31172.2	30216.1	0.969326	-0.0449462	0.943953	1	Down	No	A3KLL4	GO:0030060	L-malate dehydrogenase activity	molecular_function	PF02866		PTHR23382
TRIAE_CS42_1AL_TGACv1_000088_AA0002860	TGACv1_scaffold_000088_1AL	protein_coding	146.459	154.268	1.05332	0.0749424	0.949054	1	Up	No					PF16916		PTHR11562
TRIAE_CS42_1AL_TGACv1_000088_AA0002870	TGACv1_scaffold_000088_1AL	protein_coding	2600.42	1038.87	0.399501	-1.32373	0.0185961	0.485207	Down	Yes	W4ZP01				PF09713		PTHR31871
TRIAE_CS42_1AL_TGACv1_000089_AA0002900	TGACv1_scaffold_000089_1AL	protein_coding	11.2661	116.189	10.3132	3.36642	0.0117455	0.383654	Up	Yes	W4ZN97	GO:0016620	oxidoreductase activity, acting on the aldehyde or oxo group of donors, NAD or NADP as acceptor	molecular_function	PF00171		PTHR11699
TRIAE_CS42_1AL_TGACv1_000089_AA0002910	TGACv1_scaffold_000089_1AL	protein_coding	2145.68	2939.88	1.37014	0.454325	0.396124	1	Up	No					PF00067		PTHR24298
TRIAE_CS42_1AL_TGACv1_000089_AA0002930	TGACv1_scaffold_000089_1AL	protein_coding	187.427	478.427	2.55261	1.35197	0.112586	1	Up	No					PF07837	SM01222	PTHR12234
TRIAE_CS42_1AL_TGACv1_000090_AA0002940	TGACv1_scaffold_000090_1AL	protein_coding	369.733	373.954	1.01142	0.0163786	0.987662	1	Up	No					PF02212	SM00302	PTHR11566
TRIAE_CS42_1AL_TGACv1_000090_AA0002950	TGACv1_scaffold_000090_1AL	protein_coding	39.9434	31.2442	0.782212	-0.354369	0.793018	1	Down	No	W4ZSJ7	GO:0006457	protein folding	biological_process	PF00118		PTHR11353
TRIAE_CS42_1AL_TGACv1_000093_AA0003080	TGACv1_scaffold_000093_1AL	protein_coding	2884.12	1837.55	0.637127	-0.650348	0.228346	1	Down	No					PF03828		PTHR12271
TRIAE_CS42_1AL_TGACv1_000097_AA0003170	TGACv1_scaffold_000097_1AL	protein_coding	41.9918	79.0869	1.88339	0.913331	0.457188	1	Up	No							PTHR36983
TRIAE_CS42_1AL_TGACv1_000097_AA0003190	TGACv1_scaffold_000097_1AL	protein_coding	2182.55	2261.3	1.03608	0.0511377	0.925545	1	Up	No					PF14237	SM00271	PTHR24078
TRIAE_CS42_1AL_TGACv1_000098_AA0003200	TGACv1_scaffold_000098_1AL	protein_coding	79.8868	48.8191	0.611103	-0.710513	0.561086	1	Down	No							PTHR12548
TRIAE_CS42_1AL_TGACv1_000099_AA0003240	TGACv1_scaffold_000099_1AL	protein_coding	44.0402	44.9135	1.01983	0.0283302	1	1	Up	No					PF03759		PTHR33101
TRIAE_CS42_1AL_TGACv1_000099_AA0003250	TGACv1_scaffold_000099_1AL	protein_coding	2255.27	5332.02	2.36425	1.24138	0.019118	0.493268	Up	Yes	W4ZSM1	GO:0015979	photosynthesis	biological_process	PF03244		PTHR34787
TRIAE_CS42_1AL_TGACv1_000099_AA0003260	TGACv1_scaffold_000099_1AL	protein_coding	67.5965	176.725	2.61441	1.38648	0.208459	1	Up	No	W4ZQY6				PF05726		PTHR13903
TRIAE_CS42_1AL_TGACv1_000099_AA0003270	TGACv1_scaffold_000099_1AL	protein_coding	195.62	169.89	0.86847	-0.203452	0.841223	1	Down	No	W4ZQR8	GO:0016021	integral component of membrane	cellular_component	PF13855	SM00220
TRIAE_CS42_1AL_TGACv1_000099_AA0003280	TGACv1_scaffold_000099_1AL	protein_coding	4626.27	3577.46	0.773293	-0.370912	0.477283	1	Down	No					PF12329		PTHR13140
TRIAE_CS42_1AL_TGACv1_000099_AA0003290	TGACv1_scaffold_000099_1AL	protein_coding	68.6207	73.2286	1.06715	0.0937625	0.949751	1	Up	No	W4ZTC3	GO:0016021	integral component of membrane	cellular_component	PF13968		PTHR31325
TRIAE_CS42_1AL_TGACv1_000099_AA0003310	TGACv1_scaffold_000099_1AL	protein_coding	58.3788	127.906	2.19096	1.13157	0.327951	1	Up	No					PF03101		PTHR31669
TRIAE_CS42_1AL_TGACv1_000099_AA0003320	TGACv1_scaffold_000099_1AL	protein_coding	26.6289	190.394	7.1499	2.83792	0.0173349	0.469971	Up	Yes					PF04434		PTHR31669
TRIAE_CS42_1AL_TGACv1_000099_AA0003330	TGACv1_scaffold_000099_1AL	protein_coding	87.0562	34.1733	0.392544	-1.34907	0.273089	1	Down	No							PTHR34835
TRIAE_CS42_1AL_TGACv1_000100_AA0003360	TGACv1_scaffold_000100_1AL	protein_coding	98.3222	67.3703	0.685199	-0.545405	0.645268	1	Down	No					PF03188	SM00665	PTHR10106
TRIAE_CS42_1AL_TGACv1_000100_AA0003370	TGACv1_scaffold_000100_1AL	protein_coding	129.048	94.709	0.733905	-0.446334	0.6911	1	Down	No					PF05970		PTHR23273
TRIAE_CS42_1AL_TGACv1_000103_AA0003380	TGACv1_scaffold_000103_1AL	protein_coding	55.3063	82.016	1.48294	0.568463	0.641007	1	Up	No							PTHR35770
TRIAE_CS42_1AL_TGACv1_000103_AA0003390	TGACv1_scaffold_000103_1AL	protein_coding	79.8868	121.071	1.51553	0.599827	0.599468	1	Up	No					PF03016		PTHR11062
TRIAE_CS42_1AL_TGACv1_000103_AA0003410	TGACv1_scaffold_000103_1AL	protein_coding	512.095	498.931	0.974293	-0.0375718	0.962446	1	Down	No							PTHR12526
TRIAE_CS42_1AL_TGACv1_000103_AA0003420	TGACv1_scaffold_000103_1AL	protein_coding	606.321	711.782	1.17394	0.231355	0.736912	1	Up	No					PF10475		PTHR13258
TRIAE_CS42_1AL_TGACv1_000103_AA0003430	TGACv1_scaffold_000103_1AL	protein_coding	1407.24	1150.18	0.81733	-0.291009	0.61879	1	Down	No					PF10474		PTHR13258
TRIAE_CS42_1AL_TGACv1_000103_AA0003440	TGACv1_scaffold_000103_1AL	protein_coding	35.8467	72.2522	2.01559	1.0112	0.415763	1	Up	No							PTHR34202
TRIAE_CS42_1AL_TGACv1_000106_AA0003470	TGACv1_scaffold_000106_1AL	protein_coding	9.21771	6.83467	0.741471	-0.431537	0.729526	1	Down	No					PF02933	SM01073	PTHR23077
TRIAE_CS42_1AL_TGACv1_000106_AA0003480	TGACv1_scaffold_000106_1AL	protein_coding	389.192	279.245	0.717499	-0.478951	0.569524	1	Down	No					PF00125	SM00427	PTHR23428
TRIAE_CS42_1AL_TGACv1_000108_AA0003500	TGACv1_scaffold_000108_1AL	protein_coding	157.725	206.016	1.30617	0.385346	0.699805	1	Up	No	W4ZTF4	GO:0005524	ATP binding	molecular_function	PF07714		PTHR27001
TRIAE_CS42_1AL_TGACv1_000109_AA0003510	TGACv1_scaffold_000109_1AL	protein_coding	285.749	264.599	0.925985	-0.110939	0.904113	1	Down	No					PF02537		PTHR28259
TRIAE_CS42_1AL_TGACv1_000109_AA0003520	TGACv1_scaffold_000109_1AL	protein_coding	166.943	125.953	0.754468	-0.406468	0.700335	1	Down	No					PF13041		PTHR24015
TRIAE_CS42_1AL_TGACv1_000109_AA0003540	TGACv1_scaffold_000109_1AL	protein_coding	140.314	121.071	0.862859	-0.212803	0.848352	1	Down	No					PF15011		PTHR37904
TRIAE_CS42_1AL_TGACv1_000110_AA0003590	TGACv1_scaffold_000110_1AL	protein_coding	17.4112	18.5512	1.06548	0.0914977	0.991451	1	Up	No					PF08284		PTHR24559
TRIAE_CS42_1AL_TGACv1_000110_AA0003600	TGACv1_scaffold_000110_1AL	protein_coding	201.765	130.835	0.648451	-0.62493	0.538894	1	Down	No
TRIAE_CS42_1AL_TGACv1_000110_AA0003620	TGACv1_scaffold_000110_1AL	protein_coding	22.5322	6.83467	0.303329	-1.72104	0.107495	1	Down	No					PF00412	SM00132	PTHR24206
TRIAE_CS42_1AL_TGACv1_000110_AA0003630	TGACv1_scaffold_000110_1AL	protein_coding	974.005	827.971	0.850069	-0.234348	0.710455	1	Down	No					PF08245		PTHR11136
TRIAE_CS42_1AL_TGACv1_000111_AA0003680	TGACv1_scaffold_000111_1AL	protein_coding	365.636	1003.72	2.74514	1.45688	0.034698	0.663848	Up	Yes					PF05199		PTHR10668
TRIAE_CS42_1AL_TGACv1_000112_AA0003690	TGACv1_scaffold_000112_1AL	protein_coding	3069.5	2334.53	0.760557	-0.394872	0.458463	1	Down	No					PF10262		PTHR13544
TRIAE_CS42_1AL_TGACv1_000112_AA0003700	TGACv1_scaffold_000112_1AL	protein_coding	170.016	116.189	0.683404	-0.549189	0.603336	1	Down	No							PTHR33086
TRIAE_CS42_1AL_TGACv1_000112_AA0003750	TGACv1_scaffold_000112_1AL	protein_coding	43.016	5.85829	0.136189	-2.87632	0.0270547	0.590008	Down	Yes							PTHR33086
TRIAE_CS42_1AL_TGACv1_000112_AA0003790	TGACv1_scaffold_000112_1AL	protein_coding	16.387	28.3151	1.72789	0.789014	0.51771	1	Up	No							PTHR33086
TRIAE_CS42_1AL_TGACv1_000112_AA0003800	TGACv1_scaffold_000112_1AL	protein_coding	22.5322	10.7402	0.47666	-1.06897	0.336599	1	Down	No							PTHR33086
TRIAE_CS42_1AL_TGACv1_000114_AA0003820	TGACv1_scaffold_000114_1AL	protein_coding	21.508	28.3151	1.31649	0.396697	0.766315	1	Up	No					PF03097	SM01041	PTHR23030
TRIAE_CS42_1AL_TGACv1_000114_AA0003830	TGACv1_scaffold_000114_1AL	protein_coding	765.07	805.515	1.05286	0.0743189	0.911115	1	Up	No					PF00335		PTHR32191
TRIAE_CS42_1AL_TGACv1_000115_AA0003860	TGACv1_scaffold_000115_1AL	protein_coding	2620.9	2001.58	0.763699	-0.388923	0.471251	1	Down	No					PF00782	SM00195	PTHR10159
TRIAE_CS42_1AL_TGACv1_000115_AA0003870	TGACv1_scaffold_000115_1AL	protein_coding	874.658	1682.3	1.92339	0.943648	0.108597	1	Up	No	W4ZUA1	GO:0006355	regulation of transcription, DNA-templated	biological_process	PF00249	SM00717	PTHR12374
TRIAE_CS42_1AL_TGACv1_000116_AA0003900	TGACv1_scaffold_000116_1AL	protein_coding	158.749	168.914	1.06403	0.0895368	0.935809	1	Up	No					PF13837		PTHR31307
TRIAE_CS42_1AL_TGACv1_000117_AA0003910	TGACv1_scaffold_000117_1AL	protein_coding	1600.81	1836.57	1.14728	0.198215	0.723006	1	Up	No					PF16550		PTHR12225
TRIAE_CS42_1AL_TGACv1_000118_AA0003960	TGACv1_scaffold_000118_1AL	protein_coding	1271.02	1477.26	1.16227	0.216942	0.707562	1	Up	No					PF07714		PTHR24055
TRIAE_CS42_1AL_TGACv1_000119_AA0004010	TGACv1_scaffold_000119_1AL	protein_coding	73.7417	48.8191	0.662028	-0.595036	0.630198	1	Down	No					PF07893		PTHR33085
TRIAE_CS42_1AL_TGACv1_000121_AA0004030	TGACv1_scaffold_000121_1AL	protein_coding	658.554	646.364	0.98149	-0.0269545	0.971129	1	Down	No					PF07762		PTHR33074
TRIAE_CS42_1AL_TGACv1_000124_AA0004060	TGACv1_scaffold_000124_1AL	protein_coding	31.7499	27.3387	0.861064	-0.215808	0.886632	1	Down	No					PF00235		PTHR36780
TRIAE_CS42_1AL_TGACv1_000124_AA0004070	TGACv1_scaffold_000124_1AL	protein_coding	90.1287	363.214	4.02995	2.01076	0.0372201	0.683399	Up	Yes					PF00854		PTHR11654
TRIAE_CS42_1AL_TGACv1_000127_AA0004090	TGACv1_scaffold_000127_1AL	protein_coding	23.5564	29.2914	1.24346	0.314362	0.821678	1	Up	No
TRIAE_CS42_1AL_TGACv1_000127_AA0004110	TGACv1_scaffold_000127_1AL	protein_coding	1569.06	1546.59	0.985678	-0.0208109	0.971887	1	Down	No					PF10607	SM00668	PTHR12864
TRIAE_CS42_1AL_TGACv1_000129_AA0004130	TGACv1_scaffold_000129_1AL	protein_coding	62.4756	100.567	1.6097	0.686796	0.561515	1	Up	No					PF01764		PTHR31828
TRIAE_CS42_1AL_TGACv1_000129_AA0004140	TGACv1_scaffold_000129_1AL	protein_coding	10.2419	13.6693	1.33465	0.41646	0.732261	1	Up	No					PF07651	SM00273	PTHR22951
TRIAE_CS42_1AL_TGACv1_000129_AA0004160	TGACv1_scaffold_000129_1AL	protein_coding	3672.75	3727.82	1.015	0.0214746	0.967791	1	Up	No					PF02365		PTHR31989
TRIAE_CS42_1AL_TGACv1_000130_AA0004190	TGACv1_scaffold_000130_1AL	protein_coding	1909.09	2041.61	1.06942	0.0968242	0.860593	1	Up	No					PF13426	SM00256	PTHR23244
TRIAE_CS42_1AL_TGACv1_000130_AA0004200	TGACv1_scaffold_000130_1AL	protein_coding	31.7499	13.6693	0.430532	-1.21581	0.311462	1	Down	No					PF08276	SM00473	PTHR27002
TRIAE_CS42_1AL_TGACv1_000130_AA0004210	TGACv1_scaffold_000130_1AL	protein_coding	27.6531	64.4412	2.33034	1.22054	0.332054	1	Up	No					PF08276	SM00473	PTHR27002
TRIAE_CS42_1AL_TGACv1_000130_AA0004230	TGACv1_scaffold_000130_1AL	protein_coding	20.4838	13.6693	0.667324	-0.58354	0.62314	1	Down	No	W5H7L2	GO:0048544	recognition of pollen	biological_process	PF08276	SM00473	PTHR27002
TRIAE_CS42_1AL_TGACv1_000131_AA0004250	TGACv1_scaffold_000131_1AL	protein_coding	65.5482	79.0869	1.20655	0.270883	0.829233	1	Up	No					PF00743		PTHR23023
TRIAE_CS42_1AL_TGACv1_000132_AA0004280	TGACv1_scaffold_000132_1AL	protein_coding	1523.99	1333.74	0.875158	-0.192384	0.737892	1	Down	No							PTHR21551
TRIAE_CS42_1AL_TGACv1_000132_AA0004290	TGACv1_scaffold_000132_1AL	protein_coding	537.7	390.553	0.726339	-0.461284	0.545685	1	Down	No					PF04055	SM00729	PTHR10949
TRIAE_CS42_1AL_TGACv1_000132_AA0004310	TGACv1_scaffold_000132_1AL	protein_coding	1555.74	2387.25	1.53448	0.617746	0.261373	1	Up	No	W4ZSG9	GO:0005681	spliceosomal complex	cellular_component	PF02966	SM01410	PTHR12052
TRIAE_CS42_1AL_TGACv1_000137_AA0004340	TGACv1_scaffold_000137_1AL	protein_coding	826.521	968.57	1.17186	0.228804	0.717326	1	Up	No	W4ZRP2				PF12274		PTHR33326
TRIAE_CS42_1AL_TGACv1_000138_AA0004370	TGACv1_scaffold_000138_1AL	protein_coding	4337.44	3734.66	0.861027	-0.215869	0.679197	1	Down	No					PF01985	SM01103	PTHR31846
TRIAE_CS42_1AL_TGACv1_000138_AA0004380	TGACv1_scaffold_000138_1AL	protein_coding	28.6773	330.017	11.5079	3.52456	0.00135255	0.0937505	Up	Yes							PTHR36062
TRIAE_CS42_1AL_TGACv1_000138_AA0004390	TGACv1_scaffold_000138_1AL	protein_coding	27.6531	9.76381	0.353082	-1.50193	0.190672	1	Down	No					PF00931		PTHR23155
TRIAE_CS42_1AL_TGACv1_000138_AA0004400	TGACv1_scaffold_000138_1AL	protein_coding	10.2419	9.76381	0.95332	-0.068967	1	1	Down	No							PTHR34538
TRIAE_CS42_1AL_TGACv1_000138_AA0004420	TGACv1_scaffold_000138_1AL	protein_coding	10.2419	4.88191	0.47666	-1.06897	0.260039	1	Down	No							PTHR34538
TRIAE_CS42_1AL_TGACv1_000138_AA0004430	TGACv1_scaffold_000138_1AL	protein_coding	12.2903	4.88191	0.397217	-1.332	0.126401	1	Down	No							PTHR34538
TRIAE_CS42_1AL_TGACv1_000140_AA0004470	TGACv1_scaffold_000140_1AL	protein_coding	34.8225	36.1261	1.03744	0.0530235	0.99179	1	Up	No					PF05199		PTHR10668
TRIAE_CS42_1AL_TGACv1_000140_AA0004480	TGACv1_scaffold_000140_1AL	protein_coding	582.764	671.75	1.1527	0.205013	0.769544	1	Up	No					PF13507	SM01211	PTHR10099
TRIAE_CS42_1AL_TGACv1_000141_AA0004520	TGACv1_scaffold_000141_1AL	protein_coding	22.5322	20.504	0.909988	-0.136081	0.949569	1	Down	No					PF00481	SM00332	PTHR13832
TRIAE_CS42_1AL_TGACv1_000141_AA0004530	TGACv1_scaffold_000141_1AL	protein_coding	101.395	126.93	1.25183	0.324044	0.774248	1	Up	No					PF00481	SM00332	PTHR13832
TRIAE_CS42_1AL_TGACv1_000141_AA0004540	TGACv1_scaffold_000141_1AL	protein_coding	609.393	587.782	0.964536	-0.0520932	0.943507	1	Down	No	W4ZTH6						PTHR35748
TRIAE_CS42_1AL_TGACv1_000142_AA0004560	TGACv1_scaffold_000142_1AL	protein_coding	507.998	382.741	0.753431	-0.408453	0.597442	1	Down	No	W4ZUE5	GO:0016021	integral component of membrane	cellular_component	PF05529		PTHR12701
TRIAE_CS42_1AL_TGACv1_000142_AA0004590	TGACv1_scaffold_000142_1AL	protein_coding	30.7257	42.9608	1.3982	0.483574	0.711571	1	Up	No					PF02536	SM00733	PTHR13068
TRIAE_CS42_1AL_TGACv1_000143_AA0004640	TGACv1_scaffold_000143_1AL	protein_coding	41.9918	131.811	3.13898	1.6503	0.163092	1	Up	No							PTHR33623
TRIAE_CS42_1AL_TGACv1_000149_AA0004700	TGACv1_scaffold_000149_1AL	protein_coding	38.9192	44.9135	1.15402	0.206667	0.886127	1	Up	No
TRIAE_CS42_1AL_TGACv1_000149_AA0004730	TGACv1_scaffold_000149_1AL	protein_coding	66.5724	59.5593	0.894654	-0.160597	0.906977	1	Down	No
TRIAE_CS42_1AL_TGACv1_000149_AA0004760	TGACv1_scaffold_000149_1AL	protein_coding	9.21771	11.7166	1.27109	0.346071	0.796452	1	Up	No
TRIAE_CS42_1AL_TGACv1_000150_AA0004770	TGACv1_scaffold_000150_1AL	protein_coding	552.038	500.884	0.907335	-0.140293	0.850255	1	Down	No							PTHR18460
TRIAE_CS42_1AL_TGACv1_000150_AA0004780	TGACv1_scaffold_000150_1AL	protein_coding	2003.32	2152.92	1.07468	0.103905	0.849546	1	Up	No					PF04755		PTHR31906
TRIAE_CS42_1AL_TGACv1_000152_AA0004810	TGACv1_scaffold_000152_1AL	protein_coding	50.1853	39.0553	0.778221	-0.361749	0.784278	1	Down	No					PF04434	SM00575	PTHR31973
TRIAE_CS42_1AL_TGACv1_000152_AA0004820	TGACv1_scaffold_000152_1AL	protein_coding	1634.61	1607.12	0.983186	-0.0244633	0.966486	1	Down	No					PF08375	SM00753	PTHR10758
TRIAE_CS42_1AL_TGACv1_000152_AA0004860	TGACv1_scaffold_000152_1AL	protein_coding	793.747	1632.51	2.05671	1.04034	0.0802083	0.917395	Up	No					PF01918		PTHR13516
TRIAE_CS42_1AL_TGACv1_000152_AA0004890	TGACv1_scaffold_000152_1AL	protein_coding	48.1369	46.8663	0.973604	-0.0385933	0.99453	1	Down	No							PTHR31704
TRIAE_CS42_1AL_TGACv1_000153_AA0004920	TGACv1_scaffold_000153_1AL	protein_coding	12.2903	14.6457	1.19165	0.252961	0.873216	1	Up	No							PTHR33207
TRIAE_CS42_1AL_TGACv1_000155_AA0004950	TGACv1_scaffold_000155_1AL	protein_coding	306.233	293.891	0.959697	-0.059349	0.949263	1	Down	No					PF13368	SM00437	PTHR11390
TRIAE_CS42_1AL_TGACv1_000156_AA0004990	TGACv1_scaffold_000156_1AL	protein_coding	360.515	534.081	1.48144	0.566998	0.462721	1	Up	No					PF04690		PTHR31675
TRIAE_CS42_1AL_TGACv1_000157_AA0005000	TGACv1_scaffold_000157_1AL	protein_coding	712.836	2676.26	3.75438	1.90858	0.000951892	0.0720672	Up	Yes					PF03060		PTHR32332
TRIAE_CS42_1AL_TGACv1_000158_AA0005040	TGACv1_scaffold_000158_1AL	protein_coding	30.7257	60.5356	1.9702	0.978339	0.436961	1	Up	No							PTHR31852
TRIAE_CS42_1AL_TGACv1_000160_AA0005070	TGACv1_scaffold_000160_1AL	protein_coding	56.3305	70.2995	1.24798	0.319598	0.801438	1	Up	No					PF00332		PTHR32227
TRIAE_CS42_1AL_TGACv1_000160_AA0005080	TGACv1_scaffold_000160_1AL	protein_coding	154.653	133.764	0.864933	-0.20934	0.84693	1	Down	No	W4ZNV7						PTHR37250
TRIAE_CS42_1AL_TGACv1_000164_AA0005140	TGACv1_scaffold_000164_1AL	protein_coding	284.725	243.119	0.853873	-0.227906	0.802128	1	Down	No					PF00249	SM00717	PTHR10641
TRIAE_CS42_1AL_TGACv1_000165_AA0005190	TGACv1_scaffold_000165_1AL	protein_coding	1235.17	156.221	0.126477	-2.98305	4.07e-05	0.00605677	Down	Yes					PF00931		PTHR23155
TRIAE_CS42_1AL_TGACv1_000165_AA0005210	TGACv1_scaffold_000165_1AL	protein_coding	816.279	950.995	1.16504	0.220375	0.728423	1	Up	No	W4ZNV3	GO:0016021	integral component of membrane	cellular_component	PF13516		PTHR27000
TRIAE_CS42_1AL_TGACv1_000165_AA0005220	TGACv1_scaffold_000165_1AL	protein_coding	1891.68	1805.33	0.954353	-0.0674056	0.903837	1	Down	No	W4ZSN1						PTHR35756
TRIAE_CS42_1AL_TGACv1_000167_AA0005240	TGACv1_scaffold_000167_1AL	protein_coding	426.063	2065.05	4.84681	2.27704	0.000208519	0.0220665	Up	Yes					PF00403		PTHR22814
TRIAE_CS42_1AL_TGACv1_000172_AA0005350	TGACv1_scaffold_000172_1AL	protein_coding	318.523	228.473	0.717289	-0.479373	0.590462	1	Down	No							PTHR36886
TRIAE_CS42_1AL_TGACv1_000178_AA0005420	TGACv1_scaffold_000178_1AL	protein_coding	112.661	172.819	1.53398	0.617279	0.55911	1	Up	No					PF00201		PTHR11926
TRIAE_CS42_1AL_TGACv1_000178_AA0005490	TGACv1_scaffold_000178_1AL	protein_coding	10.2419	6.83467	0.667324	-0.58354	0.56631	1	Down	No					PF00201		PTHR11926
TRIAE_CS42_1AL_TGACv1_000182_AA0005550	TGACv1_scaffold_000182_1AL	protein_coding	94.2255	141.575	1.50252	0.58738	0.595025	1	Up	No							PTHR35728
TRIAE_CS42_1AL_TGACv1_000183_AA0005560	TGACv1_scaffold_000183_1AL	protein_coding	475.224	884.601	1.86144	0.896419	0.189332	1	Up	No
TRIAE_CS42_1AL_TGACv1_000184_AA0005630	TGACv1_scaffold_000184_1AL	protein_coding	355.394	412.033	1.15937	0.21334	0.793573	1	Up	No					PF10551	SM00575	PTHR31669
TRIAE_CS42_1AL_TGACv1_000188_AA0005650	TGACv1_scaffold_000188_1AL	protein_coding	2630.12	2200.76	0.836754	-0.257125	0.632432	1	Down	No					PF00400	SM00320	PTHR19850
TRIAE_CS42_1AL_TGACv1_000188_AA0005670	TGACv1_scaffold_000188_1AL	protein_coding	434.257	527.246	1.21413	0.279928	0.711698	1	Up	No					PF05347		PTHR13166
TRIAE_CS42_1AL_TGACv1_000188_AA0005690	TGACv1_scaffold_000188_1AL	protein_coding	745.61	574.112	0.76999	-0.377089	0.582787	1	Down	No					PF09320	SM00271	PTHR24078
TRIAE_CS42_1AL_TGACv1_000188_AA0005700	TGACv1_scaffold_000188_1AL	protein_coding	774.288	562.396	0.726339	-0.461284	0.499865	1	Down	No					PF00076	SM00360	PTHR24012
TRIAE_CS42_1AL_TGACv1_000189_AA0005730	TGACv1_scaffold_000189_1AL	protein_coding	2322.86	2358.94	1.01553	0.0222328	0.967924	1	Up	No					PF04909	SM01230	PTHR20852
TRIAE_CS42_1AL_TGACv1_000189_AA0005740	TGACv1_scaffold_000189_1AL	protein_coding	782.481	770.365	0.984515	-0.0225143	0.974693	1	Down	No					PF00071	SM00177	PTHR24073
TRIAE_CS42_1AL_TGACv1_000192_AA0005780	TGACv1_scaffold_000192_1AL	protein_coding	571.498	1159.94	2.02965	1.02123	0.110967	1	Up	No							PTHR33356
TRIAE_CS42_1AL_TGACv1_000196_AA0005810	TGACv1_scaffold_000196_1AL	protein_coding	70.6691	80.0633	1.13293	0.180061	0.889401	1	Up	No							PTHR23155
TRIAE_CS42_1AL_TGACv1_000196_AA0005820	TGACv1_scaffold_000196_1AL	protein_coding	31.7499	34.1733	1.07633	0.10612	0.958151	1	Up	No							PTHR38524
TRIAE_CS42_1AL_TGACv1_000199_AA0005840	TGACv1_scaffold_000199_1AL	protein_coding	98.3222	186.489	1.89671	0.923499	0.38227	1	Up	No
TRIAE_CS42_1AL_TGACv1_000199_AA0005850	TGACv1_scaffold_000199_1AL	protein_coding	55.3063	29.2914	0.529622	-0.916964	0.467657	1	Down	No					PF13041		PTHR24015
TRIAE_CS42_1AL_TGACv1_000199_AA0005900	TGACv1_scaffold_000199_1AL	protein_coding	1542.43	1419.66	0.920404	-0.119661	0.834651	1	Down	No					PF15613	SM00571	PTHR36968
TRIAE_CS42_1AL_TGACv1_000199_AA0005920	TGACv1_scaffold_000199_1AL	protein_coding	21.508	13.6693	0.635547	-0.653929	0.578421	1	Down	No							PTHR31669
TRIAE_CS42_1AL_TGACv1_000201_AA0005940	TGACv1_scaffold_000201_1AL	protein_coding	3085.88	3360.7	1.08906	0.123079	0.815402	1	Up	No					PF13499		PTHR14095
TRIAE_CS42_1AL_TGACv1_000202_AA0005950	TGACv1_scaffold_000202_1AL	protein_coding	2300.33	2000.61	0.869703	-0.201405	0.711241	1	Down	No	W4ZSM5				PF12490	SM00320	PTHR13268
TRIAE_CS42_1AL_TGACv1_000202_AA0005980	TGACv1_scaffold_000202_1AL	protein_coding	3503.75	3153.71	0.900095	-0.151851	0.772803	1	Down	No							PTHR31218
TRIAE_CS42_1AL_TGACv1_000202_AA0005990	TGACv1_scaffold_000202_1AL	protein_coding	18.4354	37.1025	2.01257	1.00904	0.417719	1	Up	No					PF01156		PTHR12304
TRIAE_CS42_1AL_TGACv1_000202_AA0006030	TGACv1_scaffold_000202_1AL	protein_coding	43.016	17.5749	0.408566	-1.29136	0.301976	1	Down	No					PF01156		PTHR12304
TRIAE_CS42_1AL_TGACv1_000204_AA0006070	TGACv1_scaffold_000204_1AL	protein_coding	236.588	245.072	1.03586	0.0508275	0.960671	1	Up	No					PF15628	SM00525	PTHR10359
TRIAE_CS42_1AL_TGACv1_000208_AA0006160	TGACv1_scaffold_000208_1AL	protein_coding	24.5806	85.9216	3.49551	1.8055	0.151351	1	Up	No	W4ZR00				PF04525		PTHR31087
TRIAE_CS42_1AL_TGACv1_000208_AA0006170	TGACv1_scaffold_000208_1AL	protein_coding	77.8384	151.339	1.94427	0.95923	0.38738	1	Up	No							PTHR34835
TRIAE_CS42_1AL_TGACv1_000208_AA0006250	TGACv1_scaffold_000208_1AL	protein_coding	31.7499	19.5276	0.615045	-0.701235	0.575545	1	Down	No					PF00651	SM00225	PTHR26379
TRIAE_CS42_1AL_TGACv1_000215_AA0006400	TGACv1_scaffold_000215_1AL	protein_coding	41.9918	21.4804	0.511538	-0.967087	0.442031	1	Down	No					PF16879	SM00761	PTHR12346
TRIAE_CS42_1AL_TGACv1_000218_AA0006440	TGACv1_scaffold_000218_1AL	protein_coding	146.459	139.623	0.95332	-0.068967	0.954588	1	Down	No					PF04068	SM00382	PTHR19248
TRIAE_CS42_1AL_TGACv1_000218_AA0006450	TGACv1_scaffold_000218_1AL	protein_coding	50.1853	59.5593	1.18679	0.247061	0.853213	1	Up	No					PF00069	SM00220	PTHR24351
TRIAE_CS42_1AL_TGACv1_000219_AA0006470	TGACv1_scaffold_000219_1AL	protein_coding	293.943	358.332	1.21905	0.285762	0.737361	1	Up	No							PTHR33312
TRIAE_CS42_1AL_TGACv1_000219_AA0006480	TGACv1_scaffold_000219_1AL	protein_coding	175.137	166.961	0.95332	-0.068967	0.951327	1	Down	No					PF03031	SM00577	PTHR23081
TRIAE_CS42_1AL_TGACv1_000220_AA0006520	TGACv1_scaffold_000220_1AL	protein_coding	21.508	35.1497	1.63426	0.708641	0.575662	1	Up	No
TRIAE_CS42_1AL_TGACv1_000220_AA0006530	TGACv1_scaffold_000220_1AL	protein_coding	52.2337	6.83467	0.130848	-2.93404	0.0279942	0.600533	Down	Yes	W4ZTP3	GO:0006396	RNA processing	biological_process	PF03368	SM00949	PTHR14950
TRIAE_CS42_1AL_TGACv1_000220_AA0006540	TGACv1_scaffold_000220_1AL	protein_coding	166.943	202.111	1.21066	0.275792	0.783321	1	Up	No						SM00257	PTHR20932
TRIAE_CS42_1AL_TGACv1_000220_AA0006550	TGACv1_scaffold_000220_1AL	protein_coding	86.032	206.016	2.39465	1.25981	0.232822	1	Up	No					PF13966		PTHR19446
TRIAE_CS42_1AL_TGACv1_000222_AA0006590	TGACv1_scaffold_000222_1AL	protein_coding	378.95	362.237	0.955897	-0.0650731	0.939683	1	Down	No							PTHR12681
TRIAE_CS42_1AL_TGACv1_000222_AA0006610	TGACv1_scaffold_000222_1AL	protein_coding	1298.67	1638.37	1.26157	0.335221	0.55757	1	Up	No					PF04981		PTHR12746
TRIAE_CS42_1AL_TGACv1_000222_AA0006620	TGACv1_scaffold_000222_1AL	protein_coding	733.32	917.798	1.25157	0.323734	0.615667	1	Up	No					PF08637		PTHR28234
TRIAE_CS42_1AL_TGACv1_000223_AA0006640	TGACv1_scaffold_000223_1AL	protein_coding	565.353	491.12	0.868696	-0.203077	0.78317	1	Down	No					PF15963	SM00717	PTHR22929
TRIAE_CS42_1AL_TGACv1_000223_AA0006650	TGACv1_scaffold_000223_1AL	protein_coding	31.7499	18.5512	0.584293	-0.775236	0.532259	1	Down	No							PTHR31325
TRIAE_CS42_1AL_TGACv1_000224_AA0006660	TGACv1_scaffold_000224_1AL	protein_coding	373.829	611.215	1.63501	0.709299	0.344484	1	Up	No
TRIAE_CS42_1AL_TGACv1_000224_AA0006670	TGACv1_scaffold_000224_1AL	protein_coding	71.6933	138.646	1.93388	0.951497	0.399396	1	Up	No					PF08541		PTHR31561
TRIAE_CS42_1AL_TGACv1_000227_AA0006690	TGACv1_scaffold_000227_1AL	protein_coding	1998.19	1796.54	0.899082	-0.153475	0.781202	1	Down	No					PF00179	SM00212	PTHR24067
TRIAE_CS42_1AL_TGACv1_000228_AA0006700	TGACv1_scaffold_000228_1AL	protein_coding	52.2337	62.4884	1.19632	0.258608	0.844414	1	Up	No							PTHR32212
TRIAE_CS42_1AL_TGACv1_000229_AA0006730	TGACv1_scaffold_000229_1AL	protein_coding	6.14514	37.1025	6.0377	2.594	0.0387137	0.694564	Up	Yes					PF14226		PTHR10209
TRIAE_CS42_1AL_TGACv1_000230_AA0006760	TGACv1_scaffold_000230_1AL	protein_coding	1834.32	1954.72	1.06563	0.0917097	0.868628	1	Up	No					PF12796	SM00248	PTHR22967
TRIAE_CS42_1AL_TGACv1_000230_AA0006770	TGACv1_scaffold_000230_1AL	protein_coding	170.016	413.986	2.43499	1.28391	0.145462	1	Up	No					PF04577		PTHR20961
TRIAE_CS42_1AL_TGACv1_000232_AA0006790	TGACv1_scaffold_000232_1AL	protein_coding	20.4838	85.9216	4.19461	2.06854	0.104604	1	Up	No					PF04564	SM00504	PTHR22849
TRIAE_CS42_1AL_TGACv1_000234_AA0006830	TGACv1_scaffold_000234_1AL	protein_coding	1021.12	1033.01	1.01165	0.0167072	0.979913	1	Up	No					PF13450		PTHR10617
TRIAE_CS42_1AL_TGACv1_000236_AA0006880	TGACv1_scaffold_000236_1AL	protein_coding	1509.66	1501.67	0.994713	-0.007648	0.990586	1	Down	No					PF14374		PTHR19431
TRIAE_CS42_1AL_TGACv1_000237_AA0006920	TGACv1_scaffold_000237_1AL	protein_coding	257.072	196.253	0.763416	-0.389459	0.678806	1	Down	No						SM00269	PTHR37378
TRIAE_CS42_1AL_TGACv1_000237_AA0006940	TGACv1_scaffold_000237_1AL	protein_coding	82.9594	105.449	1.27109	0.346071	0.768458	1	Up	No	W4ZLL9	GO:0016021	integral component of membrane	cellular_component	PF03083		PTHR10791
TRIAE_CS42_1AL_TGACv1_000238_AA0006980	TGACv1_scaffold_000238_1AL	protein_coding	1882.46	1949.83	1.03579	0.0507306	0.927478	1	Up	No	W4ZME7						PTHR12596
TRIAE_CS42_1AL_TGACv1_000238_AA0006990	TGACv1_scaffold_000238_1AL	protein_coding	3127.88	2677.24	0.855928	-0.224438	0.671864	1	Down	No					PF03141		PTHR10108
TRIAE_CS42_1AL_TGACv1_000242_AA0007010	TGACv1_scaffold_000242_1AL	protein_coding	1741.12	2056.26	1.181	0.240004	0.663566	1	Up	No					PF13949	SM01041	PTHR23030
TRIAE_CS42_1AL_TGACv1_000242_AA0007060	TGACv1_scaffold_000242_1AL	protein_coding	4316.96	3970.94	0.919847	-0.120535	0.817447	1	Down	No					PF00013	SM00322	PTHR10288
TRIAE_CS42_1AL_TGACv1_000244_AA0007090	TGACv1_scaffold_000244_1AL	protein_coding	1056.96	899.247	0.850783	-0.233137	0.706285	1	Down	No					PF08312	SM01115	PTHR23140
TRIAE_CS42_1AL_TGACv1_000245_AA0007110	TGACv1_scaffold_000245_1AL	protein_coding	151.58	167.938	1.10791	0.147844	0.890525	1	Up	No					PF00067		PTHR24282
TRIAE_CS42_1AL_TGACv1_000245_AA0007120	TGACv1_scaffold_000245_1AL	protein_coding	645.24	702.995	1.08951	0.123678	0.857623	1	Up	No					PF00067		PTHR24282
TRIAE_CS42_1AL_TGACv1_000245_AA0007130	TGACv1_scaffold_000245_1AL	protein_coding	150.556	282.174	1.87421	0.906286	0.3403	1	Up	No					PF00067		PTHR24282
TRIAE_CS42_1AL_TGACv1_000245_AA0007160	TGACv1_scaffold_000245_1AL	protein_coding	15.3629	28.3151	1.84309	0.882123	0.46465	1	Up	No					PF03030		PTHR31998
TRIAE_CS42_1AL_TGACv1_000245_AA0007170	TGACv1_scaffold_000245_1AL	protein_coding	12.2903	38.0789	3.09829	1.63147	0.18584	1	Up	No					PF03140		PTHR31549
TRIAE_CS42_1AL_TGACv1_000246_AA0007180	TGACv1_scaffold_000246_1AL	protein_coding	240.685	248.001	1.0304	0.0432008	0.967157	1	Up	No					PF08320		PTHR28650
TRIAE_CS42_1AL_TGACv1_000246_AA0007210	TGACv1_scaffold_000246_1AL	protein_coding	25.6048	37.1025	1.44905	0.535104	0.680326	1	Up	No	W4ZUI5	GO:0071555	cell wall organization	biological_process	PF00295	SM00710	PTHR31375
TRIAE_CS42_1AL_TGACv1_000247_AA0007230	TGACv1_scaffold_000247_1AL	protein_coding	2942.5	689.325	0.234265	-2.09378	0.000277707	0.0275133	Down	Yes					PF16898	SM00434	PTHR10169
TRIAE_CS42_1AL_TGACv1_000247_AA0007250	TGACv1_scaffold_000247_1AL	protein_coding	57.3546	89.8271	1.56617	0.64724	0.590484	1	Up	No							PTHR35485
TRIAE_CS42_1AL_TGACv1_000249_AA0007270	TGACv1_scaffold_000249_1AL	protein_coding	16.387	72.2522	4.40911	2.14049	0.0978677	0.983779	Up	No	W4ZRA9	GO:0043565	sequence-specific DNA binding	molecular_function	PF03106	SM00774	PTHR31221
TRIAE_CS42_1AL_TGACv1_000249_AA0007280	TGACv1_scaffold_000249_1AL	protein_coding	116.758	45.8899	0.393036	-1.34727	0.255733	1	Down	No					PF02736	SM01132	PTHR13140
TRIAE_CS42_1AL_TGACv1_000249_AA0007290	TGACv1_scaffold_000249_1AL	protein_coding	429.136	537.986	1.25365	0.326135	0.66582	1	Up	No					PF00481	SM00332	PTHR13832
TRIAE_CS42_1AL_TGACv1_000249_AA0007310	TGACv1_scaffold_000249_1AL	protein_coding	1297.65	1115.03	0.859267	-0.218821	0.71148	1	Down	No					PF13364		PTHR23421
TRIAE_CS42_1AL_TGACv1_000251_AA0007340	TGACv1_scaffold_000251_1AL	protein_coding	1005.75	1628.6	1.61929	0.695357	0.232991	1	Up	No							PTHR37219
TRIAE_CS42_1AL_TGACv1_000254_AA0007360	TGACv1_scaffold_000254_1AL	protein_coding	197.669	485.261	2.45492	1.29568	0.125141	1	Up	No					PF00010	SM00353	PTHR23042
TRIAE_CS42_1AL_TGACv1_000254_AA0007370	TGACv1_scaffold_000254_1AL	protein_coding	7025.94	7751.49	1.10327	0.141782	0.787784	1	Up	No	W4ZLK0	GO:0016620	oxidoreductase activity, acting on the aldehyde or oxo group of donors, NAD or NADP as acceptor	molecular_function			PTHR11063
TRIAE_CS42_1AL_TGACv1_000254_AA0007380	TGACv1_scaffold_000254_1AL	protein_coding	2120.07	3307.98	1.56031	0.641836	0.228992	1	Up	No					PF00696		PTHR11063
TRIAE_CS42_1AL_TGACv1_000257_AA0007440	TGACv1_scaffold_000257_1AL	protein_coding	1716.54	1813.14	1.05627	0.0789847	0.887944	1	Up	No					PF07035		PTHR12897
TRIAE_CS42_1AL_TGACv1_000257_AA0007450	TGACv1_scaffold_000257_1AL	protein_coding	2922.01	2503.44	0.856752	-0.22305	0.675274	1	Down	No					PF00433	SM00220	PTHR24356
TRIAE_CS42_1AL_TGACv1_000260_AA0007560	TGACv1_scaffold_000260_1AL	protein_coding	904.36	726.428	0.803251	-0.316078	0.625193	1	Down	No	W4ZSY7				PF01846	SM00456	PTHR15377
TRIAE_CS42_1AL_TGACv1_000260_AA0007570	TGACv1_scaffold_000260_1AL	protein_coding	374.854	433.513	1.15649	0.209749	0.793802	1	Up	No					PF13041		PTHR24015
TRIAE_CS42_1AL_TGACv1_000260_AA0007580	TGACv1_scaffold_000260_1AL	protein_coding	1313.01	7.81105	0.00594896	-7.39315	8.75e-15	2.38e-11	Down	Yes	W4ZM53	GO:0016747	transferase activity, transferring acyl groups other than amino-acyl groups	molecular_function	PF02797		PTHR11877
TRIAE_CS42_1AL_TGACv1_000260_AA0007590	TGACv1_scaffold_000260_1AL	protein_coding	522.337	449.135	0.859858	-0.21783	0.773529	1	Down	No					PF00155		PTHR11751
TRIAE_CS42_1AL_TGACv1_000262_AA0007610	TGACv1_scaffold_000262_1AL	protein_coding	1897.82	1598.34	0.842194	-0.247776	0.656768	1	Down	No	V9LSK3	GO:0005509	calcium ion binding	molecular_function	PF13499	SM00054	PTHR23056
TRIAE_CS42_1AL_TGACv1_000262_AA0007620	TGACv1_scaffold_000262_1AL	protein_coding	2260.39	1721.36	0.761533	-0.393021	0.473638	1	Down	No	W4ZS02	GO:0019887	protein kinase regulator activity	molecular_function	PF01214	SM01085	PTHR11740
TRIAE_CS42_1AL_TGACv1_000262_AA0007660	TGACv1_scaffold_000262_1AL	protein_coding	721.03	622.931	0.863947	-0.210986	0.758146	1	Down	No					PF06943		PTHR31773
TRIAE_CS42_1AL_TGACv1_000265_AA0007680	TGACv1_scaffold_000265_1AL	protein_coding	990.392	684.443	0.691083	-0.533068	0.406532	1	Down	No	W4ZN91				PF12146		PTHR22753
TRIAE_CS42_1AL_TGACv1_000265_AA0007690	TGACv1_scaffold_000265_1AL	protein_coding	10.2419	19.5276	1.90664	0.931033	0.392062	1	Up	No							PTHR34222
TRIAE_CS42_1AL_TGACv1_000265_AA0007710	TGACv1_scaffold_000265_1AL	protein_coding	41.9918	29.2914	0.697551	-0.519628	0.689426	1	Down	No							PTHR36077
TRIAE_CS42_1AL_TGACv1_000265_AA0007720	TGACv1_scaffold_000265_1AL	protein_coding	219.177	458.899	2.09374	1.06608	0.205786	1	Up	No	W4ZTY4	GO:0016021	integral component of membrane	cellular_component	PF13855	SM00369	PTHR27004
TRIAE_CS42_1AL_TGACv1_000266_AA0007730	TGACv1_scaffold_000266_1AL	protein_coding	1306.87	1245.86	0.95332	-0.068967	0.907257	1	Down	No					PF13640	SM00702	PTHR10869
TRIAE_CS42_1AL_TGACv1_000266_AA0007740	TGACv1_scaffold_000266_1AL	protein_coding	75.7901	72.2522	0.95332	-0.068967	0.965934	1	Down	No					PF01553	SM00563	PTHR15486
TRIAE_CS42_1AL_TGACv1_000266_AA0007750	TGACv1_scaffold_000266_1AL	protein_coding	51.2095	54.6774	1.06772	0.0945318	0.955106	1	Up	No					PF12710		PTHR15486
TRIAE_CS42_1AL_TGACv1_000267_AA0007770	TGACv1_scaffold_000267_1AL	protein_coding	19.4596	10.7402	0.551922	-0.857463	0.434081	1	Down	No					PF14214		PTHR10492
TRIAE_CS42_1AL_TGACv1_000269_AA0007840	TGACv1_scaffold_000269_1AL	protein_coding	1672.5	1663.75	0.994769	-0.00756644	0.990431	1	Down	No					PF12937	SM00256	PTHR23315
TRIAE_CS42_1AL_TGACv1_000274_AA0007890	TGACv1_scaffold_000274_1AL	protein_coding	835.739	365.167	0.436938	-1.1945	0.0934634	0.967988	Down	No
TRIAE_CS42_1AL_TGACv1_000276_AA0007940	TGACv1_scaffold_000276_1AL	protein_coding	1047.75	742.05	0.708234	-0.497702	0.430467	1	Down	No					PF07800		PTHR31197
TRIAE_CS42_1AL_TGACv1_000276_AA0007950	TGACv1_scaffold_000276_1AL	protein_coding	5068.72	4919.01	0.970464	-0.0432529	0.934161	1	Down	No					PF01849	SM01407	PTHR21713
TRIAE_CS42_1AL_TGACv1_000279_AA0007970	TGACv1_scaffold_000279_1AL	protein_coding	4889.48	8923.15	1.82497	0.867871	0.100417	0.994735	Up	No					PF00106		PTHR24322
TRIAE_CS42_1AL_TGACv1_000284_AA0008040	TGACv1_scaffold_000284_1AL	protein_coding	2443.72	3147.85	1.28814	0.365291	0.491686	1	Up	No					PF00294		PTHR10584
TRIAE_CS42_1AL_TGACv1_000285_AA0008060	TGACv1_scaffold_000285_1AL	protein_coding	15.3629	25.3859	1.65242	0.724582	0.547971	1	Up	No
TRIAE_CS42_1AL_TGACv1_000296_AA0008180	TGACv1_scaffold_000296_1AL	protein_coding	8182.25	7711.46	0.942461	-0.0854945	0.871624	1	Down	No					PF05631		PTHR23516
TRIAE_CS42_1AL_TGACv1_000296_AA0008190	TGACv1_scaffold_000296_1AL	protein_coding	127	210.898	1.66062	0.731724	0.469992	1	Up	No					PF02466		PTHR15371
TRIAE_CS42_1AL_TGACv1_000298_AA0008240	TGACv1_scaffold_000298_1AL	protein_coding	529.506	862.145	1.6282	0.703282	0.298705	1	Up	No					PF14215	SM00353	PTHR11514
TRIAE_CS42_1AL_TGACv1_000299_AA0008280	TGACv1_scaffold_000299_1AL	protein_coding	196.644	89.8271	0.456799	-1.13037	0.285219	1	Down	No					PF00067		PTHR24298
TRIAE_CS42_1AL_TGACv1_000300_AA0008290	TGACv1_scaffold_000300_1AL	protein_coding	47.1127	223.591	4.74588	2.24667	0.0425881	0.72274	Up	Yes					PF12710	SM00563	PTHR15486
TRIAE_CS42_1AL_TGACv1_000300_AA0008320	TGACv1_scaffold_000300_1AL	protein_coding	109.588	144.504	1.31861	0.399019	0.715412	1	Up	No					PF00249	SM00717	PTHR24078
TRIAE_CS42_1AL_TGACv1_000303_AA0008380	TGACv1_scaffold_000303_1AL	protein_coding	13.3145	29.2914	2.19997	1.13748	0.338839	1	Up	No							PTHR31152
TRIAE_CS42_1AL_TGACv1_000303_AA0008390	TGACv1_scaffold_000303_1AL	protein_coding	1237.22	1478.24	1.19481	0.256778	0.657491	1	Up	No					PF09797	SM00028	PTHR22767
TRIAE_CS42_1AL_TGACv1_000304_AA0008400	TGACv1_scaffold_000304_1AL	protein_coding	483.418	659.057	1.36333	0.447134	0.532602	1	Up	No					PF02485		PTHR19297
TRIAE_CS42_1AL_TGACv1_000305_AA0008440	TGACv1_scaffold_000305_1AL	protein_coding	295.991	295.844	0.999502	-0.000718681	1	1	Down	No					PF02096		PTHR12428
TRIAE_CS42_1AL_TGACv1_000306_AA0008450	TGACv1_scaffold_000306_1AL	protein_coding	194.596	248.001	1.27444	0.349862	0.712233	1	Up	No	A0A077RYQ1	GO:0009579	thylakoid	cellular_component	PF15511	SM00417	PTHR10484
TRIAE_CS42_1AL_TGACv1_000306_AA0008460	TGACv1_scaffold_000306_1AL	protein_coding	12.2903	125.953	10.2482	3.3573	0.0110439	0.369529	Up	Yes	W4ZRK3	GO:0016021	integral component of membrane	cellular_component	PF00909		PTHR11730
TRIAE_CS42_1AL_TGACv1_000306_AA0008480	TGACv1_scaffold_000306_1AL	protein_coding	36.8708	99.5909	2.70107	1.43353	0.238891	1	Up	No					PF05553		PTHR33098
TRIAE_CS42_1AL_TGACv1_000306_AA0008490	TGACv1_scaffold_000306_1AL	protein_coding	2259.36	1725.27	0.763607	-0.389098	0.478022	1	Down	No					PF01704		PTHR11952
TRIAE_CS42_1AL_TGACv1_000312_AA0008510	TGACv1_scaffold_000312_1AL	protein_coding	78.8626	83.9688	1.06475	0.0905112	0.949352	1	Up	No							PTHR33836
TRIAE_CS42_1AL_TGACv1_000313_AA0008540	TGACv1_scaffold_000313_1AL	protein_coding	25.6048	36.1261	1.41091	0.49663	0.703981	1	Up	No					PF00139	SM00220	PTHR27007
TRIAE_CS42_1AL_TGACv1_000318_AA0008570	TGACv1_scaffold_000318_1AL	protein_coding	371.781	620.002	1.66765	0.73782	0.324556	1	Up	No							PTHR33448
TRIAE_CS42_1AL_TGACv1_000318_AA0008620	TGACv1_scaffold_000318_1AL	protein_coding	1259.75	1501.67	1.19204	0.25343	0.660806	1	Up	No	W4ZNK3				PF04667		PTHR10358
TRIAE_CS42_1AL_TGACv1_000318_AA0008630	TGACv1_scaffold_000318_1AL	protein_coding	1057.99	538.962	0.509422	-0.973067	0.136657	1	Down	No					PF05562		PTHR33596
TRIAE_CS42_1AL_TGACv1_000318_AA0008640	TGACv1_scaffold_000318_1AL	protein_coding	236.588	199.182	0.841893	-0.248291	0.795779	1	Down	No					PF11820		PTHR33128
TRIAE_CS42_1AL_TGACv1_000322_AA0008710	TGACv1_scaffold_000322_1AL	protein_coding	41.9918	38.0789	0.906817	-0.141117	0.930225	1	Down	No					PF00295	SM00710	PTHR31375
TRIAE_CS42_1AL_TGACv1_000322_AA0008720	TGACv1_scaffold_000322_1AL	protein_coding	36.8708	21.4804	0.582585	-0.77946	0.536288	1	Down	No					PF01425		PTHR11895
TRIAE_CS42_1AL_TGACv1_000322_AA0008740	TGACv1_scaffold_000322_1AL	protein_coding	82.9594	55.6537	0.670855	-0.575927	0.635834	1	Down	No					PF01073		PTHR10366
TRIAE_CS42_1AL_TGACv1_000324_AA0008770	TGACv1_scaffold_000324_1AL	protein_coding	16.387	5.85829	0.357495	-1.484	0.122221	1	Down	No					PF13966
TRIAE_CS42_1AL_TGACv1_000324_AA0008790	TGACv1_scaffold_000324_1AL	protein_coding	64.524	41.008	0.635547	-0.653929	0.601968	1	Down	No							PTHR16193
TRIAE_CS42_1AL_TGACv1_000326_AA0008820	TGACv1_scaffold_000326_1AL	protein_coding	8.19352	9.76381	1.19165	0.252961	0.902001	1	Up	No
TRIAE_CS42_1AL_TGACv1_000326_AA0008880	TGACv1_scaffold_000326_1AL	protein_coding	1264.87	198.205	0.1567	-2.67393	0.000155238	0.0175509	Down	Yes
TRIAE_CS42_1AL_TGACv1_000327_AA0008930	TGACv1_scaffold_000327_1AL	protein_coding	12.2903	16.5985	1.35054	0.433533	0.724327	1	Up	No							PTHR33087
TRIAE_CS42_1AL_TGACv1_000327_AA0008940	TGACv1_scaffold_000327_1AL	protein_coding	908.457	1089.64	1.19944	0.262364	0.669801	1	Up	No					PF07223		PTHR31805
TRIAE_CS42_1AL_TGACv1_000327_AA0008960	TGACv1_scaffold_000327_1AL	protein_coding	996.537	886.554	0.889635	-0.168714	0.787462	1	Down	No					PF02348		PTHR21485
TRIAE_CS42_1AL_TGACv1_000327_AA0008970	TGACv1_scaffold_000327_1AL	protein_coding	25.6048	70.2995	2.74556	1.4571	0.247516	1	Up	No					PF16656		PTHR22953
TRIAE_CS42_1AL_TGACv1_000328_AA0009060	TGACv1_scaffold_000328_1AL	protein_coding	1569.06	1541.71	0.982567	-0.0253721	0.965452	1	Down	No					PF05192	SM00534	PTHR11361
TRIAE_CS42_1AL_TGACv1_000329_AA0009080	TGACv1_scaffold_000329_1AL	protein_coding	601.2	397.387	0.66099	-0.597299	0.423651	1	Down	No					PF12215		PTHR12654
TRIAE_CS42_1AL_TGACv1_000329_AA0009090	TGACv1_scaffold_000329_1AL	protein_coding	100.371	122.048	1.21597	0.282107	0.805121	1	Up	No					PF00076	SM00360	PTHR21245
TRIAE_CS42_1AL_TGACv1_000329_AA0009110	TGACv1_scaffold_000329_1AL	protein_coding	1109.2	1099.41	0.991171	-0.0127934	0.984681	1	Down	No							PTHR33831
TRIAE_CS42_1AL_TGACv1_000330_AA0009160	TGACv1_scaffold_000330_1AL	protein_coding	15.3629	15.6221	1.01688	0.0241424	1	1	Up	No					PF14547	SM00499	PTHR31731
TRIAE_CS42_1AL_TGACv1_000330_AA0009170	TGACv1_scaffold_000330_1AL	protein_coding	1384.7	1371.82	0.990692	-0.013492	0.982728	1	Down	No							PTHR36401
TRIAE_CS42_1AL_TGACv1_000330_AA0009180	TGACv1_scaffold_000330_1AL	protein_coding	7.16933	7.81105	1.08951	0.123678	1	1	Up	No	W4ZNX0						PTHR33704
TRIAE_CS42_1AL_TGACv1_000333_AA0009250	TGACv1_scaffold_000333_1AL	protein_coding	78.8626	240.19	3.04567	1.60676	0.123278	1	Up	No					PF13966		PTHR25952
TRIAE_CS42_1AL_TGACv1_000333_AA0009260	TGACv1_scaffold_000333_1AL	protein_coding	18.4354	41.9844	2.27738	1.18737	0.343218	1	Up	No					PF13041		PTHR24015
TRIAE_CS42_1AL_TGACv1_000333_AA0009280	TGACv1_scaffold_000333_1AL	protein_coding	24.5806	9.76381	0.397217	-1.332	0.233404	1	Down	No					PF14223	SM00343	PTHR11439
TRIAE_CS42_1AL_TGACv1_000333_AA0009290	TGACv1_scaffold_000333_1AL	protein_coding	461.91	639.53	1.38453	0.4694	0.517042	1	Up	No					PF01569	SM00014	PTHR10165
TRIAE_CS42_1AL_TGACv1_000335_AA0009320	TGACv1_scaffold_000335_1AL	protein_coding	3219.03	2725.08	0.846553	-0.240327	0.649599	1	Down	No	W4ZQD3	GO:0006631	fatty acid metabolic process	biological_process	PF02737		PTHR23309
TRIAE_CS42_1AL_TGACv1_000340_AA0009410	TGACv1_scaffold_000340_1AL	protein_coding	80.911	245.072	3.0289	1.5988	0.123082	1	Up	No							PTHR33702
TRIAE_CS42_1AL_TGACv1_000340_AA0009420	TGACv1_scaffold_000340_1AL	protein_coding	76.8143	29.2914	0.381328	-1.3909	0.264962	1	Down	No					PF08387	SM00579	PTHR32212
TRIAE_CS42_1AL_TGACv1_000341_AA0009440	TGACv1_scaffold_000341_1AL	protein_coding	342.079	317.324	0.927632	-0.108375	0.900958	1	Down	No					PF03094		PTHR31942
TRIAE_CS42_1AL_TGACv1_000341_AA0009450	TGACv1_scaffold_000341_1AL	protein_coding	125.975	117.166	0.930069	-0.104591	0.930983	1	Down	No					PF14432		PTHR24015
TRIAE_CS42_1AL_TGACv1_000341_AA0009480	TGACv1_scaffold_000341_1AL	protein_coding	54.2821	101.544	1.87067	0.903552	0.446999	1	Up	No					PF13639	SM01197	PTHR14155
TRIAE_CS42_1AL_TGACv1_000343_AA0009540	TGACv1_scaffold_000343_1AL	protein_coding	229.419	429.608	1.87259	0.905038	0.285419	1	Up	No					PF00141		PTHR31235
TRIAE_CS42_1AL_TGACv1_000344_AA0009550	TGACv1_scaffold_000344_1AL	protein_coding	602.224	612.191	1.01655	0.0236823	0.975661	1	Up	No					PF00091	SM00864	PTHR11588
TRIAE_CS42_1AL_TGACv1_000344_AA0009560	TGACv1_scaffold_000344_1AL	protein_coding	459.861	513.577	1.11681	0.15938	0.833946	1	Up	No					PF07847		PTHR22966
TRIAE_CS42_1AL_TGACv1_000348_AA0009600	TGACv1_scaffold_000348_1AL	protein_coding	6425.77	3568.67	0.555369	-0.848481	0.105378	1	Down	No					PF00561		PTHR15913
TRIAE_CS42_1AL_TGACv1_000351_AA0009670	TGACv1_scaffold_000351_1AL	protein_coding	70.6691	20.504	0.290141	-1.78517	0.160659	1	Down	No					PF06027		PTHR14233
TRIAE_CS42_1AL_TGACv1_000351_AA0009690	TGACv1_scaffold_000351_1AL	protein_coding	1307.89	858.239	0.656201	-0.60779	0.314536	1	Down	No					PF06027		PTHR14233
TRIAE_CS42_1AL_TGACv1_000359_AA0009870	TGACv1_scaffold_000359_1AL	protein_coding	213.032	219.686	1.03124	0.0443745	0.967837	1	Up	No					PF10536		PTHR16007
TRIAE_CS42_1AL_TGACv1_000359_AA0009880	TGACv1_scaffold_000359_1AL	protein_coding	14.3387	49.7954	3.47281	1.7961	0.158144	1	Up	No
TRIAE_CS42_1AL_TGACv1_000360_AA0009890	TGACv1_scaffold_000360_1AL	protein_coding	718.981	823.089	1.1448	0.195095	0.767207	1	Up	No					PF14559	SM00028	PTHR22904
TRIAE_CS42_1AL_TGACv1_000360_AA0009930	TGACv1_scaffold_000360_1AL	protein_coding	808.086	493.073	0.610173	-0.712709	0.301657	1	Down	No							PTHR34462
TRIAE_CS42_1AL_TGACv1_000360_AA0009940	TGACv1_scaffold_000360_1AL	protein_coding	339.007	383.718	1.13189	0.178731	0.830186	1	Up	No					PF07460		PTHR34199
TRIAE_CS42_1AL_TGACv1_000360_AA0009950	TGACv1_scaffold_000360_1AL	protein_coding	32.7741	18.5512	0.566034	-0.821039	0.508085	1	Down	No					PF16682	SM01114
TRIAE_CS42_1AL_TGACv1_000360_AA0009960	TGACv1_scaffold_000360_1AL	protein_coding	45.0644	12.693	0.281663	-1.82796	0.146769	1	Down	No	W4ZRK6				PF03638	SM01114
TRIAE_CS42_1AL_TGACv1_000361_AA0010020	TGACv1_scaffold_000361_1AL	protein_coding	2303.4	2273.02	0.986807	-0.0191596	0.972558	1	Down	No					PF02089		PTHR11247
TRIAE_CS42_1AL_TGACv1_000362_AA0010140	TGACv1_scaffold_000362_1AL	protein_coding	135.193	134.741	0.996653	-0.00483664	1	1	Down	No					PF00931		PTHR23155
TRIAE_CS42_1AL_TGACv1_000363_AA0010200	TGACv1_scaffold_000363_1AL	protein_coding	15.3629	34.1733	2.22441	1.15343	0.345834	1	Up	No					PF00854		PTHR11654
TRIAE_CS42_1AL_TGACv1_000364_AA0010270	TGACv1_scaffold_000364_1AL	protein_coding	242.733	201.135	0.828624	-0.27121	0.775791	1	Down	No					PF00704		PTHR11177
TRIAE_CS42_1AL_TGACv1_000365_AA0010300	TGACv1_scaffold_000365_1AL	protein_coding	10.2419	14.6457	1.42998	0.515996	0.650882	1	Up	No					PF13968		PTHR31325
TRIAE_CS42_1AL_TGACv1_000365_AA0010360	TGACv1_scaffold_000365_1AL	protein_coding	18.4354	15.6221	0.847396	-0.238892	0.878311	1	Down	No							PTHR33115
TRIAE_CS42_1AL_TGACv1_000365_AA0010370	TGACv1_scaffold_000365_1AL	protein_coding	99.3464	36.1261	0.363638	-1.45943	0.230752	1	Down	No							PTHR33115
TRIAE_CS42_1AL_TGACv1_000368_AA0010420	TGACv1_scaffold_000368_1AL	protein_coding	100.371	462.805	4.61096	2.20507	0.0161593	0.452974	Up	Yes	W4ZMB0	GO:0016788	hydrolase activity, acting on ester bonds	molecular_function	PF00657		PTHR22835
TRIAE_CS42_1AL_TGACv1_000369_AA0010430	TGACv1_scaffold_000369_1AL	protein_coding	3198.55	2517.11	0.786955	-0.345647	0.514583	1	Down	No					PF03949	SM01274	PTHR23406
TRIAE_CS42_1AL_TGACv1_000371_AA0010470	TGACv1_scaffold_000371_1AL	protein_coding	877.731	951.972	1.08458	0.11714	0.853159	1	Up	No	W4ZTY5	GO:0019674	NAD metabolic process	biological_process	PF01513		PTHR20275
TRIAE_CS42_1AL_TGACv1_000371_AA0010480	TGACv1_scaffold_000371_1AL	protein_coding	8132.07	7529.85	0.925945	-0.111001	0.833615	1	Down	No					PF00687		PTHR23105
TRIAE_CS42_1AL_TGACv1_000371_AA0010490	TGACv1_scaffold_000371_1AL	protein_coding	8359.44	6360.15	0.760834	-0.394346	0.454146	1	Down	No					PF11891		PTHR31620
TRIAE_CS42_1AL_TGACv1_000371_AA0010510	TGACv1_scaffold_000371_1AL	protein_coding	154.653	83.9688	0.542951	-0.881107	0.42283	1	Down	No					PF00847	SM00380	PTHR32467
TRIAE_CS42_1AL_TGACv1_000371_AA0010520	TGACv1_scaffold_000371_1AL	protein_coding	1163.48	1115.03	0.958356	-0.0613672	0.919483	1	Down	No	W5ACG7				PF01423	SM00651	PTHR20971
TRIAE_CS42_1AL_TGACv1_000375_AA0010550	TGACv1_scaffold_000375_1AL	protein_coding	389.192	250.93	0.644746	-0.633198	0.457402	1	Down	No					PF00855	SM00293	PTHR22981
TRIAE_CS42_1AL_TGACv1_000375_AA0010560	TGACv1_scaffold_000375_1AL	protein_coding	588.909	505.765	0.858817	-0.219577	0.763301	1	Down	No					PF02142	SM00851	PTHR11692
TRIAE_CS42_1AL_TGACv1_000383_AA0010650	TGACv1_scaffold_000383_1AL	protein_coding	8.19352	7.81105	0.95332	-0.068967	1	1	Down	No	W4ZSE6	GO:0004857	enzyme inhibitor activity	molecular_function	PF04043
TRIAE_CS42_1AL_TGACv1_000383_AA0010660	TGACv1_scaffold_000383_1AL	protein_coding	22307.9	5163.1	0.231448	-2.11124	0.000256272	0.025861	Down	Yes					PF00504		PTHR21649
TRIAE_CS42_1AL_TGACv1_000384_AA0010680	TGACv1_scaffold_000384_1AL	protein_coding	12.2903	20.504	1.66831	0.738388	0.51835	1	Up	No					PF13456		PTHR11995
TRIAE_CS42_1AL_TGACv1_000384_AA0010700	TGACv1_scaffold_000384_1AL	protein_coding	28.6773	31.2442	1.08951	0.123678	0.948755	1	Up	No					PF03009		PTHR23344
TRIAE_CS42_1AL_TGACv1_000384_AA0010710	TGACv1_scaffold_000384_1AL	protein_coding	1554.72	1511.44	0.972161	-0.0407333	0.94391	1	Down	No					PF08323		PTHR12526
TRIAE_CS42_1AL_TGACv1_000385_AA0010760	TGACv1_scaffold_000385_1AL	protein_coding	81.9352	102.52	1.25123	0.32335	0.784839	1	Up	No							PTHR11746
TRIAE_CS42_1AL_TGACv1_000386_AA0010800	TGACv1_scaffold_000386_1AL	protein_coding	16.387	45.8899	2.80038	1.48562	0.238203	1	Up	No					PF13855	SM00369	PTHR27000
TRIAE_CS42_1AL_TGACv1_000388_AA0010860	TGACv1_scaffold_000388_1AL	protein_coding	400.458	335.875	0.838727	-0.253727	0.757952	1	Down	No					PF05701		PTHR32054
TRIAE_CS42_1AL_TGACv1_000388_AA0010880	TGACv1_scaffold_000388_1AL	protein_coding	3113.54	1629.58	0.523385	-0.934054	0.0847605	0.939987	Down	No					PF14551	SM00382	PTHR11630
TRIAE_CS42_1AL_TGACv1_000388_AA0010900	TGACv1_scaffold_000388_1AL	protein_coding	170.016	160.127	0.941835	-0.0864544	0.938071	1	Down	No	W4ZRB5	GO:0016021	integral component of membrane	cellular_component	PF03822	SM00220	PTHR24347
TRIAE_CS42_1AL_TGACv1_000392_AA0010920	TGACv1_scaffold_000392_1AL	protein_coding	41.9918	27.3387	0.651048	-0.619164	0.629948	1	Down	No					PF12796	SM00248	PTHR22904
TRIAE_CS42_1AL_TGACv1_000396_AA0010980	TGACv1_scaffold_000396_1AL	protein_coding	12.2903	13.6693	1.11221	0.153425	0.962716	1	Up	No					PF13855	SM00220	PTHR27003
TRIAE_CS42_1AL_TGACv1_000396_AA0011030	TGACv1_scaffold_000396_1AL	protein_coding	53.2579	111.307	2.08997	1.06348	0.367206	1	Up	No					PF08240		PTHR11695
TRIAE_CS42_1AL_TGACv1_000396_AA0011050	TGACv1_scaffold_000396_1AL	protein_coding	40.9676	37.1025	0.905654	-0.142968	0.929559	1	Down	No					PF00107		PTHR11695
TRIAE_CS42_1AL_TGACv1_000396_AA0011070	TGACv1_scaffold_000396_1AL	protein_coding	12.2903	22.4568	1.8272	0.869632	0.447049	1	Up	No					PF01575		PTHR13078
TRIAE_CS42_1AL_TGACv1_000396_AA0011080	TGACv1_scaffold_000396_1AL	protein_coding	673.917	725.451	1.07647	0.106308	0.876413	1	Up	No					PF07189		PTHR20978
TRIAE_CS42_1AL_TGACv1_000398_AA0011110	TGACv1_scaffold_000398_1AL	protein_coding	12.2903	143.528	11.6782	3.54574	0.00693668	0.280893	Up	Yes					PF00854		PTHR11654
TRIAE_CS42_1AL_TGACv1_000398_AA0011150	TGACv1_scaffold_000398_1AL	protein_coding	280.628	674.679	2.40418	1.26554	0.0977877	0.983779	Up	No	W4ZRE7	GO:0016757	transferase activity, transferring glycosyl groups	molecular_function	PF04577		PTHR20961
TRIAE_CS42_1AL_TGACv1_000399_AA0011160	TGACv1_scaffold_000399_1AL	protein_coding	3208.79	3196.67	0.996224	-0.00545743	0.992394	1	Down	No					PF00202		PTHR11986
TRIAE_CS42_1AL_TGACv1_000403_AA0011210	TGACv1_scaffold_000403_1AL	protein_coding	2852.37	2020.13	0.70823	-0.497711	0.354493	1	Down	No					PF15628	SM00525	PTHR10359
TRIAE_CS42_1AL_TGACv1_000405_AA0011270	TGACv1_scaffold_000405_1AL	protein_coding	766.094	786.963	1.02724	0.0387746	0.954796	1	Up	No	W4ZN96	GO:0016021	integral component of membrane	cellular_component	PF11204		PTHR31045
TRIAE_CS42_1AL_TGACv1_000405_AA0011280	TGACv1_scaffold_000405_1AL	protein_coding	6.14514	77.1341	12.5521	3.64985	0.00985622	0.343854	Up	Yes					PF03106	SM00774	PTHR31221
TRIAE_CS42_1AL_TGACv1_000407_AA0011420	TGACv1_scaffold_000407_1AL	protein_coding	23.5564	28.3151	1.20201	0.265452	0.854933	1	Up	No					PF13947	SM00220	PTHR27009
TRIAE_CS42_1AL_TGACv1_000407_AA0011440	TGACv1_scaffold_000407_1AL	protein_coding	4644.7	3931.89	0.846532	-0.240364	0.644769	1	Down	No					PF01145	SM00244	PTHR23222
TRIAE_CS42_1AL_TGACv1_000410_AA0011450	TGACv1_scaffold_000410_1AL	protein_coding	498.781	174.772	0.350399	-1.51293	0.0759865	0.899107	Down	No					PF03271		PTHR10623
TRIAE_CS42_1AL_TGACv1_000410_AA0011460	TGACv1_scaffold_000410_1AL	protein_coding	367.684	596.569	1.6225	0.698222	0.355159	1	Up	No					PF07690		PTHR23505
TRIAE_CS42_1AL_TGACv1_000411_AA0011470	TGACv1_scaffold_000411_1AL	protein_coding	5.12095	14.6457	2.85996	1.516	0.101112	0.995906	Up	No	A9U8F9	GO:0016491	oxidoreductase activity	molecular_function	PF08240		PTHR11695
TRIAE_CS42_1AL_TGACv1_000411_AA0011480	TGACv1_scaffold_000411_1AL	protein_coding	88.0803	59.5593	0.676192	-0.564494	0.639594	1	Down	No					PF01575		PTHR13078
TRIAE_CS42_1AL_TGACv1_000411_AA0011490	TGACv1_scaffold_000411_1AL	protein_coding	908.457	888.507	0.97804	-0.0320345	0.961293	1	Down	No					PF07189		PTHR20978
TRIAE_CS42_1AL_TGACv1_000412_AA0011510	TGACv1_scaffold_000412_1AL	protein_coding	702.594	958.806	1.36467	0.448547	0.485779	1	Up	No					PF14599	SM00184	PTHR21319
TRIAE_CS42_1AL_TGACv1_000417_AA0011570	TGACv1_scaffold_000417_1AL	protein_coding	675.965	521.388	0.771323	-0.374593	0.596053	1	Down	No
TRIAE_CS42_1AL_TGACv1_000419_AA0011580	TGACv1_scaffold_000419_1AL	protein_coding	225.322	151.339	0.671658	-0.574202	0.560007	1	Down	No
TRIAE_CS42_1AL_TGACv1_000420_AA0011610	TGACv1_scaffold_000420_1AL	protein_coding	19.4596	13.6693	0.702447	-0.50954	0.673144	1	Down	No					PF04450		PTHR33321
TRIAE_CS42_1AL_TGACv1_000420_AA0011620	TGACv1_scaffold_000420_1AL	protein_coding	15405.9	15442.4	1.00237	0.00342139	0.995287	1	Up	No					PF07779		PTHR13533
TRIAE_CS42_1AL_TGACv1_000422_AA0011680	TGACv1_scaffold_000422_1AL	protein_coding	1021.12	1023.25	1.00209	0.00300633	0.997912	1	Up	No					PF00179	SM00212	PTHR24067
TRIAE_CS42_1AL_TGACv1_000422_AA0011690	TGACv1_scaffold_000422_1AL	protein_coding	170.016	268.505	1.5793	0.659281	0.48573	1	Up	No					PF11145		PTHR33389
TRIAE_CS42_1AL_TGACv1_000423_AA0011760	TGACv1_scaffold_000423_1AL	protein_coding	153.629	202.111	1.31558	0.395701	0.693747	1	Up	No							PTHR34835
TRIAE_CS42_1AL_TGACv1_000424_AA0011770	TGACv1_scaffold_000424_1AL	protein_coding	19.4596	23.4332	1.20419	0.268068	0.854512	1	Up	No
TRIAE_CS42_1AL_TGACv1_000426_AA0011830	TGACv1_scaffold_000426_1AL	protein_coding	167.967	119.119	0.709177	-0.495782	0.639225	1	Down	No					PF01373		PTHR31352
TRIAE_CS42_1AL_TGACv1_000426_AA0011850	TGACv1_scaffold_000426_1AL	protein_coding	1310.96	1135.53	0.866181	-0.20726	0.725473	1	Down	No					PF00294		PTHR10584
TRIAE_CS42_1AL_TGACv1_000426_AA0011860	TGACv1_scaffold_000426_1AL	protein_coding	1064.13	853.357	0.801927	-0.318457	0.607991	1	Down	No	W4ZMM3						PTHR33443
TRIAE_CS42_1AL_TGACv1_000427_AA0011870	TGACv1_scaffold_000427_1AL	protein_coding	9.21771	25.3859	2.75404	1.46155	0.194135	1	Up	No					PF13947		PTHR33355
TRIAE_CS42_1AL_TGACv1_000432_AA0011950	TGACv1_scaffold_000432_1AL	protein_coding	4374.32	2977.96	0.680784	-0.554732	0.289952	1	Down	No					PF05201		PTHR13812
TRIAE_CS42_1AL_TGACv1_000432_AA0011980	TGACv1_scaffold_000432_1AL	protein_coding	210.983	250.93	1.18934	0.250157	0.790886	1	Up	No							PTHR33170
TRIAE_CS42_1AL_TGACv1_000433_AA0012040	TGACv1_scaffold_000433_1AL	protein_coding	43.016	113.26	2.63298	1.3967	0.242239	1	Up	No							PTHR31319
TRIAE_CS42_1AL_TGACv1_000434_AA0012060	TGACv1_scaffold_000434_1AL	protein_coding	26.6289	32.2206	1.20998	0.274987	0.847243	1	Up	No							PTHR31264
TRIAE_CS42_1AL_TGACv1_000434_AA0012070	TGACv1_scaffold_000434_1AL	protein_coding	299.064	143.528	0.479925	-1.05912	0.263082	1	Down	No					PF07690		PTHR23504
TRIAE_CS42_1AL_TGACv1_000434_AA0012080	TGACv1_scaffold_000434_1AL	protein_coding	1045.7	898.271	0.859015	-0.219244	0.723531	1	Down	No					PF00400	SM00320	PTHR15574
TRIAE_CS42_1AL_TGACv1_000439_AA0012150	TGACv1_scaffold_000439_1AL	protein_coding	59.403	553.608	9.31953	3.22026	0.000589037	0.0502451	Up	Yes					PF06749		PTHR31769
TRIAE_CS42_1AL_TGACv1_000443_AA0012190	TGACv1_scaffold_000443_1AL	protein_coding	3498.63	3287.48	0.939646	-0.0898112	0.864529	1	Down	No					PF13920	SM00129	PTHR24115
TRIAE_CS42_1AL_TGACv1_000445_AA0012220	TGACv1_scaffold_000445_1AL	protein_coding	41.9918	38.0789	0.906817	-0.141117	0.930225	1	Down	No							PTHR31704
TRIAE_CS42_1AL_TGACv1_000446_AA0012260	TGACv1_scaffold_000446_1AL	protein_coding	1461.52	1403.06	0.960001	-0.0588923	0.919316	1	Down	No					PF04679		PTHR10459
TRIAE_CS42_1AL_TGACv1_000449_AA0012290	TGACv1_scaffold_000449_1AL	protein_coding	640.119	632.695	0.988403	-0.0168294	0.983127	1	Down	No	W4ZP79				PF13087		PTHR10887
TRIAE_CS42_1AL_TGACv1_000450_AA0012320	TGACv1_scaffold_000450_1AL	protein_coding	303.16	97.6381	0.322068	-1.63456	0.0968219	0.979596	Down	No					PF02984	SM01332	PTHR10177
TRIAE_CS42_1AL_TGACv1_000453_AA0012350	TGACv1_scaffold_000453_1AL	protein_coding	1293.55	1389.39	1.07409	0.103114	0.859763	1	Up	No	W4ZR82				PF06999		PTHR31902
TRIAE_CS42_1AL_TGACv1_000453_AA0012380	TGACv1_scaffold_000453_1AL	protein_coding	1785.16	1396.23	0.782127	-0.354524	0.530158	1	Down	No					PF16113		PTHR11941
TRIAE_CS42_1AL_TGACv1_000453_AA0012390	TGACv1_scaffold_000453_1AL	protein_coding	487.514	170.867	0.350485	-1.51257	0.0779357	0.907967	Down	No					PF02358		PTHR10788
TRIAE_CS42_1AL_TGACv1_000454_AA0012410	TGACv1_scaffold_000454_1AL	protein_coding	49.1611	42.9608	0.873877	-0.194498	0.891919	1	Down	No					PF05553		PTHR34059
TRIAE_CS42_1AL_TGACv1_000454_AA0012420	TGACv1_scaffold_000454_1AL	protein_coding	151.58	30.2678	0.199682	-2.32422	0.0531614	0.784874	Down	No							PTHR12606
TRIAE_CS42_1AL_TGACv1_000454_AA0012430	TGACv1_scaffold_000454_1AL	protein_coding	81.9352	58.5829	0.71499	-0.484004	0.69178	1	Down	No					PF04618	SM00389	PTHR24326
TRIAE_CS42_1AL_TGACv1_000455_AA0012460	TGACv1_scaffold_000455_1AL	protein_coding	76.8143	22.4568	0.292352	-1.77422	0.161092	1	Down	No					PF13976		PTHR11439
TRIAE_CS42_1AL_TGACv1_000456_AA0012510	TGACv1_scaffold_000456_1AL	protein_coding	356.418	514.553	1.44368	0.529749	0.496145	1	Up	No					PF03330	SM00837	PTHR31692
TRIAE_CS42_1AL_TGACv1_000457_AA0012550	TGACv1_scaffold_000457_1AL	protein_coding	821.4	961.736	1.17085	0.227555	0.719272	1	Up	No					PF08246	SM00848	PTHR12411
TRIAE_CS42_1AL_TGACv1_000457_AA0012560	TGACv1_scaffold_000457_1AL	protein_coding	205.862	267.528	1.29955	0.378013	0.684324	1	Up	No					PF01419	SM00915	PTHR23244
TRIAE_CS42_1AL_TGACv1_000458_AA0012590	TGACv1_scaffold_000458_1AL	protein_coding	149.532	197.229	1.31898	0.39942	0.692957	1	Up	No	W4ZPU2				PF05701		PTHR32054
TRIAE_CS42_1AL_TGACv1_000461_AA0012610	TGACv1_scaffold_000461_1AL	protein_coding	585.837	340.757	0.581659	-0.781755	0.306737	1	Down	No					PF00230		PTHR19139
TRIAE_CS42_1AL_TGACv1_000462_AA0012630	TGACv1_scaffold_000462_1AL	protein_coding	32.7741	42.9608	1.31082	0.390465	0.769391	1	Up	No					PF10604		PTHR31213
TRIAE_CS42_1AL_TGACv1_000465_AA0012660	TGACv1_scaffold_000465_1AL	protein_coding	62.4756	104.473	1.67222	0.741763	0.528665	1	Up	No	W4ZML1	GO:0008171	O-methyltransferase activity	molecular_function	PF08100		PTHR11746
TRIAE_CS42_1AL_TGACv1_000465_AA0012690	TGACv1_scaffold_000465_1AL	protein_coding	12.2903	290.962	23.6741	4.56524	0.000183534	0.0198829	Up	Yes					PF08100		PTHR11746
TRIAE_CS42_1AL_TGACv1_000465_AA0012700	TGACv1_scaffold_000465_1AL	protein_coding	109.588	59.5593	0.543482	-0.879697	0.453242	1	Down	No					PF00891		PTHR11746
TRIAE_CS42_1AL_TGACv1_000465_AA0012720	TGACv1_scaffold_000465_1AL	protein_coding	23.5564	84.9452	3.60604	1.85041	0.14268	1	Up	No					PF08100		PTHR11746
TRIAE_CS42_1AL_TGACv1_000466_AA0012750	TGACv1_scaffold_000466_1AL	protein_coding	177.185	303.655	1.71377	0.777176	0.39963	1	Up	No					PF14432		PTHR24015
TRIAE_CS42_1AL_TGACv1_000466_AA0012760	TGACv1_scaffold_000466_1AL	protein_coding	1789.26	1593.45	0.890566	-0.167206	0.765595	1	Down	No					PF00481	SM00332	PTHR13832
TRIAE_CS42_1AL_TGACv1_000466_AA0012770	TGACv1_scaffold_000466_1AL	protein_coding	1047.75	979.31	0.934683	-0.0974515	0.874805	1	Down	No					PF06418		PTHR11550
TRIAE_CS42_1AL_TGACv1_000466_AA0012780	TGACv1_scaffold_000466_1AL	protein_coding	1219.81	874.838	0.717191	-0.47957	0.43041	1	Down	No	W4ZT99	GO:0009508	plastid chromosome	cellular_component	PF09273		PTHR13271
TRIAE_CS42_1AL_TGACv1_000467_AA0012790	TGACv1_scaffold_000467_1AL	protein_coding	147.483	85.9216	0.582585	-0.77946	0.480357	1	Down	No	W4ZRS6	GO:0016021	integral component of membrane	cellular_component	PF01554		PTHR11206
TRIAE_CS42_1AL_TGACv1_000467_AA0012810	TGACv1_scaffold_000467_1AL	protein_coding	90.1287	155.245	1.72248	0.784484	0.472925	1	Up	No	W4ZQI3						PTHR33474
TRIAE_CS42_1AL_TGACv1_000470_AA0012860	TGACv1_scaffold_000470_1AL	protein_coding	10.2419	11.7166	1.14398	0.194067	0.939946	1	Up	No					PF12498	SM00338	PTHR22952
TRIAE_CS42_1AL_TGACv1_000470_AA0012890	TGACv1_scaffold_000470_1AL	protein_coding	149.532	165.985	1.11003	0.150599	0.888786	1	Up	No					PF07123
TRIAE_CS42_1AL_TGACv1_000473_AA0012920	TGACv1_scaffold_000473_1AL	protein_coding	876.707	577.041	0.658192	-0.60342	0.366184	1	Down	No					PF16363		PTHR10366
TRIAE_CS42_1AL_TGACv1_000473_AA0012950	TGACv1_scaffold_000473_1AL	protein_coding	6.14514	12.693	2.06553	1.04651	0.256671	1	Up	No
TRIAE_CS42_1AL_TGACv1_000473_AA0012960	TGACv1_scaffold_000473_1AL	protein_coding	19.4596	15.6221	0.802796	-0.316894	0.818086	1	Down	No							PTHR34277
TRIAE_CS42_1AL_TGACv1_000473_AA0012970	TGACv1_scaffold_000473_1AL	protein_coding	26.6289	54.6774	2.05331	1.03795	0.411438	1	Up	No							PTHR34537
TRIAE_CS42_1AL_TGACv1_000473_AA0012980	TGACv1_scaffold_000473_1AL	protein_coding	1194.21	1182.4	0.990112	-0.0143359	0.982247	1	Down	No	W4ZRZ1	GO:0030427	site of polarized growth	cellular_component	PF00071	SM00175	PTHR24072
TRIAE_CS42_1AL_TGACv1_000475_AA0013000	TGACv1_scaffold_000475_1AL	protein_coding	1782.09	3173.24	1.78063	0.832385	0.122434	1	Up	No					PF03188	SM00665	PTHR23130
TRIAE_CS42_1AL_TGACv1_000475_AA0013020	TGACv1_scaffold_000475_1AL	protein_coding	47.1127	61.512	1.30563	0.384751	0.764482	1	Up	No							PTHR31852
TRIAE_CS42_1AL_TGACv1_000476_AA0013090	TGACv1_scaffold_000476_1AL	protein_coding	130.072	48.8191	0.375323	-1.4138	0.226781	1	Down	No					PF00013	SM00322	PTHR10288
TRIAE_CS42_1AL_TGACv1_000477_AA0013120	TGACv1_scaffold_000477_1AL	protein_coding	1301.75	1385.49	1.06433	0.0899436	0.877674	1	Up	No					PF05033	SM00468	PTHR22884
TRIAE_CS42_1AL_TGACv1_000481_AA0013140	TGACv1_scaffold_000481_1AL	protein_coding	510.047	647.341	1.26918	0.343896	0.630197	1	Up	No							PTHR36358
TRIAE_CS42_1AL_TGACv1_000482_AA0013200	TGACv1_scaffold_000482_1AL	protein_coding	2191.77	2122.65	0.968467	-0.0462258	0.932995	1	Down	No	A0A0C4BIT2	GO:0050662	coenzyme binding	molecular_function	PF01370		PTHR10366
TRIAE_CS42_1AL_TGACv1_000489_AA0013310	TGACv1_scaffold_000489_1AL	protein_coding	268.338	223.591	0.833246	-0.263186	0.776064	1	Down	No	W5AFL1	GO:0006412	translation	biological_process	PF03946	SM00649	PTHR11661
TRIAE_CS42_1AL_TGACv1_000489_AA0013320	TGACv1_scaffold_000489_1AL	protein_coding	114.709	103.496	0.90225	-0.148401	0.901618	1	Down	No							PTHR12181
TRIAE_CS42_1AL_TGACv1_000490_AA0013350	TGACv1_scaffold_000490_1AL	protein_coding	12.2903	191.371	15.5709	3.96078	0.00206866	0.127656	Up	Yes						SM00269	PTHR37378
TRIAE_CS42_1AL_TGACv1_000490_AA0013360	TGACv1_scaffold_000490_1AL	protein_coding	67.5965	510.647	7.55434	2.91731	0.00187853	0.118814	Up	Yes	W4ZN48	GO:0005576	extracellular region	cellular_component		SM00269	PTHR37378
TRIAE_CS42_1AL_TGACv1_000490_AA0013370	TGACv1_scaffold_000490_1AL	protein_coding	215.08	1895.16	8.8114	3.13937	1.86e-06	0.000453518	Up	Yes	W4ZT34	GO:0005576	extracellular region	cellular_component		SM00269	PTHR37378
TRIAE_CS42_1AL_TGACv1_000492_AA0013390	TGACv1_scaffold_000492_1AL	protein_coding	478.297	1541.71	3.22333	1.68855	0.00714487	0.286276	Up	Yes					PF06203		PTHR31717
TRIAE_CS42_1AL_TGACv1_000492_AA0013410	TGACv1_scaffold_000492_1AL	protein_coding	3617.44	5469.69	1.51203	0.59649	0.253322	1	Up	No	W4ZM65	GO:0006241	CTP biosynthetic process	biological_process	PF00334	SM00562	PTHR11349
TRIAE_CS42_1AL_TGACv1_000492_AA0013430	TGACv1_scaffold_000492_1AL	protein_coding	9.21771	13.6693	1.48294	0.568463	0.60249	1	Up	No					PF06203		PTHR31717
TRIAE_CS42_1AL_TGACv1_000494_AA0013480	TGACv1_scaffold_000494_1AL	protein_coding	106.516	103.496	0.971653	-0.0414862	0.979891	1	Down	No					PF00141		PTHR31235
TRIAE_CS42_1AL_TGACv1_000496_AA0013490	TGACv1_scaffold_000496_1AL	protein_coding	1970.54	1279.06	0.64909	-0.623509	0.26886	1	Down	No	W4ZP92				PF00917	SM00061	PTHR26379
TRIAE_CS42_1AL_TGACv1_000501_AA0013500	TGACv1_scaffold_000501_1AL	protein_coding	6430.89	6916.68	1.07554	0.105062	0.84129	1	Up	No					PF01253		PTHR10388
TRIAE_CS42_1AL_TGACv1_000503_AA0013530	TGACv1_scaffold_000503_1AL	protein_coding	47.1127	29.2914	0.621731	-0.685638	0.591392	1	Down	No					PF03321		PTHR31901
TRIAE_CS42_1AL_TGACv1_000504_AA0013540	TGACv1_scaffold_000504_1AL	protein_coding	10.2419	23.4332	2.28797	1.19407	0.284878	1	Up	No					PF03478		PTHR36901
TRIAE_CS42_1AL_TGACv1_000505_AA0013560	TGACv1_scaffold_000505_1AL	protein_coding	36.8708	95.6854	2.59515	1.37582	0.259477	1	Up	No					PF14363	SM00382	PTHR23070
TRIAE_CS42_1AL_TGACv1_000508_AA0013570	TGACv1_scaffold_000508_1AL	protein_coding	869.537	1447.97	1.66522	0.735715	0.217752	1	Up	No	W4ZPZ2						PTHR37720
TRIAE_CS42_1AL_TGACv1_000508_AA0013580	TGACv1_scaffold_000508_1AL	protein_coding	15.3629	41.008	2.6693	1.41646	0.25581	1	Up	No	W4ZMA3	GO:0016021	integral component of membrane	cellular_component			PTHR35718
TRIAE_CS42_1AL_TGACv1_000512_AA0013610	TGACv1_scaffold_000512_1AL	protein_coding	791.699	742.05	0.937288	-0.093436	0.888567	1	Down	No					PF13507	SM01211	PTHR10099
TRIAE_CS42_1AL_TGACv1_000512_AA0013620	TGACv1_scaffold_000512_1AL	protein_coding	467.031	375.907	0.804887	-0.313142	0.691115	1	Down	No	A0A077RTJ8	GO:0005634	nucleus	cellular_component	PF00125	SM00428	PTHR11426
TRIAE_CS42_1AL_TGACv1_000512_AA0013630	TGACv1_scaffold_000512_1AL	protein_coding	17.4112	70.2995	4.03759	2.0135	0.117715	1	Up	No						SM00417	PTHR10484
TRIAE_CS42_1AL_TGACv1_000512_AA0013650	TGACv1_scaffold_000512_1AL	protein_coding	614.514	451.088	0.734057	-0.446037	0.542193	1	Down	No					PF02362
TRIAE_CS42_1AL_TGACv1_000512_AA0013670	TGACv1_scaffold_000512_1AL	protein_coding	929.965	764.507	0.822081	-0.282647	0.659131	1	Down	No					PF00125	SM00428	PTHR11426
TRIAE_CS42_1AL_TGACv1_000513_AA0013690	TGACv1_scaffold_000513_1AL	protein_coding	10268.5	11808.4	1.14996	0.201578	0.709933	1	Up	No					PF01779		PTHR12884
TRIAE_CS42_1AL_TGACv1_000515_AA0013730	TGACv1_scaffold_000515_1AL	protein_coding	198.693	80.0633	0.40295	-1.31133	0.219526	1	Down	No					PF02984	SM01332	PTHR10177
TRIAE_CS42_1AL_TGACv1_000516_AA0013740	TGACv1_scaffold_000516_1AL	protein_coding	548.966	231.402	0.421524	-1.24631	0.124691	1	Down	No							PTHR12585
TRIAE_CS42_1AL_TGACv1_000516_AA0013770	TGACv1_scaffold_000516_1AL	protein_coding	58.3788	70.2995	1.20419	0.268068	0.834804	1	Up	No					PF14364		PTHR33640
TRIAE_CS42_1AL_TGACv1_000516_AA0013800	TGACv1_scaffold_000516_1AL	protein_coding	58.3788	45.8899	0.786071	-0.347268	0.789484	1	Down	No					PF09139		PTHR13619
TRIAE_CS42_1AL_TGACv1_000521_AA0013850	TGACv1_scaffold_000521_1AL	protein_coding	146.459	134.741	0.919987	-0.120314	0.915571	1	Down	No
TRIAE_CS42_1AL_TGACv1_000524_AA0013890	TGACv1_scaffold_000524_1AL	protein_coding	234.54	553.608	2.3604	1.23903	0.125828	1	Up	No					PF01084		PTHR13479
TRIAE_CS42_1AL_TGACv1_000524_AA0013920	TGACv1_scaffold_000524_1AL	protein_coding	18.4354	23.4332	1.27109	0.346071	0.798972	1	Up	No					PF13041		PTHR24015
TRIAE_CS42_1AL_TGACv1_000527_AA0013950	TGACv1_scaffold_000527_1AL	protein_coding	139.29	115.213	0.827146	-0.273787	0.804716	1	Down	No					PF13855	SM00220	PTHR27003
TRIAE_CS42_1AL_TGACv1_000532_AA0014060	TGACv1_scaffold_000532_1AL	protein_coding	1037.5	774.27	0.746281	-0.422208	0.502255	1	Down	No					PF13456		PTHR33033
TRIAE_CS42_1AL_TGACv1_000533_AA0014070	TGACv1_scaffold_000533_1AL	protein_coding	129.048	133.764	1.03655	0.0517852	0.969114	1	Up	No					PF06962		PTHR35276
TRIAE_CS42_1AL_TGACv1_000533_AA0014090	TGACv1_scaffold_000533_1AL	protein_coding	236.588	397.387	1.67966	0.748169	0.381543	1	Up	No					PF07123		PTHR34552
TRIAE_CS42_1AL_TGACv1_000533_AA0014110	TGACv1_scaffold_000533_1AL	protein_coding	13.3145	21.4804	1.61331	0.690025	0.555155	1	Up	No					PF13968		PTHR31325
TRIAE_CS42_1AL_TGACv1_000533_AA0014130	TGACv1_scaffold_000533_1AL	protein_coding	1691.96	1659.85	0.98102	-0.0276459	0.961748	1	Down	No	W4ZLU6				PF00917	SM00061	PTHR24007
TRIAE_CS42_1AL_TGACv1_000533_AA0014140	TGACv1_scaffold_000533_1AL	protein_coding	67.5965	110.331	1.6322	0.706818	0.544224	1	Up	No					PF06414		PTHR31153
TRIAE_CS42_1AL_TGACv1_000538_AA0014160	TGACv1_scaffold_000538_1AL	protein_coding	6.14514	9.76381	1.58887	0.667999	0.514957	1	Up	No	W4ZUG6	GO:0016021	integral component of membrane	cellular_component			PTHR34124
TRIAE_CS42_1AL_TGACv1_000540_AA0014240	TGACv1_scaffold_000540_1AL	protein_coding	289.846	58.5829	0.202117	-2.30673	0.0272232	0.59159	Down	Yes					PF14244		PTHR11439
TRIAE_CS42_1AL_TGACv1_000540_AA0014260	TGACv1_scaffold_000540_1AL	protein_coding	433.232	83.9688	0.193819	-2.36722	0.0121337	0.390371	Down	Yes					PF00931		PTHR23155
TRIAE_CS42_1AL_TGACv1_000540_AA0014270	TGACv1_scaffold_000540_1AL	protein_coding	36.8708	42.9608	1.16517	0.22054	0.878071	1	Up	No					PF00011		PTHR11527
TRIAE_CS42_1AL_TGACv1_000540_AA0014280	TGACv1_scaffold_000540_1AL	protein_coding	30.7257	66.3939	2.16086	1.11161	0.375161	1	Up	No					PF00011		PTHR11527
TRIAE_CS42_1AL_TGACv1_000540_AA0014290	TGACv1_scaffold_000540_1AL	protein_coding	1031.36	779.152	0.755461	-0.40457	0.520357	1	Down	No	W4ZN72				PF13837		PTHR21654
TRIAE_CS42_1AL_TGACv1_000540_AA0014300	TGACv1_scaffold_000540_1AL	protein_coding	2184.6	3513.02	1.60809	0.685344	0.197637	1	Up	No					PF00574		PTHR10381
TRIAE_CS42_1AL_TGACv1_000542_AA0014310	TGACv1_scaffold_000542_1AL	protein_coding	76.8143	180.631	2.35152	1.2336	0.256134	1	Up	No	W4ZPD2	GO:0048364	root development	biological_process			PTHR35989
TRIAE_CS42_1AL_TGACv1_000545_AA0014340	TGACv1_scaffold_000545_1AL	protein_coding	696.449	358.332	0.514513	-0.958722	0.193368	1	Down	No
TRIAE_CS42_1AL_TGACv1_000545_AA0014350	TGACv1_scaffold_000545_1AL	protein_coding	138.266	82.9924	0.600239	-0.736392	0.509814	1	Down	No
TRIAE_CS42_1AL_TGACv1_000546_AA0014380	TGACv1_scaffold_000546_1AL	protein_coding	222.249	257.765	1.1598	0.213876	0.8194	1	Up	No	W4ZPQ5				PF12023		PTHR33193
TRIAE_CS42_1AL_TGACv1_000546_AA0014390	TGACv1_scaffold_000546_1AL	protein_coding	172.064	554.585	3.22313	1.68846	0.0441411	0.73348	Up	Yes					PF14416		PTHR32285
TRIAE_CS42_1AL_TGACv1_000548_AA0014410	TGACv1_scaffold_000548_1AL	protein_coding	10.2419	27.3387	2.6693	1.41646	0.218823	1	Up	No					PF07816		PTHR33095
TRIAE_CS42_1AL_TGACv1_000548_AA0014440	TGACv1_scaffold_000548_1AL	protein_coding	142.362	149.386	1.04934	0.0694798	0.953858	1	Up	No					PF00551		PTHR10520
TRIAE_CS42_1AL_TGACv1_000548_AA0014450	TGACv1_scaffold_000548_1AL	protein_coding	766.094	665.892	0.869204	-0.202234	0.763745	1	Down	No					PF00076	SM00360	PTHR14398
TRIAE_CS42_1AL_TGACv1_000549_AA0014490	TGACv1_scaffold_000549_1AL	protein_coding	46.0886	69.3231	1.50413	0.588927	0.636633	1	Up	No					PF00931		PTHR23155
TRIAE_CS42_1AL_TGACv1_000553_AA0014550	TGACv1_scaffold_000553_1AL	protein_coding	2651.63	2664.54	1.00487	0.00701045	0.990298	1	Up	No					PF04172		PTHR30249
TRIAE_CS42_1AL_TGACv1_000553_AA0014560	TGACv1_scaffold_000553_1AL	protein_coding	1163.48	1016.41	0.873597	-0.19496	0.746964	1	Down	No	W4ZPZ9	GO:0009058	biosynthetic process	biological_process	PF01467		PTHR10739
TRIAE_CS42_1AL_TGACv1_000553_AA0014570	TGACv1_scaffold_000553_1AL	protein_coding	31.7499	6.83467	0.215266	-2.21581	0.0623156	0.837419	Down	No					PF13193		PTHR24096
TRIAE_CS42_1AL_TGACv1_000553_AA0014580	TGACv1_scaffold_000553_1AL	protein_coding	415.821	350.521	0.842961	-0.246463	0.761977	1	Down	No					PF14703		PTHR13018
TRIAE_CS42_1AL_TGACv1_000555_AA0014630	TGACv1_scaffold_000555_1AL	protein_coding	888.997	711.782	0.800657	-0.320743	0.621828	1	Down	No					PF07714		PTHR27001
TRIAE_CS42_1AL_TGACv1_000555_AA0014640	TGACv1_scaffold_000555_1AL	protein_coding	48.1369	52.7246	1.0953	0.131332	0.931674	1	Up	No					PF02365		PTHR31989
TRIAE_CS42_1AL_TGACv1_000556_AA0014650	TGACv1_scaffold_000556_1AL	protein_coding	7.16933	6.83467	0.95332	-0.068967	1	1	Down	No					PF00917	SM00061
TRIAE_CS42_1AL_TGACv1_000562_AA0014700	TGACv1_scaffold_000562_1AL	protein_coding	871.586	902.176	1.0351	0.0497667	0.939005	1	Up	No	W4ZN17	GO:0046907	intracellular transport	biological_process	PF08911	SM00160	PTHR23138
TRIAE_CS42_1AL_TGACv1_000565_AA0014730	TGACv1_scaffold_000565_1AL	protein_coding	590.958	800.633	1.35481	0.438086	0.516853	1	Up	No
TRIAE_CS42_1AL_TGACv1_000567_AA0014760	TGACv1_scaffold_000567_1AL	protein_coding	4421.43	3863.54	0.873822	-0.194589	0.709173	1	Down	No	W4ZME6				PF13178	SM00015	PTHR32295
TRIAE_CS42_1AL_TGACv1_000567_AA0014770	TGACv1_scaffold_000567_1AL	protein_coding	2335.15	2183.19	0.934923	-0.0970806	0.858092	1	Down	No					PF01459		PTHR11743
TRIAE_CS42_1AL_TGACv1_000567_AA0014780	TGACv1_scaffold_000567_1AL	protein_coding	14.3387	9.76381	0.680943	-0.554394	0.616093	1	Down	No					PF00249	SM00717	PTHR12374
TRIAE_CS42_1AL_TGACv1_000567_AA0014790	TGACv1_scaffold_000567_1AL	protein_coding	408.652	94.709	0.23176	-2.1093	0.0250313	0.567347	Down	Yes					PF00847	SM00380	PTHR32467
TRIAE_CS42_1AL_TGACv1_000567_AA0014810	TGACv1_scaffold_000567_1AL	protein_coding	3571.35	3424.17	0.958788	-0.0607159	0.908242	1	Down	No	W4ZPK7	GO:0016620	oxidoreductase activity, acting on the aldehyde or oxo group of donors, NAD or NADP as acceptor	molecular_function	PF00171		PTHR11699
TRIAE_CS42_1AL_TGACv1_000567_AA0014820	TGACv1_scaffold_000567_1AL	protein_coding	278.58	219.686	0.788592	-0.342649	0.708821	1	Down	No	W4ZNU8	GO:0007264	small GTPase mediated signal transduction	biological_process	PF00071	SM00176	PTHR24073
TRIAE_CS42_1AL_TGACv1_000569_AA0014860	TGACv1_scaffold_000569_1AL	protein_coding	95.2497	8.78743	0.0922568	-3.4382	0.0120124	0.388274	Down	Yes	W4ZLM4	GO:0008171	O-methyltransferase activity	molecular_function	PF08100		PTHR11746
TRIAE_CS42_1AL_TGACv1_000569_AA0014870	TGACv1_scaffold_000569_1AL	protein_coding	140.314	149.386	1.06466	0.0903888	0.937849	1	Up	No					PF02902		PTHR12606
TRIAE_CS42_1AL_TGACv1_000576_AA0014940	TGACv1_scaffold_000576_1AL	protein_coding	1451.28	751.814	0.518036	-0.948876	0.116736	1	Down	No	W4ZNY7				PF00917	SM00061
TRIAE_CS42_1AL_TGACv1_000580_AA0014970	TGACv1_scaffold_000580_1AL	protein_coding	20.4838	5.85829	0.285996	-1.80593	0.0801473	0.917134	Down	No					PF03600		PTHR10283
TRIAE_CS42_1AL_TGACv1_000580_AA0014980	TGACv1_scaffold_000580_1AL	protein_coding	6.14514	11.7166	1.90664	0.931033	0.311496	1	Up	No					PF03168		PTHR31852
TRIAE_CS42_1AL_TGACv1_000581_AA0015010	TGACv1_scaffold_000581_1AL	protein_coding	8.19352	15.6221	1.90664	0.931033	0.357255	1	Up	No					PF02362	SM01019
TRIAE_CS42_1AL_TGACv1_000581_AA0015030	TGACv1_scaffold_000581_1AL	protein_coding	315.451	561.419	1.77974	0.831665	0.285302	1	Up	No					PF14234		PTHR33835
TRIAE_CS42_1AL_TGACv1_000581_AA0015060	TGACv1_scaffold_000581_1AL	protein_coding	205.862	185.512	0.901149	-0.150163	0.881684	1	Down	No							PTHR33322
TRIAE_CS42_1AL_TGACv1_000581_AA0015070	TGACv1_scaffold_000581_1AL	protein_coding	251.951	237.261	0.941695	-0.086669	0.928906	1	Down	No					PF07904		PTHR13581
TRIAE_CS42_1AL_TGACv1_000581_AA0015080	TGACv1_scaffold_000581_1AL	protein_coding	1012.92	2440.95	2.40981	1.26892	0.0248607	0.565164	Up	Yes					PF07983	SM00768	PTHR32227
TRIAE_CS42_1AL_TGACv1_000582_AA0015140	TGACv1_scaffold_000582_1AL	protein_coding	5.12095	9.76381	1.90664	0.931033	0.347659	1	Up	No					PF03595		PTHR31269
TRIAE_CS42_1AL_TGACv1_000583_AA0015220	TGACv1_scaffold_000583_1AL	protein_coding	269.362	162.079	0.601716	-0.732847	0.440322	1	Down	No	W4ZLQ5	GO:0051301	cell division	biological_process	PF03256	SM01337	PTHR12936
TRIAE_CS42_1AL_TGACv1_000583_AA0015230	TGACv1_scaffold_000583_1AL	protein_coding	47.1127	13.6693	0.290141	-1.78517	0.1579	1	Down	No					PF00240	SM00213	PTHR10666
TRIAE_CS42_1AL_TGACv1_000589_AA0015320	TGACv1_scaffold_000589_1AL	protein_coding	17.4112	8.78743	0.504699	-0.986505	0.340187	1	Down	No					PF00931		PTHR23155
TRIAE_CS42_1AL_TGACv1_000591_AA0015390	TGACv1_scaffold_000591_1AL	protein_coding	2672.11	2405.8	0.900338	-0.151462	0.77742	1	Down	No	W4ZRM0				PF14571		PTHR31875
TRIAE_CS42_1AL_TGACv1_000591_AA0015400	TGACv1_scaffold_000591_1AL	protein_coding	428.111	480.38	1.12209	0.166188	0.830552	1	Up	No					PF01556	SM00271	PTHR24078
TRIAE_CS42_1AL_TGACv1_000597_AA0015430	TGACv1_scaffold_000597_1AL	protein_coding	8.19352	11.7166	1.42998	0.515996	0.63832	1	Up	No					PF04893		PTHR21236
TRIAE_CS42_1AL_TGACv1_000597_AA0015450	TGACv1_scaffold_000597_1AL	protein_coding	281.652	127.906	0.454127	-1.13883	0.239085	1	Down	No	W4ZRM1	GO:0003676	nucleic acid binding	molecular_function	PF13893	SM00360	PTHR24012
TRIAE_CS42_1AL_TGACv1_000597_AA0015460	TGACv1_scaffold_000597_1AL	protein_coding	1095.88	1053.52	0.961339	-0.0568829	0.926455	1	Down	No	W4ZU05	GO:0016021	integral component of membrane	cellular_component	PF04367		PTHR31876
TRIAE_CS42_1AL_TGACv1_000597_AA0015480	TGACv1_scaffold_000597_1AL	protein_coding	602.224	697.136	1.1576	0.211141	0.760341	1	Up	No					PF01529		PTHR22883
TRIAE_CS42_1AL_TGACv1_000597_AA0015490	TGACv1_scaffold_000597_1AL	protein_coding	269.362	311.466	1.15631	0.209527	0.81311	1	Up	No					PF00069	SM00220	PTHR27001
TRIAE_CS42_1AL_TGACv1_000601_AA0015510	TGACv1_scaffold_000601_1AL	protein_coding	487.514	431.561	0.885226	-0.175882	0.819977	1	Down	No							PTHR23336
TRIAE_CS42_1AL_TGACv1_000602_AA0015540	TGACv1_scaffold_000602_1AL	protein_coding	1044.67	1098.43	1.05146	0.0723889	0.906081	1	Up	No					PF01603		PTHR10257
TRIAE_CS42_1AL_TGACv1_000606_AA0015580	TGACv1_scaffold_000606_1AL	protein_coding	9.21771	4.88191	0.529622	-0.916964	0.37329	1	Down	No					PF00078		PTHR19446
TRIAE_CS42_1AL_TGACv1_000609_AA0015630	TGACv1_scaffold_000609_1AL	protein_coding	128.024	194.3	1.51769	0.601873	0.55733	1	Up	No	W4ZNP7	GO:0022891	substrate-specific transmembrane transporter activity	molecular_function	PF00083		PTHR23500
TRIAE_CS42_1AL_TGACv1_000609_AA0015650	TGACv1_scaffold_000609_1AL	protein_coding	502.877	338.804	0.673731	-0.569754	0.468765	1	Down	No	W4ZTN4				PF00646		PTHR32212
TRIAE_CS42_1AL_TGACv1_000609_AA0015670	TGACv1_scaffold_000609_1AL	protein_coding	102.419	44.9135	0.438527	-1.18926	0.321185	1	Down	No					PF03169		PTHR22601
TRIAE_CS42_1AL_TGACv1_000612_AA0015780	TGACv1_scaffold_000612_1AL	protein_coding	183.33	218.709	1.19298	0.254572	0.79529	1	Up	No	W4ZM34				PF13041		PTHR24015
TRIAE_CS42_1AL_TGACv1_000612_AA0015790	TGACv1_scaffold_000612_1AL	protein_coding	672.893	599.498	0.890926	-0.166622	0.811437	1	Down	No					PF04577		PTHR20961
TRIAE_CS42_1AL_TGACv1_000614_AA0015800	TGACv1_scaffold_000614_1AL	protein_coding	51.2095	4.88191	0.095332	-3.3909	0.0134941	0.412389	Down	Yes	W4ZQF2				PF09349
TRIAE_CS42_1AL_TGACv1_000617_AA0015950	TGACv1_scaffold_000617_1AL	protein_coding	11.2661	14.6457	1.29998	0.378492	0.766221	1	Up	No					PF00612		PTHR32295
TRIAE_CS42_1AL_TGACv1_000617_AA0015960	TGACv1_scaffold_000617_1AL	protein_coding	77.8384	168.914	2.17006	1.11773	0.307082	1	Up	No	W4ZLN3	GO:0016799	hydrolase activity, hydrolyzing N-glycosyl compounds	molecular_function	PF03641		PTHR31223
TRIAE_CS42_1AL_TGACv1_000619_AA0015980	TGACv1_scaffold_000619_1AL	protein_coding	16.387	41.008	2.50247	1.32335	0.288793	1	Up	No					PF00069	SM00220	PTHR27006
TRIAE_CS42_1AL_TGACv1_000620_AA0016020	TGACv1_scaffold_000620_1AL	protein_coding	2014.58	2145.11	1.06479	0.0905709	0.868779	1	Up	No					PF00717		PTHR10806
TRIAE_CS42_1AL_TGACv1_000622_AA0016120	TGACv1_scaffold_000622_1AL	protein_coding	1748.29	1430.4	0.818169	-0.289529	0.608275	1	Down	No							PTHR31789
TRIAE_CS42_1AL_TGACv1_000625_AA0016150	TGACv1_scaffold_000625_1AL	protein_coding	1352.96	1413.8	1.04497	0.0634642	0.913499	1	Up	No					PF16189		PTHR10804
TRIAE_CS42_1AL_TGACv1_000627_AA0016180	TGACv1_scaffold_000627_1AL	protein_coding	1367.29	1192.16	0.871913	-0.197744	0.7356	1	Down	No	W4ZR59	GO:0016021	integral component of membrane	cellular_component	PF14853		PTHR13247
TRIAE_CS42_1AL_TGACv1_000627_AA0016190	TGACv1_scaffold_000627_1AL	protein_coding	586.861	1040.82	1.77354	0.826633	0.202802	1	Up	No					PF00191	SM00335	PTHR10502
TRIAE_CS42_1AL_TGACv1_000627_AA0016200	TGACv1_scaffold_000627_1AL	protein_coding	687.232	2084.57	3.03329	1.60088	0.00660175	0.272404	Up	Yes					PF00191	SM00335	PTHR10502
TRIAE_CS42_1AL_TGACv1_000627_AA0016210	TGACv1_scaffold_000627_1AL	protein_coding	13.3145	24.4095	1.83331	0.874449	0.454033	1	Up	No					PF08276	SM00473	PTHR27002
TRIAE_CS42_1AL_TGACv1_000633_AA0016240	TGACv1_scaffold_000633_1AL	protein_coding	31.7499	69.3231	2.18341	1.12658	0.367419	1	Up	No					PF00403		PTHR22814
TRIAE_CS42_1AL_TGACv1_000633_AA0016250	TGACv1_scaffold_000633_1AL	protein_coding	529.506	537.01	1.01417	0.0203004	0.980662	1	Up	No							PTHR23430
TRIAE_CS42_1AL_TGACv1_000639_AA0016330	TGACv1_scaffold_000639_1AL	protein_coding	3063.35	7.81105	0.00254984	-8.61538	9.86e-25	1.07e-20	Down	Yes
TRIAE_CS42_1AL_TGACv1_000639_AA0016360	TGACv1_scaffold_000639_1AL	protein_coding	8.19352	13.6693	1.66831	0.738388	0.467924	1	Up	No					PF07797		PTHR33130
TRIAE_CS42_1AL_TGACv1_000644_AA0016380	TGACv1_scaffold_000644_1AL	protein_coding	12.2903	4.88191	0.397217	-1.332	0.126401	1	Down	No					PF00170	SM00338	PTHR13690
TRIAE_CS42_1AL_TGACv1_000645_AA0016430	TGACv1_scaffold_000645_1AL	protein_coding	17.4112	36.1261	2.07487	1.05302	0.395284	1	Up	No	W4ZQ58
TRIAE_CS42_1AL_TGACv1_000645_AA0016450	TGACv1_scaffold_000645_1AL	protein_coding	478.297	30.2678	0.0632825	-3.98205	0.000103855	0.0129331	Down	Yes
TRIAE_CS42_1AL_TGACv1_000646_AA0016460	TGACv1_scaffold_000646_1AL	protein_coding	158.749	64.4412	0.40593	-1.3007	0.24573	1	Down	No						SM00717	PTHR21717
TRIAE_CS42_1AL_TGACv1_000654_AA0016480	TGACv1_scaffold_000654_1AL	protein_coding	15.3629	23.4332	1.52531	0.609105	0.616423	1	Up	No					PF05498		PTHR33136
TRIAE_CS42_1AL_TGACv1_000659_AA0016580	TGACv1_scaffold_000659_1AL	protein_coding	41.9918	96.6617	2.30192	1.20284	0.320075	1	Up	No					PF00067		PTHR24298
TRIAE_CS42_1AL_TGACv1_000661_AA0016590	TGACv1_scaffold_000661_1AL	protein_coding	98.3222	153.292	1.55908	0.640691	0.555964	1	Up	No					PF00249		PTHR31442
TRIAE_CS42_1AL_TGACv1_000667_AA0016620	TGACv1_scaffold_000667_1AL	protein_coding	1056.96	900.224	0.851707	-0.231571	0.708143	1	Down	No					PF01612	SM00474	PTHR13620
TRIAE_CS42_1AL_TGACv1_000667_AA0016640	TGACv1_scaffold_000667_1AL	protein_coding	75.7901	223.591	2.95014	1.56078	0.139895	1	Up	No					PF00667		PTHR19384
TRIAE_CS42_1AL_TGACv1_000667_AA0016650	TGACv1_scaffold_000667_1AL	protein_coding	442.45	368.096	0.831949	-0.265434	0.739746	1	Down	No	W4ZSL3	GO:0055085	transmembrane transport	biological_process	PF00153		PTHR24089
TRIAE_CS42_1AL_TGACv1_000667_AA0016660	TGACv1_scaffold_000667_1AL	protein_coding	17.4112	6.83467	0.392544	-1.34907	0.173722	1	Down	No							PTHR34366
TRIAE_CS42_1AL_TGACv1_000667_AA0016670	TGACv1_scaffold_000667_1AL	protein_coding	147.483	223.591	1.51604	0.600312	0.543896	1	Up	No					PF13812		PTHR24015
TRIAE_CS42_1AL_TGACv1_000669_AA0016760	TGACv1_scaffold_000669_1AL	protein_coding	15.3629	80.0633	5.21148	2.38169	0.0673959	0.861563	Up	No					PF03514		PTHR31636
TRIAE_CS42_1AL_TGACv1_000671_AA0016780	TGACv1_scaffold_000671_1AL	protein_coding	1321.21	977.358	0.739747	-0.434896	0.465881	1	Down	No					PF02622		PTHR31984
TRIAE_CS42_1AL_TGACv1_000671_AA0016800	TGACv1_scaffold_000671_1AL	protein_coding	1450.25	1047.66	0.722396	-0.469138	0.424338	1	Down	No	W4ZP06						PTHR31358
TRIAE_CS42_1AL_TGACv1_000671_AA0016810	TGACv1_scaffold_000671_1AL	protein_coding	4189.96	5263.67	1.25626	0.329132	0.527591	1	Up	No					PF00034		PTHR11961
TRIAE_CS42_1AL_TGACv1_000676_AA0016850	TGACv1_scaffold_000676_1AL	protein_coding	702.594	611.215	0.86994	-0.201013	0.770862	1	Down	No					PF14249		PTHR35309
TRIAE_CS42_1AL_TGACv1_000676_AA0016870	TGACv1_scaffold_000676_1AL	protein_coding	156.701	174.772	1.11532	0.157461	0.881721	1	Up	No					PF08209		PTHR15117
TRIAE_CS42_1AL_TGACv1_000680_AA0016900	TGACv1_scaffold_000680_1AL	protein_coding	739.465	978.334	1.32303	0.403845	0.526694	1	Up	No					PF07650		PTHR11649
TRIAE_CS42_1AL_TGACv1_000680_AA0016910	TGACv1_scaffold_000680_1AL	protein_coding	1394.95	1610.05	1.1542	0.206898	0.716717	1	Up	No					PF11861		PTHR10920
TRIAE_CS42_1AL_TGACv1_000684_AA0016970	TGACv1_scaffold_000684_1AL	protein_coding	2685.43	2578.62	0.960228	-0.0585504	0.913203	1	Down	No					PF05793		PTHR13011
TRIAE_CS42_1AL_TGACv1_000685_AA0017000	TGACv1_scaffold_000685_1AL	protein_coding	457.813	451.088	0.985311	-0.021349	0.980954	1	Down	No					PF16544	SM00322	PTHR11208
TRIAE_CS42_1AL_TGACv1_000685_AA0017020	TGACv1_scaffold_000685_1AL	protein_coding	8.19352	4.88191	0.595825	-0.747039	0.522463	1	Down	No							PTHR31016
TRIAE_CS42_1AL_TGACv1_000686_AA0017040	TGACv1_scaffold_000686_1AL	protein_coding	165.919	116.189	0.700279	-0.513999	0.628248	1	Down	No					PF01486	SM00432	PTHR11945
TRIAE_CS42_1AL_TGACv1_000687_AA0017050	TGACv1_scaffold_000687_1AL	protein_coding	39.9434	108.378	2.7133	1.44005	0.23173	1	Up	No
TRIAE_CS42_1AL_TGACv1_000687_AA0017070	TGACv1_scaffold_000687_1AL	protein_coding	1014.97	741.073	0.730141	-0.453752	0.474363	1	Down	No							PTHR24559
TRIAE_CS42_1AL_TGACv1_000691_AA0017120	TGACv1_scaffold_000691_1AL	protein_coding	1428.75	1121.86	0.785208	-0.348853	0.550942	1	Down	No					PF00226	SM00271	PTHR22904
TRIAE_CS42_1AL_TGACv1_000694_AA0017160	TGACv1_scaffold_000694_1AL	protein_coding	9.21771	24.4095	2.64811	1.40496	0.207741	1	Up	No
TRIAE_CS42_1AL_TGACv1_000695_AA0017180	TGACv1_scaffold_000695_1AL	protein_coding	2259.36	2017.2	0.89282	-0.16356	0.763984	1	Down	No	W4ZN08	GO:0016491	oxidoreductase activity	molecular_function	PF04432		PTHR31332
TRIAE_CS42_1AL_TGACv1_000696_AA0017200	TGACv1_scaffold_000696_1AL	protein_coding	36.8708	80.0633	2.17145	1.11866	0.364386	1	Up	No							PTHR35832
TRIAE_CS42_1AL_TGACv1_000696_AA0017220	TGACv1_scaffold_000696_1AL	protein_coding	26.6289	44.9135	1.68664	0.754155	0.553961	1	Up	No					PF00931	SM00220	PTHR23155
TRIAE_CS42_1AL_TGACv1_000696_AA0017240	TGACv1_scaffold_000696_1AL	protein_coding	14.3387	55.6537	3.88138	1.95657	0.127943	1	Up	No	W4ZQ68	GO:0016021	integral component of membrane	cellular_component	PF03168		PTHR31852
TRIAE_CS42_1AL_TGACv1_000696_AA0017270	TGACv1_scaffold_000696_1AL	protein_coding	222.249	531.151	2.38989	1.25694	0.125576	1	Up	No	W4ZTE7	GO:0009269	response to desiccation	biological_process	PF03168	SM00769	PTHR31459
TRIAE_CS42_1AL_TGACv1_000696_AA0017290	TGACv1_scaffold_000696_1AL	protein_coding	14.3387	231.402	16.1384	4.01242	0.0012094	0.0868939	Up	Yes					PF00201		PTHR11926
TRIAE_CS42_1AL_TGACv1_000697_AA0017310	TGACv1_scaffold_000697_1AL	protein_coding	323.644	285.103	0.880916	-0.182923	0.834755	1	Down	No							PTHR36786
TRIAE_CS42_1AL_TGACv1_000702_AA0017320	TGACv1_scaffold_000702_1AL	protein_coding	1525.02	1426.49	0.935394	-0.0963546	0.86685	1	Down	No					PF04774	SM01233	PTHR12299
TRIAE_CS42_1AL_TGACv1_000702_AA0017330	TGACv1_scaffold_000702_1AL	protein_coding	450.644	496.002	1.10065	0.138358	0.857269	1	Up	No					PF07714		PTHR27001
TRIAE_CS42_1AL_TGACv1_000704_AA0017370	TGACv1_scaffold_000704_1AL	protein_coding	593.006	618.049	1.04223	0.0596752	0.934661	1	Up	No							PTHR24015
TRIAE_CS42_1AL_TGACv1_000705_AA0017380	TGACv1_scaffold_000705_1AL	protein_coding	23.5564	29.2914	1.24346	0.314362	0.821678	1	Up	No					PF00450		PTHR11802
TRIAE_CS42_1AL_TGACv1_000705_AA0017400	TGACv1_scaffold_000705_1AL	protein_coding	1455.37	1532.92	1.05328	0.074891	0.896415	1	Up	No							PTHR33170
TRIAE_CS42_1AL_TGACv1_000708_AA0017440	TGACv1_scaffold_000708_1AL	protein_coding	5275.6	8792.31	1.6666	0.736907	0.162525	1	Up	No					PF00504		PTHR21649
TRIAE_CS42_1AL_TGACv1_000708_AA0017480	TGACv1_scaffold_000708_1AL	protein_coding	557.159	798.68	1.43349	0.519527	0.445518	1	Up	No					PF00338	SM01403	PTHR11700
TRIAE_CS42_1AL_TGACv1_000708_AA0017500	TGACv1_scaffold_000708_1AL	protein_coding	313.402	249.954	0.797549	-0.326355	0.712852	1	Down	No					PF16987		PTHR33137
TRIAE_CS42_1AL_TGACv1_000710_AA0017560	TGACv1_scaffold_000710_1AL	protein_coding	420.942	275.34	0.654103	-0.61241	0.46167	1	Down	No	W4ZPQ9	GO:0005634	nucleus	cellular_component	PF00125	SM00427	PTHR23428
TRIAE_CS42_1AL_TGACv1_000710_AA0017570	TGACv1_scaffold_000710_1AL	protein_coding	93.2013	98.6145	1.05808	0.0814499	0.952666	1	Up	No							PTHR31934
TRIAE_CS42_1AL_TGACv1_000710_AA0017580	TGACv1_scaffold_000710_1AL	protein_coding	103.443	136.693	1.32143	0.402105	0.716876	1	Up	No					PF01408		PTHR22604
TRIAE_CS42_1AL_TGACv1_000710_AA0017600	TGACv1_scaffold_000710_1AL	protein_coding	41.9918	56.6301	1.3486	0.431462	0.737973	1	Up	No					PF12937	SM00256	PTHR31264
TRIAE_CS42_1AL_TGACv1_000710_AA0017610	TGACv1_scaffold_000710_1AL	protein_coding	36.8708	33.197	0.900358	-0.151429	0.926329	1	Down	No	W4ZUC8						PTHR21107
TRIAE_CS42_1AL_TGACv1_000710_AA0017620	TGACv1_scaffold_000710_1AL	protein_coding	469.079	798.68	1.70266	0.767786	0.269836	1	Up	No					PF00687		PTHR23105
TRIAE_CS42_1AL_TGACv1_000711_AA0017640	TGACv1_scaffold_000711_1AL	protein_coding	255.023	1294.68	5.07672	2.3439	0.000640683	0.0535107	Up	Yes					PF07732		PTHR11709
TRIAE_CS42_1AL_TGACv1_000711_AA0017650	TGACv1_scaffold_000711_1AL	protein_coding	8.19352	7.81105	0.95332	-0.068967	1	1	Down	No					PF08137		PTHR33102
TRIAE_CS42_1AL_TGACv1_000713_AA0017660	TGACv1_scaffold_000713_1AL	protein_coding	34.8225	70.2995	2.0188	1.0135	0.415875	1	Up	No					PF05340		PTHR31659
TRIAE_CS42_1AL_TGACv1_000714_AA0017670	TGACv1_scaffold_000714_1AL	protein_coding	30.7257	41.9844	1.36643	0.450407	0.73225	1	Up	No					PF07496	SM00391	PTHR12396
TRIAE_CS42_1AL_TGACv1_000714_AA0017680	TGACv1_scaffold_000714_1AL	protein_coding	132.121	206.016	1.55931	0.640905	0.526902	1	Up	No					PF04030		PTHR13878
TRIAE_CS42_1AL_TGACv1_000717_AA0017710	TGACv1_scaffold_000717_1AL	protein_coding	15.3629	20.504	1.33465	0.41646	0.745117	1	Up	No							PTHR34553
TRIAE_CS42_1AL_TGACv1_000718_AA0017740	TGACv1_scaffold_000718_1AL	protein_coding	332.862	286.08	0.859455	-0.218506	0.801475	1	Down	No					PF00125	SM00427	PTHR23428
TRIAE_CS42_1AL_TGACv1_000718_AA0017750	TGACv1_scaffold_000718_1AL	protein_coding	877.731	784.034	0.893251	-0.162862	0.801153	1	Down	No	W4ZPT6	GO:0045892	negative regulation of transcription, DNA-templated	biological_process	PF16282	SM00717	PTHR12855
TRIAE_CS42_1AL_TGACv1_000719_AA0017770	TGACv1_scaffold_000719_1AL	protein_coding	714.885	616.097	0.861813	-0.214554	0.754834	1	Down	No					PF07002	SM00327	PTHR10857
TRIAE_CS42_1AL_TGACv1_000719_AA0017780	TGACv1_scaffold_000719_1AL	protein_coding	1003.71	899.247	0.895927	-0.158548	0.799589	1	Down	No					PF00076	SM00360	PTHR24012
TRIAE_CS42_1AL_TGACv1_000719_AA0017790	TGACv1_scaffold_000719_1AL	protein_coding	208.935	202.111	0.96734	-0.0479054	0.965571	1	Down	No							PTHR33826
TRIAE_CS42_1AL_TGACv1_000720_AA0017820	TGACv1_scaffold_000720_1AL	protein_coding	1143	741.073	0.64836	-0.625132	0.316326	1	Down	No							PTHR34837
TRIAE_CS42_1AL_TGACv1_000720_AA0017840	TGACv1_scaffold_000720_1AL	protein_coding	13.3145	68.3467	5.13326	2.35988	0.0714511	0.879135	Up	No					PF13855	SM00369	PTHR27000
TRIAE_CS42_1AL_TGACv1_000720_AA0017860	TGACv1_scaffold_000720_1AL	protein_coding	10.2419	72.2522	7.05457	2.81856	0.0355466	0.671035	Up	Yes					PF04520		PTHR33083
TRIAE_CS42_1AL_TGACv1_000720_AA0017900	TGACv1_scaffold_000720_1AL	protein_coding	81.9352	82.9924	1.0129	0.0184959	0.99932	1	Up	No	W4ZNC7				PF12937	SM00256	PTHR32133
TRIAE_CS42_1AL_TGACv1_000723_AA0017930	TGACv1_scaffold_000723_1AL	protein_coding	113.685	125.953	1.10791	0.147844	0.899406	1	Up	No	W4ZSU1
TRIAE_CS42_1AL_TGACv1_000725_AA0017950	TGACv1_scaffold_000725_1AL	protein_coding	40.9676	63.4648	1.54915	0.631473	0.615577	1	Up	No					PF00098	SM00343	PTHR33087
TRIAE_CS42_1AL_TGACv1_000725_AA0017960	TGACv1_scaffold_000725_1AL	protein_coding	87.0562	496.002	5.69749	2.51033	0.00632605	0.265638	Up	Yes					PF13417		PTHR11260
TRIAE_CS42_1AL_TGACv1_000725_AA0017970	TGACv1_scaffold_000725_1AL	protein_coding	5.12095	123.024	24.0237	4.58638	0.00156687	0.10376	Up	Yes	W4ZSL7				PF13417		PTHR11260
TRIAE_CS42_1AL_TGACv1_000725_AA0017980	TGACv1_scaffold_000725_1AL	protein_coding	12.2903	52.7246	4.28994	2.10096	0.10303	0.998099	Up	No	W4ZQS4				PF13417		PTHR11260
TRIAE_CS42_1AL_TGACv1_000725_AA0017990	TGACv1_scaffold_000725_1AL	protein_coding	258.096	401.293	1.55482	0.636748	0.451218	1	Up	No					PF13410		PTHR11260
TRIAE_CS42_1AL_TGACv1_000728_AA0018020	TGACv1_scaffold_000728_1AL	protein_coding	9.21771	18.5512	2.01257	1.00904	0.340069	1	Up	No					PF00561		PTHR10992
TRIAE_CS42_1AL_TGACv1_000728_AA0018030	TGACv1_scaffold_000728_1AL	protein_coding	68.6207	139.623	2.0347	1.02482	0.365277	1	Up	No					PF00249	SM00717	PTHR10641
TRIAE_CS42_1AL_TGACv1_000734_AA0018070	TGACv1_scaffold_000734_1AL	protein_coding	2699.77	2690.91	0.996719	-0.00474146	0.99368	1	Down	No					PF00069	SM00220	PTHR11584
TRIAE_CS42_1AL_TGACv1_000734_AA0018080	TGACv1_scaffold_000734_1AL	protein_coding	3040.82	2278.87	0.749427	-0.41614	0.435225	1	Down	No					PF07651	SM00273	PTHR22951
TRIAE_CS42_1AL_TGACv1_000734_AA0018090	TGACv1_scaffold_000734_1AL	protein_coding	16914.5	18540.5	1.09613	0.13242	0.817957	1	Up	No					PF13649		PTHR10108
TRIAE_CS42_1AL_TGACv1_000734_AA0018110	TGACv1_scaffold_000734_1AL	protein_coding	1356.03	1429.42	1.05412	0.0760454	0.896036	1	Up	No	W4ZRG3	GO:0006424	glutamyl-tRNA aminoacylation	biological_process	PF03950		PTHR11451
TRIAE_CS42_1AL_TGACv1_000735_AA0018120	TGACv1_scaffold_000735_1AL	protein_coding	569.45	1441.14	2.53076	1.33957	0.031347	0.632403	Up	Yes	Q7DLM1	GO:0042972	licheninase activity	molecular_function	PF00332		PTHR32227
TRIAE_CS42_1AL_TGACv1_000738_AA0018160	TGACv1_scaffold_000738_1AL	protein_coding	3102.27	3336.29	1.07544	0.104922	0.84235	1	Up	No					PF00179	SM00212	PTHR24067
TRIAE_CS42_1AL_TGACv1_000740_AA0018210	TGACv1_scaffold_000740_1AL	protein_coding	11.2661	14.6457	1.29998	0.378492	0.766221	1	Up	No
TRIAE_CS42_1AL_TGACv1_000743_AA0018220	TGACv1_scaffold_000743_1AL	protein_coding	119.83	191.371	1.59702	0.675378	0.513678	1	Up	No	W4ZMH8	GO:0046872	metal ion binding	molecular_function	PF00403		PTHR22814
TRIAE_CS42_1AL_TGACv1_000745_AA0018230	TGACv1_scaffold_000745_1AL	protein_coding	1878.36	1982.05	1.0552	0.0775191	0.888713	1	Up	No					PF03484	SM00874	PTHR10947
TRIAE_CS42_1AL_TGACv1_000745_AA0018240	TGACv1_scaffold_000745_1AL	protein_coding	146.459	126.93	0.866655	-0.206471	0.851276	1	Down	No					PF13041		PTHR24015
TRIAE_CS42_1AL_TGACv1_000746_AA0018250	TGACv1_scaffold_000746_1AL	protein_coding	1107.15	798.68	0.721384	-0.471161	0.448438	1	Down	No							PTHR35482
TRIAE_CS42_1AL_TGACv1_000747_AA0018270	TGACv1_scaffold_000747_1AL	protein_coding	18.4354	19.5276	1.05924	0.0830361	0.994818	1	Up	No	W4ZSJ3	GO:0007050	cell cycle arrest	biological_process	PF02234		PTHR10265
TRIAE_CS42_1AL_TGACv1_000750_AA0018310	TGACv1_scaffold_000750_1AL	protein_coding	111.637	85.9216	0.769653	-0.37772	0.744608	1	Down	No					PF07714	SM00220	PTHR27002
TRIAE_CS42_1AL_TGACv1_000750_AA0018320	TGACv1_scaffold_000750_1AL	protein_coding	43.016	100.567	2.3379	1.22522	0.309081	1	Up	No	W4ZLP2	GO:0016021	integral component of membrane	cellular_component	PF01657	SM00220	PTHR27002
TRIAE_CS42_1AL_TGACv1_000751_AA0018370	TGACv1_scaffold_000751_1AL	protein_coding	2960.93	1945.93	0.657201	-0.605594	0.260077	1	Down	No					PF16499		PTHR11452
TRIAE_CS42_1AL_TGACv1_000753_AA0018400	TGACv1_scaffold_000753_1AL	protein_coding	3547.79	3417.33	0.963228	-0.054051	0.918362	1	Down	No	W4ZM82				PF14308	SM00271	PTHR24078
TRIAE_CS42_1AL_TGACv1_000754_AA0018410	TGACv1_scaffold_000754_1AL	protein_coding	45.0644	78.1105	1.73331	0.793529	0.518067	1	Up	No	W4ZM68	GO:0016021	integral component of membrane	cellular_component	PF04535		PTHR11615
TRIAE_CS42_1AL_TGACv1_000755_AA0018450	TGACv1_scaffold_000755_1AL	protein_coding	2816.52	2727.03	0.968227	-0.046583	0.930752	1	Down	No					PF00365		PTHR13697
TRIAE_CS42_1AL_TGACv1_000755_AA0018460	TGACv1_scaffold_000755_1AL	protein_coding	2934.3	1873.68	0.638542	-0.647147	0.22985	1	Down	No					PF05193		PTHR11851
TRIAE_CS42_1AL_TGACv1_000756_AA0018480	TGACv1_scaffold_000756_1AL	protein_coding	8.19352	5.85829	0.71499	-0.484004	0.721361	1	Down	No					PF08387		PTHR32212
TRIAE_CS42_1AL_TGACv1_000756_AA0018500	TGACv1_scaffold_000756_1AL	protein_coding	23644.5	23636.2	0.999653	-0.000501315	0.999417	1	Down	No					PF05184	SM00741	PTHR13683
TRIAE_CS42_1AL_TGACv1_000756_AA0018510	TGACv1_scaffold_000756_1AL	protein_coding	1217.76	2642.09	2.16963	1.11745	0.0443856	0.735418	Up	Yes					PF05922		PTHR10795
TRIAE_CS42_1AL_TGACv1_000756_AA0018520	TGACv1_scaffold_000756_1AL	protein_coding	30.7257	38.0789	1.23932	0.309545	0.822633	1	Up	No
TRIAE_CS42_1AL_TGACv1_000758_AA0018550	TGACv1_scaffold_000758_1AL	protein_coding	524.385	659.057	1.25682	0.329777	0.642134	1	Up	No					PF13855	SM00369	PTHR23155
TRIAE_CS42_1AL_TGACv1_000759_AA0018560	TGACv1_scaffold_000759_1AL	protein_coding	5523.46	5080.11	0.919734	-0.120711	0.817007	1	Down	No	W4ZR78	GO:0016021	integral component of membrane	cellular_component	PF01027		PTHR23291
TRIAE_CS42_1AL_TGACv1_000759_AA0018570	TGACv1_scaffold_000759_1AL	protein_coding	2465.23	1759.44	0.713703	-0.486604	0.372037	1	Down	No					PF13246		PTHR24093
TRIAE_CS42_1AL_TGACv1_000762_AA0018590	TGACv1_scaffold_000762_1AL	protein_coding	12.2903	31.2442	2.54219	1.34607	0.259554	1	Up	No							PTHR12626
TRIAE_CS42_1AL_TGACv1_000762_AA0018600	TGACv1_scaffold_000762_1AL	protein_coding	3654.31	3215.22	0.879844	-0.18468	0.724995	1	Down	No					PF05129		PTHR20934
TRIAE_CS42_1AL_TGACv1_000766_AA0018650	TGACv1_scaffold_000766_1AL	protein_coding	371.781	559.466	1.50483	0.589599	0.439508	1	Up	No
TRIAE_CS42_1AL_TGACv1_000767_AA0018690	TGACv1_scaffold_000767_1AL	protein_coding	6.14514	9.76381	1.58887	0.667999	0.514957	1	Up	No					PF13812		PTHR24015
TRIAE_CS42_1AL_TGACv1_000767_AA0018700	TGACv1_scaffold_000767_1AL	protein_coding	32.7741	31.2442	0.95332	-0.068967	0.983865	1	Down	No					PF07983	SM00768	PTHR32227
TRIAE_CS42_1AL_TGACv1_000767_AA0018710	TGACv1_scaffold_000767_1AL	protein_coding	345.152	321.229	0.93069	-0.103628	0.905139	1	Down	No	W4ZRK0				PF01633		PTHR22603
TRIAE_CS42_1AL_TGACv1_000770_AA0018780	TGACv1_scaffold_000770_1AL	protein_coding	130.072	80.0633	0.61553	-0.7001	0.535342	1	Down	No							PTHR28039
TRIAE_CS42_1AL_TGACv1_000771_AA0018790	TGACv1_scaffold_000771_1AL	protein_coding	262.193	233.355	0.890014	-0.1681	0.857293	1	Down	No					PF01694	SM00547	PTHR12917
TRIAE_CS42_1AL_TGACv1_000772_AA0018800	TGACv1_scaffold_000772_1AL	protein_coding	19.4596	34.1733	1.75612	0.812389	0.515764	1	Up	No							PTHR14499
TRIAE_CS42_1AL_TGACv1_000772_AA0018820	TGACv1_scaffold_000772_1AL	protein_coding	65.5482	15.6221	0.23833	-2.06897	0.108722	1	Down	No							PTHR34835
TRIAE_CS42_1AL_TGACv1_000772_AA0018840	TGACv1_scaffold_000772_1AL	protein_coding	16.387	9.76381	0.595825	-0.747039	0.483457	1	Down	No	W4ZNU5	GO:0043531	ADP binding	molecular_function	PF00931		PTHR23155
TRIAE_CS42_1AL_TGACv1_000772_AA0018850	TGACv1_scaffold_000772_1AL	protein_coding	599.151	558.49	0.932135	-0.101388	0.888938	1	Down	No							PTHR36076
TRIAE_CS42_1AL_TGACv1_000772_AA0018860	TGACv1_scaffold_000772_1AL	protein_coding	6780.14	6315.23	0.931431	-0.102479	0.845043	1	Down	No	V5V8A5	GO:0061025	membrane fusion	biological_process	PF05739	SM00397	PTHR19957
TRIAE_CS42_1AL_TGACv1_000772_AA0018880	TGACv1_scaffold_000772_1AL	protein_coding	24.5806	31.2442	1.27109	0.346071	0.800405	1	Up	No					PF00249	SM00717	PTHR10641
TRIAE_CS42_1AL_TGACv1_000774_AA0018910	TGACv1_scaffold_000774_1AL	protein_coding	7.16933	37.1025	5.17517	2.37161	0.0565218	0.804909	Up	No					PF08271	SM00385	PTHR11618
TRIAE_CS42_1AL_TGACv1_000775_AA0018930	TGACv1_scaffold_000775_1AL	protein_coding	209.959	124	0.590594	-0.759762	0.454351	1	Down	No							PTHR24057
TRIAE_CS42_1AL_TGACv1_000783_AA0019040	TGACv1_scaffold_000783_1AL	protein_coding	614.514	736.191	1.19801	0.260635	0.702792	1	Up	No	W4ZRX7	GO:0016787	hydrolase activity	molecular_function	PF01764		PTHR31828
TRIAE_CS42_1AL_TGACv1_000787_AA0019070	TGACv1_scaffold_000787_1AL	protein_coding	337.983	439.372	1.29998	0.378492	0.638934	1	Up	No					PF00035	SM00358	PTHR10910
TRIAE_CS42_1AL_TGACv1_000788_AA0019100	TGACv1_scaffold_000788_1AL	protein_coding	1093.84	378.836	0.346337	-1.52975	0.0238526	0.551847	Down	Yes						SM00269	PTHR37378
TRIAE_CS42_1AL_TGACv1_000790_AA0019110	TGACv1_scaffold_000790_1AL	protein_coding	1381.63	1261.48	0.913039	-0.131251	0.822128	1	Down	No					PF03151		PTHR11132
TRIAE_CS42_1AL_TGACv1_000790_AA0019130	TGACv1_scaffold_000790_1AL	protein_coding	8.19352	9.76381	1.19165	0.252961	0.902001	1	Up	No					PF00069	SM00220	PTHR24361
TRIAE_CS42_1AL_TGACv1_000792_AA0019160	TGACv1_scaffold_000792_1AL	protein_coding	6461.62	4331.23	0.670301	-0.577119	0.269382	1	Down	No
TRIAE_CS42_1AL_TGACv1_000794_AA0019230	TGACv1_scaffold_000794_1AL	protein_coding	6.14514	35.1497	5.71992	2.516	0.0418174	0.714958	Up	Yes							PTHR33110
TRIAE_CS42_1AL_TGACv1_000794_AA0019250	TGACv1_scaffold_000794_1AL	protein_coding	70.6691	51.7482	0.732261	-0.449571	0.719178	1	Down	No					PF11861		PTHR10920
TRIAE_CS42_1AL_TGACv1_000794_AA0019260	TGACv1_scaffold_000794_1AL	protein_coding	784.53	636.601	0.811442	-0.301439	0.653953	1	Down	No	W4ZTN2				PF17035	SM00297	PTHR22880
TRIAE_CS42_1AL_TGACv1_000796_AA0019320	TGACv1_scaffold_000796_1AL	protein_coding	159.774	148.41	0.928876	-0.106442	0.923928	1	Down	No							PTHR19446
TRIAE_CS42_1AL_TGACv1_000796_AA0019330	TGACv1_scaffold_000796_1AL	protein_coding	160.798	156.221	0.971537	-0.0416596	0.97428	1	Down	No							PTHR35738
TRIAE_CS42_1AL_TGACv1_000796_AA0019340	TGACv1_scaffold_000796_1AL	protein_coding	7.16933	4.88191	0.680943	-0.554394	0.710556	1	Down	No							PTHR35738
TRIAE_CS42_1AL_TGACv1_000799_AA0019360	TGACv1_scaffold_000799_1AL	protein_coding	2150.8	1467.5	0.682305	-0.551511	0.320744	1	Down	No					PF01814		PTHR21319
TRIAE_CS42_1AL_TGACv1_000799_AA0019370	TGACv1_scaffold_000799_1AL	protein_coding	250.927	147.434	0.587557	-0.7672	0.429096	1	Down	No					PF14383		PTHR21726
TRIAE_CS42_1AL_TGACv1_000801_AA0019400	TGACv1_scaffold_000801_1AL	protein_coding	136.217	173.796	1.27587	0.351484	0.73651	1	Up	No					PF07732		PTHR11709
TRIAE_CS42_1AL_TGACv1_000803_AA0019410	TGACv1_scaffold_000803_1AL	protein_coding	225.322	255.812	1.13532	0.183096	0.84565	1	Up	No	W4ZPL3				PF04925		PTHR15555
TRIAE_CS42_1AL_TGACv1_000803_AA0019420	TGACv1_scaffold_000803_1AL	protein_coding	607.345	518.458	0.853648	-0.228287	0.752031	1	Down	No					PF09243		PTHR21320
TRIAE_CS42_1AL_TGACv1_000808_AA0019470	TGACv1_scaffold_000808_1AL	protein_coding	53.2579	137.67	2.58496	1.37014	0.236144	1	Up	No					PF04398		PTHR31676
TRIAE_CS42_1AL_TGACv1_000810_AA0019480	TGACv1_scaffold_000810_1AL	protein_coding	1853.78	1714.53	0.924879	-0.112664	0.839983	1	Down	No					PF00025	SM00178	PTHR11711
TRIAE_CS42_1AL_TGACv1_000810_AA0019490	TGACv1_scaffold_000810_1AL	protein_coding	250.927	666.868	2.65762	1.41014	0.0693497	0.87187	Up	No	W4ZPL0				PF05899		PTHR33271
TRIAE_CS42_1AL_TGACv1_000810_AA0019500	TGACv1_scaffold_000810_1AL	protein_coding	272.435	300.725	1.10384	0.142537	0.874148	1	Up	No					PF13923	SM00184	PTHR12313
TRIAE_CS42_1AL_TGACv1_000810_AA0019510	TGACv1_scaffold_000810_1AL	protein_coding	1464.59	1391.34	0.949987	-0.0740202	0.898387	1	Down	No	W4ZQI0	GO:0005524	ATP binding	molecular_function	PF00069	SM00220	PTHR24056
TRIAE_CS42_1AL_TGACv1_000811_AA0019540	TGACv1_scaffold_000811_1AL	protein_coding	365.636	1186.3	3.24449	1.69799	0.0113642	0.377754	Up	Yes
TRIAE_CS42_1AL_TGACv1_000812_AA0019550	TGACv1_scaffold_000812_1AL	protein_coding	858.271	898.271	1.0466	0.0657166	0.919075	1	Up	No					PF00170	SM00338	PTHR22952
TRIAE_CS42_1AL_TGACv1_000812_AA0019570	TGACv1_scaffold_000812_1AL	protein_coding	734.344	704.947	0.959968	-0.0589413	0.93176	1	Down	No					PF01167		PTHR16517
TRIAE_CS42_1AL_TGACv1_000814_AA0019580	TGACv1_scaffold_000814_1AL	protein_coding	19.4596	37.1025	1.90664	0.931033	0.456429	1	Up	No					PF00847	SM00380	PTHR31657
TRIAE_CS42_1AL_TGACv1_000814_AA0019590	TGACv1_scaffold_000814_1AL	protein_coding	17.4112	13.6693	0.785087	-0.349075	0.791969	1	Down	No
TRIAE_CS42_1AL_TGACv1_000815_AA0019620	TGACv1_scaffold_000815_1AL	protein_coding	94.2255	60.5356	0.642455	-0.638333	0.592708	1	Down	No					PF01693
TRIAE_CS42_1AL_TGACv1_000815_AA0019680	TGACv1_scaffold_000815_1AL	protein_coding	754.828	460.852	0.610539	-0.711845	0.311936	1	Down	No					PF00332		PTHR32227
TRIAE_CS42_1AL_TGACv1_000815_AA0019690	TGACv1_scaffold_000815_1AL	protein_coding	694.401	900.224	1.2964	0.374514	0.56492	1	Up	No					PF00111		PTHR19370
TRIAE_CS42_1AL_TGACv1_000815_AA0019700	TGACv1_scaffold_000815_1AL	protein_coding	826.521	661.01	0.79975	-0.32238	0.627088	1	Down	No					PF09177		PTHR34949
TRIAE_CS42_1AL_TGACv1_000815_AA0019710	TGACv1_scaffold_000815_1AL	protein_coding	1815.89	1758.46	0.968376	-0.0463613	0.93444	1	Down	No	W4ZTY6	GO:0005737	cytoplasm	cellular_component	PF12327	SM00865	PTHR30314
TRIAE_CS42_1AL_TGACv1_000815_AA0019720	TGACv1_scaffold_000815_1AL	protein_coding	155.677	92.7562	0.595825	-0.747039	0.492999	1	Down	No					PF02358		PTHR10788
TRIAE_CS42_1AL_TGACv1_000820_AA0019750	TGACv1_scaffold_000820_1AL	protein_coding	585.837	843.593	1.43998	0.526049	0.432881	1	Up	No					PF14368		PTHR33214
TRIAE_CS42_1AL_TGACv1_000820_AA0019760	TGACv1_scaffold_000820_1AL	protein_coding	65.5482	27.3387	0.417078	-1.26161	0.315425	1	Down	No					PF00240	SM00213	PTHR10666
TRIAE_CS42_1AL_TGACv1_000820_AA0019770	TGACv1_scaffold_000820_1AL	protein_coding	68.6207	71.2758	1.03869	0.0547684	0.976664	1	Up	No							PTHR35992
TRIAE_CS42_1AL_TGACv1_000820_AA0019790	TGACv1_scaffold_000820_1AL	protein_coding	9.21771	4.88191	0.529622	-0.916964	0.37329	1	Down	No					PF00917	SM00225	PTHR26379
TRIAE_CS42_1AL_TGACv1_000825_AA0019830	TGACv1_scaffold_000825_1AL	protein_coding	50.1853	12.693	0.252922	-1.98324	0.120259	1	Down	No					PF12697		PTHR10992
TRIAE_CS42_1AL_TGACv1_000830_AA0019970	TGACv1_scaffold_000830_1AL	protein_coding	123.927	93.7326	0.756353	-0.402868	0.722221	1	Down	No					PF07557		PTHR34373
TRIAE_CS42_1AL_TGACv1_000830_AA0019980	TGACv1_scaffold_000830_1AL	protein_coding	1119.44	1119.91	1.00042	0.000605008	1	1	Up	No					PF01725		PTHR11067
TRIAE_CS42_1AL_TGACv1_000839_AA0020060	TGACv1_scaffold_000839_1AL	protein_coding	13.3145	23.4332	1.75998	0.815556	0.484353	1	Up	No					PF03478		PTHR36901
TRIAE_CS42_1AL_TGACv1_000840_AA0020100	TGACv1_scaffold_000840_1AL	protein_coding	10.2419	11.7166	1.14398	0.194067	0.939946	1	Up	No					PF00025	SM00178	PTHR11711
TRIAE_CS42_1AL_TGACv1_000841_AA0020150	TGACv1_scaffold_000841_1AL	protein_coding	351.297	395.434	1.12564	0.170746	0.8362	1	Up	No					PF13324		PTHR15492
TRIAE_CS42_1AL_TGACv1_000841_AA0020160	TGACv1_scaffold_000841_1AL	protein_coding	8.19352	17.5749	2.14497	1.10096	0.283109	1	Up	No							PTHR33207
TRIAE_CS42_1AL_TGACv1_000843_AA0020200	TGACv1_scaffold_000843_1AL	protein_coding	69.6449	89.8271	1.28979	0.367132	0.76167	1	Up	No	W4ZN46				PF05903	SM01179	PTHR12378
TRIAE_CS42_1AL_TGACv1_000843_AA0020210	TGACv1_scaffold_000843_1AL	protein_coding	418.894	419.844	1.00227	0.00326883	1	1	Up	No					PF01479	SM00363	PTHR11766
TRIAE_CS42_1AL_TGACv1_000844_AA0020240	TGACv1_scaffold_000844_1AL	protein_coding	2959.91	3048.26	1.02985	0.0424341	0.936584	1	Up	No					PF00179	SM00212	PTHR24067
TRIAE_CS42_1AL_TGACv1_000845_AA0020250	TGACv1_scaffold_000845_1AL	protein_coding	18.4354	8.78743	0.47666	-1.06897	0.305091	1	Down	No
TRIAE_CS42_1AL_TGACv1_000846_AA0020300	TGACv1_scaffold_000846_1AL	protein_coding	694.401	704.947	1.01519	0.0217466	0.976574	1	Up	No					PF00226	SM00271
TRIAE_CS42_1AL_TGACv1_000849_AA0020340	TGACv1_scaffold_000849_1AL	protein_coding	578.667	300.725	0.519686	-0.944287	0.2253	1	Down	No							PTHR12121
TRIAE_CS42_1AL_TGACv1_000853_AA0020390	TGACv1_scaffold_000853_1AL	protein_coding	690.304	235.308	0.340876	-1.55268	0.0457519	0.741811	Down	Yes	W4ZRQ6	GO:0033897	ribonuclease T2 activity	molecular_function	PF00445		PTHR11240
TRIAE_CS42_1AL_TGACv1_000855_AA0020420	TGACv1_scaffold_000855_1AL	protein_coding	915.626	701.042	0.765642	-0.385258	0.552287	1	Down	No
TRIAE_CS42_1AL_TGACv1_000858_AA0020510	TGACv1_scaffold_000858_1AL	protein_coding	512.095	398.364	0.777909	-0.362326	0.637415	1	Down	No	W4ZT17	GO:0030150	protein import into mitochondrial matrix	biological_process	PF03656		PTHR12388
TRIAE_CS42_1AL_TGACv1_000860_AA0020540	TGACv1_scaffold_000860_1AL	protein_coding	76.8143	40.0316	0.521148	-0.940234	0.445394	1	Down	No					PF12076		PTHR11863
TRIAE_CS42_1AL_TGACv1_000860_AA0020560	TGACv1_scaffold_000860_1AL	protein_coding	5313.5	3576.48	0.673094	-0.57112	0.27401	1	Down	No					PF12076		PTHR11863
TRIAE_CS42_1AL_TGACv1_000861_AA0020570	TGACv1_scaffold_000861_1AL	protein_coding	241.709	164.032	0.678635	-0.559293	0.562616	1	Down	No					PF00462		PTHR10168
TRIAE_CS42_1AL_TGACv1_000861_AA0020600	TGACv1_scaffold_000861_1AL	protein_coding	320.571	204.064	0.636562	-0.651627	0.469192	1	Down	No					PF00071	SM00175	PTHR24073
TRIAE_CS42_1AL_TGACv1_000861_AA0020630	TGACv1_scaffold_000861_1AL	protein_coding	1160.41	953.924	0.82206	-0.282684	0.641556	1	Down	No	W4ZPU8	GO:0008176	tRNA (guanine-N7-)-methyltransferase activity	molecular_function	PF02390		PTHR11406
TRIAE_CS42_1AL_TGACv1_000862_AA0020640	TGACv1_scaffold_000862_1AL	protein_coding	87.0562	116.189	1.33465	0.41646	0.717088	1	Up	No							PTHR31342
TRIAE_CS42_1AL_TGACv1_000862_AA0020650	TGACv1_scaffold_000862_1AL	protein_coding	7.16933	6.83467	0.95332	-0.068967	1	1	Down	No							PTHR23315
TRIAE_CS42_1AL_TGACv1_000868_AA0020680	TGACv1_scaffold_000868_1AL	protein_coding	916.65	836.759	0.912844	-0.131559	0.836872	1	Down	No	W4ZMU5	GO:0006355	regulation of transcription, DNA-templated	biological_process	PF00249	SM00717	PTHR24078
TRIAE_CS42_1AL_TGACv1_000868_AA0020690	TGACv1_scaffold_000868_1AL	protein_coding	10.2419	8.78743	0.857988	-0.22097	0.926511	1	Down	No					PF00083		PTHR23500
TRIAE_CS42_1AL_TGACv1_000868_AA0020700	TGACv1_scaffold_000868_1AL	protein_coding	148.508	106.426	0.716634	-0.480692	0.658833	1	Down	No							PTHR36050
TRIAE_CS42_1AL_TGACv1_000871_AA0020720	TGACv1_scaffold_000871_1AL	protein_coding	1655.09	1109.17	0.670156	-0.577431	0.31751	1	Down	No	W4ZMI9						PTHR36348
TRIAE_CS42_1AL_TGACv1_000871_AA0020730	TGACv1_scaffold_000871_1AL	protein_coding	10.2419	61.512	6.00592	2.58638	0.0508739	0.770022	Up	No					PF00106		PTHR24322
TRIAE_CS42_1AL_TGACv1_000872_AA0020740	TGACv1_scaffold_000872_1AL	protein_coding	23.5564	25.3859	1.07767	0.107911	0.965559	1	Up	No					PF01145	SM00244	PTHR10264
TRIAE_CS42_1AL_TGACv1_000872_AA0020750	TGACv1_scaffold_000872_1AL	protein_coding	31.7499	39.0553	1.23009	0.298765	0.829225	1	Up	No	W4ZLR1
TRIAE_CS42_1AL_TGACv1_000873_AA0020760	TGACv1_scaffold_000873_1AL	protein_coding	41.9918	63.4648	1.51136	0.595849	0.63602	1	Up	No
TRIAE_CS42_1AL_TGACv1_000873_AA0020770	TGACv1_scaffold_000873_1AL	protein_coding	823.449	636.601	0.773091	-0.371291	0.577628	1	Down	No
TRIAE_CS42_1AL_TGACv1_000874_AA0020790	TGACv1_scaffold_000874_1AL	protein_coding	3017.26	3606.75	1.19537	0.257459	0.624328	1	Up	No					PF00854		PTHR11654
TRIAE_CS42_1AL_TGACv1_000874_AA0020800	TGACv1_scaffold_000874_1AL	protein_coding	118.806	363.214	3.0572	1.61221	0.085375	0.9428	Up	No					PF00854		PTHR11654
TRIAE_CS42_1AL_TGACv1_000875_AA0020810	TGACv1_scaffold_000875_1AL	protein_coding	2369.98	2555.19	1.07815	0.108558	0.8401	1	Up	No					PF00612	SM00242	PTHR13140
TRIAE_CS42_1AL_TGACv1_000875_AA0020820	TGACv1_scaffold_000875_1AL	protein_coding	1105.1	6.83467	0.00618465	-7.33709	2.52e-13	5.33e-10	Down	Yes					PF14368	SM00499	PTHR33286
TRIAE_CS42_1AL_TGACv1_000878_AA0020860	TGACv1_scaffold_000878_1AL	protein_coding	48.1369	78.1105	1.62267	0.698372	0.569175	1	Up	No							PTHR34114
TRIAE_CS42_1AL_TGACv1_000878_AA0020870	TGACv1_scaffold_000878_1AL	protein_coding	245.806	859.216	3.49551	1.8055	0.0150389	0.436249	Up	Yes					PF00476	SM00490	PTHR10133
TRIAE_CS42_1AL_TGACv1_000879_AA0020900	TGACv1_scaffold_000879_1AL	protein_coding	1233.12	553.608	0.448947	-1.15538	0.069832	0.873193	Down	No					PF00069	SM00220	PTHR27001
TRIAE_CS42_1AL_TGACv1_000879_AA0020910	TGACv1_scaffold_000879_1AL	protein_coding	597.103	909.011	1.52237	0.606318	0.359201	1	Up	No					PF14432		PTHR24015
TRIAE_CS42_1AL_TGACv1_000879_AA0020920	TGACv1_scaffold_000879_1AL	protein_coding	461.91	567.278	1.22811	0.296444	0.689201	1	Up	No					PF09835		PTHR35102
TRIAE_CS42_1AL_TGACv1_000880_AA0020940	TGACv1_scaffold_000880_1AL	protein_coding	72.7175	119.119	1.6381	0.712023	0.535751	1	Up	No	W4ZP19	GO:0016021	integral component of membrane	cellular_component	PF06799		PTHR34214
TRIAE_CS42_1AL_TGACv1_000880_AA0020950	TGACv1_scaffold_000880_1AL	protein_coding	401.483	545.797	1.35945	0.443028	0.559341	1	Up	No					PF09258		PTHR11062
TRIAE_CS42_1AL_TGACv1_000880_AA0020960	TGACv1_scaffold_000880_1AL	protein_coding	954.545	617.073	0.646458	-0.629372	0.335619	1	Down	No					PF00867	SM00485	PTHR11081
TRIAE_CS42_1AL_TGACv1_000880_AA0020970	TGACv1_scaffold_000880_1AL	protein_coding	140.314	273.387	1.94839	0.962284	0.317413	1	Up	No							PTHR37898
TRIAE_CS42_1AL_TGACv1_000880_AA0020980	TGACv1_scaffold_000880_1AL	protein_coding	864.416	667.845	0.772596	-0.372214	0.571506	1	Down	No					PF00118		PTHR11353
TRIAE_CS42_1AL_TGACv1_000883_AA0021000	TGACv1_scaffold_000883_1AL	protein_coding	1593.64	1502.65	0.942905	-0.0848158	0.881935	1	Down	No	W4ZLP6				PF00651	SM00225	PTHR23315
TRIAE_CS42_1AL_TGACv1_000885_AA0021050	TGACv1_scaffold_000885_1AL	protein_coding	1347.83	1195.09	0.886675	-0.173523	0.767401	1	Down	No	W4ZNK5	GO:0006355	regulation of transcription, DNA-templated	biological_process	PF04153		PTHR23326
TRIAE_CS42_1AL_TGACv1_000885_AA0021060	TGACv1_scaffold_000885_1AL	protein_coding	565.353	874.838	1.54742	0.629863	0.346977	1	Up	No	W5AJG7	GO:0016021	integral component of membrane	cellular_component	PF09775		PTHR32001
TRIAE_CS42_1AL_TGACv1_000885_AA0021070	TGACv1_scaffold_000885_1AL	protein_coding	127	233.355	1.83745	0.877704	0.37863	1	Up	No					PF08263	SM00220	PTHR27003
TRIAE_CS42_1AL_TGACv1_000886_AA0021100	TGACv1_scaffold_000886_1AL	protein_coding	195.62	110.331	0.564006	-0.826217	0.426036	1	Down	No					PF01738		PTHR17630
TRIAE_CS42_1AL_TGACv1_000886_AA0021110	TGACv1_scaffold_000886_1AL	protein_coding	4261.65	4357.59	1.02251	0.0321165	0.951295	1	Up	No	W4ZLQ2	GO:0016787	hydrolase activity	molecular_function	PF01738		PTHR17630
TRIAE_CS42_1AL_TGACv1_000886_AA0021120	TGACv1_scaffold_000886_1AL	protein_coding	141.338	228.473	1.6165	0.692873	0.483804	1	Up	No					PF07714		PTHR27001
TRIAE_CS42_1AL_TGACv1_000888_AA0021140	TGACv1_scaffold_000888_1AL	protein_coding	617.587	285.103	0.461641	-1.11516	0.150146	1	Down	No	W4ZRL8	GO:0033897	ribonuclease T2 activity	molecular_function	PF00445		PTHR11240
TRIAE_CS42_1AL_TGACv1_000890_AA0021200	TGACv1_scaffold_000890_1AL	protein_coding	800.917	1059.37	1.3227	0.403488	0.518705	1	Up	No					PF07714	SM00220	PTHR23257
TRIAE_CS42_1AL_TGACv1_000892_AA0021280	TGACv1_scaffold_000892_1AL	protein_coding	2619.88	4922.91	1.87906	0.910013	0.0838104	0.93407	Up	No					PF03358		PTHR30546
TRIAE_CS42_1AL_TGACv1_000893_AA0021300	TGACv1_scaffold_000893_1AL	protein_coding	231.467	463.781	2.00366	1.00264	0.230241	1	Up	No					PF13419		PTHR18901
TRIAE_CS42_1AL_TGACv1_000893_AA0021310	TGACv1_scaffold_000893_1AL	protein_coding	605.296	632.695	1.04526	0.0638687	0.929378	1	Up	No							PTHR36356
TRIAE_CS42_1AL_TGACv1_000899_AA0021390	TGACv1_scaffold_000899_1AL	protein_coding	66.5724	5.85829	0.0879988	-3.50637	0.0122192	0.391885	Down	Yes					PF00161		PTHR33453
TRIAE_CS42_1AL_TGACv1_000900_AA0021420	TGACv1_scaffold_000900_1AL	protein_coding	215.08	134.741	0.626468	-0.674688	0.501431	1	Down	No					PF03641		PTHR31223
TRIAE_CS42_1AL_TGACv1_000901_AA0021440	TGACv1_scaffold_000901_1AL	protein_coding	17.4112	80.0633	4.59837	2.20112	0.0879365	0.946008	Up	No					PF13855	SM00369	PTHR27004
TRIAE_CS42_1AL_TGACv1_000905_AA0021520	TGACv1_scaffold_000905_1AL	protein_coding	145.435	214.804	1.47698	0.562646	0.572607	1	Up	No	A7XA05	GO:0006351	transcription, DNA-templated	biological_process	PF00847	SM00380	PTHR31677
TRIAE_CS42_1AL_TGACv1_000906_AA0021540	TGACv1_scaffold_000906_1AL	protein_coding	35.8467	36.1261	1.0078	0.0112034	1	1	Up	No					PF13968		PTHR31325
TRIAE_CS42_1AL_TGACv1_000906_AA0021550	TGACv1_scaffold_000906_1AL	protein_coding	275.507	372.978	1.35379	0.436999	0.607143	1	Up	No					PF00378		PTHR11941
TRIAE_CS42_1AL_TGACv1_000906_AA0021560	TGACv1_scaffold_000906_1AL	protein_coding	1053.89	1136.51	1.07839	0.108881	0.857589	1	Up	No	W4ZSP2	GO:0046923	ER retention sequence binding	molecular_function	PF00810		PTHR10585
TRIAE_CS42_1AL_TGACv1_000906_AA0021570	TGACv1_scaffold_000906_1AL	protein_coding	106.516	88.8507	0.834155	-0.261612	0.824903	1	Down	No	W4ZTH0				PF16455		PTHR13609
TRIAE_CS42_1AL_TGACv1_000906_AA0021580	TGACv1_scaffold_000906_1AL	protein_coding	704.643	638.553	0.906209	-0.142085	0.836521	1	Down	No					PF13177		PTHR11669
TRIAE_CS42_1AL_TGACv1_000908_AA0021600	TGACv1_scaffold_000908_1AL	protein_coding	1907.04	1581.74	0.829419	-0.269826	0.628481	1	Down	No	W5AI26				PF04398		PTHR31676
TRIAE_CS42_1AL_TGACv1_000909_AA0021620	TGACv1_scaffold_000909_1AL	protein_coding	246.83	133.764	0.541929	-0.883824	0.368425	1	Down	No					PF00082		PTHR10795
TRIAE_CS42_1AL_TGACv1_000910_AA0021640	TGACv1_scaffold_000910_1AL	protein_coding	75.7901	92.7562	1.22386	0.291435	0.81013	1	Up	No					PF07714		PTHR27007
TRIAE_CS42_1AL_TGACv1_000910_AA0021650	TGACv1_scaffold_000910_1AL	protein_coding	10.2419	8.78743	0.857988	-0.22097	0.926511	1	Down	No					PF08387	SM00579	PTHR32212
TRIAE_CS42_1AL_TGACv1_000910_AA0021670	TGACv1_scaffold_000910_1AL	protein_coding	616.562	412.033	0.668274	-0.581487	0.431837	1	Down	No					PF08387		PTHR31639
TRIAE_CS42_1AL_TGACv1_000912_AA0021710	TGACv1_scaffold_000912_1AL	protein_coding	331.838	268.505	0.809145	-0.305529	0.725948	1	Down	No	W4ZN44	GO:0030915	Smc5-Smc6 complex	cellular_component	PF11789		PTHR21330
TRIAE_CS42_1AL_TGACv1_000912_AA0021720	TGACv1_scaffold_000912_1AL	protein_coding	81.9352	133.764	1.63256	0.707137	0.529225	1	Up	No					PF02469	SM00554	PTHR32077
TRIAE_CS42_1AL_TGACv1_000914_AA0021760	TGACv1_scaffold_000914_1AL	protein_coding	78.8626	58.5829	0.742847	-0.428863	0.727637	1	Down	No							PTHR12428
TRIAE_CS42_1AL_TGACv1_000915_AA0021770	TGACv1_scaffold_000915_1AL	protein_coding	31.7499	44.9135	1.4146	0.500399	0.700808	1	Up	No					PF02535		PTHR11040
TRIAE_CS42_1AL_TGACv1_000918_AA0021800	TGACv1_scaffold_000918_1AL	protein_coding	1607.98	1299.56	0.808197	-0.307221	0.591541	1	Down	No					PF00628	SM00389	PTHR12628
TRIAE_CS42_1AL_TGACv1_000919_AA0021850	TGACv1_scaffold_000919_1AL	protein_coding	1620.27	1747.72	1.07866	0.109243	0.84605	1	Up	No					PF13716	SM00516	PTHR11106
TRIAE_CS42_1AL_TGACv1_000920_AA0021870	TGACv1_scaffold_000920_1AL	protein_coding	272.435	193.323	0.709614	-0.494893	0.5951	1	Down	No							PTHR15180
TRIAE_CS42_1AL_TGACv1_000922_AA0021950	TGACv1_scaffold_000922_1AL	protein_coding	30.7257	35.1497	1.14398	0.194067	0.899355	1	Up	No					PF07816		PTHR33095
TRIAE_CS42_1AL_TGACv1_000922_AA0021960	TGACv1_scaffold_000922_1AL	protein_coding	8.19352	36.1261	4.40911	2.14049	0.0814486	0.922074	Up	No					PF07816		PTHR33095
TRIAE_CS42_1AL_TGACv1_000926_AA0021990	TGACv1_scaffold_000926_1AL	protein_coding	799.892	714.711	0.893509	-0.162446	0.806605	1	Down	No					PF00069		PTHR27001
TRIAE_CS42_1AL_TGACv1_000929_AA0022050	TGACv1_scaffold_000929_1AL	protein_coding	1796.43	1155.06	0.642975	-0.637166	0.265352	1	Down	No					PF00004	SM00382	PTHR23074
TRIAE_CS42_1AL_TGACv1_000931_AA0022080	TGACv1_scaffold_000931_1AL	protein_coding	241.709	108.378	0.448384	-1.15719	0.250805	1	Down	No							PTHR34467
TRIAE_CS42_1AL_TGACv1_000931_AA0022090	TGACv1_scaffold_000931_1AL	protein_coding	180.257	443.277	2.45913	1.29815	0.134124	1	Up	No					PF00886		PTHR12919
TRIAE_CS42_1AL_TGACv1_000931_AA0022110	TGACv1_scaffold_000931_1AL	protein_coding	179.233	174.772	0.975111	-0.0363623	0.977114	1	Down	No					PF14111		PTHR31286
TRIAE_CS42_1AL_TGACv1_000936_AA0022180	TGACv1_scaffold_000936_1AL	protein_coding	293.943	399.34	1.35856	0.442083	0.595948	1	Up	No							PTHR10168
TRIAE_CS42_1AL_TGACv1_000936_AA0022190	TGACv1_scaffold_000936_1AL	protein_coding	322.62	195.276	0.605283	-0.724319	0.422828	1	Down	No							PTHR37260
TRIAE_CS42_1AL_TGACv1_000936_AA0022200	TGACv1_scaffold_000936_1AL	protein_coding	104.467	124	1.18698	0.247292	0.828767	1	Up	No					PF10294		PTHR14614
TRIAE_CS42_1AL_TGACv1_000937_AA0022250	TGACv1_scaffold_000937_1AL	protein_coding	23.5564	15.6221	0.663179	-0.592529	0.627088	1	Down	No					PF14111
TRIAE_CS42_1AL_TGACv1_000938_AA0022260	TGACv1_scaffold_000938_1AL	protein_coding	201.765	382.741	1.89696	0.923691	0.291659	1	Up	No					PF01053		PTHR11808
TRIAE_CS42_1AL_TGACv1_000938_AA0022270	TGACv1_scaffold_000938_1AL	protein_coding	900.263	772.318	0.85788	-0.221152	0.731236	1	Down	No					PF00248		PTHR11732
TRIAE_CS42_1AL_TGACv1_000939_AA0022300	TGACv1_scaffold_000939_1AL	protein_coding	3625.63	4367.35	1.20458	0.268526	0.607013	1	Up	No	W4ZRH9	GO:0019252	starch biosynthetic process	biological_process	PF00483		PTHR22572
TRIAE_CS42_1AL_TGACv1_000939_AA0022330	TGACv1_scaffold_000939_1AL	protein_coding	1853.78	993.956	0.536177	-0.899219	0.119316	1	Down	No							PTHR23172
TRIAE_CS42_1AL_TGACv1_000944_AA0022350	TGACv1_scaffold_000944_1AL	protein_coding	89.1045	88.8507	0.997151	-0.00411584	1	1	Down	No					PF00781	SM00109	PTHR11255
TRIAE_CS42_1AL_TGACv1_000947_AA0022440	TGACv1_scaffold_000947_1AL	protein_coding	74.7659	95.6854	1.2798	0.355918	0.766313	1	Up	No					PF13966		PTHR19446
TRIAE_CS42_1AL_TGACv1_000949_AA0022450	TGACv1_scaffold_000949_1AL	protein_coding	317.499	269.481	0.848763	-0.236567	0.78832	1	Down	No	W4ZNH2						PTHR34057
TRIAE_CS42_1AL_TGACv1_000949_AA0022460	TGACv1_scaffold_000949_1AL	protein_coding	10.2419	7.81105	0.762656	-0.390895	0.75446	1	Down	No					PF00078		PTHR19446
TRIAE_CS42_1AL_TGACv1_000956_AA0022470	TGACv1_scaffold_000956_1AL	protein_coding	371.781	263.623	0.709081	-0.495977	0.561455	1	Down	No					PF02230		PTHR10655
TRIAE_CS42_1AL_TGACv1_000956_AA0022480	TGACv1_scaffold_000956_1AL	protein_coding	199.717	96.6617	0.483993	-1.04694	0.317797	1	Down	No					PF00646		PTHR32133
TRIAE_CS42_1AL_TGACv1_000956_AA0022500	TGACv1_scaffold_000956_1AL	protein_coding	464.982	171.843	0.369569	-1.43608	0.0965733	0.979596	Down	No					PF00646	SM00256	PTHR32133
TRIAE_CS42_1AL_TGACv1_000956_AA0022510	TGACv1_scaffold_000956_1AL	protein_coding	1468.69	1638.37	1.11553	0.157731	0.781248	1	Up	No					PF00290		PTHR10314
TRIAE_CS42_1AL_TGACv1_000958_AA0022570	TGACv1_scaffold_000958_1AL	protein_coding	8477.22	6645.25	0.783895	-0.351268	0.505393	1	Down	No					PF02212	SM00302	PTHR11566
TRIAE_CS42_1AL_TGACv1_000959_AA0022680	TGACv1_scaffold_000959_1AL	protein_coding	52.2337	69.3231	1.32717	0.408355	0.745652	1	Up	No					PF01408		PTHR22604
TRIAE_CS42_1AL_TGACv1_000964_AA0022770	TGACv1_scaffold_000964_1AL	protein_coding	54.2821	105.449	1.94262	0.958	0.418426	1	Up	No					PF13537		PTHR11907
TRIAE_CS42_1AL_TGACv1_000964_AA0022780	TGACv1_scaffold_000964_1AL	protein_coding	8.19352	17.5749	2.14497	1.10096	0.283109	1	Up	No					PF00854		PTHR11654
TRIAE_CS42_1AL_TGACv1_000964_AA0022790	TGACv1_scaffold_000964_1AL	protein_coding	44.0402	82.9924	1.88447	0.914159	0.454201	1	Up	No					PF00854		PTHR11654
TRIAE_CS42_1AL_TGACv1_000964_AA0022800	TGACv1_scaffold_000964_1AL	protein_coding	87.0562	131.811	1.5141	0.598458	0.59395	1	Up	No					PF00854		PTHR11654
TRIAE_CS42_1AL_TGACv1_000966_AA0022850	TGACv1_scaffold_000966_1AL	protein_coding	574.571	972.476	1.69253	0.759178	0.24817	1	Up	No	W4ZT32	GO:0016021	integral component of membrane	cellular_component	PF10247	SM01378	PTHR28525
TRIAE_CS42_1AL_TGACv1_000966_AA0022860	TGACv1_scaffold_000966_1AL	protein_coding	230.443	159.15	0.690628	-0.53402	0.584623	1	Down	No					PF07000		PTHR13379
TRIAE_CS42_1AL_TGACv1_000966_AA0022870	TGACv1_scaffold_000966_1AL	protein_coding	1190.11	747.908	0.628437	-0.670161	0.279694	1	Down	No					PF16679	SM01075	PTHR28637
TRIAE_CS42_1AL_TGACv1_000967_AA0022880	TGACv1_scaffold_000967_1AL	protein_coding	1261.8	1291.75	1.02374	0.0338438	0.955199	1	Up	No					PF08652		PTHR12395
TRIAE_CS42_1AL_TGACv1_000969_AA0022910	TGACv1_scaffold_000969_1AL	protein_coding	1688.89	1100.38	0.651542	-0.618071	0.284125	1	Down	No					PF07839	SM01054	PTHR33923
TRIAE_CS42_1AL_TGACv1_000969_AA0022930	TGACv1_scaffold_000969_1AL	protein_coding	6.14514	9.76381	1.58887	0.667999	0.514957	1	Up	No					PF01412	SM00239	PTHR23180
TRIAE_CS42_1AL_TGACv1_000981_AA0023030	TGACv1_scaffold_000981_1AL	protein_coding	606.321	712.758	1.17555	0.233332	0.734673	1	Up	No					PF05577		PTHR11010
TRIAE_CS42_1AL_TGACv1_000981_AA0023040	TGACv1_scaffold_000981_1AL	protein_coding	2216.35	2059.19	0.929091	-0.106108	0.84588	1	Down	No					PF05577		PTHR11010
TRIAE_CS42_1AL_TGACv1_000982_AA0023070	TGACv1_scaffold_000982_1AL	protein_coding	835.739	902.176	1.0795	0.110357	0.863532	1	Up	No	W4ZQJ2				PF00173	SM01117	PTHR10281
TRIAE_CS42_1AL_TGACv1_000982_AA0023080	TGACv1_scaffold_000982_1AL	protein_coding	18.4354	23.4332	1.27109	0.346071	0.798972	1	Up	No
TRIAE_CS42_1AL_TGACv1_000983_AA0023090	TGACv1_scaffold_000983_1AL	protein_coding	9.21771	7.81105	0.847396	-0.238892	0.921435	1	Down	No					PF07983	SM00768	PTHR32227
TRIAE_CS42_1AL_TGACv1_000984_AA0023130	TGACv1_scaffold_000984_1AL	protein_coding	599.151	282.174	0.470957	-1.08633	0.163778	1	Down	No					PF01423	SM00651	PTHR15588
TRIAE_CS42_1AL_TGACv1_000984_AA0023140	TGACv1_scaffold_000984_1AL	protein_coding	657.53	816.255	1.2414	0.311963	0.639213	1	Up	No					PF08154	SM00320	PTHR19848
TRIAE_CS42_1AL_TGACv1_000984_AA0023150	TGACv1_scaffold_000984_1AL	protein_coding	15.3629	5.85829	0.381328	-1.3909	0.140156	1	Down	No					PF00194	SM01057	PTHR18952
TRIAE_CS42_1AL_TGACv1_000985_AA0023170	TGACv1_scaffold_000985_1AL	protein_coding	326.717	323.182	0.989182	-0.0156922	0.989297	1	Down	No	W4ZUB2
TRIAE_CS42_1AL_TGACv1_000985_AA0023190	TGACv1_scaffold_000985_1AL	protein_coding	817.304	635.624	0.777709	-0.362698	0.587006	1	Down	No					PF01963		PTHR21530
TRIAE_CS42_1AL_TGACv1_000985_AA0023200	TGACv1_scaffold_000985_1AL	protein_coding	93.2013	181.607	1.94854	0.962397	0.366718	1	Up	No					PF00141		PTHR31235
TRIAE_CS42_1AL_TGACv1_000986_AA0023220	TGACv1_scaffold_000986_1AL	protein_coding	102.419	68.3467	0.667324	-0.58354	0.620013	1	Down	No					PF00106		PTHR24320
TRIAE_CS42_1AL_TGACv1_000986_AA0023230	TGACv1_scaffold_000986_1AL	protein_coding	6.14514	14.6457	2.3833	1.25296	0.184259	1	Up	No							PTHR33829
TRIAE_CS42_1AL_TGACv1_000986_AA0023240	TGACv1_scaffold_000986_1AL	protein_coding	686.207	642.459	0.936246	-0.0950405	0.891401	1	Down	No					PF13432	SM00028	PTHR15704
TRIAE_CS42_1AL_TGACv1_000986_AA0023250	TGACv1_scaffold_000986_1AL	protein_coding	6.14514	6.83467	1.11221	0.153425	1	1	Up	No							PTHR22849
TRIAE_CS42_1AL_TGACv1_000995_AA0023350	TGACv1_scaffold_000995_1AL	protein_coding	6.14514	4.88191	0.794434	-0.332001	0.93537	1	Down	No					PF00155		PTHR11751
TRIAE_CS42_1AL_TGACv1_000995_AA0023360	TGACv1_scaffold_000995_1AL	protein_coding	47.1127	19.5276	0.414487	-1.2706	0.312799	1	Down	No					PF07765		PTHR31631
TRIAE_CS42_1AL_TGACv1_001007_AA0023450	TGACv1_scaffold_001007_1AL	protein_coding	34.8225	84.9452	2.43938	1.28651	0.296574	1	Up	No					PF00854		PTHR11654
TRIAE_CS42_1AL_TGACv1_001007_AA0023460	TGACv1_scaffold_001007_1AL	protein_coding	675.965	774.27	1.14543	0.195888	0.770215	1	Up	No					PF01494		PTHR10617
TRIAE_CS42_1AL_TGACv1_001007_AA0023470	TGACv1_scaffold_001007_1AL	protein_coding	612.466	444.253	0.725352	-0.463246	0.527754	1	Down	No					PF00170	SM00338	PTHR22952
TRIAE_CS42_1AL_TGACv1_001008_AA0023490	TGACv1_scaffold_001008_1AL	protein_coding	1165.53	148.41	0.127333	-2.97332	5.7e-05	0.00789592	Down	Yes							PTHR19446
TRIAE_CS42_1AL_TGACv1_001015_AA0023520	TGACv1_scaffold_001015_1AL	protein_coding	8.19352	24.4095	2.97913	1.57489	0.155041	1	Up	No	W4ZP72						PTHR33168
TRIAE_CS42_1AL_TGACv1_001015_AA0023530	TGACv1_scaffold_001015_1AL	protein_coding	10.2419	24.4095	2.3833	1.25296	0.265499	1	Up	No					PF13855	SM00369	PTHR27000
TRIAE_CS42_1AL_TGACv1_001016_AA0023570	TGACv1_scaffold_001016_1AL	protein_coding	50.1853	187.465	3.73546	1.90129	0.0911403	0.958624	Up	No					PF06749		PTHR31769
TRIAE_CS42_1AL_TGACv1_001016_AA0023580	TGACv1_scaffold_001016_1AL	protein_coding	8.19352	5.85829	0.71499	-0.484004	0.721361	1	Down	No					PF17032		PTHR36718
TRIAE_CS42_1AL_TGACv1_001021_AA0023600	TGACv1_scaffold_001021_1AL	protein_coding	1325.3	1527.06	1.15224	0.204436	0.722157	1	Up	No					PF02037	SM00513	PTHR31407
TRIAE_CS42_1AL_TGACv1_001022_AA0023610	TGACv1_scaffold_001022_1AL	protein_coding	1134.8	1658.87	1.46182	0.547761	0.342105	1	Up	No					PF09778		PTHR31400
TRIAE_CS42_1AL_TGACv1_001023_AA0023620	TGACv1_scaffold_001023_1AL	protein_coding	614.514	300.725	0.489371	-1.031	0.180866	1	Down	No	W4ZTH4	GO:1990077	primosome complex	cellular_component	PF01896		PTHR10536
TRIAE_CS42_1AL_TGACv1_001026_AA0023640	TGACv1_scaffold_001026_1AL	protein_coding	1501.46	1104.29	0.735474	-0.443253	0.446985	1	Down	No					PF05965	SM00558	PTHR10694
TRIAE_CS42_1AL_TGACv1_001026_AA0023650	TGACv1_scaffold_001026_1AL	protein_coding	46.0886	55.6537	1.20754	0.27207	0.838877	1	Up	No					PF14363	SM00382	PTHR23070
TRIAE_CS42_1AL_TGACv1_001026_AA0023680	TGACv1_scaffold_001026_1AL	protein_coding	9.21771	24.4095	2.64811	1.40496	0.207741	1	Up	No					PF14363	SM00382	PTHR23070
TRIAE_CS42_1AL_TGACv1_001026_AA0023690	TGACv1_scaffold_001026_1AL	protein_coding	14.3387	14.6457	1.02141	0.0305687	1	1	Up	No
TRIAE_CS42_1AL_TGACv1_001027_AA0023720	TGACv1_scaffold_001027_1AL	protein_coding	124.951	119.119	0.95332	-0.068967	0.957395	1	Down	No	A0A077RYQ1	GO:0009579	thylakoid	cellular_component	PF15511	SM00417	PTHR10484
TRIAE_CS42_1AL_TGACv1_001027_AA0023730	TGACv1_scaffold_001027_1AL	protein_coding	1081.54	767.436	0.709574	-0.494976	0.429268	1	Down	No					PF03399		PTHR12436
TRIAE_CS42_1AL_TGACv1_001027_AA0023740	TGACv1_scaffold_001027_1AL	protein_coding	184.354	392.505	2.12908	1.09023	0.216135	1	Up	No					PF06814		PTHR21229
TRIAE_CS42_1AL_TGACv1_001031_AA0023780	TGACv1_scaffold_001031_1AL	protein_coding	7948.74	10429.7	1.31212	0.3919	0.463028	1	Up	No					PF00083		PTHR23500
TRIAE_CS42_1AL_TGACv1_001032_AA0023820	TGACv1_scaffold_001032_1AL	protein_coding	10.2419	5.85829	0.571992	-0.805933	0.39822	1	Down	No					PF00069	SM00220	PTHR24361
TRIAE_CS42_1AL_TGACv1_001032_AA0023830	TGACv1_scaffold_001032_1AL	protein_coding	195.62	174.772	0.893426	-0.16258	0.873575	1	Down	No	W4ZQS9				PF00646	SM00256	PTHR32133
TRIAE_CS42_1AL_TGACv1_001033_AA0023840	TGACv1_scaffold_001033_1AL	protein_coding	58.3788	26.3623	0.451573	-1.14697	0.36286	1	Down	No					PF00232		PTHR10353
TRIAE_CS42_1AL_TGACv1_001035_AA0023850	TGACv1_scaffold_001035_1AL	protein_coding	998.585	786.963	0.788078	-0.343589	0.586528	1	Down	No					PF06507	SM01019	PTHR31384
TRIAE_CS42_1AL_TGACv1_001038_AA0023880	TGACv1_scaffold_001038_1AL	protein_coding	31.7499	17.5749	0.553541	-0.853238	0.488356	1	Down	No							PTHR37371
TRIAE_CS42_1AL_TGACv1_001038_AA0023900	TGACv1_scaffold_001038_1AL	protein_coding	97.2981	212.851	2.18762	1.12936	0.276734	1	Up	No					PF00582		PTHR31966
TRIAE_CS42_1AL_TGACv1_001038_AA0023930	TGACv1_scaffold_001038_1AL	protein_coding	426.063	1603.22	3.76287	1.91183	0.00247033	0.143361	Up	Yes					PF00657		PTHR22835
TRIAE_CS42_1AL_TGACv1_001049_AA0024010	TGACv1_scaffold_001049_1AL	protein_coding	12.2903	13.6693	1.11221	0.153425	0.962716	1	Up	No						SM00384
TRIAE_CS42_1AL_TGACv1_001050_AA0024040	TGACv1_scaffold_001050_1AL	protein_coding	1534.24	1139.44	0.742673	-0.4292	0.459559	1	Down	No					PF01595		PTHR12064
TRIAE_CS42_1AL_TGACv1_001053_AA0024060	TGACv1_scaffold_001053_1AL	protein_coding	1721.66	1561.23	0.906817	-0.141117	0.80233	1	Down	No					PF00464		PTHR11680
TRIAE_CS42_1AL_TGACv1_001055_AA0024070	TGACv1_scaffold_001055_1AL	protein_coding	362.563	348.568	0.961399	-0.0567923	0.948606	1	Down	No					PF00271	SM00490	PTHR10799
TRIAE_CS42_1AL_TGACv1_001055_AA0024090	TGACv1_scaffold_001055_1AL	protein_coding	30.7257	38.0789	1.23932	0.309545	0.822633	1	Up	No	W4ZR29	GO:0006397	mRNA processing	biological_process	PF05843	SM00386	PTHR23270
TRIAE_CS42_1AL_TGACv1_001060_AA0024120	TGACv1_scaffold_001060_1AL	protein_coding	6.14514	4.88191	0.794434	-0.332001	0.93537	1	Down	No					PF00931		PTHR23155
TRIAE_CS42_1AL_TGACv1_001060_AA0024150	TGACv1_scaffold_001060_1AL	protein_coding	136.217	92.7562	0.680943	-0.554394	0.618293	1	Down	No					PF00931		PTHR23155
TRIAE_CS42_1AL_TGACv1_001060_AA0024180	TGACv1_scaffold_001060_1AL	protein_coding	309.305	482.332	1.5594	0.640996	0.423776	1	Up	No					PF06426	SM00971	PTHR23416
TRIAE_CS42_1AL_TGACv1_001060_AA0024200	TGACv1_scaffold_001060_1AL	protein_coding	315.451	274.363	0.86975	-0.201327	0.819638	1	Down	No					PF10551	SM00575	PTHR31973
TRIAE_CS42_1AL_TGACv1_001065_AA0024290	TGACv1_scaffold_001065_1AL	protein_coding	189.475	172.819	0.912096	-0.132743	0.89848	1	Down	No					PF01370		PTHR10366
TRIAE_CS42_1AL_TGACv1_001067_AA0024380	TGACv1_scaffold_001067_1AL	protein_coding	373.829	344.663	0.921978	-0.117195	0.889667	1	Down	No					PF03321		PTHR31901
TRIAE_CS42_1AL_TGACv1_001070_AA0024440	TGACv1_scaffold_001070_1AL	protein_coding	1802.57	2068.95	1.14778	0.198841	0.718043	1	Up	No					PF00561		PTHR10992
TRIAE_CS42_1AL_TGACv1_001070_AA0024450	TGACv1_scaffold_001070_1AL	protein_coding	556.135	418.868	0.753176	-0.408942	0.586695	1	Down	No	A0A0C4BIT3	GO:0007264	small GTPase mediated signal transduction	biological_process	PF00071	SM00176	PTHR24072
TRIAE_CS42_1AL_TGACv1_001070_AA0024460	TGACv1_scaffold_001070_1AL	protein_coding	399.434	350.521	0.877544	-0.188457	0.818855	1	Down	No					PF03407		PTHR10994
TRIAE_CS42_1AL_TGACv1_001070_AA0024480	TGACv1_scaffold_001070_1AL	protein_coding	397.386	310.489	0.78133	-0.355997	0.667925	1	Down	No					PF05653		PTHR12570
TRIAE_CS42_1AL_TGACv1_001072_AA0024490	TGACv1_scaffold_001072_1AL	protein_coding	559.208	735.215	1.31474	0.394782	0.567432	1	Up	No					PF01486	SM00432	PTHR11945
TRIAE_CS42_1AL_TGACv1_001075_AA0024540	TGACv1_scaffold_001075_1AL	protein_coding	1465.62	1314.21	0.896694	-0.157312	0.785534	1	Down	No					PF03727		PTHR19443
TRIAE_CS42_1AL_TGACv1_001075_AA0024550	TGACv1_scaffold_001075_1AL	protein_coding	45.0644	847.499	18.8064	4.23315	1.76e-06	0.000434073	Up	Yes	W4ZTW5	GO:0050832	defense response to fungus	biological_process	PF00967		PTHR22595
TRIAE_CS42_1AL_TGACv1_001075_AA0024560	TGACv1_scaffold_001075_1AL	protein_coding	59.403	25.3859	0.427351	-1.22651	0.330733	1	Down	No							PTHR37238
TRIAE_CS42_1AL_TGACv1_001079_AA0024590	TGACv1_scaffold_001079_1AL	protein_coding	1240.29	866.05	0.698262	-0.51816	0.393756	1	Down	No					PF00271	SM00490	PTHR10799
TRIAE_CS42_1AL_TGACv1_001082_AA0024610	TGACv1_scaffold_001082_1AL	protein_coding	189.475	437.419	2.30858	1.20701	0.162195	1	Up	No					PF02458		PTHR31642
TRIAE_CS42_1AL_TGACv1_001082_AA0024620	TGACv1_scaffold_001082_1AL	protein_coding	25.6048	11.7166	0.457594	-1.12786	0.325733	1	Down	No					PF02704		PTHR23201
TRIAE_CS42_1AL_TGACv1_001085_AA0024640	TGACv1_scaffold_001085_1AL	protein_coding	779.409	1361.08	1.74629	0.804295	0.185362	1	Up	No							PTHR36770
TRIAE_CS42_1AL_TGACv1_001085_AA0024650	TGACv1_scaffold_001085_1AL	protein_coding	172.064	151.339	0.879552	-0.18516	0.860869	1	Down	No	W4ZPS5				PF12937	SM00256	PTHR20995
TRIAE_CS42_1AL_TGACv1_001085_AA0024660	TGACv1_scaffold_001085_1AL	protein_coding	3526.29	3557.93	1.00897	0.0128898	0.980959	1	Up	No					PF02453		PTHR10994
TRIAE_CS42_1AL_TGACv1_001085_AA0024670	TGACv1_scaffold_001085_1AL	protein_coding	44.0402	99.5909	2.26136	1.17719	0.328094	1	Up	No					PF00201		PTHR11926
TRIAE_CS42_1AL_TGACv1_001085_AA0024680	TGACv1_scaffold_001085_1AL	protein_coding	18.4354	27.3387	1.48294	0.568463	0.651982	1	Up	No					PF13639	SM00184	PTHR14155
TRIAE_CS42_1AL_TGACv1_001087_AA0024710	TGACv1_scaffold_001087_1AL	protein_coding	16.387	37.1025	2.26414	1.17896	0.340512	1	Up	No							PTHR33641
TRIAE_CS42_1AL_TGACv1_001087_AA0024720	TGACv1_scaffold_001087_1AL	protein_coding	289.846	631.719	2.1795	1.124	0.14457	1	Up	No					PF03034		PTHR15362
TRIAE_CS42_1AL_TGACv1_001097_AA0024900	TGACv1_scaffold_001097_1AL	protein_coding	6.14514	15.6221	2.54219	1.34607	0.160088	1	Up	No					PF07714		PTHR27001
TRIAE_CS42_1AL_TGACv1_001101_AA0024930	TGACv1_scaffold_001101_1AL	protein_coding	1331.45	1335.69	1.00319	0.00458962	0.995162	1	Up	No					PF02866		PTHR11540
TRIAE_CS42_1AL_TGACv1_001101_AA0024940	TGACv1_scaffold_001101_1AL	protein_coding	11.2661	4.88191	0.433327	-1.20647	0.177131	1	Down	No					PF03106	SM00774	PTHR31221
TRIAE_CS42_1AL_TGACv1_001101_AA0024970	TGACv1_scaffold_001101_1AL	protein_coding	27.6531	21.4804	0.77678	-0.364423	0.787459	1	Down	No
TRIAE_CS42_1AL_TGACv1_001102_AA0024980	TGACv1_scaffold_001102_1AL	protein_coding	20.4838	25.3859	1.23932	0.309545	0.825113	1	Up	No					PF08541		PTHR31561
TRIAE_CS42_1AL_TGACv1_001102_AA0025000	TGACv1_scaffold_001102_1AL	protein_coding	177.185	233.355	1.31701	0.397272	0.681064	1	Up	No	W4ZNQ7						PTHR35716
TRIAE_CS42_1AL_TGACv1_001102_AA0025010	TGACv1_scaffold_001102_1AL	protein_coding	218.152	135.717	0.62212	-0.684736	0.493787	1	Down	No	W4ZPI4						PTHR19241
TRIAE_CS42_1AL_TGACv1_001102_AA0025040	TGACv1_scaffold_001102_1AL	protein_coding	82.9594	48.8191	0.588469	-0.764961	0.529661	1	Down	No					PF02536	SM00733	PTHR13068
TRIAE_CS42_1AL_TGACv1_001103_AA0025100	TGACv1_scaffold_001103_1AL	protein_coding	1219.81	2060.16	1.68892	0.756103	0.180125	1	Up	No					PF00400	SM00320	PTHR19868
TRIAE_CS42_1AL_TGACv1_001104_AA0025110	TGACv1_scaffold_001104_1AL	protein_coding	1066.18	675.656	0.633715	-0.658093	0.301048	1	Down	No					PF04783		PTHR21450
TRIAE_CS42_1AL_TGACv1_001107_AA0025150	TGACv1_scaffold_001107_1AL	protein_coding	3678.89	3630.19	0.986761	-0.0192276	0.971237	1	Down	No					PF00067		PTHR24291
TRIAE_CS42_1AL_TGACv1_001107_AA0025170	TGACv1_scaffold_001107_1AL	protein_coding	56.3305	20.504	0.363995	-1.45801	0.249667	1	Down	No					PF13639	SM00184	PTHR14155
TRIAE_CS42_1AL_TGACv1_001107_AA0025180	TGACv1_scaffold_001107_1AL	protein_coding	106.516	46.8663	0.439994	-1.18444	0.320439	1	Down	No							PTHR13140
TRIAE_CS42_1AL_TGACv1_001108_AA0025200	TGACv1_scaffold_001108_1AL	protein_coding	158.749	67.3703	0.424381	-1.23657	0.267945	1	Down	No							PTHR16047
TRIAE_CS42_1AL_TGACv1_001108_AA0025220	TGACv1_scaffold_001108_1AL	protein_coding	795.796	851.404	1.06988	0.0974466	0.881355	1	Up	No					PF14392	SM00343	PTHR23002
TRIAE_CS42_1AL_TGACv1_001108_AA0025230	TGACv1_scaffold_001108_1AL	protein_coding	1320.18	1079.88	0.817977	-0.289868	0.624169	1	Down	No	W4ZN95	GO:0016491	oxidoreductase activity	molecular_function	PF04116		PTHR11863
TRIAE_CS42_1AL_TGACv1_001109_AA0025250	TGACv1_scaffold_001109_1AL	protein_coding	155.677	206.993	1.32963	0.411026	0.68078	1	Up	No					PF13460		PTHR10366
TRIAE_CS42_1AL_TGACv1_001109_AA0025260	TGACv1_scaffold_001109_1AL	protein_coding	1188.06	1040.82	0.876069	-0.190884	0.750973	1	Down	No	W4ZSY6				PF08378		PTHR35287
TRIAE_CS42_1AL_TGACv1_001109_AA0025290	TGACv1_scaffold_001109_1AL	protein_coding	106.516	165.985	1.55831	0.639984	0.549081	1	Up	No							PTHR33783
TRIAE_CS42_1AL_TGACv1_001112_AA0025320	TGACv1_scaffold_001112_1AL	protein_coding	30.7257	9.76381	0.317773	-1.65393	0.159646	1	Down	No					PF00847	SM00380	PTHR31677
TRIAE_CS42_1AL_TGACv1_001114_AA0025350	TGACv1_scaffold_001114_1AL	protein_coding	979.126	864.097	0.882519	-0.1803	0.774308	1	Down	No							PTHR14155
TRIAE_CS42_1AL_TGACv1_001117_AA0025370	TGACv1_scaffold_001117_1AL	protein_coding	37.895	80.0633	2.11276	1.07913	0.381028	1	Up	No					PF16212		PTHR13356
TRIAE_CS42_1AL_TGACv1_001119_AA0025390	TGACv1_scaffold_001119_1AL	protein_coding	6.14514	10.7402	1.74775	0.805502	0.386362	1	Up	No
TRIAE_CS42_1AL_TGACv1_001119_AA0025400	TGACv1_scaffold_001119_1AL	protein_coding	847.005	530.175	0.625941	-0.675902	0.319176	1	Down	No					PF02358		PTHR10788
TRIAE_CS42_1AL_TGACv1_001123_AA0025430	TGACv1_scaffold_001123_1AL	protein_coding	68.6207	80.0633	1.16675	0.222496	0.860938	1	Up	No					PF00067		PTHR24282
TRIAE_CS42_1AL_TGACv1_001127_AA0025460	TGACv1_scaffold_001127_1AL	protein_coding	146.459	939.279	6.41325	2.68105	0.000515343	0.0452265	Up	Yes					PF16499		PTHR11452
TRIAE_CS42_1AL_TGACv1_001129_AA0025500	TGACv1_scaffold_001129_1AL	protein_coding	8.19352	50.7718	6.19658	2.63147	0.0453856	0.739755	Up	Yes					PF13041		PTHR24015
TRIAE_CS42_1AL_TGACv1_001129_AA0025510	TGACv1_scaffold_001129_1AL	protein_coding	351.297	271.434	0.772662	-0.372091	0.665497	1	Down	No					PF02681		PTHR31446
TRIAE_CS42_1AL_TGACv1_001131_AA0025530	TGACv1_scaffold_001131_1AL	protein_coding	128.024	123.024	0.960947	-0.0574713	0.965516	1	Down	No					PF01868	SM00538	PTHR13348
TRIAE_CS42_1AL_TGACv1_001131_AA0025540	TGACv1_scaffold_001131_1AL	protein_coding	93.2013	74.205	0.79618	-0.328834	0.785084	1	Down	No	A0A096UK04						PTHR33065
TRIAE_CS42_1AL_TGACv1_001131_AA0025550	TGACv1_scaffold_001131_1AL	protein_coding	441.426	405.198	0.91793	-0.123544	0.877245	1	Down	No					PF03141		PTHR10108
TRIAE_CS42_1AL_TGACv1_001133_AA0025570	TGACv1_scaffold_001133_1AL	protein_coding	189.475	95.6854	0.505002	-0.985639	0.351014	1	Down	No							PTHR11669
TRIAE_CS42_1AL_TGACv1_001133_AA0025580	TGACv1_scaffold_001133_1AL	protein_coding	24.5806	42.9608	1.74775	0.805502	0.525901	1	Up	No					PF13639	SM00184	PTHR14155
TRIAE_CS42_1AL_TGACv1_001133_AA0025590	TGACv1_scaffold_001133_1AL	protein_coding	377.926	337.828	0.893899	-0.161816	0.846833	1	Down	No	W4ZPH1				PF00514	SM00185	PTHR23315
TRIAE_CS42_1AL_TGACv1_001135_AA0025630	TGACv1_scaffold_001135_1AL	protein_coding	146.459	276.316	1.88664	0.91582	0.338295	1	Up	No					PF10250		PTHR31741
TRIAE_CS42_1AL_TGACv1_001135_AA0025650	TGACv1_scaffold_001135_1AL	protein_coding	91.1529	88.8507	0.974743	-0.0369058	0.98525	1	Down	No	W4ZQR6				PF08571		PTHR15858
TRIAE_CS42_1AL_TGACv1_001137_AA0025700	TGACv1_scaffold_001137_1AL	protein_coding	1357.05	2045.52	1.50733	0.591991	0.290615	1	Up	No					PF00316		PTHR11556
TRIAE_CS42_1AL_TGACv1_001137_AA0025710	TGACv1_scaffold_001137_1AL	protein_coding	196.644	246.048	1.25123	0.32335	0.733505	1	Up	No					PF05056		PTHR33103
TRIAE_CS42_1AL_TGACv1_001138_AA0025730	TGACv1_scaffold_001138_1AL	protein_coding	896.166	804.538	0.897755	-0.155606	0.808761	1	Down	No					PF01764		PTHR21493
TRIAE_CS42_1AL_TGACv1_001138_AA0025740	TGACv1_scaffold_001138_1AL	protein_coding	139.29	167.938	1.20567	0.269835	0.798165	1	Up	No					PF00646		PTHR16008
TRIAE_CS42_1AL_TGACv1_001138_AA0025750	TGACv1_scaffold_001138_1AL	protein_coding	284.725	441.324	1.55	0.632271	0.441837	1	Up	No
TRIAE_CS42_1AL_TGACv1_001142_AA0025780	TGACv1_scaffold_001142_1AL	protein_coding	574.571	594.616	1.03489	0.0494745	0.946926	1	Up	No					PF13640	SM00702	PTHR10869
TRIAE_CS42_1AL_TGACv1_001143_AA0025830	TGACv1_scaffold_001143_1AL	protein_coding	52.2337	162.079	3.10296	1.63365	0.151692	1	Up	No					PF02423		PTHR13812
TRIAE_CS42_1AL_TGACv1_001145_AA0025890	TGACv1_scaffold_001145_1AL	protein_coding	2489.81	1463.6	0.587835	-0.766516	0.164042	1	Down	No	A0A0C4BIL4	GO:0005634	nucleus	cellular_component	PF00125	SM00427	PTHR23428
TRIAE_CS42_1AL_TGACv1_001145_AA0025900	TGACv1_scaffold_001145_1AL	protein_coding	2743.81	2515.16	0.916668	-0.125529	0.814352	1	Down	No					PF00382		PTHR11618
TRIAE_CS42_1AL_TGACv1_001146_AA0025930	TGACv1_scaffold_001146_1AL	protein_coding	1468.69	1367.91	0.931382	-0.102555	0.859196	1	Down	No					PF03208		PTHR12859
TRIAE_CS42_1AL_TGACv1_001146_AA0025940	TGACv1_scaffold_001146_1AL	protein_coding	1461.52	1149.2	0.786306	-0.346838	0.551655	1	Down	No					PF14681		PTHR10285
TRIAE_CS42_1AL_TGACv1_001147_AA0025990	TGACv1_scaffold_001147_1AL	protein_coding	322.62	113.26	0.351064	-1.51019	0.115529	1	Down	No					PF02984	SM01332	PTHR10177
TRIAE_CS42_1AL_TGACv1_001148_AA0026010	TGACv1_scaffold_001148_1AL	protein_coding	98.3222	59.5593	0.605756	-0.723192	0.54243	1	Down	No					PF12274		PTHR33326
TRIAE_CS42_1AL_TGACv1_001148_AA0026030	TGACv1_scaffold_001148_1AL	protein_coding	50621.6	52262.8	1.03242	0.0460297	0.949658	1	Up	No					PF03953	SM00865	PTHR11588
TRIAE_CS42_1AL_TGACv1_001150_AA0026050	TGACv1_scaffold_001150_1AL	protein_coding	6254.73	6292.78	1.00608	0.00874953	0.986991	1	Up	No							PTHR32263
TRIAE_CS42_1AL_TGACv1_001150_AA0026060	TGACv1_scaffold_001150_1AL	protein_coding	1977.71	2121.68	1.07279	0.101373	0.853427	1	Up	No	W4ZUE0				PF01202		PTHR21087
TRIAE_CS42_1AL_TGACv1_001151_AA0026080	TGACv1_scaffold_001151_1AL	protein_coding	942.255	1932.26	2.05067	1.0361	0.0730021	0.887624	Up	No					PF00833		PTHR10732
TRIAE_CS42_1AL_TGACv1_001153_AA0026130	TGACv1_scaffold_001153_1AL	protein_coding	870.562	728.38	0.836679	-0.257254	0.69277	1	Down	No					PF02309		PTHR31734
TRIAE_CS42_1AL_TGACv1_001153_AA0026140	TGACv1_scaffold_001153_1AL	protein_coding	426.063	410.08	0.962487	-0.0551612	0.947178	1	Down	No	W4ZMH0	GO:0016021	integral component of membrane	cellular_component	PF01094	SM00079	PTHR18966
TRIAE_CS42_1AL_TGACv1_001153_AA0026150	TGACv1_scaffold_001153_1AL	protein_coding	1062.09	732.286	0.68948	-0.53642	0.395258	1	Down	No					PF05542		PTHR31808
TRIAE_CS42_1AL_TGACv1_001153_AA0026170	TGACv1_scaffold_001153_1AL	protein_coding	255.023	273.387	1.07201	0.100314	0.914852	1	Up	No							PTHR32133
TRIAE_CS42_1AL_TGACv1_001153_AA0026180	TGACv1_scaffold_001153_1AL	protein_coding	144.411	639.53	4.42854	2.14683	0.00999817	0.346895	Up	Yes					PF04749		PTHR15907
TRIAE_CS42_1AL_TGACv1_001154_AA0026190	TGACv1_scaffold_001154_1AL	protein_coding	58.3788	95.6854	1.63904	0.712853	0.55	1	Up	No	W4ZSY0	GO:0016021	integral component of membrane	cellular_component	PF02453		PTHR10994
TRIAE_CS42_1AL_TGACv1_001154_AA0026200	TGACv1_scaffold_001154_1AL	protein_coding	82.9594	230.426	2.77758	1.47383	0.157775	1	Up	No					PF00931		PTHR23155
TRIAE_CS42_1AL_TGACv1_001154_AA0026210	TGACv1_scaffold_001154_1AL	protein_coding	117.782	33.197	0.281851	-1.82699	0.132036	1	Down	No							PTHR23155
TRIAE_CS42_1AL_TGACv1_001154_AA0026240	TGACv1_scaffold_001154_1AL	protein_coding	54.2821	27.3387	0.503641	-0.989533	0.433175	1	Down	No					PF00931		PTHR23155
TRIAE_CS42_1AL_TGACv1_001157_AA0026250	TGACv1_scaffold_001157_1AL	protein_coding	1039.55	723.499	0.695971	-0.522901	0.409326	1	Down	No					PF00069	SM00220	PTHR24056
TRIAE_CS42_1AL_TGACv1_001161_AA0026280	TGACv1_scaffold_001161_1AL	protein_coding	10.2419	23.4332	2.28797	1.19407	0.284878	1	Up	No					PF00201		PTHR11926
TRIAE_CS42_1AL_TGACv1_001161_AA0026300	TGACv1_scaffold_001161_1AL	protein_coding	272.435	174.772	0.64152	-0.640434	0.495909	1	Down	No					PF13459	SM00271
TRIAE_CS42_1AL_TGACv1_001164_AA0026320	TGACv1_scaffold_001164_1AL	protein_coding	38.9192	65.4175	1.68085	0.749195	0.549395	1	Up	No	W4ZRX2	GO:0046872	metal ion binding	molecular_function	PF00141		PTHR31235
TRIAE_CS42_1AL_TGACv1_001166_AA0026380	TGACv1_scaffold_001166_1AL	protein_coding	1577.25	1823.88	1.15637	0.209597	0.708166	1	Up	No	W4ZMJ1	GO:0003677	DNA binding	molecular_function	PF00249	SM00717	PTHR24078
TRIAE_CS42_1AL_TGACv1_001169_AA0026410	TGACv1_scaffold_001169_1AL	protein_coding	3019.31	4122.28	1.3653	0.449223	0.391572	1	Up	No	W4ZT78	GO:0006526	arginine biosynthetic process	biological_process	PF00764		PTHR11587
TRIAE_CS42_1AL_TGACv1_001169_AA0026420	TGACv1_scaffold_001169_1AL	protein_coding	643.191	581.923	0.904744	-0.144419	0.838382	1	Down	No					PF12819		PTHR27003
TRIAE_CS42_1AL_TGACv1_001169_AA0026430	TGACv1_scaffold_001169_1AL	protein_coding	939.182	1001.77	1.06664	0.0930701	0.881734	1	Up	No					PF00153		PTHR24089
TRIAE_CS42_1AL_TGACv1_001169_AA0026440	TGACv1_scaffold_001169_1AL	protein_coding	58.3788	45.8899	0.786071	-0.347268	0.789484	1	Down	No					PF00067		PTHR24298
TRIAE_CS42_1AL_TGACv1_001170_AA0026470	TGACv1_scaffold_001170_1AL	protein_coding	235.564	272.41	1.15642	0.209664	0.820077	1	Up	No					PF03283		PTHR21562
TRIAE_CS42_1AL_TGACv1_001172_AA0026490	TGACv1_scaffold_001172_1AL	protein_coding	2526.68	2439	0.9653	-0.0509512	0.924945	1	Down	No							PTHR34452
TRIAE_CS42_1AL_TGACv1_001173_AA0026500	TGACv1_scaffold_001173_1AL	protein_coding	361.539	375.907	1.03974	0.0562233	0.9485	1	Up	No					PF13713	SM00064	PTHR22870
TRIAE_CS42_1AL_TGACv1_001173_AA0026510	TGACv1_scaffold_001173_1AL	protein_coding	3233.37	3081.46	0.953018	-0.069424	0.895638	1	Down	No					PF03765	SM01100	PTHR23324
TRIAE_CS42_1AL_TGACv1_001179_AA0026560	TGACv1_scaffold_001179_1AL	protein_coding	2911.77	2013.3	0.691434	-0.532337	0.32169	1	Down	No					PF08670	SM00389	PTHR24326
TRIAE_CS42_1AL_TGACv1_001182_AA0026600	TGACv1_scaffold_001182_1AL	protein_coding	445.523	744.003	1.66995	0.739809	0.296644	1	Up	No					PF03151		PTHR11132
TRIAE_CS42_1AL_TGACv1_001183_AA0026610	TGACv1_scaffold_001183_1AL	protein_coding	468.055	756.695	1.61668	0.693035	0.323801	1	Up	No					PF00400	SM00320	PTHR22840
TRIAE_CS42_1AL_TGACv1_001183_AA0026620	TGACv1_scaffold_001183_1AL	protein_coding	2675.18	2265.2	0.846747	-0.239997	0.654648	1	Down	No					PF02149	SM00220	PTHR24343
TRIAE_CS42_1AL_TGACv1_001183_AA0026630	TGACv1_scaffold_001183_1AL	protein_coding	644.216	533.104	0.827525	-0.273126	0.701083	1	Down	No					PF00447	SM00415	PTHR10015
TRIAE_CS42_1AL_TGACv1_001188_AA0026700	TGACv1_scaffold_001188_1AL	protein_coding	45.0644	23.4332	0.519993	-0.943436	0.455029	1	Down	No	A0A096UJY5	GO:0006471	protein ADP-ribosylation	biological_process	PF16589	SM01335	PTHR10459
TRIAE_CS42_1AL_TGACv1_001188_AA0026720	TGACv1_scaffold_001188_1AL	protein_coding	39.9434	83.9688	2.10219	1.0719	0.381593	1	Up	No					PF04525		PTHR31087
TRIAE_CS42_1AL_TGACv1_001188_AA0026730	TGACv1_scaffold_001188_1AL	protein_coding	165.919	127.906	0.770895	-0.375394	0.722515	1	Down	No					PF01103		PTHR12815
TRIAE_CS42_1AL_TGACv1_001188_AA0026740	TGACv1_scaffold_001188_1AL	protein_coding	27.6531	17.5749	0.635547	-0.653929	0.597318	1	Down	No					PF12906	SM00744	PTHR13145
TRIAE_CS42_1AL_TGACv1_001188_AA0026750	TGACv1_scaffold_001188_1AL	protein_coding	198.693	206.993	1.04177	0.0590406	0.956443	1	Up	No					PF10551		PTHR31669
TRIAE_CS42_1AL_TGACv1_001191_AA0026780	TGACv1_scaffold_001191_1AL	protein_coding	86.032	51.7482	0.6015	-0.733364	0.544658	1	Down	No					PF07690		PTHR23505
TRIAE_CS42_1AL_TGACv1_001193_AA0026810	TGACv1_scaffold_001193_1AL	protein_coding	16131	16525.3	1.02444	0.034837	0.951194	1	Up	No					PF00996		PTHR11787
TRIAE_CS42_1AL_TGACv1_001193_AA0026820	TGACv1_scaffold_001193_1AL	protein_coding	40.9676	85.9216	2.0973	1.06854	0.381749	1	Up	No					PF00646	SM00256	PTHR32133
TRIAE_CS42_1AL_TGACv1_001193_AA0026840	TGACv1_scaffold_001193_1AL	protein_coding	424.015	582.9	1.37472	0.459133	0.537527	1	Up	No
TRIAE_CS42_1AL_TGACv1_001199_AA0026860	TGACv1_scaffold_001199_1AL	protein_coding	204.838	179.654	0.877055	-0.189261	0.850427	1	Down	No					PF13041		PTHR24015
TRIAE_CS42_1AL_TGACv1_001202_AA0026870	TGACv1_scaffold_001202_1AL	protein_coding	3903.19	2261.3	0.579347	-0.787501	0.137345	1	Down	No					PF07727		PTHR14190
TRIAE_CS42_1AL_TGACv1_001202_AA0026890	TGACv1_scaffold_001202_1AL	protein_coding	12.2903	22.4568	1.8272	0.869632	0.447049	1	Up	No					PF05553		PTHR33098
TRIAE_CS42_1AL_TGACv1_001205_AA0026910	TGACv1_scaffold_001205_1AL	protein_coding	602.224	379.812	0.630683	-0.665013	0.375653	1	Down	No					PF00155		PTHR13693
TRIAE_CS42_1AL_TGACv1_001205_AA0026920	TGACv1_scaffold_001205_1AL	protein_coding	34.8225	16.5985	0.47666	-1.06897	0.384505	1	Down	No					PF00133		PTHR11946
TRIAE_CS42_1AL_TGACv1_001205_AA0026930	TGACv1_scaffold_001205_1AL	protein_coding	36.8708	52.7246	1.42998	0.515996	0.688504	1	Up	No	W4ZQR9	GO:0006351	transcription, DNA-templated	biological_process	PF00847	SM00380	PTHR31985
TRIAE_CS42_1AL_TGACv1_001207_AA0026940	TGACv1_scaffold_001207_1AL	protein_coding	14591.6	12446.9	0.853017	-0.229354	0.678887	1	Down	No					PF00928		PTHR10121
TRIAE_CS42_1AL_TGACv1_001208_AA0026970	TGACv1_scaffold_001208_1AL	protein_coding	74.7659	101.544	1.35816	0.441648	0.708154	1	Up	No					PF00011		PTHR11527
TRIAE_CS42_1AL_TGACv1_001208_AA0026980	TGACv1_scaffold_001208_1AL	protein_coding	54.2821	59.5593	1.09722	0.13385	0.927316	1	Up	No	W4ZTZ1
TRIAE_CS42_1AL_TGACv1_001208_AA0026990	TGACv1_scaffold_001208_1AL	protein_coding	167.967	193.323	1.15096	0.202838	0.842274	1	Up	No	W4ZQQ3				PF09353		PTHR36365
TRIAE_CS42_1AL_TGACv1_001208_AA0027000	TGACv1_scaffold_001208_1AL	protein_coding	174.112	358.332	2.05805	1.04128	0.247399	1	Up	No					PF00201		PTHR11926
TRIAE_CS42_1AL_TGACv1_001208_AA0027020	TGACv1_scaffold_001208_1AL	protein_coding	13.3145	15.6221	1.17332	0.230593	0.889767	1	Up	No					PF00201		PTHR11926
TRIAE_CS42_1AL_TGACv1_001214_AA0027030	TGACv1_scaffold_001214_1AL	protein_coding	9.21771	22.4568	2.43626	1.28467	0.240462	1	Up	No					PF00692		PTHR11241
TRIAE_CS42_1AL_TGACv1_001214_AA0027040	TGACv1_scaffold_001214_1AL	protein_coding	36.8708	87.8743	2.3833	1.25296	0.306918	1	Up	No
TRIAE_CS42_1AL_TGACv1_001216_AA0027050	TGACv1_scaffold_001216_1AL	protein_coding	97.2981	149.386	1.53535	0.618565	0.571539	1	Up	No					PF00153		PTHR24089
TRIAE_CS42_1AL_TGACv1_001216_AA0027060	TGACv1_scaffold_001216_1AL	protein_coding	5915.72	6466.57	1.09312	0.128447	0.806079	1	Up	No					PF00956		PTHR11875
TRIAE_CS42_1AL_TGACv1_001218_AA0027100	TGACv1_scaffold_001218_1AL	protein_coding	19.4596	5.85829	0.301049	-1.73193	0.0877187	0.946008	Down	No					PF08387		PTHR32212
TRIAE_CS42_1AL_TGACv1_001219_AA0027160	TGACv1_scaffold_001219_1AL	protein_coding	238.636	33.197	0.139111	-2.84569	0.0122047	0.391829	Down	Yes							PTHR23022
TRIAE_CS42_1AL_TGACv1_001221_AA0027180	TGACv1_scaffold_001221_1AL	protein_coding	219.177	1660.82	7.57756	2.92173	1.28e-05	0.00237236	Up	Yes					PF00182		PTHR22595
TRIAE_CS42_1AL_TGACv1_001222_AA0027220	TGACv1_scaffold_001222_1AL	protein_coding	26.6289	39.0553	1.46665	0.552521	0.669939	1	Up	No					PF05142		PTHR31604
TRIAE_CS42_1AL_TGACv1_001222_AA0027230	TGACv1_scaffold_001222_1AL	protein_coding	1435.91	1608.1	1.11991	0.163387	0.774261	1	Up	No							PTHR31485
TRIAE_CS42_1AL_TGACv1_001225_AA0027290	TGACv1_scaffold_001225_1AL	protein_coding	482.394	1179.47	2.44503	1.28985	0.0476543	0.756248	Up	Yes					PF00582		PTHR31964
TRIAE_CS42_1AL_TGACv1_001229_AA0027320	TGACv1_scaffold_001229_1AL	protein_coding	795.796	628.79	0.790139	-0.339821	0.612882	1	Down	No					PF00265		PTHR11441
TRIAE_CS42_1AL_TGACv1_001229_AA0027360	TGACv1_scaffold_001229_1AL	protein_coding	2161.04	1639.34	0.75859	-0.398608	0.469848	1	Down	No					PF09785		PTHR13904
TRIAE_CS42_1AL_TGACv1_001230_AA0027380	TGACv1_scaffold_001230_1AL	protein_coding	137.241	180.631	1.31615	0.396325	0.701801	1	Up	No					PF13041		PTHR24015
TRIAE_CS42_1AL_TGACv1_001230_AA0027390	TGACv1_scaffold_001230_1AL	protein_coding	110.613	127.906	1.15634	0.209569	0.854333	1	Up	No	W4ZSD4	GO:0005524	ATP binding	molecular_function	PF00069	SM00220	PTHR27001
TRIAE_CS42_1AL_TGACv1_001231_AA0027440	TGACv1_scaffold_001231_1AL	protein_coding	181.282	54.6774	0.301615	-1.72922	0.122598	1	Down	No					PF00917	SM00225	PTHR26379
TRIAE_CS42_1AL_TGACv1_001231_AA0027470	TGACv1_scaffold_001231_1AL	protein_coding	83.9836	120.095	1.42998	0.515996	0.651358	1	Up	No					PF03188	SM00665	PTHR23130
TRIAE_CS42_1AL_TGACv1_001231_AA0027480	TGACv1_scaffold_001231_1AL	protein_coding	6863.1	7263.3	1.05831	0.0817653	0.876495	1	Up	No					PF01775		PTHR10052
TRIAE_CS42_1AL_TGACv1_001231_AA0027500	TGACv1_scaffold_001231_1AL	protein_coding	56.3305	76.1577	1.35198	0.435076	0.725349	1	Up	No					PF04535		PTHR32021
TRIAE_CS42_1AL_TGACv1_001231_AA0027510	TGACv1_scaffold_001231_1AL	protein_coding	349.249	401.293	1.14902	0.2004	0.807349	1	Up	No							PTHR10052
TRIAE_CS42_1AL_TGACv1_001232_AA0027520	TGACv1_scaffold_001232_1AL	protein_coding	12.2903	40.0316	3.25718	1.70362	0.170431	1	Up	No					PF04844		PTHR33057
TRIAE_CS42_1AL_TGACv1_001232_AA0027540	TGACv1_scaffold_001232_1AL	protein_coding	183.33	162.079	0.884085	-0.177743	0.864107	1	Down	No					PF12776		PTHR31704
TRIAE_CS42_1AL_TGACv1_001233_AA0027560	TGACv1_scaffold_001233_1AL	protein_coding	12.2903	34.1733	2.78052	1.47535	0.223403	1	Up	No
TRIAE_CS42_1AL_TGACv1_001233_AA0027580	TGACv1_scaffold_001233_1AL	protein_coding	455.765	467.687	1.02616	0.0372533	0.964083	1	Up	No					PF07797		PTHR33130
TRIAE_CS42_1AL_TGACv1_001233_AA0027590	TGACv1_scaffold_001233_1AL	protein_coding	142.362	155.245	1.09049	0.124975	0.910475	1	Up	No					PF12352		PTHR21230
TRIAE_CS42_1AL_TGACv1_001233_AA0027600	TGACv1_scaffold_001233_1AL	protein_coding	899.239	916.822	1.01955	0.0279372	0.966399	1	Up	No					PF12352		PTHR21230
TRIAE_CS42_1AL_TGACv1_001233_AA0027610	TGACv1_scaffold_001233_1AL	protein_coding	210.983	118.142	0.55996	-0.836604	0.411857	1	Down	No					PF15511	SM00417	PTHR10484
TRIAE_CS42_1AL_TGACv1_001234_AA0027630	TGACv1_scaffold_001234_1AL	protein_coding	1140.95	495.025	0.433872	-1.20466	0.0649011	0.851512	Down	No	W4ZN77				PF03029		PTHR21231
TRIAE_CS42_1AL_TGACv1_001234_AA0027640	TGACv1_scaffold_001234_1AL	protein_coding	662.651	661.986	0.998997	-0.00144742	1	1	Down	No	W4ZQZ7	GO:0016787	hydrolase activity	molecular_function	PF01150		PTHR11782
TRIAE_CS42_1AL_TGACv1_001239_AA0027650	TGACv1_scaffold_001239_1AL	protein_coding	13.3145	46.8663	3.51995	1.81556	0.151993	1	Up	No					PF02365		PTHR31719
TRIAE_CS42_1AL_TGACv1_001242_AA0027660	TGACv1_scaffold_001242_1AL	protein_coding	46.0886	91.7798	1.99138	0.993769	0.410942	1	Up	No
TRIAE_CS42_1AL_TGACv1_001244_AA0027670	TGACv1_scaffold_001244_1AL	protein_coding	1708.35	2551.28	1.49342	0.578621	0.288441	1	Up	No					PF03141		PTHR10108
TRIAE_CS42_1AL_TGACv1_001244_AA0027680	TGACv1_scaffold_001244_1AL	protein_coding	602.224	512.6	0.851179	-0.232466	0.748339	1	Down	No							PTHR35833
TRIAE_CS42_1AL_TGACv1_001244_AA0027690	TGACv1_scaffold_001244_1AL	protein_coding	198.693	250.93	1.2629	0.336745	0.721561	1	Up	No							PTHR35833
TRIAE_CS42_1AL_TGACv1_001247_AA0027720	TGACv1_scaffold_001247_1AL	protein_coding	2096.52	2135.35	1.01852	0.0264751	0.962114	1	Up	No					PF14416		PTHR32285
TRIAE_CS42_1AL_TGACv1_001247_AA0027730	TGACv1_scaffold_001247_1AL	protein_coding	23.5564	16.5985	0.704628	-0.505066	0.686873	1	Down	No					PF14648		PTHR28441
TRIAE_CS42_1AL_TGACv1_001251_AA0027790	TGACv1_scaffold_001251_1AL	protein_coding	1954.15	2426.31	1.24161	0.312218	0.565087	1	Up	No					PF00076	SM00360	PTHR24012
TRIAE_CS42_1AL_TGACv1_001252_AA0027800	TGACv1_scaffold_001252_1AL	protein_coding	303.16	1024.22	3.37849	1.75638	0.0123782	0.393742	Up	Yes							PTHR38527
TRIAE_CS42_1AL_TGACv1_001254_AA0027810	TGACv1_scaffold_001254_1AL	protein_coding	451.668	542.868	1.20192	0.265339	0.723454	1	Up	No	W4ZQF8	GO:0003723	RNA binding	molecular_function	PF01985	SM01103	PTHR31846
TRIAE_CS42_1AL_TGACv1_001254_AA0027820	TGACv1_scaffold_001254_1AL	protein_coding	1955.18	1793.61	0.917365	-0.124432	0.822289	1	Down	No	W4ZTH2				PF14604	SM00326	PTHR10663
TRIAE_CS42_1AL_TGACv1_001255_AA0027830	TGACv1_scaffold_001255_1AL	protein_coding	18.4354	22.4568	1.21813	0.28467	0.842764	1	Up	No					PF01471	SM00235	PTHR10201
TRIAE_CS42_1AL_TGACv1_001255_AA0027840	TGACv1_scaffold_001255_1AL	protein_coding	268.338	253.859	0.946043	-0.0800222	0.933271	1	Down	No							PTHR33622
TRIAE_CS42_1AL_TGACv1_001256_AA0027860	TGACv1_scaffold_001256_1AL	protein_coding	15.3629	45.8899	2.98707	1.57873	0.210397	1	Up	No					PF07714	SM00220	PTHR27002
TRIAE_CS42_1AL_TGACv1_001256_AA0027880	TGACv1_scaffold_001256_1AL	protein_coding	205.862	680.538	3.30579	1.725	0.0293563	0.612802	Up	Yes					PF07983	SM00768	PTHR32227
TRIAE_CS42_1AL_TGACv1_001257_AA0027900	TGACv1_scaffold_001257_1AL	protein_coding	213.032	104.473	0.49041	-1.02794	0.318478	1	Down	No					PF00125	SM00427	PTHR23428
TRIAE_CS42_1AL_TGACv1_001265_AA0027980	TGACv1_scaffold_001265_1AL	protein_coding	19.4596	9.76381	0.501748	-0.994966	0.353399	1	Down	No
TRIAE_CS42_1AL_TGACv1_001266_AA0028020	TGACv1_scaffold_001266_1AL	protein_coding	249.902	342.71	1.37137	0.455623	0.601094	1	Up	No					PF01981		PTHR12649
TRIAE_CS42_1AL_TGACv1_001266_AA0028030	TGACv1_scaffold_001266_1AL	protein_coding	139.29	155.245	1.11454	0.156453	0.886534	1	Up	No					PF05172		PTHR21527
TRIAE_CS42_1AL_TGACv1_001266_AA0028040	TGACv1_scaffold_001266_1AL	protein_coding	10.2419	5.85829	0.571992	-0.805933	0.39822	1	Down	No					PF04081		PTHR14303
TRIAE_CS42_1AL_TGACv1_001267_AA0028050	TGACv1_scaffold_001267_1AL	protein_coding	312.378	255.812	0.818918	-0.288209	0.745026	1	Down	No					PF04646		PTHR10811
TRIAE_CS42_1AL_TGACv1_001268_AA0028060	TGACv1_scaffold_001268_1AL	protein_coding	256.048	158.174	0.617752	-0.694901	0.469187	1	Down	No							PTHR31801
TRIAE_CS42_1AL_TGACv1_001272_AA0028080	TGACv1_scaffold_001272_1AL	protein_coding	538.724	520.411	0.966007	-0.0498942	0.948278	1	Down	No					PF03909	SM00751	PTHR31923
TRIAE_CS42_1AL_TGACv1_001272_AA0028090	TGACv1_scaffold_001272_1AL	protein_coding	257.072	453.041	1.76231	0.81747	0.323821	1	Up	No					PF13641		PTHR32044
TRIAE_CS42_1AL_TGACv1_001274_AA0028140	TGACv1_scaffold_001274_1AL	protein_coding	340.031	7.81105	0.0229716	-5.44401	1.24e-05	0.00230497	Down	Yes	W4ZTY3						PTHR36763
TRIAE_CS42_1AL_TGACv1_001274_AA0028150	TGACv1_scaffold_001274_1AL	protein_coding	95.2497	90.8035	0.95332	-0.068967	0.96205	1	Down	No
TRIAE_CS42_1AL_TGACv1_001283_AA0028200	TGACv1_scaffold_001283_1AL	protein_coding	1529.12	1222.43	0.799435	-0.322947	0.576071	1	Down	No					PF13921	SM00717
TRIAE_CS42_1AL_TGACv1_001283_AA0028210	TGACv1_scaffold_001283_1AL	protein_coding	240.685	403.245	1.67541	0.744514	0.381806	1	Up	No							PTHR34364
TRIAE_CS42_1AL_TGACv1_001283_AA0028220	TGACv1_scaffold_001283_1AL	protein_coding	1252.58	615.12	0.491081	-1.02597	0.102718	0.998099	Down	No							PTHR36810
TRIAE_CS42_1AL_TGACv1_001283_AA0028240	TGACv1_scaffold_001283_1AL	protein_coding	854.175	488.191	0.571535	-0.807086	0.23839	1	Down	No							PTHR36810
TRIAE_CS42_1AL_TGACv1_001286_AA0028250	TGACv1_scaffold_001286_1AL	protein_coding	268.338	532.128	1.98305	0.987722	0.217983	1	Up	No					PF00153		PTHR24089
TRIAE_CS42_1AL_TGACv1_001286_AA0028260	TGACv1_scaffold_001286_1AL	protein_coding	885.924	1507.53	1.70165	0.766934	0.196266	1	Up	No					PF00153		PTHR24089
TRIAE_CS42_1AL_TGACv1_001289_AA0028270	TGACv1_scaffold_001289_1AL	protein_coding	6.14514	7.81105	1.27109	0.346071	0.861366	1	Up	No					PF12937		PTHR33207
TRIAE_CS42_1AL_TGACv1_001289_AA0028280	TGACv1_scaffold_001289_1AL	protein_coding	30.7257	33.197	1.08043	0.111605	0.95525	1	Up	No					PF13855	SM00220	PTHR27003
TRIAE_CS42_1AL_TGACv1_001290_AA0028310	TGACv1_scaffold_001290_1AL	protein_coding	87.0562	92.7562	1.06548	0.0914977	0.94677	1	Up	No					PF00861		PTHR12899
TRIAE_CS42_1AL_TGACv1_001291_AA0028340	TGACv1_scaffold_001291_1AL	protein_coding	12.2903	11.7166	0.95332	-0.068967	1	1	Down	No					PF00069	SM00220	PTHR24361
TRIAE_CS42_1AL_TGACv1_001291_AA0028350	TGACv1_scaffold_001291_1AL	protein_coding	14.3387	23.4332	1.63426	0.708641	0.5511	1	Up	No					PF00069	SM00220	PTHR24361
TRIAE_CS42_1AL_TGACv1_001308_AA0028400	TGACv1_scaffold_001308_1AL	protein_coding	258.096	169.89	0.658245	-0.603303	0.526219	1	Down	No	W4ZTU0
TRIAE_CS42_1AL_TGACv1_001310_AA0028440	TGACv1_scaffold_001310_1AL	protein_coding	106.516	98.6145	0.925821	-0.111195	0.929995	1	Down	No					PF02140		PTHR23421
TRIAE_CS42_1AL_TGACv1_001310_AA0028460	TGACv1_scaffold_001310_1AL	protein_coding	53.2579	76.1577	1.42998	0.515996	0.675767	1	Up	No					PF00078		PTHR19446
TRIAE_CS42_1AL_TGACv1_001312_AA0028510	TGACv1_scaffold_001312_1AL	protein_coding	47.1127	57.6065	1.22274	0.290114	0.82638	1	Up	No					PF00931	SM00369	PTHR23155
TRIAE_CS42_1AL_TGACv1_001312_AA0028530	TGACv1_scaffold_001312_1AL	protein_coding	59.403	224.568	3.78041	1.91854	0.0763462	0.901463	Up	No					PF13091	SM00239	PTHR18896
TRIAE_CS42_1AL_TGACv1_001312_AA0028540	TGACv1_scaffold_001312_1AL	protein_coding	231.467	66.3939	0.28684	-1.80168	0.0908825	0.957333	Down	No					PF00295		PTHR31375
TRIAE_CS42_1AL_TGACv1_001312_AA0028550	TGACv1_scaffold_001312_1AL	protein_coding	43.016	142.552	3.31392	1.72854	0.140681	1	Up	No					PF00295		PTHR31375
TRIAE_CS42_1AL_TGACv1_001312_AA0028560	TGACv1_scaffold_001312_1AL	protein_coding	10.2419	58.5829	5.71992	2.516	0.0563149	0.804565	Up	No					PF04669		PTHR31444
TRIAE_CS42_1AL_TGACv1_001316_AA0028580	TGACv1_scaffold_001316_1AL	protein_coding	216.104	115.213	0.533137	-0.907423	0.372857	1	Down	No	W4ZTA3	GO:0003676	nucleic acid binding	molecular_function	PF00076	SM00360	PTHR16105
TRIAE_CS42_1AL_TGACv1_001317_AA0028600	TGACv1_scaffold_001317_1AL	protein_coding	93.2013	87.8743	0.942844	-0.0849085	0.951253	1	Down	No	W4ZMV6						PTHR34480
TRIAE_CS42_1AL_TGACv1_001320_AA0028620	TGACv1_scaffold_001320_1AL	protein_coding	5345.25	5123.07	0.958435	-0.0612476	0.906719	1	Down	No					PF02803		PTHR18919
TRIAE_CS42_1AL_TGACv1_001321_AA0028630	TGACv1_scaffold_001321_1AL	protein_coding	19.4596	91.7798	4.71643	2.23769	0.0800525	0.917134	Up	No					PF07714	SM00220	PTHR27001
TRIAE_CS42_1AL_TGACv1_001323_AA0028670	TGACv1_scaffold_001323_1AL	protein_coding	315.451	265.576	0.841893	-0.248291	0.778532	1	Down	No					PF01712		PTHR10513
TRIAE_CS42_1AL_TGACv1_001323_AA0028680	TGACv1_scaffold_001323_1AL	protein_coding	1868.12	1561.23	0.835723	-0.258903	0.643244	1	Down	No	W4ZN47				PF11961
TRIAE_CS42_1AL_TGACv1_001323_AA0028690	TGACv1_scaffold_001323_1AL	protein_coding	1556.77	1526.08	0.980289	-0.0287205	0.960787	1	Down	No	W4ZQD0	GO:0005525	GTP binding	molecular_function	PF01926		PTHR11089
TRIAE_CS42_1AL_TGACv1_001327_AA0028720	TGACv1_scaffold_001327_1AL	protein_coding	67.5965	90.8035	1.34332	0.425798	0.723605	1	Up	No					PF13516		PTHR27000
TRIAE_CS42_1AL_TGACv1_001328_AA0028750	TGACv1_scaffold_001328_1AL	protein_coding	253.999	315.371	1.24162	0.312227	0.724173	1	Up	No					PF00111		PTHR23426
TRIAE_CS42_1AL_TGACv1_001329_AA0028790	TGACv1_scaffold_001329_1AL	protein_coding	365.636	298.773	0.817132	-0.291359	0.730928	1	Down	No					PF00931		PTHR23155
TRIAE_CS42_1AL_TGACv1_001330_AA0028830	TGACv1_scaffold_001330_1AL	protein_coding	6.14514	11.7166	1.90664	0.931033	0.311496	1	Up	No						SM00343	PTHR33087
TRIAE_CS42_1AL_TGACv1_001331_AA0028860	TGACv1_scaffold_001331_1AL	protein_coding	10076	10657.2	1.05768	0.0809082	0.880728	1	Up	No					PF16381		PTHR10261
TRIAE_CS42_1AL_TGACv1_001333_AA0028870	TGACv1_scaffold_001333_1AL	protein_coding	6.14514	10.7402	1.74775	0.805502	0.386362	1	Up	No	W4ZPK5	GO:0020037	heme binding	molecular_function	PF00067		PTHR24296
TRIAE_CS42_1AL_TGACv1_001337_AA0028910	TGACv1_scaffold_001337_1AL	protein_coding	6.14514	24.4095	3.97217	1.98993	0.0709457	0.876929	Up	No					PF00474		PTHR11819
TRIAE_CS42_1AL_TGACv1_001337_AA0028920	TGACv1_scaffold_001337_1AL	protein_coding	494.684	376.883	0.761867	-0.392389	0.614375	1	Down	No					PF12796	SM00248	PTHR24198
TRIAE_CS42_1AL_TGACv1_001337_AA0028930	TGACv1_scaffold_001337_1AL	protein_coding	1995.12	1689.14	0.846635	-0.240189	0.664504	1	Down	No	W4ZR65	GO:0004252	serine-type endopeptidase activity	molecular_function	PF00574		PTHR10381
TRIAE_CS42_1AL_TGACv1_001337_AA0028940	TGACv1_scaffold_001337_1AL	protein_coding	1160.41	1141.39	0.983611	-0.0238399	0.969634	1	Down	No							PTHR31033
TRIAE_CS42_1AL_TGACv1_001338_AA0028970	TGACv1_scaffold_001338_1AL	protein_coding	18.4354	60.5356	3.28366	1.7153	0.179111	1	Up	No					PF00083		PTHR23500
TRIAE_CS42_1AL_TGACv1_001341_AA0029020	TGACv1_scaffold_001341_1AL	protein_coding	162.846	260.694	1.60086	0.678846	0.47701	1	Up	No					PF00854		PTHR11654
TRIAE_CS42_1AL_TGACv1_001348_AA0029060	TGACv1_scaffold_001348_1AL	protein_coding	35.8467	87.8743	2.4514	1.2936	0.292244	1	Up	No					PF03106	SM00774	PTHR31282
TRIAE_CS42_1AL_TGACv1_001349_AA0029070	TGACv1_scaffold_001349_1AL	protein_coding	286.773	405.198	1.41296	0.498718	0.549747	1	Up	No					PF00097		PTHR15315
TRIAE_CS42_1AL_TGACv1_001352_AA0029090	TGACv1_scaffold_001352_1AL	protein_coding	1926.5	1371.82	0.712076	-0.489897	0.38346	1	Down	No	W4ZP42	GO:0016021	integral component of membrane	cellular_component	PF04893		PTHR12822
TRIAE_CS42_1AL_TGACv1_001352_AA0029100	TGACv1_scaffold_001352_1AL	protein_coding	75.7901	60.5356	0.798728	-0.324224	0.795771	1	Down	No					PF02330		PTHR10826
TRIAE_CS42_1AL_TGACv1_001352_AA0029120	TGACv1_scaffold_001352_1AL	protein_coding	444.498	408.127	0.918175	-0.123159	0.877355	1	Down	No					PF00248		PTHR11732
TRIAE_CS42_1AL_TGACv1_001352_AA0029150	TGACv1_scaffold_001352_1AL	protein_coding	308.281	328.064	1.06417	0.0897308	0.919588	1	Up	No					PF00248		PTHR11732
TRIAE_CS42_1AL_TGACv1_001352_AA0029160	TGACv1_scaffold_001352_1AL	protein_coding	45.0644	55.6537	1.23498	0.304491	0.818119	1	Up	No					PF00248		PTHR11732
TRIAE_CS42_1AL_TGACv1_001352_AA0029180	TGACv1_scaffold_001352_1AL	protein_coding	1517.85	2533.71	1.66928	0.739222	0.178222	1	Up	No					PF00248		PTHR11732
TRIAE_CS42_1AL_TGACv1_001353_AA0029190	TGACv1_scaffold_001353_1AL	protein_coding	1099.98	982.24	0.892961	-0.163331	0.78928	1	Down	No					PF03110		PTHR31251
TRIAE_CS42_1AL_TGACv1_001353_AA0029200	TGACv1_scaffold_001353_1AL	protein_coding	705.667	602.427	0.853699	-0.2282	0.740944	1	Down	No							PTHR34043
TRIAE_CS42_1AL_TGACv1_001355_AA0029210	TGACv1_scaffold_001355_1AL	protein_coding	44.0402	55.6537	1.2637	0.337658	0.797047	1	Up	No					PF07479		PTHR11728
TRIAE_CS42_1AL_TGACv1_001355_AA0029220	TGACv1_scaffold_001355_1AL	protein_coding	24.5806	34.1733	1.39026	0.475354	0.716998	1	Up	No					PF13246	SM00831	PTHR24093
TRIAE_CS42_1AL_TGACv1_001359_AA0029270	TGACv1_scaffold_001359_1AL	protein_coding	15.3629	5.85829	0.381328	-1.3909	0.140156	1	Down	No					PF08100		PTHR11746
TRIAE_CS42_1AL_TGACv1_001359_AA0029280	TGACv1_scaffold_001359_1AL	protein_coding	193.572	122.048	0.630503	-0.665425	0.518327	1	Down	No					PF06507		PTHR31384
TRIAE_CS42_1AL_TGACv1_001359_AA0029300	TGACv1_scaffold_001359_1AL	protein_coding	10.2419	35.1497	3.43195	1.77903	0.143389	1	Up	No					PF00067		PTHR24298
TRIAE_CS42_1AL_TGACv1_001360_AA0029310	TGACv1_scaffold_001360_1AL	protein_coding	6.14514	7.81105	1.27109	0.346071	0.861366	1	Up	No					PF03208		PTHR38519
TRIAE_CS42_1AL_TGACv1_001360_AA0029330	TGACv1_scaffold_001360_1AL	protein_coding	18322.8	21100.6	1.1516	0.203645	0.727971	1	Up	No					PF00334	SM00562	PTHR11349
TRIAE_CS42_1AL_TGACv1_001362_AA0029390	TGACv1_scaffold_001362_1AL	protein_coding	15.3629	228.473	14.8718	3.89451	0.00158598	0.104752	Up	Yes	W4ZQL3				PF04450		PTHR33321
TRIAE_CS42_1AL_TGACv1_001368_AA0029420	TGACv1_scaffold_001368_1AL	protein_coding	12.2903	17.5749	1.42998	0.515996	0.662864	1	Up	No					PF03595		PTHR31269
TRIAE_CS42_1AL_TGACv1_001373_AA0029450	TGACv1_scaffold_001373_1AL	protein_coding	275.507	272.41	0.98876	-0.016308	0.989969	1	Down	No	W4ZSB4				PF12874		PTHR13278
TRIAE_CS42_1AL_TGACv1_001373_AA0029470	TGACv1_scaffold_001373_1AL	protein_coding	48.1369	58.5829	1.217	0.283335	0.830267	1	Up	No	W4ZLJ3	GO:0043565	sequence-specific DNA binding	molecular_function	PF07716	SM00338	PTHR23334
TRIAE_CS42_1AL_TGACv1_001373_AA0029480	TGACv1_scaffold_001373_1AL	protein_coding	161.822	178.678	1.10416	0.142952	0.892306	1	Up	No					PF10184		PTHR34123
TRIAE_CS42_1AL_TGACv1_001375_AA0029520	TGACv1_scaffold_001375_1AL	protein_coding	1527.07	1627.63	1.06585	0.0920069	0.871539	1	Up	No					PF02736	SM01132	PTHR13140
TRIAE_CS42_1AL_TGACv1_001376_AA0029550	TGACv1_scaffold_001376_1AL	protein_coding	675.965	812.349	1.20176	0.265151	0.689723	1	Up	No	W4ZP07	GO:0016021	integral component of membrane	cellular_component	PF07086		PTHR20955
TRIAE_CS42_1AL_TGACv1_001376_AA0029560	TGACv1_scaffold_001376_1AL	protein_coding	820.376	848.475	1.03425	0.048587	0.94154	1	Up	No	W4ZLX0	GO:0009793	embryo development ending in seed dormancy	biological_process	PF12612		PTHR12658
TRIAE_CS42_1AL_TGACv1_001376_AA0029570	TGACv1_scaffold_001376_1AL	protein_coding	1930.6	1884.42	0.976079	-0.0349307	0.950395	1	Down	No					PF15801		PTHR10804
TRIAE_CS42_1AL_TGACv1_001379_AA0029600	TGACv1_scaffold_001379_1AL	protein_coding	125.975	89.8271	0.713053	-0.48792	0.665803	1	Down	No
TRIAE_CS42_1AL_TGACv1_001379_AA0029610	TGACv1_scaffold_001379_1AL	protein_coding	295.991	1259.53	4.25531	2.08926	0.00210036	0.128673	Up	Yes					PF04419		PTHR13596
TRIAE_CS42_1AL_TGACv1_001379_AA0029630	TGACv1_scaffold_001379_1AL	protein_coding	4463.42	4324.39	0.968852	-0.0456522	0.930566	1	Down	No	W4ZNZ2	GO:0055085	transmembrane transport	biological_process	PF00153		PTHR24089
TRIAE_CS42_1AL_TGACv1_001381_AA0029660	TGACv1_scaffold_001381_1AL	protein_coding	637.046	471.592	0.740279	-0.433858	0.548482	1	Down	No					PF01553	SM00563	PTHR10434
TRIAE_CS42_1AL_TGACv1_001381_AA0029670	TGACv1_scaffold_001381_1AL	protein_coding	1582.37	1177.52	0.744145	-0.426344	0.460203	1	Down	No	W4ZMY7				PF07814		PTHR22100
TRIAE_CS42_1AL_TGACv1_001382_AA0029680	TGACv1_scaffold_001382_1AL	protein_coding	133.145	158.174	1.18798	0.248515	0.816944	1	Up	No					PF11152		PTHR36403
TRIAE_CS42_1AL_TGACv1_001382_AA0029710	TGACv1_scaffold_001382_1AL	protein_coding	230.443	376.883	1.63547	0.709709	0.411934	1	Up	No					PF00514	SM00185	PTHR23315
TRIAE_CS42_1AL_TGACv1_001384_AA0029720	TGACv1_scaffold_001384_1AL	protein_coding	214.056	171.843	0.802796	-0.316894	0.748153	1	Down	No					PF16363		PTHR10366
TRIAE_CS42_1AL_TGACv1_001385_AA0029730	TGACv1_scaffold_001385_1AL	protein_coding	186.403	136.693	0.733323	-0.447479	0.663423	1	Down	No					PF08271	SM00385	PTHR11618
TRIAE_CS42_1AL_TGACv1_001385_AA0029740	TGACv1_scaffold_001385_1AL	protein_coding	107.54	92.7562	0.862528	-0.213357	0.857841	1	Down	No					PF00664	SM00382	PTHR24221
TRIAE_CS42_1AL_TGACv1_001387_AA0029780	TGACv1_scaffold_001387_1AL	protein_coding	634.998	939.279	1.47918	0.564802	0.387161	1	Up	No					PF01593		PTHR10668
TRIAE_CS42_1AL_TGACv1_001387_AA0029790	TGACv1_scaffold_001387_1AL	protein_coding	1673.53	1296.63	0.774792	-0.36812	0.518812	1	Down	No	W4ZPU6	GO:0005524	ATP binding	molecular_function	PF00069	SM00220	PTHR24057
TRIAE_CS42_1AL_TGACv1_001389_AA0029830	TGACv1_scaffold_001389_1AL	protein_coding	15.3629	8.78743	0.571992	-0.805933	0.433406	1	Down	No					PF00382		PTHR11618
TRIAE_CS42_1AL_TGACv1_001389_AA0029840	TGACv1_scaffold_001389_1AL	protein_coding	952.497	947.09	0.994323	-0.00821295	0.991365	1	Down	No	W4ZQR5	GO:0045892	negative regulation of transcription, DNA-templated	biological_process	PF16135		PTHR31413
TRIAE_CS42_1AL_TGACv1_001389_AA0029850	TGACv1_scaffold_001389_1AL	protein_coding	678.014	707.876	1.04404	0.0621828	0.928747	1	Up	No					PF03725		PTHR11953
TRIAE_CS42_1AL_TGACv1_001391_AA0029900	TGACv1_scaffold_001391_1AL	protein_coding	1087.69	818.207	0.752243	-0.410729	0.508708	1	Down	No					PF12906	SM00744	PTHR23012
TRIAE_CS42_1AL_TGACv1_001391_AA0029920	TGACv1_scaffold_001391_1AL	protein_coding	270.386	316.348	1.16998	0.226489	0.797369	1	Up	No					PF13812		PTHR24015
TRIAE_CS42_1AL_TGACv1_001391_AA0029930	TGACv1_scaffold_001391_1AL	protein_coding	8.19352	9.76381	1.19165	0.252961	0.902001	1	Up	No
TRIAE_CS42_1AL_TGACv1_001393_AA0029940	TGACv1_scaffold_001393_1AL	protein_coding	236.588	520.411	2.19965	1.13728	0.164099	1	Up	No					PF00069	SM00220	PTHR27003
TRIAE_CS42_1AL_TGACv1_001399_AA0030040	TGACv1_scaffold_001399_1AL	protein_coding	13.3145	8.78743	0.659991	-0.599482	0.572432	1	Down	No					PF13966		PTHR11439
TRIAE_CS42_1AL_TGACv1_001400_AA0030100	TGACv1_scaffold_001400_1AL	protein_coding	281.652	189.418	0.672524	-0.572342	0.537201	1	Down	No					PF12894	SM00320	PTHR16220
TRIAE_CS42_1AL_TGACv1_001400_AA0030120	TGACv1_scaffold_001400_1AL	protein_coding	184.354	237.261	1.28698	0.363992	0.704801	1	Up	No	W4ZTS3						PTHR31354
TRIAE_CS42_1AL_TGACv1_001400_AA0030130	TGACv1_scaffold_001400_1AL	protein_coding	412.749	386.647	0.936761	-0.0942464	0.908774	1	Down	No	W4ZQF0						PTHR36051
TRIAE_CS42_1AL_TGACv1_001404_AA0030140	TGACv1_scaffold_001404_1AL	protein_coding	58.3788	100.567	1.72267	0.784644	0.50811	1	Up	No					PF03765	SM01100	PTHR23324
TRIAE_CS42_1AL_TGACv1_001408_AA0030180	TGACv1_scaffold_001408_1AL	protein_coding	218.152	350.521	1.60677	0.684163	0.437272	1	Up	No	W4ZMD0				PF02798		PTHR11260
TRIAE_CS42_1AL_TGACv1_001416_AA0030250	TGACv1_scaffold_001416_1AL	protein_coding	28.6773	178.678	6.23063	2.63938	0.0268033	0.586687	Up	Yes					PF00847	SM00380	PTHR31190
TRIAE_CS42_1AL_TGACv1_001417_AA0030280	TGACv1_scaffold_001417_1AL	protein_coding	1238.25	1448.95	1.17016	0.22671	0.69608	1	Up	No					PF07942	SM01296	PTHR12303
TRIAE_CS42_1AL_TGACv1_001423_AA0030310	TGACv1_scaffold_001423_1AL	protein_coding	47.1127	44.9135	0.95332	-0.068967	0.974997	1	Down	No							PTHR31723
TRIAE_CS42_1AL_TGACv1_001423_AA0030320	TGACv1_scaffold_001423_1AL	protein_coding	55.3063	108.378	1.9596	0.970561	0.410663	1	Up	No	W5ADU4	GO:0004867	serine-type endopeptidase inhibitor activity	molecular_function	PF02428		PTHR33832
TRIAE_CS42_1AL_TGACv1_001426_AA0030330	TGACv1_scaffold_001426_1AL	protein_coding	331.838	117.166	0.353082	-1.50193	0.114578	1	Down	No					PF16589	SM00292	PTHR13763
TRIAE_CS42_1AL_TGACv1_001427_AA0030360	TGACv1_scaffold_001427_1AL	protein_coding	345.152	474.521	1.37482	0.459241	0.562555	1	Up	No					PF13456		PTHR33033
TRIAE_CS42_1AL_TGACv1_001427_AA0030380	TGACv1_scaffold_001427_1AL	protein_coding	533.603	701.042	1.31379	0.393733	0.573873	1	Up	No					PF02996		PTHR12674
TRIAE_CS42_1AL_TGACv1_001427_AA0030390	TGACv1_scaffold_001427_1AL	protein_coding	147.483	84.9452	0.575964	-0.795948	0.471497	1	Down	No	W4ZRN8				PF14291		PTHR11697
TRIAE_CS42_1AL_TGACv1_001429_AA0030420	TGACv1_scaffold_001429_1AL	protein_coding	27.6531	29.2914	1.05924	0.0830361	0.977896	1	Up	No					PF00067		PTHR24298
TRIAE_CS42_1AL_TGACv1_001430_AA0030440	TGACv1_scaffold_001430_1AL	protein_coding	746.635	504.789	0.676086	-0.564722	0.417954	1	Down	No					PF09192		PTHR10159
TRIAE_CS42_1AL_TGACv1_001430_AA0030450	TGACv1_scaffold_001430_1AL	protein_coding	272.435	268.505	0.985576	-0.0209616	0.985852	1	Down	No					PF13516	SM00367	PTHR24006
TRIAE_CS42_1AL_TGACv1_001431_AA0030460	TGACv1_scaffold_001431_1AL	protein_coding	17.4112	24.4095	1.40194	0.487426	0.701226	1	Up	No					PF14303		PTHR11260
TRIAE_CS42_1AL_TGACv1_001436_AA0030510	TGACv1_scaffold_001436_1AL	protein_coding	166.943	193.323	1.15802	0.211661	0.83537	1	Up	No					PF02517		PTHR13046
TRIAE_CS42_1AL_TGACv1_001439_AA0030570	TGACv1_scaffold_001439_1AL	protein_coding	299.064	335.875	1.12309	0.167473	0.847032	1	Up	No					PF02902		PTHR12606
TRIAE_CS42_1AL_TGACv1_001439_AA0030600	TGACv1_scaffold_001439_1AL	protein_coding	164.895	145.481	0.882265	-0.180715	0.865923	1	Down	No							PTHR33704
TRIAE_CS42_1AL_TGACv1_001442_AA0030630	TGACv1_scaffold_001442_1AL	protein_coding	3445.38	2083.6	0.604752	-0.725585	0.173698	1	Down	No					PF02463		PTHR19306
TRIAE_CS42_1AL_TGACv1_001447_AA0030660	TGACv1_scaffold_001447_1AL	protein_coding	250.927	179.654	0.715963	-0.482043	0.612493	1	Down	No					PF00125	SM00428	PTHR11426
TRIAE_CS42_1AL_TGACv1_001447_AA0030670	TGACv1_scaffold_001447_1AL	protein_coding	76.8143	59.5593	0.775367	-0.367048	0.767769	1	Down	No
TRIAE_CS42_1AL_TGACv1_001447_AA0030680	TGACv1_scaffold_001447_1AL	protein_coding	1824.08	1587.6	0.870353	-0.200327	0.720432	1	Down	No	W5AFW9	GO:0005524	ATP binding	molecular_function	PF00022	SM00268	PTHR11937
TRIAE_CS42_1AL_TGACv1_001450_AA0030690	TGACv1_scaffold_001450_1AL	protein_coding	61.4514	407.151	6.62558	2.72805	0.00561617	0.247007	Up	Yes
TRIAE_CS42_1AL_TGACv1_001450_AA0030700	TGACv1_scaffold_001450_1AL	protein_coding	1534.24	1727.22	1.12578	0.170929	0.761722	1	Up	No
TRIAE_CS42_1AL_TGACv1_001450_AA0030720	TGACv1_scaffold_001450_1AL	protein_coding	1199.33	876.79	0.731069	-0.451921	0.458308	1	Down	No					PF04377		PTHR21367
TRIAE_CS42_1AL_TGACv1_001450_AA0030730	TGACv1_scaffold_001450_1AL	protein_coding	1118.42	705.924	0.631182	-0.663872	0.291237	1	Down	No					PF00686	SM01065	PTHR10357
TRIAE_CS42_1AL_TGACv1_001450_AA0030750	TGACv1_scaffold_001450_1AL	protein_coding	128.024	171.843	1.34228	0.42468	0.685666	1	Up	No					PF00169	SM00233	PTHR22903
TRIAE_CS42_1AL_TGACv1_001450_AA0030760	TGACv1_scaffold_001450_1AL	protein_coding	91.1529	72.2522	0.792648	-0.335247	0.781752	1	Down	No					PF01490		PTHR22950
TRIAE_CS42_1AL_TGACv1_001455_AA0030800	TGACv1_scaffold_001455_1AL	protein_coding	273.459	568.254	2.07802	1.05521	0.182053	1	Up	No					PF16320
TRIAE_CS42_1AL_TGACv1_001460_AA0030860	TGACv1_scaffold_001460_1AL	protein_coding	155.677	206.016	1.32336	0.404205	0.686087	1	Up	No							PTHR23241
TRIAE_CS42_1AL_TGACv1_001460_AA0030870	TGACv1_scaffold_001460_1AL	protein_coding	137.241	195.276	1.42287	0.5088	0.617607	1	Up	No					PF00931		PTHR23155
TRIAE_CS42_1AL_TGACv1_001462_AA0030900	TGACv1_scaffold_001462_1AL	protein_coding	4697.96	5063.51	1.07781	0.108104	0.835784	1	Up	No					PF03223		PTHR10137
TRIAE_CS42_1AL_TGACv1_001462_AA0030910	TGACv1_scaffold_001462_1AL	protein_coding	8.19352	78.1105	9.5332	3.25296	0.0179443	0.478231	Up	Yes					PF13855	SM00369	PTHR27004
TRIAE_CS42_1AL_TGACv1_001474_AA0031010	TGACv1_scaffold_001474_1AL	protein_coding	41.9918	56.6301	1.3486	0.431462	0.737973	1	Up	No							PTHR33207
TRIAE_CS42_1AL_TGACv1_001475_AA0031050	TGACv1_scaffold_001475_1AL	protein_coding	16.387	55.6537	3.3962	1.76392	0.16741	1	Up	No					PF13639	SM00184	PTHR14155
TRIAE_CS42_1AL_TGACv1_001479_AA0031070	TGACv1_scaffold_001479_1AL	protein_coding	1425.67	1472.38	1.03276	0.0465102	0.936409	1	Up	No					PF01063		PTHR11825
TRIAE_CS42_1AL_TGACv1_001479_AA0031080	TGACv1_scaffold_001479_1AL	protein_coding	1676.6	1322.02	0.788513	-0.342794	0.547399	1	Down	No	W4ZSF3				PF14309		PTHR21726
TRIAE_CS42_1AL_TGACv1_001479_AA0031090	TGACv1_scaffold_001479_1AL	protein_coding	6.14514	6.83467	1.11221	0.153425	1	1	Up	No					PF03759		PTHR33101
TRIAE_CS42_1AL_TGACv1_001481_AA0031140	TGACv1_scaffold_001481_1AL	protein_coding	426.063	664.916	1.5606	0.642104	0.377078	1	Up	No	W4ZS55	GO:0016021	integral component of membrane	cellular_component	PF11712		PTHR31394
TRIAE_CS42_1AL_TGACv1_001486_AA0031190	TGACv1_scaffold_001486_1AL	protein_coding	2838.03	2859.82	1.00768	0.0110345	0.984127	1	Up	No					PF00166	SM00883	PTHR10772
TRIAE_CS42_1AL_TGACv1_001488_AA0031210	TGACv1_scaffold_001488_1AL	protein_coding	690.304	733.262	1.06223	0.0870973	0.898521	1	Up	No					PF14555	SM00594	PTHR23322
TRIAE_CS42_1AL_TGACv1_001490_AA0031240	TGACv1_scaffold_001490_1AL	protein_coding	8.19352	4.88191	0.595825	-0.747039	0.522463	1	Down	No					PF08137
TRIAE_CS42_1AL_TGACv1_001490_AA0031250	TGACv1_scaffold_001490_1AL	protein_coding	1231.08	1309.33	1.06356	0.0889054	0.880298	1	Up	No					PF01501		PTHR32116
TRIAE_CS42_1AL_TGACv1_001490_AA0031260	TGACv1_scaffold_001490_1AL	protein_coding	36.8708	5.85829	0.158887	-2.65393	0.033844	0.656585	Down	Yes					PF08137
TRIAE_CS42_1AL_TGACv1_001490_AA0031270	TGACv1_scaffold_001490_1AL	protein_coding	66.5724	113.26	1.70131	0.766646	0.509577	1	Up	No	W4ZP96				PF00646	SM00256	PTHR32133
TRIAE_CS42_1AL_TGACv1_001492_AA0031280	TGACv1_scaffold_001492_1AL	protein_coding	1661.24	1803.38	1.08556	0.118443	0.832515	1	Up	No	W4ZRM7	GO:0016020	membrane	cellular_component	PF07933		PTHR12847
TRIAE_CS42_1AL_TGACv1_001492_AA0031290	TGACv1_scaffold_001492_1AL	protein_coding	27.6531	9.76381	0.353082	-1.50193	0.190672	1	Down	No	W4ZQ21	GO:0005524	ATP binding	molecular_function	PF00433	SM00220	PTHR24356
TRIAE_CS42_1AL_TGACv1_001492_AA0031320	TGACv1_scaffold_001492_1AL	protein_coding	819.352	790.869	0.965237	-0.0510451	0.939122	1	Down	No	W4ZR46	GO:0007034	vacuolar transport	biological_process	PF03357		PTHR10476
TRIAE_CS42_1AL_TGACv1_001492_AA0031340	TGACv1_scaffold_001492_1AL	protein_coding	2162.07	1977.17	0.914483	-0.128972	0.8137	1	Down	No
TRIAE_CS42_1AL_TGACv1_001493_AA0031350	TGACv1_scaffold_001493_1AL	protein_coding	168.991	163.056	0.964876	-0.0515849	0.965744	1	Down	No							PTHR31234
TRIAE_CS42_1AL_TGACv1_001498_AA0031390	TGACv1_scaffold_001498_1AL	protein_coding	389.192	501.86	1.28949	0.366802	0.63553	1	Up	No					PF02536	SM00733	PTHR13068
TRIAE_CS42_1AL_TGACv1_001498_AA0031400	TGACv1_scaffold_001498_1AL	protein_coding	520.289	563.372	1.08281	0.114776	0.876661	1	Up	No					PF01641		PTHR10173
TRIAE_CS42_1AL_TGACv1_001498_AA0031410	TGACv1_scaffold_001498_1AL	protein_coding	514.143	541.892	1.05397	0.0758334	0.920008	1	Up	No							PTHR13639
TRIAE_CS42_1AL_TGACv1_001498_AA0031420	TGACv1_scaffold_001498_1AL	protein_coding	13.3145	12.693	0.95332	-0.068967	1	1	Down	No	W4ZP52	GO:0003677	DNA binding	molecular_function	PF00249	SM00717	PTHR10641
TRIAE_CS42_1AL_TGACv1_001498_AA0031430	TGACv1_scaffold_001498_1AL	protein_coding	775.312	814.302	1.05029	0.0707871	0.91513	1	Up	No							PTHR36359
TRIAE_CS42_1AL_TGACv1_001501_AA0031460	TGACv1_scaffold_001501_1AL	protein_coding	21.508	85.9216	3.99487	1.99815	0.115665	1	Up	No					PF05678		PTHR33402
TRIAE_CS42_1AL_TGACv1_001504_AA0031500	TGACv1_scaffold_001504_1AL	protein_coding	1826.13	1363.03	0.746402	-0.421975	0.454839	1	Down	No
TRIAE_CS42_1AL_TGACv1_001509_AA0031530	TGACv1_scaffold_001509_1AL	protein_coding	57.3546	45.8899	0.800108	-0.321733	0.80618	1	Down	No							PTHR35488
TRIAE_CS42_1AL_TGACv1_001510_AA0031540	TGACv1_scaffold_001510_1AL	protein_coding	34.8225	87.8743	2.5235	1.33542	0.277709	1	Up	No					PF10358		PTHR33414
TRIAE_CS42_1AL_TGACv1_001511_AA0031550	TGACv1_scaffold_001511_1AL	protein_coding	8319.5	7862.8	0.945105	-0.0814533	0.877778	1	Down	No					PF09598	SM01233	PTHR12299
TRIAE_CS42_1AL_TGACv1_001511_AA0031560	TGACv1_scaffold_001511_1AL	protein_coding	390.216	276.316	0.708109	-0.497956	0.554569	1	Down	No					PF10225		PTHR31587
TRIAE_CS42_1AL_TGACv1_001511_AA0031570	TGACv1_scaffold_001511_1AL	protein_coding	593.006	638.553	1.07681	0.10676	0.88065	1	Up	No	W4ZPX9
TRIAE_CS42_1AL_TGACv1_001516_AA0031600	TGACv1_scaffold_001516_1AL	protein_coding	374.854	23.4332	0.0625128	-3.9997	0.000267464	0.026768	Down	Yes					PF05922		PTHR10795
TRIAE_CS42_1AL_TGACv1_001517_AA0031630	TGACv1_scaffold_001517_1AL	protein_coding	2178.45	2365.77	1.08599	0.119007	0.826211	1	Up	No					PF00076	SM00360	PTHR24012
TRIAE_CS42_1AL_TGACv1_001526_AA0031720	TGACv1_scaffold_001526_1AL	protein_coding	935.086	835.782	0.893803	-0.161971	0.798933	1	Down	No					PF13869		PTHR13047
TRIAE_CS42_1AL_TGACv1_001526_AA0031730	TGACv1_scaffold_001526_1AL	protein_coding	13.3145	6.83467	0.513326	-0.962052	0.309514	1	Down	No					PF13041		PTHR24015
TRIAE_CS42_1AL_TGACv1_001528_AA0031780	TGACv1_scaffold_001528_1AL	protein_coding	88.0803	41.9844	0.47666	-1.06897	0.379733	1	Down	No					PF05033	SM00468	PTHR22884
TRIAE_CS42_1AL_TGACv1_001534_AA0031810	TGACv1_scaffold_001534_1AL	protein_coding	11.2661	14.6457	1.29998	0.378492	0.766221	1	Up	No					PF03330		PTHR31692
TRIAE_CS42_1AL_TGACv1_001534_AA0031830	TGACv1_scaffold_001534_1AL	protein_coding	6.14514	9.76381	1.58887	0.667999	0.514957	1	Up	No					PF03372		PTHR19446
TRIAE_CS42_1AL_TGACv1_001534_AA0031850	TGACv1_scaffold_001534_1AL	protein_coding	69.6449	85.9216	1.23371	0.303002	0.805253	1	Up	No	W4ZRJ8	GO:0008270	zinc ion binding	molecular_function	PF14432		PTHR24015
TRIAE_CS42_1AL_TGACv1_001535_AA0031870	TGACv1_scaffold_001535_1AL	protein_coding	700.546	747.908	1.06761	0.0943811	0.889314	1	Up	No
TRIAE_CS42_1AL_TGACv1_001536_AA0031880	TGACv1_scaffold_001536_1AL	protein_coding	124.951	154.268	1.23463	0.304076	0.777819	1	Up	No					PF04281		PTHR12504
TRIAE_CS42_1AL_TGACv1_001537_AA0031900	TGACv1_scaffold_001537_1AL	protein_coding	102.419	119.119	1.16305	0.217914	0.85106	1	Up	No					PF04545		PTHR30603
TRIAE_CS42_1AL_TGACv1_001540_AA0031930	TGACv1_scaffold_001540_1AL	protein_coding	41.9918	34.1733	0.81381	-0.297236	0.828841	1	Down	No	W4ZTU8				PF13041		PTHR24015
TRIAE_CS42_1AL_TGACv1_001541_AA0031950	TGACv1_scaffold_001541_1AL	protein_coding	795.796	573.136	0.720205	-0.473521	0.485546	1	Down	No					PF02358		PTHR10788
TRIAE_CS42_1AL_TGACv1_001541_AA0031960	TGACv1_scaffold_001541_1AL	protein_coding	938.158	886.554	0.944994	-0.0816223	0.898046	1	Down	No					PF07722		PTHR11315
TRIAE_CS42_1AL_TGACv1_001544_AA0031990	TGACv1_scaffold_001544_1AL	protein_coding	97.2981	8.78743	0.0903146	-3.4689	0.0112806	0.375961	Down	Yes					PF00321		PTHR33920
TRIAE_CS42_1AL_TGACv1_001548_AA0032040	TGACv1_scaffold_001548_1AL	protein_coding	18.4354	16.5985	0.900358	-0.151429	0.945816	1	Down	No					PF00642	SM00356	PTHR14493
TRIAE_CS42_1AL_TGACv1_001549_AA0032050	TGACv1_scaffold_001549_1AL	protein_coding	197.669	309.513	1.56582	0.646915	0.476623	1	Up	No	A0A077RTJ8	GO:0005634	nucleus	cellular_component	PF00125	SM00428	PTHR11426
TRIAE_CS42_1AL_TGACv1_001549_AA0032060	TGACv1_scaffold_001549_1AL	protein_coding	132.121	105.449	0.798129	-0.325307	0.77121	1	Down	No					PF15511	SM00803	PTHR10484
TRIAE_CS42_1AL_TGACv1_001549_AA0032080	TGACv1_scaffold_001549_1AL	protein_coding	753.804	1014.46	1.34579	0.428451	0.498623	1	Up	No					PF12697		PTHR10992
TRIAE_CS42_1AL_TGACv1_001550_AA0032100	TGACv1_scaffold_001550_1AL	protein_coding	11.2661	7.81105	0.693324	-0.528399	0.622619	1	Down	No	W4ZTF3	GO:0006796	phosphate-containing compound metabolic process	biological_process	PF00719		PTHR10286
TRIAE_CS42_1AL_TGACv1_001550_AA0032110	TGACv1_scaffold_001550_1AL	protein_coding	469.079	785.987	1.6756	0.744674	0.285819	1	Up	No					PF13855	SM00369	PTHR27000
TRIAE_CS42_1AL_TGACv1_001550_AA0032120	TGACv1_scaffold_001550_1AL	protein_coding	2634.22	3069.74	1.16533	0.220744	0.677342	1	Up	No					PF03727		PTHR19443
TRIAE_CS42_1AL_TGACv1_001551_AA0032140	TGACv1_scaffold_001551_1AL	protein_coding	297.015	542.868	1.82775	0.870065	0.270102	1	Up	No					PF03330	SM00837	PTHR31867
TRIAE_CS42_1AL_TGACv1_001552_AA0032220	TGACv1_scaffold_001552_1AL	protein_coding	46.0886	603.404	13.0923	3.71064	8.72e-05	0.0110403	Up	Yes	W4ZQ30	GO:0006412	translation	biological_process	PF01247		PTHR10902
TRIAE_CS42_1AL_TGACv1_001559_AA0032250	TGACv1_scaffold_001559_1AL	protein_coding	1089.74	1017.39	0.933609	-0.0991099	0.871511	1	Down	No					PF01412	SM00105	PTHR23180
TRIAE_CS42_1AL_TGACv1_001559_AA0032260	TGACv1_scaffold_001559_1AL	protein_coding	14.3387	11.7166	0.817132	-0.291359	0.83993	1	Down	No					PF00443		PTHR24006
TRIAE_CS42_1AL_TGACv1_001559_AA0032270	TGACv1_scaffold_001559_1AL	protein_coding	51.2095	30.2678	0.591059	-0.758627	0.5503	1	Down	No					PF00443		PTHR24006
TRIAE_CS42_1AL_TGACv1_001560_AA0032280	TGACv1_scaffold_001560_1AL	protein_coding	477.273	522.364	1.09448	0.130242	0.863377	1	Up	No					PF13923	SM00184	PTHR10825
TRIAE_CS42_1AL_TGACv1_001561_AA0032300	TGACv1_scaffold_001561_1AL	protein_coding	4899.73	4087.13	0.834155	-0.261612	0.615619	1	Down	No					PF11987		PTHR23115
TRIAE_CS42_1AL_TGACv1_001562_AA0032310	TGACv1_scaffold_001562_1AL	protein_coding	895.142	1798.49	2.00917	1.0066	0.0845902	0.93892	Up	No					PF12796	SM00248	PTHR10217
TRIAE_CS42_1AL_TGACv1_001562_AA0032330	TGACv1_scaffold_001562_1AL	protein_coding	323.644	365.167	1.1283	0.174147	0.83696	1	Up	No					PF00582		PTHR31964
TRIAE_CS42_1AL_TGACv1_001563_AA0032350	TGACv1_scaffold_001563_1AL	protein_coding	34.8225	117.166	3.36466	1.75046	0.148077	1	Up	No					PF08498		PTHR10108
TRIAE_CS42_1AL_TGACv1_001563_AA0032360	TGACv1_scaffold_001563_1AL	protein_coding	52.2337	126.93	2.43003	1.28098	0.272399	1	Up	No
TRIAE_CS42_1AL_TGACv1_001565_AA0032380	TGACv1_scaffold_001565_1AL	protein_coding	7.16933	10.7402	1.49807	0.58311	0.572784	1	Up	No					PF09445		PTHR14741
TRIAE_CS42_1AL_TGACv1_001565_AA0032390	TGACv1_scaffold_001565_1AL	protein_coding	19.4596	9.76381	0.501748	-0.994966	0.353399	1	Down	No					PF13968		PTHR31325
TRIAE_CS42_1AL_TGACv1_001565_AA0032400	TGACv1_scaffold_001565_1AL	protein_coding	184.354	35.1497	0.190664	-2.3909	0.0400641	0.702882	Down	Yes					PF04578		PTHR31325
TRIAE_CS42_1AL_TGACv1_001566_AA0032410	TGACv1_scaffold_001566_1AL	protein_coding	46.0886	39.0553	0.847396	-0.238892	0.864583	1	Down	No	W4ZQ20						PTHR33177
TRIAE_CS42_1AL_TGACv1_001572_AA0032440	TGACv1_scaffold_001572_1AL	protein_coding	120.854	115.213	0.95332	-0.068967	0.957975	1	Down	No					PF05970		PTHR10492
TRIAE_CS42_1AL_TGACv1_001574_AA0032460	TGACv1_scaffold_001574_1AL	protein_coding	688.256	658.081	0.956158	-0.0646796	0.926465	1	Down	No	W4ZPB4				PF02928	SM00558	PTHR10694
TRIAE_CS42_1AL_TGACv1_001584_AA0032520	TGACv1_scaffold_001584_1AL	protein_coding	5.12095	7.81105	1.52531	0.609105	0.642513	1	Up	No
TRIAE_CS42_1AL_TGACv1_001586_AA0032530	TGACv1_scaffold_001586_1AL	protein_coding	1241.32	1092.57	0.88017	-0.184147	0.757336	1	Down	No					PF05653		PTHR12570
TRIAE_CS42_1AL_TGACv1_001586_AA0032540	TGACv1_scaffold_001586_1AL	protein_coding	44.0402	78.1105	1.77362	0.826696	0.500925	1	Up	No					PF00067		PTHR24298
TRIAE_CS42_1AL_TGACv1_001592_AA0032560	TGACv1_scaffold_001592_1AL	protein_coding	8.19352	5.85829	0.71499	-0.484004	0.721361	1	Down	No					PF12874	SM00451	PTHR23067
TRIAE_CS42_1AL_TGACv1_001592_AA0032570	TGACv1_scaffold_001592_1AL	protein_coding	25.6048	23.4332	0.915188	-0.127861	0.95129	1	Down	No					PF12874	SM00451	PTHR23067
TRIAE_CS42_1AL_TGACv1_001592_AA0032580	TGACv1_scaffold_001592_1AL	protein_coding	312.378	377.86	1.20962	0.274557	0.743368	1	Up	No					PF00453		PTHR10986
TRIAE_CS42_1AL_TGACv1_001592_AA0032590	TGACv1_scaffold_001592_1AL	protein_coding	174.112	186.489	1.07108	0.0990709	0.925912	1	Up	No					PF13646		PTHR10943
TRIAE_CS42_1AL_TGACv1_001595_AA0032630	TGACv1_scaffold_001595_1AL	protein_coding	1825.11	1712.57	0.938341	-0.0918156	0.869657	1	Down	No					PF13499	SM00220	PTHR24349
TRIAE_CS42_1AL_TGACv1_001595_AA0032640	TGACv1_scaffold_001595_1AL	protein_coding	1713.47	1523.15	0.88893	-0.169858	0.763421	1	Down	No					PF00069	SM00220	PTHR24058
TRIAE_CS42_1AL_TGACv1_001595_AA0032650	TGACv1_scaffold_001595_1AL	protein_coding	608.369	459.876	0.755916	-0.403703	0.580999	1	Down	No					PF03031	SM00577	PTHR12210
TRIAE_CS42_1AL_TGACv1_001596_AA0032670	TGACv1_scaffold_001596_1AL	protein_coding	807.062	888.507	1.10092	0.138704	0.82956	1	Up	No					PF00069	SM00220	PTHR24055
TRIAE_CS42_1AL_TGACv1_001596_AA0032680	TGACv1_scaffold_001596_1AL	protein_coding	46.0886	38.0789	0.826211	-0.275418	0.84105	1	Down	No	W4ZPC2	GO:0030131	clathrin adaptor complex	cellular_component	PF09066	SM01020	PTHR11134
TRIAE_CS42_1AL_TGACv1_001596_AA0032690	TGACv1_scaffold_001596_1AL	protein_coding	702.594	561.419	0.799066	-0.323614	0.641817	1	Down	No						SM00384	PTHR15052
TRIAE_CS42_1AL_TGACv1_001596_AA0032700	TGACv1_scaffold_001596_1AL	protein_coding	943.279	894.365	0.948145	-0.0768205	0.903952	1	Down	No					PF05239		PTHR11952
TRIAE_CS42_1AL_TGACv1_001598_AA0032710	TGACv1_scaffold_001598_1AL	protein_coding	36.8708	39.0553	1.05924	0.0830361	0.970065	1	Up	No					PF08414		PTHR11972
TRIAE_CS42_1AL_TGACv1_001598_AA0032720	TGACv1_scaffold_001598_1AL	protein_coding	138.266	131.811	0.95332	-0.068967	0.955614	1	Down	No
TRIAE_CS42_1AL_TGACv1_001598_AA0032730	TGACv1_scaffold_001598_1AL	protein_coding	416.845	553.608	1.32809	0.409353	0.5869	1	Up	No					PF03446	SM01350	PTHR11811
TRIAE_CS42_1AL_TGACv1_001599_AA0032740	TGACv1_scaffold_001599_1AL	protein_coding	16.387	21.4804	1.31082	0.390465	0.765486	1	Up	No					PF13499	SM00054	PTHR10891
TRIAE_CS42_1AL_TGACv1_001599_AA0032750	TGACv1_scaffold_001599_1AL	protein_coding	175.137	128.882	0.735896	-0.442425	0.671885	1	Down	No	W4ZNB0						PTHR33474
TRIAE_CS42_1AL_TGACv1_001601_AA0032790	TGACv1_scaffold_001601_1AL	protein_coding	16.387	15.6221	0.95332	-0.068967	1	1	Down	No							PTHR31696
TRIAE_CS42_1AL_TGACv1_001601_AA0032800	TGACv1_scaffold_001601_1AL	protein_coding	88.0803	104.473	1.18611	0.246235	0.836235	1	Up	No					PF13041		PTHR24015
TRIAE_CS42_1AL_TGACv1_001604_AA0032810	TGACv1_scaffold_001604_1AL	protein_coding	104.467	104.473	1.00005	7.47e-05	1	1	Up	No							PTHR36767
TRIAE_CS42_1AL_TGACv1_001604_AA0032830	TGACv1_scaffold_001604_1AL	protein_coding	4339.49	5810.44	1.33897	0.421122	0.419312	1	Up	No	Q56TP3	GO:0071555	cell wall organization	biological_process	PF06955		PTHR31062
TRIAE_CS42_1AL_TGACv1_001606_AA0032860	TGACv1_scaffold_001606_1AL	protein_coding	31.7499	60.5356	1.90664	0.931033	0.459391	1	Up	No					PF06974		PTHR31650
TRIAE_CS42_1AL_TGACv1_001609_AA0032910	TGACv1_scaffold_001609_1AL	protein_coding	8.19352	5.85829	0.71499	-0.484004	0.721361	1	Down	No					PF08031		PTHR32448
TRIAE_CS42_1AL_TGACv1_001614_AA0032970	TGACv1_scaffold_001614_1AL	protein_coding	510.047	547.75	1.07392	0.102888	0.890509	1	Up	No	W4ZMH3				PF00498	SM01348	PTHR12162
TRIAE_CS42_1AL_TGACv1_001614_AA0032980	TGACv1_scaffold_001614_1AL	protein_coding	290.87	308.536	1.06074	0.0850666	0.925446	1	Up	No					PF00294		PTHR10584
TRIAE_CS42_1AL_TGACv1_001616_AA0033000	TGACv1_scaffold_001616_1AL	protein_coding	704.643	602.427	0.85494	-0.226105	0.743316	1	Down	No					PF12165	SM00249	PTHR12321
TRIAE_CS42_1AL_TGACv1_001616_AA0033010	TGACv1_scaffold_001616_1AL	protein_coding	4399.92	3917.24	0.890298	-0.167639	0.748001	1	Down	No					PF04884		PTHR12770
TRIAE_CS42_1AL_TGACv1_001621_AA0033050	TGACv1_scaffold_001621_1AL	protein_coding	1428.75	1172.63	0.820744	-0.284996	0.625055	1	Down	No					PF01553	SM00563	PTHR23063
TRIAE_CS42_1AL_TGACv1_001621_AA0033060	TGACv1_scaffold_001621_1AL	protein_coding	25.6048	8.78743	0.343195	-1.5429	0.168538	1	Down	No					PF01020	SM01377	PTHR10666
TRIAE_CS42_1AL_TGACv1_001621_AA0033070	TGACv1_scaffold_001621_1AL	protein_coding	1381.63	1437.23	1.04024	0.0569203	0.922281	1	Up	No	W4ZTS0				PF14571		PTHR31875
TRIAE_CS42_1AL_TGACv1_001623_AA0033110	TGACv1_scaffold_001623_1AL	protein_coding	1176.79	1266.37	1.07612	0.105833	0.858466	1	Up	No					PF01871		PTHR13016
TRIAE_CS42_1AL_TGACv1_001623_AA0033120	TGACv1_scaffold_001623_1AL	protein_coding	749.707	678.585	0.905133	-0.143798	0.831539	1	Down	No	W4ZSJ2	GO:0015979	photosynthesis	biological_process	PF00294		PTHR10584
TRIAE_CS42_1AL_TGACv1_001626_AA0033130	TGACv1_scaffold_001626_1AL	protein_coding	249.902	215.78	0.863458	-0.211802	0.822692	1	Down	No							PTHR33701
TRIAE_CS42_1AL_TGACv1_001626_AA0033140	TGACv1_scaffold_001626_1AL	protein_coding	2557.4	2410.69	0.94263	-0.085236	0.874199	1	Down	No					PF01125		PTHR19411
TRIAE_CS42_1AL_TGACv1_001626_AA0033150	TGACv1_scaffold_001626_1AL	protein_coding	18437.5	14265.9	0.773745	-0.370069	0.515227	1	Down	No	W4ZQ59	GO:0006414	translational elongation	biological_process	PF00428		PTHR21141
TRIAE_CS42_1AL_TGACv1_001628_AA0033160	TGACv1_scaffold_001628_1AL	protein_coding	325.692	289.009	0.887367	-0.172397	0.843937	1	Down	No
TRIAE_CS42_1AL_TGACv1_001628_AA0033170	TGACv1_scaffold_001628_1AL	protein_coding	270.386	344.663	1.2747	0.350163	0.68539	1	Up	No					PF03081		PTHR12542
TRIAE_CS42_1AL_TGACv1_001630_AA0033200	TGACv1_scaffold_001630_1AL	protein_coding	93.2013	163.056	1.7495	0.806943	0.455994	1	Up	No					PF07526	SM00574	PTHR11850
TRIAE_CS42_1AL_TGACv1_001632_AA0033240	TGACv1_scaffold_001632_1AL	protein_coding	745.61	289.009	0.387614	-1.36731	0.0674654	0.862016	Down	No					PF14223		PTHR34222
TRIAE_CS42_1AL_TGACv1_001636_AA0033260	TGACv1_scaffold_001636_1AL	protein_coding	3130.95	2367.72	0.756232	-0.403099	0.448582	1	Down	No					PF00443		PTHR24006
TRIAE_CS42_1AL_TGACv1_001642_AA0033350	TGACv1_scaffold_001642_1AL	protein_coding	63.4998	375.907	5.91981	2.56555	0.00992372	0.345256	Up	Yes					PF12698	SM00382	PTHR19229
TRIAE_CS42_1AL_TGACv1_001646_AA0033370	TGACv1_scaffold_001646_1AL	protein_coding	933.037	728.38	0.780655	-0.357242	0.578847	1	Down	No					PF01852		PTHR19308
TRIAE_CS42_1AL_TGACv1_001646_AA0033410	TGACv1_scaffold_001646_1AL	protein_coding	188.451	232.379	1.2331	0.302289	0.753994	1	Up	No
TRIAE_CS42_1AL_TGACv1_001648_AA0033430	TGACv1_scaffold_001648_1AL	protein_coding	346.176	552.632	1.59639	0.674812	0.381662	1	Up	No					PF07690		PTHR11662
TRIAE_CS42_1AL_TGACv1_001649_AA0033520	TGACv1_scaffold_001649_1AL	protein_coding	44.0402	42.9608	0.975491	-0.0358001	0.99825	1	Down	No					PF13961		PTHR11439
TRIAE_CS42_1AL_TGACv1_001650_AA0033540	TGACv1_scaffold_001650_1AL	protein_coding	529.506	486.238	0.918285	-0.122986	0.870409	1	Down	No	W4ZQT3	GO:0031418	L-ascorbic acid binding	molecular_function	PF13640	SM00702	PTHR10869
TRIAE_CS42_1AL_TGACv1_001650_AA0033550	TGACv1_scaffold_001650_1AL	protein_coding	16.387	47.8427	2.91954	1.54574	0.221299	1	Up	No					PF14368	SM00499	PTHR33044
TRIAE_CS42_1AL_TGACv1_001650_AA0033560	TGACv1_scaffold_001650_1AL	protein_coding	183.33	144.504	0.78822	-0.343329	0.738807	1	Down	No					PF03029		PTHR21231
TRIAE_CS42_1AL_TGACv1_001652_AA0033600	TGACv1_scaffold_001652_1AL	protein_coding	3286.63	2216.39	0.674365	-0.568398	0.285847	1	Down	No					PF03460		PTHR11493
TRIAE_CS42_1AL_TGACv1_001652_AA0033610	TGACv1_scaffold_001652_1AL	protein_coding	14.3387	5.85829	0.408566	-1.29136	0.163471	1	Down	No							PTHR33871
TRIAE_CS42_1AL_TGACv1_001652_AA0033620	TGACv1_scaffold_001652_1AL	protein_coding	7939.52	6738.98	0.84879	-0.236521	0.653211	1	Down	No					PF04144		PTHR10687
TRIAE_CS42_1AL_TGACv1_001653_AA0033660	TGACv1_scaffold_001653_1AL	protein_coding	6.14514	54.6774	8.89766	3.15343	0.0207009	0.51337	Up	Yes							PTHR10593
TRIAE_CS42_1AL_TGACv1_001658_AA0033690	TGACv1_scaffold_001658_1AL	protein_coding	31.7499	49.7954	1.56837	0.649262	0.611759	1	Up	No					PF00010	SM00353	PTHR12565
TRIAE_CS42_1AL_TGACv1_001658_AA0033700	TGACv1_scaffold_001658_1AL	protein_coding	2954.79	6018.41	2.03683	1.02633	0.0508864	0.770022	Up	No	Q6QFA2	GO:0019953	sexual reproduction	biological_process	PF03330	SM00837	PTHR31692
TRIAE_CS42_1AL_TGACv1_001661_AA0033730	TGACv1_scaffold_001661_1AL	protein_coding	838.812	1349.36	1.60866	0.685855	0.255799	1	Up	No					PF00450		PTHR11802
TRIAE_CS42_1AL_TGACv1_001662_AA0033740	TGACv1_scaffold_001662_1AL	protein_coding	290.87	226.52	0.778769	-0.360733	0.690901	1	Down	No							PTHR36756
TRIAE_CS42_1AL_TGACv1_001664_AA0033750	TGACv1_scaffold_001664_1AL	protein_coding	485.466	238.237	0.490739	-1.02697	0.213901	1	Down	No					PF00931		PTHR23155
TRIAE_CS42_1AL_TGACv1_001664_AA0033760	TGACv1_scaffold_001664_1AL	protein_coding	1128.66	652.223	0.577875	-0.791171	0.211882	1	Down	No
TRIAE_CS42_1AL_TGACv1_001669_AA0033810	TGACv1_scaffold_001669_1AL	protein_coding	348.225	668.821	1.92066	0.941602	0.206398	1	Up	No					PF14226		PTHR10209
TRIAE_CS42_1AL_TGACv1_001670_AA0033830	TGACv1_scaffold_001670_1AL	protein_coding	8.19352	9.76381	1.19165	0.252961	0.902001	1	Up	No							PTHR31681
TRIAE_CS42_1AL_TGACv1_001672_AA0033850	TGACv1_scaffold_001672_1AL	protein_coding	32.7741	98.6145	3.00892	1.58924	0.195426	1	Up	No					PF00520	SM00100	PTHR10217
TRIAE_CS42_1AL_TGACv1_001672_AA0033880	TGACv1_scaffold_001672_1AL	protein_coding	1445.13	1191.19	0.824274	-0.278804	0.631834	1	Down	No					PF16076	SM00563	PTHR10983
TRIAE_CS42_1AL_TGACv1_001676_AA0033900	TGACv1_scaffold_001676_1AL	protein_coding	851.102	863.121	1.01412	0.0202309	0.976684	1	Up	No					PF12274		PTHR33120
TRIAE_CS42_1AL_TGACv1_001678_AA0033970	TGACv1_scaffold_001678_1AL	protein_coding	279.604	426.679	1.52601	0.609765	0.461837	1	Up	No					PF08392		PTHR31561
TRIAE_CS42_1AL_TGACv1_001681_AA0033990	TGACv1_scaffold_001681_1AL	protein_coding	1442.06	1462.62	1.01426	0.0204233	0.972822	1	Up	No					PF00590		PTHR21091
TRIAE_CS42_1AL_TGACv1_001688_AA0034020	TGACv1_scaffold_001688_1AL	protein_coding	187.427	176.725	0.942902	-0.0848209	0.937243	1	Down	No					PF02178	SM00526	PTHR11467
TRIAE_CS42_1AL_TGACv1_001690_AA0034060	TGACv1_scaffold_001690_1AL	protein_coding	20.4838	46.8663	2.28797	1.19407	0.343722	1	Up	No					PF01476		PTHR33648
TRIAE_CS42_1AL_TGACv1_001690_AA0034070	TGACv1_scaffold_001690_1AL	protein_coding	1426.7	1117.96	0.783598	-0.351815	0.547726	1	Down	No					PF00917	SM00061
TRIAE_CS42_1AL_TGACv1_001690_AA0034080	TGACv1_scaffold_001690_1AL	protein_coding	49.1611	4.88191	0.0993042	-3.332	0.014407	0.428705	Down	Yes					PF05199		PTHR11552
TRIAE_CS42_1AL_TGACv1_001690_AA0034090	TGACv1_scaffold_001690_1AL	protein_coding	988.343	910.964	0.921708	-0.117619	0.851158	1	Down	No					PF12357	SM00239	PTHR18896
TRIAE_CS42_1AL_TGACv1_001695_AA0034100	TGACv1_scaffold_001695_1AL	protein_coding	5659.67	5520.46	0.975402	-0.0359307	0.945397	1	Down	No	W4ZLQ8				PF00557		PTHR10804
TRIAE_CS42_1AL_TGACv1_001695_AA0034110	TGACv1_scaffold_001695_1AL	protein_coding	294.967	330.993	1.12214	0.166249	0.848801	1	Up	No					PF00226	SM00271	PTHR24078
TRIAE_CS42_1AL_TGACv1_001695_AA0034120	TGACv1_scaffold_001695_1AL	protein_coding	2716.15	3052.17	1.12371	0.16827	0.751039	1	Up	No					PF00638	SM00160	PTHR23138
TRIAE_CS42_1AL_TGACv1_001696_AA0034130	TGACv1_scaffold_001696_1AL	protein_coding	196.644	226.52	1.15193	0.204052	0.833954	1	Up	No							PTHR36353
TRIAE_CS42_1AL_TGACv1_001700_AA0034150	TGACv1_scaffold_001700_1AL	protein_coding	50.1853	27.3387	0.544754	-0.876322	0.488924	1	Down	No					PF14570		PTHR13301
TRIAE_CS42_1AL_TGACv1_001700_AA0034160	TGACv1_scaffold_001700_1AL	protein_coding	86.032	67.3703	0.783085	-0.35276	0.772596	1	Down	No					PF13812		PTHR24015
TRIAE_CS42_1AL_TGACv1_001700_AA0034170	TGACv1_scaffold_001700_1AL	protein_coding	4107	3680.96	0.896264	-0.158005	0.762422	1	Down	No					PF01399	SM00753	PTHR10539
TRIAE_CS42_1AL_TGACv1_001713_AA0034200	TGACv1_scaffold_001713_1AL	protein_coding	1210.59	1116	0.921866	-0.117372	0.844533	1	Down	No					PF00069	SM00220	PTHR24057
TRIAE_CS42_1AL_TGACv1_001713_AA0034210	TGACv1_scaffold_001713_1AL	protein_coding	796.82	960.759	1.20574	0.269921	0.670718	1	Up	No					PF13637	SM00248	PTHR24128
TRIAE_CS42_1AL_TGACv1_001713_AA0034220	TGACv1_scaffold_001713_1AL	protein_coding	152.604	267.528	1.75309	0.809897	0.397449	1	Up	No							PTHR10992
TRIAE_CS42_1AL_TGACv1_001714_AA0034230	TGACv1_scaffold_001714_1AL	protein_coding	201.765	538.962	2.67123	1.41751	0.0868502	0.946008	Up	No					PF03094		PTHR31942
TRIAE_CS42_1AL_TGACv1_001716_AA0034260	TGACv1_scaffold_001716_1AL	protein_coding	14.3387	161.103	11.2356	3.49	0.00659126	0.272119	Up	Yes	W4ZRP3	GO:0016021	integral component of membrane	cellular_component	PF04535		PTHR11615
TRIAE_CS42_1AL_TGACv1_001716_AA0034270	TGACv1_scaffold_001716_1AL	protein_coding	755.852	722.522	0.955904	-0.0650625	0.923819	1	Down	No					PF00344		PTHR10906
TRIAE_CS42_1AL_TGACv1_001718_AA0034290	TGACv1_scaffold_001718_1AL	protein_coding	1753.41	1301.52	0.742276	-0.429973	0.449221	1	Down	No					PF16845	SM00043	PTHR11413
TRIAE_CS42_1AL_TGACv1_001718_AA0034300	TGACv1_scaffold_001718_1AL	protein_coding	7752.09	6722.38	0.86717	-0.205613	0.695907	1	Down	No	W4ZSR6						PTHR16223
TRIAE_CS42_1AL_TGACv1_001718_AA0034310	TGACv1_scaffold_001718_1AL	protein_coding	264.241	263.623	0.997661	-0.00337864	1	1	Down	No	W4ZQZ3				PF13943	SM00368	PTHR24106
TRIAE_CS42_1AL_TGACv1_001718_AA0034320	TGACv1_scaffold_001718_1AL	protein_coding	321.596	372.001	1.15674	0.210059	0.802782	1	Up	No					PF01156		PTHR12304
TRIAE_CS42_1AL_TGACv1_001722_AA0034330	TGACv1_scaffold_001722_1AL	protein_coding	34.8225	62.4884	1.79449	0.84357	0.501739	1	Up	No					PF00098	SM00343	PTHR33087
TRIAE_CS42_1AL_TGACv1_001724_AA0034350	TGACv1_scaffold_001724_1AL	protein_coding	1077.45	1087.69	1.0095	0.0136475	0.98365	1	Up	No					PF00225	SM00129	PTHR24115
TRIAE_CS42_1AL_TGACv1_001738_AA0034430	TGACv1_scaffold_001738_1AL	protein_coding	22.5322	71.2758	3.16329	1.66143	0.190103	1	Up	No
TRIAE_CS42_1AL_TGACv1_001741_AA0034440	TGACv1_scaffold_001741_1AL	protein_coding	567.401	392.505	0.69176	-0.531657	0.481603	1	Down	No					PF00069	SM00220	PTHR24347
TRIAE_CS42_1AL_TGACv1_001741_AA0034450	TGACv1_scaffold_001741_1AL	protein_coding	605.296	504.789	0.833954	-0.261961	0.717753	1	Down	No	W4ZP75						PTHR34281
TRIAE_CS42_1AL_TGACv1_001742_AA0034460	TGACv1_scaffold_001742_1AL	protein_coding	95.2497	137.67	1.44536	0.531426	0.632011	1	Up	No					PF07714	SM00220	PTHR27002
TRIAE_CS42_1AL_TGACv1_001743_AA0034490	TGACv1_scaffold_001743_1AL	protein_coding	48.1369	29.2914	0.608502	-0.716665	0.573897	1	Down	No
TRIAE_CS42_1AL_TGACv1_001743_AA0034500	TGACv1_scaffold_001743_1AL	protein_coding	1103.05	1109.17	1.00554	0.0079776	0.991102	1	Up	No					PF03360		PTHR10896
TRIAE_CS42_1AL_TGACv1_001746_AA0034520	TGACv1_scaffold_001746_1AL	protein_coding	239.66	289.009	1.20591	0.270122	0.765578	1	Up	No	W4ZQE0				PF03634		PTHR31072
TRIAE_CS42_1AL_TGACv1_001750_AA0034600	TGACv1_scaffold_001750_1AL	protein_coding	35.8467	32.2206	0.898845	-0.153856	0.925349	1	Down	No					PF12799	SM00369	PTHR27000
TRIAE_CS42_1AL_TGACv1_001752_AA0034630	TGACv1_scaffold_001752_1AL	protein_coding	448.595	412.033	0.918496	-0.122655	0.877498	1	Down	No							PTHR13890
TRIAE_CS42_1AL_TGACv1_001752_AA0034640	TGACv1_scaffold_001752_1AL	protein_coding	1339.64	1373.77	1.02548	0.0362928	0.951269	1	Up	No					PF00481	SM00332	PTHR13832
TRIAE_CS42_1AL_TGACv1_001753_AA0034660	TGACv1_scaffold_001753_1AL	protein_coding	555.111	465.734	0.838992	-0.253271	0.733559	1	Down	No	W4ZUI8						PTHR33873
TRIAE_CS42_1AL_TGACv1_001753_AA0034670	TGACv1_scaffold_001753_1AL	protein_coding	1421.58	1787.75	1.25759	0.330657	0.557738	1	Up	No	W4ZPW7	GO:0005525	GTP binding	molecular_function	PF09173		PTHR23115
TRIAE_CS42_1AL_TGACv1_001753_AA0034680	TGACv1_scaffold_001753_1AL	protein_coding	17.4112	6.83467	0.392544	-1.34907	0.173722	1	Down	No
TRIAE_CS42_1AL_TGACv1_001753_AA0034690	TGACv1_scaffold_001753_1AL	protein_coding	260.144	158.174	0.608023	-0.717802	0.453492	1	Down	No	W4ZSB5				PF10252		PTHR22055
TRIAE_CS42_1AL_TGACv1_001753_AA0034700	TGACv1_scaffold_001753_1AL	protein_coding	1709.37	1095.5	0.640878	-0.641878	0.265672	1	Down	No					PF00646	SM00256	PTHR32133
TRIAE_CS42_1AL_TGACv1_001755_AA0034720	TGACv1_scaffold_001755_1AL	protein_coding	10.2419	48.8191	4.7666	2.25296	0.0804027	0.918019	Up	No
TRIAE_CS42_1AL_TGACv1_001757_AA0034770	TGACv1_scaffold_001757_1AL	protein_coding	171.04	180.631	1.05607	0.0787102	0.94296	1	Up	No							PTHR37216
TRIAE_CS42_1AL_TGACv1_001757_AA0034780	TGACv1_scaffold_001757_1AL	protein_coding	155.677	209.922	1.34845	0.431298	0.665062	1	Up	No					PF03407		PTHR10994
TRIAE_CS42_1AL_TGACv1_001758_AA0034790	TGACv1_scaffold_001758_1AL	protein_coding	406.603	171.843	0.422631	-1.24253	0.159467	1	Down	No					PF05029		PTHR22940
TRIAE_CS42_1AL_TGACv1_001758_AA0034800	TGACv1_scaffold_001758_1AL	protein_coding	104.467	121.071	1.15894	0.212804	0.854073	1	Up	No					PF11341		PTHR35765
TRIAE_CS42_1AL_TGACv1_001758_AA0034810	TGACv1_scaffold_001758_1AL	protein_coding	631.925	295.844	0.468162	-1.09492	0.154087	1	Down	No					PF07777		PTHR22952
TRIAE_CS42_1AL_TGACv1_001768_AA0034880	TGACv1_scaffold_001768_1AL	protein_coding	38.9192	5.85829	0.150524	-2.73193	0.0313545	0.632403	Down	Yes					PF14223	SM00343	PTHR11439
TRIAE_CS42_1AL_TGACv1_001774_AA0034980	TGACv1_scaffold_001774_1AL	protein_coding	18.4354	11.7166	0.635547	-0.653929	0.563542	1	Down	No							PTHR36023
TRIAE_CS42_1AL_TGACv1_001781_AA0035100	TGACv1_scaffold_001781_1AL	protein_coding	65.5482	99.5909	1.51935	0.603458	0.61005	1	Up	No	W4ZP47	GO:0005509	calcium ion binding	molecular_function	PF13499	SM00054	PTHR23050
TRIAE_CS42_1AL_TGACv1_001781_AA0035110	TGACv1_scaffold_001781_1AL	protein_coding	4581.2	5735.26	1.25191	0.324134	0.534046	1	Up	No					PF13499	SM00054	PTHR23050
TRIAE_CS42_1AL_TGACv1_001781_AA0035120	TGACv1_scaffold_001781_1AL	protein_coding	493.66	655.152	1.32713	0.408313	0.568198	1	Up	No					PF16561		PTHR10343
TRIAE_CS42_1AL_TGACv1_001782_AA0035150	TGACv1_scaffold_001782_1AL	protein_coding	99.3464	143.528	1.44472	0.530793	0.629229	1	Up	No					PF00646		PTHR32212
TRIAE_CS42_1AL_TGACv1_001782_AA0035170	TGACv1_scaffold_001782_1AL	protein_coding	1172.7	1270.27	1.08321	0.115306	0.845813	1	Up	No					PF08711	SM00509	PTHR15141
TRIAE_CS42_1AL_TGACv1_001784_AA0035180	TGACv1_scaffold_001784_1AL	protein_coding	174.112	200.158	1.14959	0.201122	0.84206	1	Up	No					PF13966		PTHR19446
TRIAE_CS42_1AL_TGACv1_001787_AA0035190	TGACv1_scaffold_001787_1AL	protein_coding	106.516	261.67	2.45663	1.29668	0.193842	1	Up	No					PF05922		PTHR10795
TRIAE_CS42_1AL_TGACv1_001789_AA0035210	TGACv1_scaffold_001789_1AL	protein_coding	608.369	548.726	0.901963	-0.14886	0.836304	1	Down	No					PF12274		PTHR33326
TRIAE_CS42_1AL_TGACv1_001794_AA0035240	TGACv1_scaffold_001794_1AL	protein_coding	146.459	98.6145	0.673324	-0.570627	0.602467	1	Down	No							PTHR34361
TRIAE_CS42_1AL_TGACv1_001795_AA0035260	TGACv1_scaffold_001795_1AL	protein_coding	1132.75	1536.82	1.35671	0.440117	0.448379	1	Up	No					PF14226		PTHR10209
TRIAE_CS42_1AL_TGACv1_001796_AA0035280	TGACv1_scaffold_001796_1AL	protein_coding	336.959	295.844	0.877982	-0.187737	0.828443	1	Down	No	W4ZMX7						PTHR22844
TRIAE_CS42_1AL_TGACv1_001798_AA0035330	TGACv1_scaffold_001798_1AL	protein_coding	137.241	205.04	1.49401	0.579189	0.566466	1	Up	No					PF01373		PTHR31352
TRIAE_CS42_1AL_TGACv1_001799_AA0035370	TGACv1_scaffold_001799_1AL	protein_coding	674.941	711.782	1.05458	0.0766734	0.911616	1	Up	No					PF03479		PTHR31500
TRIAE_CS42_1AL_TGACv1_001805_AA0035400	TGACv1_scaffold_001805_1AL	protein_coding	75.7901	83.9688	1.10791	0.147844	0.910055	1	Up	No
TRIAE_CS42_1AL_TGACv1_001807_AA0035420	TGACv1_scaffold_001807_1AL	protein_coding	8.19352	5.85829	0.71499	-0.484004	0.721361	1	Down	No					PF03140		PTHR31549
TRIAE_CS42_1AL_TGACv1_001810_AA0035450	TGACv1_scaffold_001810_1AL	protein_coding	3414.65	2621.58	0.767746	-0.381299	0.470657	1	Down	No							PTHR33127
TRIAE_CS42_1AL_TGACv1_001811_AA0035470	TGACv1_scaffold_001811_1AL	protein_coding	112.661	124.977	1.10932	0.149673	0.898303	1	Up	No					PF01926		PTHR11089
TRIAE_CS42_1AL_TGACv1_001811_AA0035480	TGACv1_scaffold_001811_1AL	protein_coding	69.6449	63.4648	0.911262	-0.134062	0.923624	1	Down	No	W4ZRD0	GO:0016021	integral component of membrane	cellular_component	PF11744		PTHR31086
TRIAE_CS42_1AL_TGACv1_001813_AA0035490	TGACv1_scaffold_001813_1AL	protein_coding	98.3222	70.2995	0.71499	-0.484004	0.68301	1	Down	No					PF05916		PTHR12914
TRIAE_CS42_1AL_TGACv1_001813_AA0035520	TGACv1_scaffold_001813_1AL	protein_coding	134.169	126.93	0.946043	-0.0800222	0.947866	1	Down	No					PF03759		PTHR33101
TRIAE_CS42_1AL_TGACv1_001818_AA0035580	TGACv1_scaffold_001818_1AL	protein_coding	12.2903	8.78743	0.71499	-0.484004	0.667042	1	Down	No	W5A7M8	GO:0003677	DNA binding	molecular_function	PF00249	SM00717	PTHR24078
TRIAE_CS42_1AL_TGACv1_001821_AA0035610	TGACv1_scaffold_001821_1AL	protein_coding	887.973	19.5276	0.0219912	-5.50693	6.33e-09	3.76e-06	Down	Yes
TRIAE_CS42_1AL_TGACv1_001829_AA0035660	TGACv1_scaffold_001829_1AL	protein_coding	16.387	27.3387	1.66831	0.738388	0.545254	1	Up	No					PF14432		PTHR24015
TRIAE_CS42_1AL_TGACv1_001829_AA0035670	TGACv1_scaffold_001829_1AL	protein_coding	494.684	456.946	0.923714	-0.114482	0.882029	1	Down	No					PF03127	SM00288	PTHR13856
TRIAE_CS42_1AL_TGACv1_001831_AA0035690	TGACv1_scaffold_001831_1AL	protein_coding	54.2821	24.4095	0.449679	-1.15303	0.361021	1	Down	No
TRIAE_CS42_1AL_TGACv1_001837_AA0035720	TGACv1_scaffold_001837_1AL	protein_coding	12.2903	35.1497	2.85996	1.516	0.213026	1	Up	No
TRIAE_CS42_1AL_TGACv1_001842_AA0035740	TGACv1_scaffold_001842_1AL	protein_coding	1360.12	1119.91	0.823387	-0.280357	0.633565	1	Down	No					PF02836		PTHR10066
TRIAE_CS42_1AL_TGACv1_001844_AA0035750	TGACv1_scaffold_001844_1AL	protein_coding	8603.2	11772.2	1.36836	0.452443	0.400968	1	Up	No					PF03953	SM00865	PTHR11588
TRIAE_CS42_1AL_TGACv1_001845_AA0035770	TGACv1_scaffold_001845_1AL	protein_coding	121.879	475.498	3.9014	1.96399	0.0280533	0.600533	Up	Yes					PF00320	SM00401	PTHR10071
TRIAE_CS42_1AL_TGACv1_001846_AA0035790	TGACv1_scaffold_001846_1AL	protein_coding	862.368	833.83	0.966907	-0.0485511	0.941296	1	Down	No							PTHR31115
TRIAE_CS42_1AL_TGACv1_001846_AA0035800	TGACv1_scaffold_001846_1AL	protein_coding	6.14514	17.5749	2.85996	1.516	0.125797	1	Up	No					PF00249	SM00717	PTHR10641
TRIAE_CS42_1AL_TGACv1_001847_AA0035810	TGACv1_scaffold_001847_1AL	protein_coding	1061.06	774.27	0.729713	-0.454598	0.468623	1	Down	No					PF06507	SM01019	PTHR31384
TRIAE_CS42_1AL_TGACv1_001853_AA0035830	TGACv1_scaffold_001853_1AL	protein_coding	697.473	759.625	1.08911	0.123148	0.854943	1	Up	No					PF12646		PTHR35732
TRIAE_CS42_1AL_TGACv1_001855_AA0035860	TGACv1_scaffold_001855_1AL	protein_coding	876.707	592.663	0.676011	-0.564881	0.396061	1	Down	No					PF05633		PTHR31509
TRIAE_CS42_1AL_TGACv1_001859_AA0035870	TGACv1_scaffold_001859_1AL	protein_coding	262.193	218.709	0.834155	-0.261612	0.778804	1	Down	No					PF07714	SM00220	PTHR27005
TRIAE_CS42_1AL_TGACv1_001859_AA0035880	TGACv1_scaffold_001859_1AL	protein_coding	455.765	428.631	0.940467	-0.0885514	0.911534	1	Down	No					PF00067		PTHR24286
TRIAE_CS42_1AL_TGACv1_001859_AA0035890	TGACv1_scaffold_001859_1AL	protein_coding	1552.67	1447.97	0.932569	-0.100718	0.860454	1	Down	No					PF00083		PTHR23500
TRIAE_CS42_1AL_TGACv1_001859_AA0035900	TGACv1_scaffold_001859_1AL	protein_coding	3053.11	2334.53	0.764639	-0.387149	0.467388	1	Down	No					PF05071		PTHR12910
TRIAE_CS42_1AL_TGACv1_001859_AA0035910	TGACv1_scaffold_001859_1AL	protein_coding	36.8708	19.5276	0.529622	-0.916964	0.46257	1	Down	No					PF03106	SM00774	PTHR32096
TRIAE_CS42_1AL_TGACv1_001859_AA0035920	TGACv1_scaffold_001859_1AL	protein_coding	317.499	361.261	1.13783	0.18629	0.826263	1	Up	No					PF01632		PTHR36400
TRIAE_CS42_1AL_TGACv1_001860_AA0035930	TGACv1_scaffold_001860_1AL	protein_coding	200.741	135.717	0.676079	-0.564736	0.577839	1	Down	No					PF02902		PTHR12606
TRIAE_CS42_1AL_TGACv1_001860_AA0035940	TGACv1_scaffold_001860_1AL	protein_coding	54.2821	25.3859	0.467667	-1.09645	0.385015	1	Down	No							PTHR31669
TRIAE_CS42_1AL_TGACv1_001860_AA0035950	TGACv1_scaffold_001860_1AL	protein_coding	108.564	12.693	0.116917	-3.09645	0.0190033	0.491519	Down	Yes					PF10551		PTHR31669
TRIAE_CS42_1AL_TGACv1_001861_AA0035960	TGACv1_scaffold_001861_1AL	protein_coding	154.653	136.693	0.883873	-0.178089	0.870308	1	Down	No					PF13456
TRIAE_CS42_1AL_TGACv1_001862_AA0035970	TGACv1_scaffold_001862_1AL	protein_coding	9.21771	8.78743	0.95332	-0.068967	1	1	Down	No					PF14392		PTHR31286
TRIAE_CS42_1AL_TGACv1_001862_AA0035980	TGACv1_scaffold_001862_1AL	protein_coding	65.5482	73.2286	1.11717	0.159852	0.90523	1	Up	No							PTHR19446
TRIAE_CS42_1AL_TGACv1_001862_AA0036010	TGACv1_scaffold_001862_1AL	protein_coding	230.443	223.591	0.970268	-0.0435444	0.967866	1	Down	No					PF03031	SM00577	PTHR12210
TRIAE_CS42_1AL_TGACv1_001862_AA0036020	TGACv1_scaffold_001862_1AL	protein_coding	585.837	534.081	0.911654	-0.133441	0.854827	1	Down	No					PF14327		PTHR23139
TRIAE_CS42_1AL_TGACv1_001864_AA0036030	TGACv1_scaffold_001864_1AL	protein_coding	1244.39	1000.79	0.804241	-0.314299	0.600007	1	Down	No					PF06424	SM00386	PTHR11246
TRIAE_CS42_1AL_TGACv1_001864_AA0036040	TGACv1_scaffold_001864_1AL	protein_coding	1705.28	1972.29	1.15658	0.209866	0.704896	1	Up	No					PF12697		PTHR10992
TRIAE_CS42_1AL_TGACv1_001867_AA0036050	TGACv1_scaffold_001867_1AL	protein_coding	614.514	458.899	0.746768	-0.421269	0.564029	1	Down	No					PF09734		PTHR13230
TRIAE_CS42_1AL_TGACv1_001867_AA0036060	TGACv1_scaffold_001867_1AL	protein_coding	14.3387	23.4332	1.63426	0.708641	0.5511	1	Up	No					PF13812		PTHR24015
TRIAE_CS42_1AL_TGACv1_001868_AA0036080	TGACv1_scaffold_001868_1AL	protein_coding	1071.3	958.806	0.894991	-0.160055	0.794617	1	Down	No					PF00856	SM00028	PTHR12197
TRIAE_CS42_1AL_TGACv1_001868_AA0036090	TGACv1_scaffold_001868_1AL	protein_coding	155.677	186.489	1.19792	0.260534	0.799524	1	Up	No							PTHR31861
TRIAE_CS42_1AL_TGACv1_001869_AA0036120	TGACv1_scaffold_001869_1AL	protein_coding	457.813	546.774	1.19432	0.256185	0.731903	1	Up	No
TRIAE_CS42_1AL_TGACv1_001882_AA0036200	TGACv1_scaffold_001882_1AL	protein_coding	794.772	928.539	1.16831	0.224422	0.725337	1	Up	No					PF08245		PTHR23135
TRIAE_CS42_1AL_TGACv1_001882_AA0036210	TGACv1_scaffold_001882_1AL	protein_coding	8.19352	7.81105	0.95332	-0.068967	1	1	Down	No					PF03080		PTHR31589
TRIAE_CS42_1AL_TGACv1_001885_AA0036230	TGACv1_scaffold_001885_1AL	protein_coding	557.159	607.309	1.09001	0.124341	0.863161	1	Up	No	W4ZTT8	GO:0003723	RNA binding	molecular_function	PF16544	SM00322	PTHR11208
TRIAE_CS42_1AL_TGACv1_001885_AA0036240	TGACv1_scaffold_001885_1AL	protein_coding	72.7175	70.2995	0.966747	-0.0487891	0.980372	1	Down	No					PF13966		PTHR25952
TRIAE_CS42_1AL_TGACv1_001885_AA0036250	TGACv1_scaffold_001885_1AL	protein_coding	3032.63	3931.89	1.29653	0.374654	0.475146	1	Up	No					PF00313	SM00357	PTHR11544
TRIAE_CS42_1AL_TGACv1_001886_AA0036260	TGACv1_scaffold_001886_1AL	protein_coding	99.3464	208.946	2.1032	1.07259	0.301878	1	Up	No					PF01694		PTHR22936
TRIAE_CS42_1AL_TGACv1_001886_AA0036270	TGACv1_scaffold_001886_1AL	protein_coding	518.24	415.938	0.802598	-0.317251	0.677703	1	Down	No					PF10602	SM00753	PTHR14145
TRIAE_CS42_1AL_TGACv1_001887_AA0036290	TGACv1_scaffold_001887_1AL	protein_coding	90.1287	39.0553	0.433327	-1.20647	0.322485	1	Down	No					PF14368
TRIAE_CS42_1AL_TGACv1_001888_AA0036300	TGACv1_scaffold_001888_1AL	protein_coding	4830.08	1650.08	0.341627	-1.54951	0.00393613	0.195619	Down	Yes					PF05368		PTHR10366
TRIAE_CS42_1AL_TGACv1_001888_AA0036310	TGACv1_scaffold_001888_1AL	protein_coding	145.435	159.15	1.0943	0.130014	0.905911	1	Up	No					PF03101	SM00256	PTHR32212
TRIAE_CS42_1AL_TGACv1_001893_AA0036340	TGACv1_scaffold_001893_1AL	protein_coding	16.387	15.6221	0.95332	-0.068967	1	1	Down	No					PF07762		PTHR33086
TRIAE_CS42_1AL_TGACv1_001900_AA0036430	TGACv1_scaffold_001900_1AL	protein_coding	28.6773	232.379	8.10322	3.0185	0.00908321	0.327857	Up	Yes					PF13410		PTHR11260
TRIAE_CS42_1AL_TGACv1_001903_AA0036460	TGACv1_scaffold_001903_1AL	protein_coding	10.2419	19.5276	1.90664	0.931033	0.392062	1	Up	No					PF03595		PTHR31269
TRIAE_CS42_1AL_TGACv1_001905_AA0036500	TGACv1_scaffold_001905_1AL	protein_coding	56.3305	37.1025	0.658658	-0.602399	0.635689	1	Down	No	W5A1P1						PTHR37235
TRIAE_CS42_1AL_TGACv1_001905_AA0036510	TGACv1_scaffold_001905_1AL	protein_coding	354.37	188.442	0.531765	-0.911138	0.307887	1	Down	No					PF13012	SM00232	PTHR10410
TRIAE_CS42_1AL_TGACv1_001907_AA0036520	TGACv1_scaffold_001907_1AL	protein_coding	866.465	1169.7	1.34997	0.432931	0.479346	1	Up	No					PF13365		PTHR22939
TRIAE_CS42_1AL_TGACv1_001907_AA0036530	TGACv1_scaffold_001907_1AL	protein_coding	7.16933	61.512	8.57988	3.10096	0.0231172	0.54389	Up	Yes					PF13561		PTHR24322
TRIAE_CS42_1AL_TGACv1_001907_AA0036540	TGACv1_scaffold_001907_1AL	protein_coding	681.086	405.198	0.594929	-0.74921	0.303735	1	Down	No	W4ZR60				PF00646	SM00256	PTHR32133
TRIAE_CS42_1AL_TGACv1_001912_AA0036610	TGACv1_scaffold_001912_1AL	protein_coding	127	261.67	2.0604	1.04293	0.286985	1	Up	No					PF01554		PTHR11206
TRIAE_CS42_1AL_TGACv1_001915_AA0036630	TGACv1_scaffold_001915_1AL	protein_coding	6.14514	8.78743	1.42998	0.515996	0.674446	1	Up	No					PF00249	SM00717	PTHR10641
TRIAE_CS42_1AL_TGACv1_001917_AA0036640	TGACv1_scaffold_001917_1AL	protein_coding	667.772	792.822	1.18726	0.247641	0.710846	1	Up	No					PF03501		PTHR12146
TRIAE_CS42_1AL_TGACv1_001917_AA0036650	TGACv1_scaffold_001917_1AL	protein_coding	1368.32	769.388	0.562288	-0.830619	0.171622	1	Down	No	W4ZTI0	GO:0006367	transcription initiation from RNA polymerase II promoter	biological_process	PF02270		PTHR10445
TRIAE_CS42_1AL_TGACv1_001917_AA0036660	TGACv1_scaffold_001917_1AL	protein_coding	309.305	202.111	0.653435	-0.613885	0.498356	1	Down	No					PF00436		PTHR10302
TRIAE_CS42_1AL_TGACv1_001917_AA0036690	TGACv1_scaffold_001917_1AL	protein_coding	129.048	79.0869	0.612849	-0.706397	0.532427	1	Down	No					PF02181	SM00498	PTHR23213
TRIAE_CS42_1AL_TGACv1_001918_AA0036700	TGACv1_scaffold_001918_1AL	protein_coding	1545.5	1160.92	0.751158	-0.412811	0.475968	1	Down	No							PTHR22908
TRIAE_CS42_1AL_TGACv1_001920_AA0036710	TGACv1_scaffold_001920_1AL	protein_coding	14.3387	15.6221	1.08951	0.123678	0.977431	1	Up	No	W4ZSX3	GO:0016788	hydrolase activity, acting on ester bonds	molecular_function	PF00657		PTHR22835
TRIAE_CS42_1AL_TGACv1_001921_AA0036720	TGACv1_scaffold_001921_1AL	protein_coding	14.3387	11.7166	0.817132	-0.291359	0.83993	1	Down	No						SM00563	PTHR15486
TRIAE_CS42_1AL_TGACv1_001921_AA0036730	TGACv1_scaffold_001921_1AL	protein_coding	955.569	832.853	0.871578	-0.198298	0.754136	1	Down	No					PF01529		PTHR22883
TRIAE_CS42_1AL_TGACv1_001921_AA0036740	TGACv1_scaffold_001921_1AL	protein_coding	1509.66	1104.29	0.731483	-0.451105	0.438746	1	Down	No					PF00254		PTHR10516
TRIAE_CS42_1AL_TGACv1_001922_AA0036790	TGACv1_scaffold_001922_1AL	protein_coding	263.217	304.631	1.15734	0.210811	0.813179	1	Up	No					PF00730	SM00478	PTHR10242
TRIAE_CS42_1AL_TGACv1_001923_AA0036800	TGACv1_scaffold_001923_1AL	protein_coding	32.7741	49.7954	1.51935	0.603458	0.63809	1	Up	No
TRIAE_CS42_1AL_TGACv1_001923_AA0036810	TGACv1_scaffold_001923_1AL	protein_coding	45.0644	44.9135	0.996653	-0.00483664	1	1	Down	No					PF13041		PTHR24015
TRIAE_CS42_1AL_TGACv1_001923_AA0036820	TGACv1_scaffold_001923_1AL	protein_coding	3595.93	4130.09	1.14855	0.199809	0.702229	1	Up	No					PF07676		PTHR11731
TRIAE_CS42_1AL_TGACv1_001923_AA0036830	TGACv1_scaffold_001923_1AL	protein_coding	387.144	538.962	1.39215	0.477315	0.53213	1	Up	No	W4ZLT9	GO:0016021	integral component of membrane	cellular_component			PTHR36785
TRIAE_CS42_1AL_TGACv1_001924_AA0036850	TGACv1_scaffold_001924_1AL	protein_coding	1334.52	1763.34	1.32133	0.401994	0.478344	1	Up	No	W4ZTX0				PF04970		PTHR13943
TRIAE_CS42_1AL_TGACv1_001924_AA0036870	TGACv1_scaffold_001924_1AL	protein_coding	247.854	316.348	1.27635	0.35202	0.691029	1	Up	No					PF00850		PTHR10625
TRIAE_CS42_1AL_TGACv1_001928_AA0036910	TGACv1_scaffold_001928_1AL	protein_coding	760.973	702.018	0.922527	-0.116337	0.862838	1	Down	No							PTHR33738
TRIAE_CS42_1AL_TGACv1_001930_AA0036940	TGACv1_scaffold_001930_1AL	protein_coding	21246.8	11428.5	0.537894	-0.894606	0.117971	1	Down	No					PF16940		PTHR34935
TRIAE_CS42_1AL_TGACv1_001932_AA0036950	TGACv1_scaffold_001932_1AL	protein_coding	595.054	348.568	0.585775	-0.771581	0.310339	1	Down	No					PF00493	SM00382	PTHR11630
TRIAE_CS42_1AL_TGACv1_001932_AA0036960	TGACv1_scaffold_001932_1AL	protein_coding	8408.6	9259.02	1.10114	0.138994	0.793966	1	Up	No	W5FV77	GO:0015935	small ribosomal subunit	cellular_component	PF00164		PTHR11652
TRIAE_CS42_1AL_TGACv1_001936_AA0036970	TGACv1_scaffold_001936_1AL	protein_coding	5170.11	5630.79	1.0891	0.123142	0.81343	1	Up	No	Q7FT21	GO:0045454	cell redox homeostasis	biological_process	PF00085		PTHR10438
TRIAE_CS42_1AL_TGACv1_001936_AA0036980	TGACv1_scaffold_001936_1AL	protein_coding	29.7015	21.4804	0.723209	-0.467516	0.71976	1	Down	No					PF07762		PTHR33074
TRIAE_CS42_1AL_TGACv1_001938_AA0036990	TGACv1_scaffold_001938_1AL	protein_coding	63.4998	36.1261	0.568917	-0.81371	0.516117	1	Down	No
TRIAE_CS42_1AL_TGACv1_001940_AA0037010	TGACv1_scaffold_001940_1AL	protein_coding	104.467	40.0316	0.383197	-1.38384	0.251121	1	Down	No					PF13968		PTHR31325
TRIAE_CS42_1AL_TGACv1_001940_AA0037020	TGACv1_scaffold_001940_1AL	protein_coding	133.145	80.0633	0.601325	-0.733783	0.514513	1	Down	No					PF13968		PTHR31325
TRIAE_CS42_1AL_TGACv1_001945_AA0037060	TGACv1_scaffold_001945_1AL	protein_coding	8.19352	15.6221	1.90664	0.931033	0.357255	1	Up	No							PTHR33674
TRIAE_CS42_1AL_TGACv1_001945_AA0037070	TGACv1_scaffold_001945_1AL	protein_coding	246.83	212.851	0.86234	-0.213672	0.821773	1	Down	No	A0A077RYQ1	GO:0009579	thylakoid	cellular_component	PF15511	SM00417	PTHR10484
TRIAE_CS42_1AL_TGACv1_001946_AA0037080	TGACv1_scaffold_001946_1AL	protein_coding	798.868	730.333	0.91421	-0.129403	0.84541	1	Down	No	W4ZR58	GO:0008270	zinc ion binding	molecular_function	PF07496		PTHR12396
TRIAE_CS42_1AL_TGACv1_001956_AA0037210	TGACv1_scaffold_001956_1AL	protein_coding	717.957	694.207	0.96692	-0.0485319	0.944555	1	Down	No	W4ZLM8						PTHR35294
TRIAE_CS42_1AL_TGACv1_001960_AA0037230	TGACv1_scaffold_001960_1AL	protein_coding	2626.02	2638.18	1.00463	0.00666443	0.990832	1	Up	No	W4ZQ94	GO:0005524	ATP binding	molecular_function	PF03969		PTHR12169
TRIAE_CS42_1AL_TGACv1_001964_AA0037280	TGACv1_scaffold_001964_1AL	protein_coding	58.3788	85.9216	1.47179	0.557575	0.645164	1	Up	No					PF02536	SM00733	PTHR13068
TRIAE_CS42_1AL_TGACv1_001965_AA0037300	TGACv1_scaffold_001965_1AL	protein_coding	4033.26	3581.37	0.887958	-0.171436	0.743045	1	Down	No	W4ZRH3						PTHR36372
TRIAE_CS42_1AL_TGACv1_001965_AA0037320	TGACv1_scaffold_001965_1AL	protein_coding	73.7417	210.898	2.85996	1.516	0.156016	1	Up	No							PTHR34283
TRIAE_CS42_1AL_TGACv1_001978_AA0037380	TGACv1_scaffold_001978_1AL	protein_coding	97.2981	68.3467	0.702447	-0.50954	0.667739	1	Down	No
TRIAE_CS42_1AL_TGACv1_001980_AA0037390	TGACv1_scaffold_001980_1AL	protein_coding	12.2903	47.8427	3.89272	1.96078	0.123813	1	Up	No
TRIAE_CS42_1AL_TGACv1_001982_AA0037420	TGACv1_scaffold_001982_1AL	protein_coding	66.5724	78.1105	1.17332	0.230593	0.856274	1	Up	No					PF00320	SM00401	PTHR10071
TRIAE_CS42_1AL_TGACv1_001984_AA0037460	TGACv1_scaffold_001984_1AL	protein_coding	14773.9	12809.1	0.867009	-0.205881	0.710844	1	Down	No	W4ZN93				PF10539	SM00767	PTHR10857
TRIAE_CS42_1AL_TGACv1_001984_AA0037470	TGACv1_scaffold_001984_1AL	protein_coding	373.829	265.576	0.71042	-0.493257	0.562927	1	Down	No					PF00850		PTHR10625
TRIAE_CS42_1AL_TGACv1_001985_AA0037480	TGACv1_scaffold_001985_1AL	protein_coding	4239.12	3560.86	0.84	-0.251539	0.630155	1	Down	No	W4ZMF9	GO:0016021	integral component of membrane	cellular_component	PF00335		PTHR19282
TRIAE_CS42_1AL_TGACv1_001990_AA0037510	TGACv1_scaffold_001990_1AL	protein_coding	1740.1	1704.76	0.979692	-0.0295993	0.958776	1	Down	No					PF00805		PTHR14136
TRIAE_CS42_1AL_TGACv1_001992_AA0037540	TGACv1_scaffold_001992_1AL	protein_coding	83.9836	144.504	1.72063	0.782934	0.480576	1	Up	No	W4ZM43	GO:0009733	response to auxin	biological_process	PF02519		PTHR31374
TRIAE_CS42_1AL_TGACv1_001992_AA0037550	TGACv1_scaffold_001992_1AL	protein_coding	57.3546	46.8663	0.817132	-0.291359	0.825576	1	Down	No					PF11955		PTHR31476
TRIAE_CS42_1AL_TGACv1_001992_AA0037560	TGACv1_scaffold_001992_1AL	protein_coding	45.0644	23.4332	0.519993	-0.943436	0.455029	1	Down	No					PF14392		PTHR31286
TRIAE_CS42_1AL_TGACv1_001993_AA0037630	TGACv1_scaffold_001993_1AL	protein_coding	7.16933	32.2206	4.49422	2.16807	0.0701925	0.874825	Up	No					PF00481	SM00332	PTHR13832
TRIAE_CS42_1AL_TGACv1_002000_AA0037670	TGACv1_scaffold_002000_1AL	protein_coding	362.563	288.032	0.794434	-0.332001	0.696454	1	Down	No							PTHR33372
TRIAE_CS42_1AL_TGACv1_002004_AA0037690	TGACv1_scaffold_002004_1AL	protein_coding	403.531	449.135	1.11301	0.154471	0.845685	1	Up	No					PF08263		PTHR27001
TRIAE_CS42_1AL_TGACv1_002004_AA0037700	TGACv1_scaffold_002004_1AL	protein_coding	545.893	544.821	0.998035	-0.00283739	0.999787	1	Down	No	W4ZRZ2	GO:0019867	outer membrane	cellular_component	PF01103		PTHR12815
TRIAE_CS42_1AL_TGACv1_002004_AA0037710	TGACv1_scaffold_002004_1AL	protein_coding	560.232	524.317	0.935892	-0.0955857	0.897601	1	Down	No					PF13920	SM00184	PTHR12313
TRIAE_CS42_1AL_TGACv1_002007_AA0037750	TGACv1_scaffold_002007_1AL	protein_coding	209.959	215.78	1.02773	0.0394555	0.972243	1	Up	No					PF03652	SM00732	PTHR33317
TRIAE_CS42_1AL_TGACv1_002007_AA0037760	TGACv1_scaffold_002007_1AL	protein_coding	10.2419	40.0316	3.90861	1.96666	0.114778	1	Up	No							PTHR11183
TRIAE_CS42_1AL_TGACv1_002008_AA0037780	TGACv1_scaffold_002008_1AL	protein_coding	147.483	179.654	1.21813	0.28467	0.783426	1	Up	No					PF14432		PTHR24015
TRIAE_CS42_1AL_TGACv1_002013_AA0037820	TGACv1_scaffold_002013_1AL	protein_coding	33.7983	42.9608	1.27109	0.346071	0.797442	1	Up	No					PF02536	SM00733	PTHR13068
TRIAE_CS42_1AL_TGACv1_002014_AA0037840	TGACv1_scaffold_002014_1AL	protein_coding	510.047	345.639	0.677661	-0.561363	0.473123	1	Down	No
TRIAE_CS42_1AL_TGACv1_002018_AA0037910	TGACv1_scaffold_002018_1AL	protein_coding	47.1127	37.1025	0.787526	-0.344601	0.796468	1	Down	No					PF13968		PTHR31325
TRIAE_CS42_1AL_TGACv1_002020_AA0037920	TGACv1_scaffold_002020_1AL	protein_coding	47.1127	34.1733	0.725352	-0.463246	0.72249	1	Down	No							PTHR33065
TRIAE_CS42_1AL_TGACv1_002026_AA0037970	TGACv1_scaffold_002026_1AL	protein_coding	964.787	1175.56	1.21847	0.285069	0.637861	1	Up	No	I7HQ39	GO:0016787	hydrolase activity	molecular_function	PF07859		PTHR23024
TRIAE_CS42_1AL_TGACv1_002027_AA0037980	TGACv1_scaffold_002027_1AL	protein_coding	159.774	124	0.776101	-0.365685	0.731852	1	Down	No					PF01556	SM00271	PTHR24078
TRIAE_CS42_1AL_TGACv1_002035_AA0038000	TGACv1_scaffold_002035_1AL	protein_coding	235.564	165.985	0.704628	-0.505066	0.602386	1	Down	No					PF13041		PTHR24015
TRIAE_CS42_1AL_TGACv1_002038_AA0038050	TGACv1_scaffold_002038_1AL	protein_coding	1568.04	1464.57	0.934017	-0.0984788	0.863327	1	Down	No					PF03798	SM00724	PTHR13439
TRIAE_CS42_1AL_TGACv1_002038_AA0038060	TGACv1_scaffold_002038_1AL	protein_coding	14.3387	13.6693	0.95332	-0.068967	1	1	Down	No					PF03171		PTHR10209
TRIAE_CS42_1AL_TGACv1_002038_AA0038070	TGACv1_scaffold_002038_1AL	protein_coding	25.6048	26.3623	1.02959	0.0420643	1	1	Up	No					PF14226		PTHR10209
TRIAE_CS42_1AL_TGACv1_002042_AA0038100	TGACv1_scaffold_002042_1AL	protein_coding	1972.59	1457.74	0.738997	-0.436361	0.434969	1	Down	No	W4ZSH9	GO:0005524	ATP binding	molecular_function	PF00069	SM00220	PTHR24362
TRIAE_CS42_1AL_TGACv1_002048_AA0038110	TGACv1_scaffold_002048_1AL	protein_coding	33.7983	30.2678	0.895543	-0.159165	0.923124	1	Down	No					PF00118		PTHR11353
TRIAE_CS42_1AL_TGACv1_002051_AA0038150	TGACv1_scaffold_002051_1AL	protein_coding	19.4596	56.6301	2.91014	1.54109	0.225265	1	Up	No					PF03106	SM00774	PTHR31221
TRIAE_CS42_1AL_TGACv1_002054_AA0038170	TGACv1_scaffold_002054_1AL	protein_coding	79.8868	56.6301	0.708879	-0.496388	0.685342	1	Down	No					PF00646	SM00256	PTHR32133
TRIAE_CS42_1AL_TGACv1_002057_AA0038220	TGACv1_scaffold_002057_1AL	protein_coding	48.1369	213.827	4.44207	2.15123	0.0530462	0.784874	Up	No					PF10431	SM01086	PTHR11638
TRIAE_CS42_1AL_TGACv1_002057_AA0038230	TGACv1_scaffold_002057_1AL	protein_coding	560.232	549.703	0.981205	-0.0273729	0.972438	1	Down	No					PF04003	SM00320	PTHR19858
TRIAE_CS42_1AL_TGACv1_002060_AA0038240	TGACv1_scaffold_002060_1AL	protein_coding	48.1369	98.6145	2.04862	1.03466	0.388042	1	Up	No					PF00010	SM00353	PTHR11969
TRIAE_CS42_1AL_TGACv1_002060_AA0038250	TGACv1_scaffold_002060_1AL	protein_coding	176.161	107.402	0.609682	-0.713872	0.499501	1	Down	No					PF08414		PTHR11972
TRIAE_CS42_1AL_TGACv1_002061_AA0038280	TGACv1_scaffold_002061_1AL	protein_coding	16.387	5.85829	0.357495	-1.484	0.122221	1	Down	No					PF02705		PTHR30540
TRIAE_CS42_1AL_TGACv1_002063_AA0038300	TGACv1_scaffold_002063_1AL	protein_coding	119.83	131.811	1.09999	0.137484	0.905684	1	Up	No					PF14559	SM00386	PTHR26312
TRIAE_CS42_1AL_TGACv1_002065_AA0038310	TGACv1_scaffold_002065_1AL	protein_coding	1765.7	1394.27	0.789641	-0.340731	0.54668	1	Down	No					PF00583	SM00297	PTHR22880
TRIAE_CS42_1AL_TGACv1_002067_AA0038340	TGACv1_scaffold_002067_1AL	protein_coding	204.838	223.591	1.09155	0.126381	0.898456	1	Up	No							PTHR32212
TRIAE_CS42_1AL_TGACv1_002070_AA0038350	TGACv1_scaffold_002070_1AL	protein_coding	1016	824.066	0.811091	-0.302064	0.630098	1	Down	No					PF00400	SM00320	PTHR22847
TRIAE_CS42_1AL_TGACv1_002074_AA0038450	TGACv1_scaffold_002074_1AL	protein_coding	1085.64	442.301	0.40741	-1.29545	0.0517982	0.776748	Down	No	W4ZM59	GO:0000910	cytokinesis	biological_process	PF03999		PTHR19321
TRIAE_CS42_1AL_TGACv1_002075_AA0038470	TGACv1_scaffold_002075_1AL	protein_coding	235.564	271.434	1.15227	0.204484	0.824665	1	Up	No					PF01585	SM00443	PTHR23106
TRIAE_CS42_1AL_TGACv1_002075_AA0038480	TGACv1_scaffold_002075_1AL	protein_coding	242.733	613.167	2.5261	1.33691	0.0912169	0.958792	Up	No					PF01599	SM01402	PTHR10666
TRIAE_CS42_1AL_TGACv1_002075_AA0038500	TGACv1_scaffold_002075_1AL	protein_coding	425.039	2419.47	5.69236	2.50903	3.48e-05	0.0053591	Up	Yes	Q41523				PF04450		PTHR33321
TRIAE_CS42_1AL_TGACv1_002075_AA0038510	TGACv1_scaffold_002075_1AL	protein_coding	16.387	240.19	14.6573	3.87355	0.00146398	0.0989267	Up	Yes	W4ZP46				PF04450		PTHR33321
TRIAE_CS42_1AL_TGACv1_002080_AA0038540	TGACv1_scaffold_002080_1AL	protein_coding	22.5322	33.197	1.47331	0.559064	0.664094	1	Up	No
TRIAE_CS42_1AL_TGACv1_002086_AA0038570	TGACv1_scaffold_002086_1AL	protein_coding	20.4838	44.9135	2.19264	1.13267	0.368467	1	Up	No					PF04852		PTHR31165
TRIAE_CS42_1AL_TGACv1_002087_AA0038580	TGACv1_scaffold_002087_1AL	protein_coding	243.757	519.435	2.13095	1.0915	0.18031	1	Up	No					PF12222		PTHR31104
TRIAE_CS42_1AL_TGACv1_002088_AA0038610	TGACv1_scaffold_002088_1AL	protein_coding	36.8708	23.4332	0.635547	-0.653929	0.608257	1	Down	No					PF08458		PTHR31351
TRIAE_CS42_1AL_TGACv1_002088_AA0038620	TGACv1_scaffold_002088_1AL	protein_coding	101.395	99.5909	0.982209	-0.0258983	0.991699	1	Down	No	W4ZP88						PTHR12899
TRIAE_CS42_1AL_TGACv1_002088_AA0038630	TGACv1_scaffold_002088_1AL	protein_coding	431.184	536.033	1.24317	0.314019	0.677596	1	Up	No					PF14389		PTHR23054
TRIAE_CS42_1AL_TGACv1_002091_AA0038680	TGACv1_scaffold_002091_1AL	protein_coding	361.539	318.3	0.880404	-0.183763	0.82853	1	Down	No	W4ZP23	GO:0006281	DNA repair	biological_process	PF14520		PTHR12749
TRIAE_CS42_1AL_TGACv1_002091_AA0038690	TGACv1_scaffold_002091_1AL	protein_coding	2516.44	2037.71	0.80976	-0.304434	0.573301	1	Down	No					PF00069	SM00220	PTHR24361
TRIAE_CS42_1AL_TGACv1_002095_AA0038700	TGACv1_scaffold_002095_1AL	protein_coding	337.983	316.348	0.935987	-0.0954392	0.913437	1	Down	No					PF04859		PTHR31161
TRIAE_CS42_1AL_TGACv1_002098_AA0038710	TGACv1_scaffold_002098_1AL	protein_coding	35.8467	69.3231	1.93388	0.951497	0.445077	1	Up	No
TRIAE_CS42_1AL_TGACv1_002098_AA0038720	TGACv1_scaffold_002098_1AL	protein_coding	21.508	15.6221	0.726339	-0.461284	0.713584	1	Down	No							PTHR31996
TRIAE_CS42_1AL_TGACv1_002112_AA0038770	TGACv1_scaffold_002112_1AL	protein_coding	66.5724	64.4412	0.967987	-0.0469407	0.983065	1	Down	No					PF02099	SM01246	PTHR14159
TRIAE_CS42_1AL_TGACv1_002115_AA0038820	TGACv1_scaffold_002115_1AL	protein_coding	752.78	702.018	0.932568	-0.100719	0.881611	1	Down	No					PF01474		PTHR21337
TRIAE_CS42_1AL_TGACv1_002115_AA0038830	TGACv1_scaffold_002115_1AL	protein_coding	24.5806	5.85829	0.23833	-2.06897	0.0597522	0.82118	Down	No					PF00076	SM00360	PTHR24012
TRIAE_CS42_1AL_TGACv1_002115_AA0038840	TGACv1_scaffold_002115_1AL	protein_coding	143.387	190.394	1.32784	0.40908	0.688776	1	Up	No					PF13837	SM00595	PTHR31307
TRIAE_CS42_1AL_TGACv1_002125_AA0038880	TGACv1_scaffold_002125_1AL	protein_coding	238.636	211.875	0.887856	-0.171602	0.858313	1	Down	No					PF00155		PTHR11751
TRIAE_CS42_1AL_TGACv1_002125_AA0038890	TGACv1_scaffold_002125_1AL	protein_coding	21.508	43.9372	2.04283	1.03057	0.413608	1	Up	No					PF13359		PTHR22930
TRIAE_CS42_1AL_TGACv1_002129_AA0038920	TGACv1_scaffold_002129_1AL	protein_coding	86.032	51.7482	0.6015	-0.733364	0.544658	1	Down	No					PF06943		PTHR31773
TRIAE_CS42_1AL_TGACv1_002129_AA0038940	TGACv1_scaffold_002129_1AL	protein_coding	258.096	80.0633	0.310207	-1.68869	0.10099	0.995906	Down	No	W4ZNM5	GO:0036459	thiol-dependent ubiquitinyl hydrolase activity	molecular_function	PF13968		PTHR31325
TRIAE_CS42_1AL_TGACv1_002131_AA0038980	TGACv1_scaffold_002131_1AL	protein_coding	1745.22	1660.82	0.951642	-0.0715092	0.899106	1	Down	No					PF06454		PTHR31142
TRIAE_CS42_1AL_TGACv1_002139_AA0039010	TGACv1_scaffold_002139_1AL	protein_coding	31.7499	84.9452	2.67545	1.41978	0.251783	1	Up	No					PF02365		PTHR31719
TRIAE_CS42_1AL_TGACv1_002140_AA0039030	TGACv1_scaffold_002140_1AL	protein_coding	3454.59	2951.6	0.854399	-0.227018	0.666433	1	Down	No					PF02896		PTHR22931
TRIAE_CS42_1AL_TGACv1_002141_AA0039070	TGACv1_scaffold_002141_1AL	protein_coding	6.14514	7.81105	1.27109	0.346071	0.861366	1	Up	No
TRIAE_CS42_1AL_TGACv1_002141_AA0039080	TGACv1_scaffold_002141_1AL	protein_coding	682.111	505.765	0.741471	-0.431537	0.542236	1	Down	No	W4ZQ47	GO:0008168	methyltransferase activity	molecular_function	PF06325		PTHR11006
TRIAE_CS42_1AL_TGACv1_002144_AA0039090	TGACv1_scaffold_002144_1AL	protein_coding	24.5806	46.8663	1.90664	0.931033	0.462153	1	Up	No					PF03087		PTHR33070
TRIAE_CS42_1AL_TGACv1_002147_AA0039110	TGACv1_scaffold_002147_1AL	protein_coding	10.2419	12.693	1.23932	0.309545	0.827952	1	Up	No					PF08244	SM00640	PTHR31953
TRIAE_CS42_1AL_TGACv1_002147_AA0039120	TGACv1_scaffold_002147_1AL	protein_coding	366.66	187.465	0.511278	-0.96782	0.276413	1	Down	No	W4ZND6						PTHR35290
TRIAE_CS42_1AL_TGACv1_002149_AA0039130	TGACv1_scaffold_002149_1AL	protein_coding	1604.91	1271.25	0.792102	-0.336243	0.557645	1	Down	No					PF00149		PTHR36492
TRIAE_CS42_1AL_TGACv1_002152_AA0039160	TGACv1_scaffold_002152_1AL	protein_coding	1426.7	2401.9	1.68354	0.751496	0.174028	1	Up	No	A0A0C4BIL8	GO:0005634	nucleus	cellular_component	PF16211	SM00414	PTHR23430
TRIAE_CS42_1AL_TGACv1_002153_AA0039220	TGACv1_scaffold_002153_1AL	protein_coding	35.8467	24.4095	0.680943	-0.554394	0.667754	1	Down	No					PF09265		PTHR13878
TRIAE_CS42_1AL_TGACv1_002159_AA0039230	TGACv1_scaffold_002159_1AL	protein_coding	44.0402	56.6301	1.28587	0.362749	0.780743	1	Up	No					PF04759		PTHR31696
TRIAE_CS42_1AL_TGACv1_002159_AA0039240	TGACv1_scaffold_002159_1AL	protein_coding	10.2419	11.7166	1.14398	0.194067	0.939946	1	Up	No					PF03254		PTHR31889
TRIAE_CS42_1AL_TGACv1_002161_AA0039270	TGACv1_scaffold_002161_1AL	protein_coding	506.974	164.032	0.323551	-1.62793	0.0572879	0.809306	Down	No	W4ZTI6	GO:0005524	ATP binding	molecular_function	PF00069	SM00220	PTHR24343
TRIAE_CS42_1AL_TGACv1_002163_AA0039290	TGACv1_scaffold_002163_1AL	protein_coding	1360.12	1204.85	0.885841	-0.17488	0.765278	1	Down	No					PF04678		PTHR13462
TRIAE_CS42_1AL_TGACv1_002164_AA0039300	TGACv1_scaffold_002164_1AL	protein_coding	5335.01	4886.79	0.915985	-0.126603	0.80816	1	Down	No					PF01040		PTHR11048
TRIAE_CS42_1AL_TGACv1_002170_AA0039390	TGACv1_scaffold_002170_1AL	protein_coding	1376.51	1019.34	0.740526	-0.433378	0.463859	1	Down	No					PF00400	SM00320	PTHR19847
TRIAE_CS42_1AL_TGACv1_002171_AA0039400	TGACv1_scaffold_002171_1AL	protein_coding	80.911	84.9452	1.04986	0.0701958	0.963164	1	Up	No
TRIAE_CS42_1AL_TGACv1_002171_AA0039410	TGACv1_scaffold_002171_1AL	protein_coding	47.1127	27.3387	0.580282	-0.785174	0.536661	1	Down	No					PF00931		PTHR23155
TRIAE_CS42_1AL_TGACv1_002174_AA0039460	TGACv1_scaffold_002174_1AL	protein_coding	1864.03	1734.05	0.930273	-0.104274	0.851674	1	Down	No	W4ZTR7	GO:0051603	proteolysis involved in cellular protein catabolic process	biological_process	PF00227		PTHR11599
TRIAE_CS42_1AL_TGACv1_002175_AA0039470	TGACv1_scaffold_002175_1AL	protein_coding	43.016	206.016	4.7893	2.25981	0.0453832	0.739755	Up	Yes					PF02701		PTHR31992
TRIAE_CS42_1AL_TGACv1_002176_AA0039510	TGACv1_scaffold_002176_1AL	protein_coding	5591.05	5259.77	0.940747	-0.0881216	0.865994	1	Down	No					PF14878	SM00732	PTHR10145
TRIAE_CS42_1AL_TGACv1_002183_AA0039550	TGACv1_scaffold_002183_1AL	protein_coding	8.19352	7.81105	0.95332	-0.068967	1	1	Down	No					PF00561		PTHR10992
TRIAE_CS42_1AL_TGACv1_002187_AA0039570	TGACv1_scaffold_002187_1AL	protein_coding	157.725	207.969	1.31855	0.398956	0.689146	1	Up	No					PF02681		PTHR31446
TRIAE_CS42_1AL_TGACv1_002187_AA0039600	TGACv1_scaffold_002187_1AL	protein_coding	39.9434	33.197	0.8311	-0.266906	0.849278	1	Down	No					PF13833	SM00054	PTHR23056
TRIAE_CS42_1AL_TGACv1_002188_AA0039610	TGACv1_scaffold_002188_1AL	protein_coding	572.522	219.686	0.383716	-1.38189	0.0882811	0.946608	Down	No					PF12836	SM00129	PTHR24115
TRIAE_CS42_1AL_TGACv1_002192_AA0039630	TGACv1_scaffold_002192_1AL	protein_coding	53.2579	311.466	5.84825	2.54801	0.0146462	0.431669	Up	Yes					PF13855	SM00369	PTHR27000
TRIAE_CS42_1AL_TGACv1_002197_AA0039650	TGACv1_scaffold_002197_1AL	protein_coding	1114.32	1307.37	1.17325	0.23051	0.696561	1	Up	No							PTHR35719
TRIAE_CS42_1AL_TGACv1_002200_AA0039680	TGACv1_scaffold_002200_1AL	protein_coding	3191.38	6194.16	1.94091	0.956731	0.0683342	0.86726	Up	No	W4ZTE4	GO:0019953	sexual reproduction	biological_process	PF03330	SM00837	PTHR31692
TRIAE_CS42_1AL_TGACv1_002202_AA0039700	TGACv1_scaffold_002202_1AL	protein_coding	8.19352	23.4332	2.85996	1.516	0.166426	1	Up	No					PF13724		PTHR33057
TRIAE_CS42_1AL_TGACv1_002203_AA0039710	TGACv1_scaffold_002203_1AL	protein_coding	163.87	144.504	0.881821	-0.181442	0.865608	1	Down	No					PF00069	SM00220	PTHR24350
TRIAE_CS42_1AL_TGACv1_002205_AA0039730	TGACv1_scaffold_002205_1AL	protein_coding	117.782	128.882	1.09425	0.129937	0.911842	1	Up	No					PF02309		PTHR31734
TRIAE_CS42_1AL_TGACv1_002215_AA0039780	TGACv1_scaffold_002215_1AL	protein_coding	1702.2	2065.05	1.21316	0.27877	0.613643	1	Up	No					PF13499	SM00220	PTHR24349
TRIAE_CS42_1AL_TGACv1_002215_AA0039790	TGACv1_scaffold_002215_1AL	protein_coding	1523.99	898.271	0.589419	-0.762636	0.197722	1	Down	No	W4ZSU6
TRIAE_CS42_1AL_TGACv1_002218_AA0039810	TGACv1_scaffold_002218_1AL	protein_coding	57.3546	27.3387	0.47666	-1.06897	0.396426	1	Down	No					PF13307	SM00491	PTHR11472
TRIAE_CS42_1AL_TGACv1_002233_AA0039910	TGACv1_scaffold_002233_1AL	protein_coding	1987.95	1525.11	0.767175	-0.382373	0.492443	1	Down	No					PF01926		PTHR11649
TRIAE_CS42_1AL_TGACv1_002236_AA0039950	TGACv1_scaffold_002236_1AL	protein_coding	136.217	340.757	2.50157	1.32283	0.156115	1	Up	No					PF01738		PTHR17630
TRIAE_CS42_1AL_TGACv1_002240_AA0039960	TGACv1_scaffold_002240_1AL	protein_coding	380.999	353.45	0.927693	-0.10828	0.897585	1	Down	No	W4ZRI5	GO:0008276	protein methyltransferase activity	molecular_function	PF06325		PTHR18895
TRIAE_CS42_1AL_TGACv1_002240_AA0039970	TGACv1_scaffold_002240_1AL	protein_coding	604.272	442.301	0.731956	-0.450171	0.540686	1	Down	No					PF13365		PTHR21004
TRIAE_CS42_1AL_TGACv1_002242_AA0039980	TGACv1_scaffold_002242_1AL	protein_coding	279.604	386.647	1.38284	0.467632	0.579138	1	Up	No					PF01095		PTHR31321
TRIAE_CS42_1AL_TGACv1_002244_AA0040000	TGACv1_scaffold_002244_1AL	protein_coding	1111.25	1594.43	1.43481	0.520863	0.368739	1	Up	No					PF11955		PTHR31476
TRIAE_CS42_1AL_TGACv1_002246_AA0040030	TGACv1_scaffold_002246_1AL	protein_coding	903.336	843.593	0.933865	-0.0987143	0.877845	1	Down	No					PF00488	SM00534	PTHR11361
TRIAE_CS42_1AL_TGACv1_002247_AA0040050	TGACv1_scaffold_002247_1AL	protein_coding	6.14514	48.8191	7.94434	2.98993	0.0253007	0.570135	Up	Yes					PF13639	SM00184	PTHR14155
TRIAE_CS42_1AL_TGACv1_002261_AA0040140	TGACv1_scaffold_002261_1AL	protein_coding	1726.78	1606.15	0.930138	-0.104484	0.852941	1	Down	No					PF08414		PTHR11972
TRIAE_CS42_1AL_TGACv1_002261_AA0040150	TGACv1_scaffold_002261_1AL	protein_coding	35.8467	68.3467	1.90664	0.931033	0.455372	1	Up	No							PTHR37175
TRIAE_CS42_1AL_TGACv1_002261_AA0040160	TGACv1_scaffold_002261_1AL	protein_coding	171.04	83.9688	0.490931	-1.02641	0.344001	1	Down	No					PF05916		PTHR22768
TRIAE_CS42_1AL_TGACv1_002261_AA0040170	TGACv1_scaffold_002261_1AL	protein_coding	8.19352	5.85829	0.71499	-0.484004	0.721361	1	Down	No					PF02298		PTHR33021
TRIAE_CS42_1AL_TGACv1_002263_AA0040180	TGACv1_scaffold_002263_1AL	protein_coding	109.588	69.3231	0.632577	-0.660687	0.570586	1	Down	No					PF07893		PTHR33085
TRIAE_CS42_1AL_TGACv1_002263_AA0040190	TGACv1_scaffold_002263_1AL	protein_coding	28.6773	57.6065	2.00878	1.00632	0.425089	1	Up	No
TRIAE_CS42_1AL_TGACv1_002267_AA0040270	TGACv1_scaffold_002267_1AL	protein_coding	1000.63	509.671	0.509348	-0.973276	0.142579	1	Down	No					PF03126	SM00719	PTHR14445
TRIAE_CS42_1AL_TGACv1_002270_AA0040290	TGACv1_scaffold_002270_1AL	protein_coding	1497.37	2930.12	1.95685	0.968533	0.0760229	0.899107	Up	No					PF00067		PTHR24298
TRIAE_CS42_1AL_TGACv1_002272_AA0040330	TGACv1_scaffold_002272_1AL	protein_coding	32.7741	110.331	3.36641	1.75121	0.151199	1	Up	No					PF00069		PTHR27008
TRIAE_CS42_1AL_TGACv1_002273_AA0040340	TGACv1_scaffold_002273_1AL	protein_coding	706.691	311.466	0.440738	-1.18201	0.114141	1	Down	No					PF13537		PTHR11772
TRIAE_CS42_1AL_TGACv1_002273_AA0040350	TGACv1_scaffold_002273_1AL	protein_coding	30.7257	45.8899	1.49354	0.578731	0.653666	1	Up	No					PF08038		PTHR34944
TRIAE_CS42_1AL_TGACv1_002273_AA0040370	TGACv1_scaffold_002273_1AL	protein_coding	21.508	43.9372	2.04283	1.03057	0.413608	1	Up	No					PF03106	SM00774	PTHR31221
TRIAE_CS42_1AL_TGACv1_002274_AA0040380	TGACv1_scaffold_002274_1AL	protein_coding	23.5564	25.3859	1.07767	0.107911	0.965559	1	Up	No							PTHR33086
TRIAE_CS42_1AL_TGACv1_002281_AA0040420	TGACv1_scaffold_002281_1AL	protein_coding	86.032	57.6065	0.669594	-0.578641	0.632407	1	Down	No					PF00069	SM00220	PTHR24055
TRIAE_CS42_1AL_TGACv1_002281_AA0040440	TGACv1_scaffold_002281_1AL	protein_coding	6711.52	5987.17	0.892074	-0.164765	0.752944	1	Down	No							PTHR31342
TRIAE_CS42_1AL_TGACv1_002284_AA0040480	TGACv1_scaffold_002284_1AL	protein_coding	224.298	317.324	1.41474	0.500542	0.575193	1	Up	No					PF13374	SM00028	PTHR36326
TRIAE_CS42_1AL_TGACv1_002286_AA0040500	TGACv1_scaffold_002286_1AL	protein_coding	344.128	209.922	0.610012	-0.713092	0.421438	1	Down	No					PF14291		PTHR11697
TRIAE_CS42_1AL_TGACv1_002286_AA0040510	TGACv1_scaffold_002286_1AL	protein_coding	366.66	453.041	1.23559	0.305198	0.70112	1	Up	No					PF14432		PTHR24015
TRIAE_CS42_1AL_TGACv1_002286_AA0040530	TGACv1_scaffold_002286_1AL	protein_coding	2612.71	3059.98	1.17119	0.227975	0.667504	1	Up	No					PF01425		PTHR11895
TRIAE_CS42_1AL_TGACv1_002293_AA0040620	TGACv1_scaffold_002293_1AL	protein_coding	6.14514	5.85829	0.95332	-0.068967	1	1	Down	No
TRIAE_CS42_1AL_TGACv1_002296_AA0040640	TGACv1_scaffold_002296_1AL	protein_coding	127	252.883	1.99121	0.993645	0.312912	1	Up	No					PF00249	SM00717	PTHR10641
TRIAE_CS42_1AL_TGACv1_002296_AA0040650	TGACv1_scaffold_002296_1AL	protein_coding	48.1369	94.709	1.96749	0.976357	0.416963	1	Up	No	W4ZMP7	GO:0003677	DNA binding	molecular_function	PF00249	SM00717	PTHR10641
TRIAE_CS42_1AL_TGACv1_002296_AA0040660	TGACv1_scaffold_002296_1AL	protein_coding	20.4838	32.2206	1.57298	0.653499	0.605397	1	Up	No	W4ZMB7	GO:0003677	DNA binding	molecular_function	PF00249	SM00717	PTHR10641
TRIAE_CS42_1AL_TGACv1_002302_AA0040690	TGACv1_scaffold_002302_1AL	protein_coding	9.21771	19.5276	2.11849	1.08304	0.309405	1	Up	No						SM00181	PTHR33881
TRIAE_CS42_1AL_TGACv1_002302_AA0040700	TGACv1_scaffold_002302_1AL	protein_coding	20.4838	59.5593	2.90763	1.53984	0.225563	1	Up	No					PF00314	SM00205	PTHR31048
TRIAE_CS42_1AL_TGACv1_002304_AA0040720	TGACv1_scaffold_002304_1AL	protein_coding	442.45	1348.38	3.04754	1.60764	0.012606	0.397663	Up	Yes					PF02458		PTHR31896
TRIAE_CS42_1AL_TGACv1_002315_AA0040760	TGACv1_scaffold_002315_1AL	protein_coding	1308.91	1257.58	0.96078	-0.0577222	0.922497	1	Down	No					PF00632	SM00119	PTHR11254
TRIAE_CS42_1AL_TGACv1_002318_AA0040780	TGACv1_scaffold_002318_1AL	protein_coding	26.6289	19.5276	0.733323	-0.447479	0.730651	1	Down	No					PF01061		PTHR19241
TRIAE_CS42_1AL_TGACv1_002319_AA0040790	TGACv1_scaffold_002319_1AL	protein_coding	53.2579	12.693	0.23833	-2.06897	0.107303	1	Down	No	W4ZT20	GO:0016021	integral component of membrane	cellular_component	PF03083		PTHR10791
TRIAE_CS42_1AL_TGACv1_002321_AA0040810	TGACv1_scaffold_002321_1AL	protein_coding	577.643	456.946	0.791053	-0.338154	0.647379	1	Down	No							PTHR31071
TRIAE_CS42_1AL_TGACv1_002321_AA0040830	TGACv1_scaffold_002321_1AL	protein_coding	6.14514	7.81105	1.27109	0.346071	0.861366	1	Up	No							PTHR11260
TRIAE_CS42_1AL_TGACv1_002322_AA0040840	TGACv1_scaffold_002322_1AL	protein_coding	90.1287	6.83467	0.0758323	-3.72104	0.0079946	0.306754	Down	Yes
TRIAE_CS42_1AL_TGACv1_002322_AA0040850	TGACv1_scaffold_002322_1AL	protein_coding	6.14514	27.3387	4.44883	2.15343	0.0597747	0.82118	Up	No					PF00069	SM00220	PTHR11909
TRIAE_CS42_1AL_TGACv1_002331_AA0040900	TGACv1_scaffold_002331_1AL	protein_coding	60.4272	170.867	2.82765	1.4996	0.179876	1	Up	No					PF08276	SM00473	PTHR27002
TRIAE_CS42_1AL_TGACv1_002333_AA0040950	TGACv1_scaffold_002333_1AL	protein_coding	28.6773	55.6537	1.94069	0.956568	0.448952	1	Up	No							PTHR31264
TRIAE_CS42_1AL_TGACv1_002343_AA0041010	TGACv1_scaffold_002343_1AL	protein_coding	255.023	184.536	0.723605	-0.466726	0.621974	1	Down	No					PF10551		PTHR31669
TRIAE_CS42_1AL_TGACv1_002343_AA0041020	TGACv1_scaffold_002343_1AL	protein_coding	1068.23	850.428	0.796109	-0.328962	0.596124	1	Down	No					PF15862		PTHR15197
TRIAE_CS42_1AL_TGACv1_002348_AA0041080	TGACv1_scaffold_002348_1AL	protein_coding	201.765	182.583	0.904928	-0.144124	0.887274	1	Down	No					PF00646		PTHR33207
TRIAE_CS42_1AL_TGACv1_002349_AA0041090	TGACv1_scaffold_002349_1AL	protein_coding	99.3464	124.977	1.25799	0.33112	0.770194	1	Up	No	W4ZQD2				PF04640		PTHR31065
TRIAE_CS42_1AL_TGACv1_002353_AA0041100	TGACv1_scaffold_002353_1AL	protein_coding	1908.07	1841.46	0.96509	-0.051265	0.926914	1	Down	No					PF04777		PTHR22897
TRIAE_CS42_1AL_TGACv1_002353_AA0041110	TGACv1_scaffold_002353_1AL	protein_coding	66.5724	38.0789	0.571992	-0.805933	0.518443	1	Down	No	W4ZS46	GO:0016021	integral component of membrane	cellular_component	PF12906	SM00744	PTHR23012
TRIAE_CS42_1AL_TGACv1_002354_AA0041120	TGACv1_scaffold_002354_1AL	protein_coding	805.013	808.444	1.00426	0.00613447	0.994625	1	Up	No	W4ZQI2				PF06159		PTHR13134
TRIAE_CS42_1AL_TGACv1_002358_AA0041150	TGACv1_scaffold_002358_1AL	protein_coding	220.201	235.308	1.06861	0.0957295	0.922817	1	Up	No					PF03822	SM00220	PTHR24347
TRIAE_CS42_1AL_TGACv1_002365_AA0041210	TGACv1_scaffold_002365_1AL	protein_coding	25.6048	48.8191	1.90664	0.931033	0.462296	1	Up	No					PF00134		PTHR10177
TRIAE_CS42_1AL_TGACv1_002367_AA0041250	TGACv1_scaffold_002367_1AL	protein_coding	12.2903	11.7166	0.95332	-0.068967	1	1	Down	No	W4ZR89	GO:0018024	histone-lysine N-methyltransferase activity	molecular_function	PF05033	SM00468	PTHR22884
TRIAE_CS42_1AL_TGACv1_002367_AA0041260	TGACv1_scaffold_002367_1AL	protein_coding	1177.82	1136.51	0.964926	-0.0515098	0.932422	1	Down	No					PF10584	SM00948	PTHR11599
TRIAE_CS42_1AL_TGACv1_002368_AA0041280	TGACv1_scaffold_002368_1AL	protein_coding	1881.44	1429.42	0.75975	-0.396403	0.480262	1	Down	No					PF11331		PTHR31105
TRIAE_CS42_1AL_TGACv1_002368_AA0041300	TGACv1_scaffold_002368_1AL	protein_coding	119.83	277.292	2.31404	1.21042	0.21532	1	Up	No	W4ZLX4	GO:0016021	integral component of membrane	cellular_component	PF01490		PTHR22950
TRIAE_CS42_1AL_TGACv1_002368_AA0041310	TGACv1_scaffold_002368_1AL	protein_coding	19.4596	18.5512	0.95332	-0.068967	1	1	Down	No					PF13968		PTHR31325
TRIAE_CS42_1AL_TGACv1_002375_AA0041330	TGACv1_scaffold_002375_1AL	protein_coding	3173.97	2290.59	0.721681	-0.470567	0.376778	1	Down	No					PF13499		PTHR14009
TRIAE_CS42_1AL_TGACv1_002375_AA0041350	TGACv1_scaffold_002375_1AL	protein_coding	711.812	618.049	0.868276	-0.203774	0.766954	1	Down	No					PF13920	SM00184	PTHR22996
TRIAE_CS42_1AL_TGACv1_002376_AA0041360	TGACv1_scaffold_002376_1AL	protein_coding	604.272	686.396	1.13591	0.183843	0.791264	1	Up	No	W4ZND4						PTHR36308
TRIAE_CS42_1AL_TGACv1_002376_AA0041370	TGACv1_scaffold_002376_1AL	protein_coding	8.19352	13.6693	1.66831	0.738388	0.467924	1	Up	No					PF00656		PTHR31810
TRIAE_CS42_1AL_TGACv1_002376_AA0041380	TGACv1_scaffold_002376_1AL	protein_coding	30.7257	73.2286	2.3833	1.25296	0.315616	1	Up	No					PF00656		PTHR31810
TRIAE_CS42_1AL_TGACv1_002384_AA0041420	TGACv1_scaffold_002384_1AL	protein_coding	6.14514	17.5749	2.85996	1.516	0.125797	1	Up	No					PF05553		PTHR33265
TRIAE_CS42_1AL_TGACv1_002389_AA0041490	TGACv1_scaffold_002389_1AL	protein_coding	90.1287	206.993	2.29664	1.19952	0.253456	1	Up	No					PF05922		PTHR10795
TRIAE_CS42_1AL_TGACv1_002391_AA0041500	TGACv1_scaffold_002391_1AL	protein_coding	1531.16	1925.42	1.25749	0.330547	0.55378	1	Up	No					PF00155		PTHR11751
TRIAE_CS42_1AL_TGACv1_002391_AA0041510	TGACv1_scaffold_002391_1AL	protein_coding	308.281	336.852	1.09268	0.127866	0.883332	1	Up	No	W4ZRA8						PTHR36002
TRIAE_CS42_1AL_TGACv1_002397_AA0041530	TGACv1_scaffold_002397_1AL	protein_coding	214.056	141.575	0.661395	-0.596417	0.550859	1	Down	No					PF01388	SM00501	PTHR22970
TRIAE_CS42_1AL_TGACv1_002399_AA0041560	TGACv1_scaffold_002399_1AL	protein_coding	219.177	171.843	0.784039	-0.351002	0.720593	1	Down	No					PF13771	SM00292	PTHR13763
TRIAE_CS42_1AL_TGACv1_002403_AA0041600	TGACv1_scaffold_002403_1AL	protein_coding	358.467	359.308	1.00235	0.00338386	1	1	Up	No	W4ZSP7	GO:0016817	hydrolase activity, acting on acid anhydrides	molecular_function	PF11886		PTHR10903
TRIAE_CS42_1AL_TGACv1_002415_AA0041640	TGACv1_scaffold_002415_1AL	protein_coding	74.7659	110.331	1.47569	0.561387	0.628913	1	Up	No					PF03465	SM01194	PTHR10113
TRIAE_CS42_1AL_TGACv1_002416_AA0041650	TGACv1_scaffold_002416_1AL	protein_coding	1969.52	1885.39	0.957286	-0.0629776	0.9097	1	Down	No					PF00566	SM00164	PTHR22957
TRIAE_CS42_1AL_TGACv1_002418_AA0041700	TGACv1_scaffold_002418_1AL	protein_coding	15.3629	7.81105	0.508438	-0.975858	0.325323	1	Down	No
TRIAE_CS42_1AL_TGACv1_002418_AA0041710	TGACv1_scaffold_002418_1AL	protein_coding	20.4838	224.568	10.9632	3.45459	0.00401653	0.197934	Up	Yes					PF00011		PTHR11527
TRIAE_CS42_1AL_TGACv1_002418_AA0041730	TGACv1_scaffold_002418_1AL	protein_coding	492.635	8.78743	0.0178376	-5.80894	4.67e-07	0.000138334	Down	Yes					PF12776		PTHR31704
TRIAE_CS42_1AL_TGACv1_002419_AA0041750	TGACv1_scaffold_002419_1AL	protein_coding	1840.47	2077.74	1.12892	0.174941	0.750483	1	Up	No					PF06480	SM00382	PTHR23076
TRIAE_CS42_1AL_TGACv1_002419_AA0041760	TGACv1_scaffold_002419_1AL	protein_coding	144.411	130.835	0.905992	-0.142429	0.899339	1	Down	No	W4ZLX9				PF12937	SM00256	PTHR32133
TRIAE_CS42_1AL_TGACv1_002420_AA0041770	TGACv1_scaffold_002420_1AL	protein_coding	565.353	648.317	1.14675	0.197548	0.779971	1	Up	No							PTHR36042
TRIAE_CS42_1AL_TGACv1_002427_AA0041800	TGACv1_scaffold_002427_1AL	protein_coding	6415.53	5727.45	0.892749	-0.163674	0.75422	1	Down	No	W5AH12	GO:0005524	ATP binding	molecular_function	PF00022	SM00268	PTHR11937
TRIAE_CS42_1AL_TGACv1_002427_AA0041810	TGACv1_scaffold_002427_1AL	protein_coding	5662.75	4960.99	0.876075	-0.190873	0.714286	1	Down	No
TRIAE_CS42_1AL_TGACv1_002428_AA0041840	TGACv1_scaffold_002428_1AL	protein_coding	548.966	557.514	1.01557	0.0222908	0.978127	1	Up	No					PF08241		PTHR12176
TRIAE_CS42_1AL_TGACv1_002430_AA0041850	TGACv1_scaffold_002430_1AL	protein_coding	168.991	234.332	1.38665	0.471601	0.626544	1	Up	No	W4ZMJ2				PF13041		PTHR24015
TRIAE_CS42_1AL_TGACv1_002432_AA0041870	TGACv1_scaffold_002432_1AL	protein_coding	24.5806	41.008	1.66831	0.738388	0.562035	1	Up	No							PTHR34953
TRIAE_CS42_1AL_TGACv1_002432_AA0041890	TGACv1_scaffold_002432_1AL	protein_coding	593.006	575.089	0.969785	-0.0442627	0.95281	1	Down	No					PF09325		PTHR10555
TRIAE_CS42_1AL_TGACv1_002432_AA0041900	TGACv1_scaffold_002432_1AL	protein_coding	954.545	887.531	0.929794	-0.105017	0.868174	1	Down	No					PF00847	SM00380	PTHR31241
TRIAE_CS42_1AL_TGACv1_002438_AA0041980	TGACv1_scaffold_002438_1AL	protein_coding	43.016	42.9608	0.998717	-0.00185279	1	1	Down	No					PF14432		PTHR24015
TRIAE_CS42_1AL_TGACv1_002444_AA0042010	TGACv1_scaffold_002444_1AL	protein_coding	41.9918	24.4095	0.581293	-0.782663	0.537396	1	Down	No					PF00176		PTHR10799
TRIAE_CS42_1AL_TGACv1_002444_AA0042030	TGACv1_scaffold_002444_1AL	protein_coding	90.1287	109.355	1.21332	0.278956	0.812057	1	Up	No					PF14380	SM00220	PTHR27005
TRIAE_CS42_1AL_TGACv1_002445_AA0042060	TGACv1_scaffold_002445_1AL	protein_coding	68.6207	110.331	1.60784	0.685123	0.556408	1	Up	No					PF01156		PTHR12304
TRIAE_CS42_1AL_TGACv1_002447_AA0042070	TGACv1_scaffold_002447_1AL	protein_coding	1194.21	1169.7	0.979484	-0.0299069	0.961242	1	Down	No	W4ZSY8				PF05903	SM01179	PTHR12378
TRIAE_CS42_1AL_TGACv1_002452_AA0042090	TGACv1_scaffold_002452_1AL	protein_coding	816.279	699.089	0.856433	-0.223587	0.735359	1	Down	No					PF02841		PTHR10751
TRIAE_CS42_1AL_TGACv1_002459_AA0042150	TGACv1_scaffold_002459_1AL	protein_coding	671.869	507.718	0.755681	-0.404151	0.569035	1	Down	No					PF12894	SM00320	PTHR13083
TRIAE_CS42_1AL_TGACv1_002468_AA0042170	TGACv1_scaffold_002468_1AL	protein_coding	260.144	355.403	1.36618	0.450143	0.601655	1	Up	No					PF04783		PTHR21450
TRIAE_CS42_1AL_TGACv1_002470_AA0042210	TGACv1_scaffold_002470_1AL	protein_coding	18.4354	25.3859	1.37702	0.461548	0.720291	1	Up	No					PF13966		PTHR31696
TRIAE_CS42_1AL_TGACv1_002471_AA0042220	TGACv1_scaffold_002471_1AL	protein_coding	121.879	287.056	2.35526	1.23589	0.202578	1	Up	No	W4ZNR8	GO:0071555	cell wall organization	biological_process	PF06955
TRIAE_CS42_1AL_TGACv1_002478_AA0042250	TGACv1_scaffold_002478_1AL	protein_coding	342.079	141.575	0.413867	-1.27276	0.170148	1	Down	No					PF08387	SM00579	PTHR32212
TRIAE_CS42_1AL_TGACv1_002478_AA0042260	TGACv1_scaffold_002478_1AL	protein_coding	1505.56	660.034	0.438398	-1.18969	0.0511342	0.77227	Down	No					PF00931		PTHR23155
TRIAE_CS42_1AL_TGACv1_002478_AA0042270	TGACv1_scaffold_002478_1AL	protein_coding	26.6289	34.1733	1.28332	0.359876	0.791084	1	Up	No					PF00931		PTHR23155
TRIAE_CS42_1AL_TGACv1_002478_AA0042280	TGACv1_scaffold_002478_1AL	protein_coding	30.7257	152.315	4.95727	2.30954	0.0545414	0.790848	Up	No						SM00614	PTHR23272
TRIAE_CS42_1AL_TGACv1_002484_AA0042300	TGACv1_scaffold_002484_1AL	protein_coding	12.2903	26.3623	2.14497	1.10096	0.343664	1	Up	No					PF04864		PTHR11751
TRIAE_CS42_1AL_TGACv1_002484_AA0042310	TGACv1_scaffold_002484_1AL	protein_coding	855.199	1208.76	1.41343	0.499196	0.413387	1	Up	No	W4ZSS8	GO:0006633	fatty acid biosynthetic process	biological_process	PF00550		PTHR20863
TRIAE_CS42_1AL_TGACv1_002488_AA0042330	TGACv1_scaffold_002488_1AL	protein_coding	2550.23	2173.42	0.852245	-0.230659	0.668564	1	Down	No					PF12014		PTHR33917
TRIAE_CS42_1AL_TGACv1_002495_AA0042390	TGACv1_scaffold_002495_1AL	protein_coding	1734.98	1938.12	1.11708	0.159738	0.7734	1	Up	No					PF10392		PTHR13228
TRIAE_CS42_1AL_TGACv1_002495_AA0042400	TGACv1_scaffold_002495_1AL	protein_coding	36792	27432.4	0.745608	-0.42351	0.512378	1	Down	No					PF03141		PTHR10108
TRIAE_CS42_1AL_TGACv1_002495_AA0042410	TGACv1_scaffold_002495_1AL	protein_coding	716.933	891.436	1.2434	0.314293	0.628465	1	Up	No	W4ZTI8	GO:0006351	transcription, DNA-templated	biological_process	PF01193	SM00662	PTHR11800
TRIAE_CS42_1AL_TGACv1_002496_AA0042450	TGACv1_scaffold_002496_1AL	protein_coding	27438.1	27599.4	1.00588	0.00845721	0.989251	1	Up	No					PF00025	SM00178	PTHR11711
TRIAE_CS42_1AL_TGACv1_002506_AA0042540	TGACv1_scaffold_002506_1AL	protein_coding	46.0886	64.4412	1.3982	0.483574	0.702007	1	Up	No					PF00657	SM00256	PTHR22835
TRIAE_CS42_1AL_TGACv1_002509_AA0042550	TGACv1_scaffold_002509_1AL	protein_coding	223.273	220.662	0.988305	-0.0169723	0.991001	1	Down	No					PF11891		PTHR31620
TRIAE_CS42_1AL_TGACv1_002510_AA0042560	TGACv1_scaffold_002510_1AL	protein_coding	92.1771	148.41	1.61005	0.687107	0.531598	1	Up	No					PF05770		PTHR14217
TRIAE_CS42_1AL_TGACv1_002510_AA0042580	TGACv1_scaffold_002510_1AL	protein_coding	54.2821	54.6774	1.00728	0.0104675	1	1	Up	No							PTHR32212
TRIAE_CS42_1AL_TGACv1_002511_AA0042600	TGACv1_scaffold_002511_1AL	protein_coding	3383.92	3572.58	1.05575	0.0782687	0.881747	1	Up	No	W4ZR35				PF14214		PTHR10492
TRIAE_CS42_1AL_TGACv1_002514_AA0042630	TGACv1_scaffold_002514_1AL	protein_coding	342.079	188.442	0.550871	-0.860214	0.338459	1	Down	No	W4ZSV3	GO:0016021	integral component of membrane	cellular_component	PF01490		PTHR22950
TRIAE_CS42_1AL_TGACv1_002517_AA0042670	TGACv1_scaffold_002517_1AL	protein_coding	50.1853	24.4095	0.486388	-1.03982	0.410304	1	Down	No					PF00646		PTHR32133
TRIAE_CS42_1AL_TGACv1_002519_AA0042680	TGACv1_scaffold_002519_1AL	protein_coding	154.653	610.238	3.94586	1.98034	0.0176301	0.473671	Up	Yes					PF04398		PTHR31676
TRIAE_CS42_1AL_TGACv1_002521_AA0042740	TGACv1_scaffold_002521_1AL	protein_coding	574.571	593.64	1.03319	0.0471036	0.949614	1	Up	No					PF00575	SM00316	PTHR15838
TRIAE_CS42_1AL_TGACv1_002521_AA0042750	TGACv1_scaffold_002521_1AL	protein_coding	207.911	229.45	1.1036	0.142214	0.884383	1	Up	No					PF03372	SM00128	PTHR11200
TRIAE_CS42_1AL_TGACv1_002522_AA0042790	TGACv1_scaffold_002522_1AL	protein_coding	9.21771	11.7166	1.27109	0.346071	0.796452	1	Up	No					PF13855		PTHR27000
TRIAE_CS42_1AL_TGACv1_002522_AA0042800	TGACv1_scaffold_002522_1AL	protein_coding	319.547	271.434	0.849433	-0.235428	0.788929	1	Down	No					PF07714	SM00220	PTHR23257
TRIAE_CS42_1AL_TGACv1_002523_AA0042820	TGACv1_scaffold_002523_1AL	protein_coding	45.0644	64.4412	1.42998	0.515996	0.682477	1	Up	No	W4ZRJ1	GO:0050660	flavin adenine dinucleotide binding	molecular_function	PF09265		PTHR13878
TRIAE_CS42_1AL_TGACv1_002524_AA0042830	TGACv1_scaffold_002524_1AL	protein_coding	242.733	262.647	1.08204	0.113752	0.904208	1	Up	No					PF00069	SM00220	PTHR24343
TRIAE_CS42_1AL_TGACv1_002530_AA0042850	TGACv1_scaffold_002530_1AL	protein_coding	31.7499	49.7954	1.56837	0.649262	0.611759	1	Up	No					PF00234	SM00499	PTHR33076
TRIAE_CS42_1AL_TGACv1_002534_AA0042880	TGACv1_scaffold_002534_1AL	protein_coding	1243.37	1489.96	1.19833	0.26102	0.651834	1	Up	No					PF00069	SM00220	PTHR24055
TRIAE_CS42_1AL_TGACv1_002534_AA0042890	TGACv1_scaffold_002534_1AL	protein_coding	1362.17	1354.24	0.994177	-0.00842544	0.989804	1	Down	No					PF00348		PTHR12001
TRIAE_CS42_1AL_TGACv1_002535_AA0042900	TGACv1_scaffold_002535_1AL	protein_coding	224.298	134.741	0.600722	-0.73523	0.460789	1	Down	No							PTHR35124
TRIAE_CS42_1AL_TGACv1_002537_AA0042940	TGACv1_scaffold_002537_1AL	protein_coding	335.934	324.159	0.964946	-0.0514796	0.955027	1	Down	No	W4ZQM1				PF12159		PTHR35473
TRIAE_CS42_1AL_TGACv1_002542_AA0042945	TGACv1_scaffold_002542_1AL	protein_coding	27.6531	18.5512	0.670855	-0.575927	0.647027	1	Down	No							PTHR33086
TRIAE_CS42_1AL_TGACv1_002543_AA0042950	TGACv1_scaffold_002543_1AL	protein_coding	17.4112	27.3387	1.57017	0.650925	0.599284	1	Up	No						SM00343
TRIAE_CS42_1AL_TGACv1_002546_AA0042990	TGACv1_scaffold_002546_1AL	protein_coding	15.3629	79.0869	5.14793	2.36399	0.0693988	0.87187	Up	No					PF01592		PTHR10093
TRIAE_CS42_1AL_TGACv1_002547_AA0043010	TGACv1_scaffold_002547_1AL	protein_coding	355.394	322.206	0.906616	-0.141437	0.868646	1	Down	No					PF02545		PTHR11746
TRIAE_CS42_1AL_TGACv1_002560_AA0043090	TGACv1_scaffold_002560_1AL	protein_coding	657.53	577.041	0.877589	-0.188382	0.788955	1	Down	No	W4ZQ33	GO:0016021	integral component of membrane	cellular_component	PF04387		PTHR11035
TRIAE_CS42_1AL_TGACv1_002560_AA0043100	TGACv1_scaffold_002560_1AL	protein_coding	99.3464	123.024	1.23833	0.3084	0.786574	1	Up	No					PF01196		PTHR14413
TRIAE_CS42_1AL_TGACv1_002560_AA0043110	TGACv1_scaffold_002560_1AL	protein_coding	509.022	433.513	0.851658	-0.231653	0.761613	1	Down	No	W4ZQH6	GO:0009231	riboflavin biosynthetic process	biological_process	PF00926		PTHR21327
TRIAE_CS42_1AL_TGACv1_002560_AA0043120	TGACv1_scaffold_002560_1AL	protein_coding	3983.08	3654.6	0.917531	-0.124171	0.812425	1	Down	No	W4ZSH7	GO:0005524	ATP binding	molecular_function	PF00179	SM00212	PTHR24067
TRIAE_CS42_1AL_TGACv1_002562_AA0043130	TGACv1_scaffold_002562_1AL	protein_coding	427.087	877.767	2.05524	1.03931	0.133608	1	Up	No					PF07526	SM00574	PTHR11850
TRIAE_CS42_1AL_TGACv1_002569_AA0043170	TGACv1_scaffold_002569_1AL	protein_coding	10.2419	7.81105	0.762656	-0.390895	0.75446	1	Down	No					PF10604		PTHR31213
TRIAE_CS42_1AL_TGACv1_002573_AA0043230	TGACv1_scaffold_002573_1AL	protein_coding	1970.54	2138.27	1.08512	0.117855	0.829732	1	Up	No					PF07946		PTHR12883
TRIAE_CS42_1AL_TGACv1_002573_AA0043240	TGACv1_scaffold_002573_1AL	protein_coding	311.354	346.615	1.11325	0.154781	0.857301	1	Up	No	W4ZQH3	GO:0016021	integral component of membrane	cellular_component	PF14770		PTHR22593
TRIAE_CS42_1AL_TGACv1_002573_AA0043250	TGACv1_scaffold_002573_1AL	protein_coding	792.723	745.955	0.941004	-0.0877279	0.895375	1	Down	No	W4ZQX1	GO:0016021	integral component of membrane	cellular_component	PF12146		PTHR10794
TRIAE_CS42_1AL_TGACv1_002580_AA0043310	TGACv1_scaffold_002580_1AL	protein_coding	1684.79	1903.94	1.13008	0.17642	0.751117	1	Up	No	W4ZMN4	GO:0015031	protein transport	biological_process	PF01217		PTHR11043
TRIAE_CS42_1AL_TGACv1_002583_AA0043330	TGACv1_scaffold_002583_1AL	protein_coding	821.4	924.633	1.12568	0.170795	0.788906	1	Up	No	W4ZTL9				PF00179	SM00212	PTHR24067
TRIAE_CS42_1AL_TGACv1_002583_AA0043340	TGACv1_scaffold_002583_1AL	protein_coding	443.474	425.702	0.959925	-0.0590059	0.942466	1	Down	No							PTHR21349
TRIAE_CS42_1AL_TGACv1_002594_AA0043390	TGACv1_scaffold_002594_1AL	protein_coding	2289.06	2890.09	1.26256	0.336355	0.529025	1	Up	No					PF01370		PTHR10366
TRIAE_CS42_1AL_TGACv1_002594_AA0043400	TGACv1_scaffold_002594_1AL	protein_coding	21.508	30.2678	1.40728	0.492912	0.704087	1	Up	No	W4ZM73	GO:0020037	heme binding	molecular_function	PF00067		PTHR24298
TRIAE_CS42_1AL_TGACv1_002595_AA0043450	TGACv1_scaffold_002595_1AL	protein_coding	200.741	228.473	1.13815	0.186688	0.847744	1	Up	No	A0A077RTJ8	GO:0005634	nucleus	cellular_component	PF00125	SM00428	PTHR11426
TRIAE_CS42_1AL_TGACv1_002602_AA0043540	TGACv1_scaffold_002602_1AL	protein_coding	31.7499	84.9452	2.67545	1.41978	0.251783	1	Up	No	W4ZP37				PF01161		PTHR11362
TRIAE_CS42_1AL_TGACv1_002602_AA0043550	TGACv1_scaffold_002602_1AL	protein_coding	55.3063	105.449	1.90664	0.931033	0.431194	1	Up	No					PF07823		PTHR28141
TRIAE_CS42_1AL_TGACv1_002604_AA0043560	TGACv1_scaffold_002604_1AL	protein_coding	813.207	950.995	1.16944	0.225816	0.722071	1	Up	No	W4ZTM1				PF12874		PTHR36332
TRIAE_CS42_1AL_TGACv1_002605_AA0043570	TGACv1_scaffold_002605_1AL	protein_coding	1163.48	908.035	0.780447	-0.357627	0.557483	1	Down	No					PF12906	SM00744	PTHR23012
TRIAE_CS42_1AL_TGACv1_002610_AA0043600	TGACv1_scaffold_002610_1AL	protein_coding	6.14514	21.4804	3.49551	1.8055	0.0872836	0.946008	Up	No					PF02485		PTHR31042
TRIAE_CS42_1AL_TGACv1_002610_AA0043610	TGACv1_scaffold_002610_1AL	protein_coding	299.064	215.78	0.72152	-0.470889	0.603253	1	Down	No					PF01758		PTHR10361
TRIAE_CS42_1AL_TGACv1_002610_AA0043620	TGACv1_scaffold_002610_1AL	protein_coding	5836.86	5900.27	1.01086	0.0155892	0.976528	1	Up	No	D8L9P6	GO:0006412	translation	biological_process	PF01780
TRIAE_CS42_1AL_TGACv1_002611_AA0043630	TGACv1_scaffold_002611_1AL	protein_coding	1134.8	1220.48	1.0755	0.105003	0.860574	1	Up	No					PF10250		PTHR31469
TRIAE_CS42_1AL_TGACv1_002615_AA0043660	TGACv1_scaffold_002615_1AL	protein_coding	77.8384	49.7954	0.639728	-0.644469	0.599275	1	Down	No							PTHR34558
TRIAE_CS42_1AL_TGACv1_002617_AA0043680	TGACv1_scaffold_002617_1AL	protein_coding	4967.32	4142.79	0.834008	-0.261867	0.61524	1	Down	No					PF01257		PTHR10371
TRIAE_CS42_1AL_TGACv1_002617_AA0043690	TGACv1_scaffold_002617_1AL	protein_coding	758.925	499.907	0.658704	-0.602297	0.386923	1	Down	No					PF01142		PTHR13326
TRIAE_CS42_1AL_TGACv1_002617_AA0043700	TGACv1_scaffold_002617_1AL	protein_coding	244.781	306.584	1.25248	0.324787	0.715902	1	Up	No					PF03638	SM01114	PTHR12446
TRIAE_CS42_1AL_TGACv1_002617_AA0043710	TGACv1_scaffold_002617_1AL	protein_coding	2708.98	2812.95	1.03838	0.054335	0.919168	1	Up	No	W4ZSW5	GO:0048500	signal recognition particle	cellular_component	PF02978	SM00963	PTHR11564
TRIAE_CS42_1AL_TGACv1_002621_AA0043760	TGACv1_scaffold_002621_1AL	protein_coding	164.895	5.85829	0.0355275	-4.81492	0.000604631	0.0512307	Down	Yes					PF13334		PTHR11214
TRIAE_CS42_1AL_TGACv1_002621_AA0043770	TGACv1_scaffold_002621_1AL	protein_coding	49.1611	104.473	2.12511	1.08754	0.361366	1	Up	No					PF00931		PTHR23155
TRIAE_CS42_1AL_TGACv1_002623_AA0043800	TGACv1_scaffold_002623_1AL	protein_coding	1700.16	1848.29	1.08713	0.120524	0.829046	1	Up	No					PF09405	SM01044	PTHR22814
TRIAE_CS42_1AL_TGACv1_002623_AA0043810	TGACv1_scaffold_002623_1AL	protein_coding	149.532	145.481	0.972909	-0.039623	0.976814	1	Down	No	W4ZRN6	GO:0046872	metal ion binding	molecular_function	PF00403		PTHR22814
TRIAE_CS42_1AL_TGACv1_002626_AA0043850	TGACv1_scaffold_002626_1AL	protein_coding	19.4596	32.2206	1.65577	0.7275	0.561398	1	Up	No							PTHR23273
TRIAE_CS42_1AL_TGACv1_002626_AA0043860	TGACv1_scaffold_002626_1AL	protein_coding	1029.31	143.528	0.139441	-2.84227	0.000181934	0.0198447	Down	Yes					PF14223	SM00343	PTHR11439
TRIAE_CS42_1AL_TGACv1_002629_AA0043900	TGACv1_scaffold_002629_1AL	protein_coding	900.263	862.145	0.957659	-0.0624167	0.92315	1	Down	No	W4ZRD2	GO:0015986	ATP synthesis coupled proton transport	biological_process	PF04718		PTHR12386
TRIAE_CS42_1AL_TGACv1_002629_AA0043910	TGACv1_scaffold_002629_1AL	protein_coding	697.473	436.442	0.625748	-0.676347	0.346598	1	Down	No					PF10431	SM01086	PTHR11262
TRIAE_CS42_1AL_TGACv1_002631_AA0043980	TGACv1_scaffold_002631_1AL	protein_coding	31863.6	29851.9	0.936865	-0.0940864	0.883088	1	Down	No					PF00071	SM00176	PTHR24071
TRIAE_CS42_1AL_TGACv1_002631_AA0043990	TGACv1_scaffold_002631_1AL	protein_coding	12705.1	10667.9	0.83966	-0.252123	0.643692	1	Down	No					PF02866		PTHR11540
TRIAE_CS42_1AL_TGACv1_002632_AA0044000	TGACv1_scaffold_002632_1AL	protein_coding	141.338	141.575	1.00168	0.00241765	1	1	Up	No	W4ZQB2				PF15502		PTHR36054
TRIAE_CS42_1AL_TGACv1_002632_AA0044010	TGACv1_scaffold_002632_1AL	protein_coding	48414.5	32372.9	0.668661	-0.580652	0.396255	1	Down	No		GO:0019253	reductive pentose-phosphate cycle	biological_process	PF00162		PTHR11406
TRIAE_CS42_1AL_TGACv1_002632_AA0044020	TGACv1_scaffold_002632_1AL	protein_coding	8674.89	6418.73	0.739921	-0.434557	0.410177	1	Down	No					PF02536	SM00733	PTHR13068
TRIAE_CS42_1AL_TGACv1_002632_AA0044030	TGACv1_scaffold_002632_1AL	protein_coding	295.991	245.072	0.82797	-0.272349	0.762095	1	Down	No					PF00240	SM00213	PTHR10666
TRIAE_CS42_1AL_TGACv1_002635_AA0044060	TGACv1_scaffold_002635_1AL	protein_coding	400.458	206.993	0.51689	-0.952071	0.27208	1	Down	No							PTHR34194
TRIAE_CS42_1AL_TGACv1_002635_AA0044070	TGACv1_scaffold_002635_1AL	protein_coding	1055.94	1057.42	1.0014	0.00202193	0.999137	1	Up	No					PF08729		PTHR21669
TRIAE_CS42_1AL_TGACv1_002640_AA0044120	TGACv1_scaffold_002640_1AL	protein_coding	26.6289	25.3859	0.95332	-0.068967	0.990578	1	Down	No					PF00646	SM00256	PTHR32133
TRIAE_CS42_1AL_TGACv1_002642_AA0044130	TGACv1_scaffold_002642_1AL	protein_coding	2610.66	2957.46	1.13284	0.179943	0.735004	1	Up	No					PF00348		PTHR11525
TRIAE_CS42_1AL_TGACv1_002642_AA0044140	TGACv1_scaffold_002642_1AL	protein_coding	539.748	476.474	0.882771	-0.179889	0.810025	1	Down	No	W4ZNH8				PF00400	SM00320	PTHR19861
TRIAE_CS42_1AL_TGACv1_002642_AA0044150	TGACv1_scaffold_002642_1AL	protein_coding	2734.59	2711.41	0.991525	-0.0122795	0.982336	1	Down	No					PF01217		PTHR10529
TRIAE_CS42_1AL_TGACv1_002645_AA0044190	TGACv1_scaffold_002645_1AL	protein_coding	8.19352	5.85829	0.71499	-0.484004	0.721361	1	Down	No							PTHR19446
TRIAE_CS42_1AL_TGACv1_002646_AA0044220	TGACv1_scaffold_002646_1AL	protein_coding	3671.72	1477.26	0.402336	-1.31353	0.0154374	0.442396	Down	Yes	W4ZT36	GO:0042555	MCM complex	cellular_component	PF14551	SM00350	PTHR11630
TRIAE_CS42_1AL_TGACv1_002660_AA0044260	TGACv1_scaffold_002660_1AL	protein_coding	294.967	235.308	0.797744	-0.326003	0.717832	1	Down	No	A0A077RTJ8	GO:0005634	nucleus	cellular_component	PF00125	SM00428	PTHR11426
TRIAE_CS42_1AL_TGACv1_002670_AA0044310	TGACv1_scaffold_002670_1AL	protein_coding	481.369	375.907	0.780911	-0.356769	0.648735	1	Down	No					PF03765	SM01100	PTHR23324
TRIAE_CS42_1AL_TGACv1_002671_AA0044340	TGACv1_scaffold_002671_1AL	protein_coding	1664.31	1952.76	1.17332	0.230593	0.677895	1	Up	No					PF06972		PTHR12758
TRIAE_CS42_1AL_TGACv1_002674_AA0044350	TGACv1_scaffold_002674_1AL	protein_coding	206.886	578.018	2.79389	1.48227	0.0690511	0.870438	Up	No					PF00571	SM00116	PTHR13780
TRIAE_CS42_1AL_TGACv1_002675_AA0044370	TGACv1_scaffold_002675_1AL	protein_coding	58.3788	23.4332	0.401398	-1.31689	0.297179	1	Down	No					PF01161		PTHR30289
TRIAE_CS42_1AL_TGACv1_002684_AA0044420	TGACv1_scaffold_002684_1AL	protein_coding	944.303	880.696	0.932641	-0.100606	0.874047	1	Down	No					PF16561	SM00195	PTHR10343
TRIAE_CS42_1AL_TGACv1_002689_AA0044440	TGACv1_scaffold_002689_1AL	protein_coding	111.637	56.6301	0.507271	-0.97917	0.404244	1	Down	No					PF14226		PTHR10209
TRIAE_CS42_1AL_TGACv1_002689_AA0044470	TGACv1_scaffold_002689_1AL	protein_coding	613.49	632.695	1.0313	0.0444708	0.951495	1	Up	No					PF11987		PTHR23115
TRIAE_CS42_1AL_TGACv1_002691_AA0044490	TGACv1_scaffold_002691_1AL	protein_coding	229.419	162.079	0.706478	-0.501282	0.607585	1	Down	No							PTHR37079
TRIAE_CS42_1AL_TGACv1_002698_AA0044520	TGACv1_scaffold_002698_1AL	protein_coding	11.2661	16.5985	1.47331	0.559064	0.625663	1	Up	No							PTHR33065
TRIAE_CS42_1AL_TGACv1_002708_AA0044550	TGACv1_scaffold_002708_1AL	protein_coding	6.14514	10.7402	1.74775	0.805502	0.386362	1	Up	No
TRIAE_CS42_1AL_TGACv1_002714_AA0044580	TGACv1_scaffold_002714_1AL	protein_coding	412.749	200.158	0.48494	-1.04412	0.227932	1	Down	No					PF05970		PTHR10492
TRIAE_CS42_1AL_TGACv1_002714_AA0044600	TGACv1_scaffold_002714_1AL	protein_coding	2115.98	1803.38	0.852267	-0.230623	0.67479	1	Down	No	W4ZTF0				PF08156	SM00931	PTHR10894
TRIAE_CS42_1AL_TGACv1_002714_AA0044610	TGACv1_scaffold_002714_1AL	protein_coding	36.8708	91.7798	2.48923	1.3157	0.282077	1	Up	No							PTHR31415
TRIAE_CS42_1AL_TGACv1_002719_AA0044660	TGACv1_scaffold_002719_1AL	protein_coding	1153.24	1004.7	0.871196	-0.198931	0.742505	1	Down	No					PF08628	SM00313	PTHR22999
TRIAE_CS42_1AL_TGACv1_002723_AA0044710	TGACv1_scaffold_002723_1AL	protein_coding	501.853	549.703	1.09535	0.131386	0.859917	1	Up	No					PF00481	SM00332	PTHR13832
TRIAE_CS42_1AL_TGACv1_002723_AA0044720	TGACv1_scaffold_002723_1AL	protein_coding	204.838	149.386	0.72929	-0.455435	0.64997	1	Down	No					PF12274		PTHR33326
TRIAE_CS42_1AL_TGACv1_002725_AA0044760	TGACv1_scaffold_002725_1AL	protein_coding	11.2661	21.4804	1.90664	0.931033	0.40559	1	Up	No					PF03106	SM00774	PTHR32096
TRIAE_CS42_1AL_TGACv1_002725_AA0044780	TGACv1_scaffold_002725_1AL	protein_coding	26.6289	72.2522	2.7133	1.44005	0.251996	1	Up	No					PF03106	SM00774	PTHR32096
TRIAE_CS42_1AL_TGACv1_002731_AA0044810	TGACv1_scaffold_002731_1AL	protein_coding	3439.23	3522.78	1.02429	0.0346301	0.947872	1	Up	No					PF00173	SM01117	PTHR10281
TRIAE_CS42_1AL_TGACv1_002734_AA0044820	TGACv1_scaffold_002734_1AL	protein_coding	267.314	83.9688	0.314121	-1.67061	0.10123	0.995915	Down	No							PTHR28242
TRIAE_CS42_1AL_TGACv1_002734_AA0044830	TGACv1_scaffold_002734_1AL	protein_coding	543.845	509.671	0.937162	-0.093629	0.900694	1	Down	No					PF02190	SM00464	PTHR14255
TRIAE_CS42_1AL_TGACv1_002745_AA0044860	TGACv1_scaffold_002745_1AL	protein_coding	2026.87	1805.33	0.890697	-0.166993	0.762122	1	Down	No					PF01222		PTHR21257
TRIAE_CS42_1AL_TGACv1_002755_AA0044870	TGACv1_scaffold_002755_1AL	protein_coding	813.207	848.475	1.04337	0.0612502	0.925874	1	Up	No					PF02492	SM00225	PTHR31715
TRIAE_CS42_1AL_TGACv1_002758_AA0044930	TGACv1_scaffold_002758_1AL	protein_coding	119.83	125.953	1.0511	0.0718956	0.955111	1	Up	No					PF13639	SM00184	PTHR22937
TRIAE_CS42_1AL_TGACv1_002758_AA0044950	TGACv1_scaffold_002758_1AL	protein_coding	716.933	588.758	0.821217	-0.284164	0.680251	1	Down	No	W4ZSW9	GO:0004721	phosphoprotein phosphatase activity	molecular_function	PF00149	SM00156	PTHR11668
TRIAE_CS42_1AL_TGACv1_002760_AA0044980	TGACv1_scaffold_002760_1AL	protein_coding	49.1611	65.4175	1.33068	0.41216	0.745344	1	Up	No							PTHR33207
TRIAE_CS42_1AL_TGACv1_002760_AA0044990	TGACv1_scaffold_002760_1AL	protein_coding	994.489	1120.89	1.1271	0.172612	0.776763	1	Up	No							PTHR31447
TRIAE_CS42_1AL_TGACv1_002766_AA0045020	TGACv1_scaffold_002766_1AL	protein_coding	50.1853	52.7246	1.0506	0.0712107	0.971236	1	Up	No							PTHR33172
TRIAE_CS42_1AL_TGACv1_002780_AA0045120	TGACv1_scaffold_002780_1AL	protein_coding	1202.4	906.082	0.753562	-0.408203	0.501443	1	Down	No	W4ZMN6	GO:0000079	regulation of cyclin-dependent protein serine/threonine kinase activity	biological_process	PF08613
TRIAE_CS42_1AL_TGACv1_002782_AA0045180	TGACv1_scaffold_002782_1AL	protein_coding	1677.62	1534.87	0.914908	-0.128301	0.820625	1	Down	No					PF01084		PTHR13479
TRIAE_CS42_1AL_TGACv1_002791_AA0045210	TGACv1_scaffold_002791_1AL	protein_coding	569.45	432.537	0.75957	-0.396745	0.594858	1	Down	No					PF12937	SM00256	PTHR24006
TRIAE_CS42_1AL_TGACv1_002798_AA0045230	TGACv1_scaffold_002798_1AL	protein_coding	601.2	593.64	0.987426	-0.0182562	0.981983	1	Down	No					PF16910		PTHR16166
TRIAE_CS42_1AL_TGACv1_002809_AA0045270	TGACv1_scaffold_002809_1AL	protein_coding	854.175	938.302	1.09849	0.135522	0.831026	1	Up	No							PTHR34200
TRIAE_CS42_1AL_TGACv1_002824_AA0045320	TGACv1_scaffold_002824_1AL	protein_coding	213.032	89.8271	0.421661	-1.24584	0.233641	1	Down	No					PF04729		PTHR12040
TRIAE_CS42_1AL_TGACv1_002825_AA0045350	TGACv1_scaffold_002825_1AL	protein_coding	39.9434	35.1497	0.879988	-0.184444	0.902962	1	Down	No
TRIAE_CS42_1AL_TGACv1_002826_AA0045390	TGACv1_scaffold_002826_1AL	protein_coding	244.781	286.08	1.16871	0.224923	0.804439	1	Up	No					PF13925	SM00320	PTHR19845
TRIAE_CS42_1AL_TGACv1_002826_AA0045400	TGACv1_scaffold_002826_1AL	protein_coding	225.322	268.505	1.19165	0.252961	0.78453	1	Up	No	W4ZPH2	GO:0046872	metal ion binding	molecular_function			PTHR13480
TRIAE_CS42_1AL_TGACv1_002847_AA0045480	TGACv1_scaffold_002847_1AL	protein_coding	9.21771	5.85829	0.635547	-0.653929	0.543166	1	Down	No
TRIAE_CS42_1AL_TGACv1_002849_AA0045510	TGACv1_scaffold_002849_1AL	protein_coding	466.006	196.253	0.421137	-1.24764	0.142656	1	Down	No					PF00225	SM00129	PTHR24115
TRIAE_CS42_1AL_TGACv1_002849_AA0045520	TGACv1_scaffold_002849_1AL	protein_coding	48.1369	22.4568	0.466518	-1.09999	0.383142	1	Down	No					PF13041		PTHR24015
TRIAE_CS42_1AL_TGACv1_002852_AA0045530	TGACv1_scaffold_002852_1AL	protein_coding	2919.97	3090.25	1.05832	0.0817705	0.877482	1	Up	No					PF03079		PTHR23418
TRIAE_CS42_1AL_TGACv1_002852_AA0045550	TGACv1_scaffold_002852_1AL	protein_coding	166.943	181.607	1.08784	0.121464	0.908757	1	Up	No					PF11326		PTHR28052
TRIAE_CS42_1AL_TGACv1_002853_AA0045570	TGACv1_scaffold_002853_1AL	protein_coding	46.0886	37.1025	0.805026	-0.312893	0.817063	1	Down	No					PF01535		PTHR24015
TRIAE_CS42_1AL_TGACv1_002853_AA0045580	TGACv1_scaffold_002853_1AL	protein_coding	2390.46	1559.28	0.652293	-0.616407	0.262281	1	Down	No					PF06943		PTHR31747
TRIAE_CS42_1AL_TGACv1_002856_AA0045590	TGACv1_scaffold_002856_1AL	protein_coding	5.12095	7.81105	1.52531	0.609105	0.642513	1	Up	No					PF07797		PTHR33130
TRIAE_CS42_1AL_TGACv1_002858_AA0045620	TGACv1_scaffold_002858_1AL	protein_coding	1103.05	1247.82	1.13124	0.177903	0.765053	1	Up	No							PTHR18929
TRIAE_CS42_1AL_TGACv1_002859_AA0045630	TGACv1_scaffold_002859_1AL	protein_coding	60.4272	85.9216	1.4219	0.507822	0.67516	1	Up	No					PF00249	SM00717	PTHR10641
TRIAE_CS42_1AL_TGACv1_002863_AA0045650	TGACv1_scaffold_002863_1AL	protein_coding	15.3629	144.504	9.40609	3.2336	0.0118353	0.385169	Up	Yes					PF02362	SM01019	PTHR31140
TRIAE_CS42_1AL_TGACv1_002865_AA0045670	TGACv1_scaffold_002865_1AL	protein_coding	2112.9	1732.1	0.819772	-0.286705	0.602653	1	Down	No					PF02887		PTHR11817
TRIAE_CS42_1AL_TGACv1_002865_AA0045690	TGACv1_scaffold_002865_1AL	protein_coding	1061.06	751.814	0.708549	-0.497061	0.429582	1	Down	No	W4ZU44				PF04430		PTHR21192
TRIAE_CS42_1AL_TGACv1_002865_AA0045700	TGACv1_scaffold_002865_1AL	protein_coding	219.177	189.418	0.864225	-0.210521	0.830273	1	Down	No	W4ZNM3
TRIAE_CS42_1AL_TGACv1_002870_AA0045710	TGACv1_scaffold_002870_1AL	protein_coding	133.145	308.536	2.3173	1.21245	0.201796	1	Up	No					PF00564	SM00666	PTHR31066
TRIAE_CS42_1AL_TGACv1_002871_AA0045720	TGACv1_scaffold_002871_1AL	protein_coding	294.967	231.402	0.784503	-0.350149	0.698242	1	Down	No	A0A077RTJ8	GO:0005634	nucleus	cellular_component	PF00125	SM00428	PTHR11426
TRIAE_CS42_1AL_TGACv1_002871_AA0045740	TGACv1_scaffold_002871_1AL	protein_coding	157.725	216.757	1.37427	0.458662	0.64283	1	Up	No	W4ZPR4				PF09420		PTHR13243
TRIAE_CS42_1AL_TGACv1_002871_AA0045760	TGACv1_scaffold_002871_1AL	protein_coding	28.6773	22.4568	0.783085	-0.35276	0.795544	1	Down	No					PF00125	SM00428	PTHR11426
TRIAE_CS42_1AL_TGACv1_002871_AA0045770	TGACv1_scaffold_002871_1AL	protein_coding	772.239	553.608	0.716887	-0.480183	0.483504	1	Down	No					PF00125	SM00427	PTHR23428
TRIAE_CS42_1AL_TGACv1_002872_AA0045780	TGACv1_scaffold_002872_1AL	protein_coding	49.1611	206.016	4.19064	2.06717	0.0637277	0.844792	Up	No					PF13639	SM00184	PTHR14155
TRIAE_CS42_1AL_TGACv1_002876_AA0045790	TGACv1_scaffold_002876_1AL	protein_coding	39.9434	61.512	1.53998	0.622911	0.621542	1	Up	No					PF14226		PTHR10209
TRIAE_CS42_1AL_TGACv1_002879_AA0045800	TGACv1_scaffold_002879_1AL	protein_coding	505.95	759.625	1.50138	0.586292	0.398932	1	Up	No							PTHR33646
TRIAE_CS42_1AL_TGACv1_002879_AA0045810	TGACv1_scaffold_002879_1AL	protein_coding	1325.3	1292.73	0.975422	-0.0359015	0.952139	1	Down	No					PF10236		PTHR12810
TRIAE_CS42_1AL_TGACv1_002880_AA0045830	TGACv1_scaffold_002880_1AL	protein_coding	191.524	349.544	1.82507	0.867954	0.331683	1	Up	No					PF01477	SM00308	PTHR11771
TRIAE_CS42_1AL_TGACv1_002883_AA0045850	TGACv1_scaffold_002883_1AL	protein_coding	1417.48	1269.3	0.89546	-0.159299	0.784086	1	Down	No	W4ZPH9	GO:0003723	RNA binding	molecular_function	PF00013	SM00322	PTHR10288
TRIAE_CS42_1AL_TGACv1_002883_AA0045870	TGACv1_scaffold_002883_1AL	protein_coding	330.813	365.167	1.10384	0.142537	0.866529	1	Up	No	W4ZRI2	GO:0016592	mediator complex	cellular_component	PF05669		PTHR13186
TRIAE_CS42_1AL_TGACv1_002892_AA0045950	TGACv1_scaffold_002892_1AL	protein_coding	963.763	1039.85	1.07894	0.10962	0.859498	1	Up	No	W4ZMS9	GO:0016021	integral component of membrane	cellular_component			PTHR33780
TRIAE_CS42_1AL_TGACv1_002892_AA0045960	TGACv1_scaffold_002892_1AL	protein_coding	104.467	21.4804	0.205618	-2.28196	0.070653	0.876929	Down	No	W4ZPM0	GO:0048438	floral whorl development	biological_process	PF01486	SM00432	PTHR11945
TRIAE_CS42_1AL_TGACv1_002899_AA0045980	TGACv1_scaffold_002899_1AL	protein_coding	2167.19	6051.61	2.79238	1.4815	0.00534953	0.24028	Up	Yes					PF01599	SM01402	PTHR10666
TRIAE_CS42_1AL_TGACv1_002899_AA0045990	TGACv1_scaffold_002899_1AL	protein_coding	1670.45	3216.2	1.92534	0.945117	0.0803965	0.918019	Up	No	W5ADS2	GO:0006412	translation	biological_process	PF01599	SM01402	PTHR10666
TRIAE_CS42_1AL_TGACv1_002899_AA0046030	TGACv1_scaffold_002899_1AL	protein_coding	2056.57	2290.59	1.11379	0.155477	0.774988	1	Up	No					PF00642	SM00361	PTHR12620
TRIAE_CS42_1AL_TGACv1_002900_AA0046040	TGACv1_scaffold_002900_1AL	protein_coding	49.1611	25.3859	0.516382	-0.95349	0.450777	1	Down	No					PF02701		PTHR31089
TRIAE_CS42_1AL_TGACv1_002903_AA0046120	TGACv1_scaffold_002903_1AL	protein_coding	61.4514	66.3939	1.08043	0.111605	0.939737	1	Up	No							PTHR23155
TRIAE_CS42_1AL_TGACv1_002903_AA0046130	TGACv1_scaffold_002903_1AL	protein_coding	63.4998	116.189	1.82976	0.871654	0.453163	1	Up	No							PTHR23155
TRIAE_CS42_1AL_TGACv1_002904_AA0046140	TGACv1_scaffold_002904_1AL	protein_coding	1836.37	2869.58	1.56264	0.643983	0.233065	1	Up	No	W4ZPY0						PTHR35753
TRIAE_CS42_1AL_TGACv1_002906_AA0046200	TGACv1_scaffold_002906_1AL	protein_coding	504.926	237.261	0.469892	-1.0896	0.184532	1	Down	No					PF01852	SM00389	PTHR24326
TRIAE_CS42_1AL_TGACv1_002908_AA0046210	TGACv1_scaffold_002908_1AL	protein_coding	564.329	544.821	0.965432	-0.0507542	0.946469	1	Down	No					PF13374		PTHR19959
TRIAE_CS42_1AL_TGACv1_002908_AA0046220	TGACv1_scaffold_002908_1AL	protein_coding	62.4756	48.8191	0.78141	-0.355848	0.782026	1	Down	No					PF02238		PTHR35308
TRIAE_CS42_1AL_TGACv1_002908_AA0046230	TGACv1_scaffold_002908_1AL	protein_coding	30.7257	205.04	6.67324	2.73839	0.0189406	0.491519	Up	Yes	W4ZU89						PTHR34670
TRIAE_CS42_1AL_TGACv1_002908_AA0046240	TGACv1_scaffold_002908_1AL	protein_coding	447.571	450.112	1.00568	0.00816649	0.994836	1	Up	No					PF04535		PTHR32021
TRIAE_CS42_1AL_TGACv1_002910_AA0046270	TGACv1_scaffold_002910_1AL	protein_coding	129.048	1048.63	8.12592	3.02253	7.8e-05	0.0101418	Up	Yes					PF00704		PTHR11177
TRIAE_CS42_1AL_TGACv1_002910_AA0046290	TGACv1_scaffold_002910_1AL	protein_coding	3010.09	4637.81	1.54075	0.623635	0.233938	1	Up	No					PF00012		PTHR19375
TRIAE_CS42_1AL_TGACv1_002916_AA0046300	TGACv1_scaffold_002916_1AL	protein_coding	113.685	98.6145	0.867436	-0.205171	0.861654	1	Down	No					PF00862		PTHR12526
TRIAE_CS42_1AL_TGACv1_002916_AA0046310	TGACv1_scaffold_002916_1AL	protein_coding	1659.19	2500.51	1.50707	0.591746	0.27894	1	Up	No
TRIAE_CS42_1AL_TGACv1_002920_AA0046380	TGACv1_scaffold_002920_1AL	protein_coding	4854.66	6208.81	1.27894	0.354946	0.496374	1	Up	No					PF16363		PTHR10366
TRIAE_CS42_1AL_TGACv1_002920_AA0046390	TGACv1_scaffold_002920_1AL	protein_coding	13.3145	21.4804	1.61331	0.690025	0.555155	1	Up	No					PF12146		PTHR11614
TRIAE_CS42_1AL_TGACv1_002923_AA0046430	TGACv1_scaffold_002923_1AL	protein_coding	9696.01	7798.36	0.804285	-0.314221	0.554695	1	Down	No							PTHR31802
TRIAE_CS42_1AL_TGACv1_002923_AA0046440	TGACv1_scaffold_002923_1AL	protein_coding	1529.12	1038.87	0.679392	-0.557683	0.3402	1	Down	No	W4ZML8	GO:0005737	cytoplasm	cellular_component	PF02115		PTHR10980
TRIAE_CS42_1AL_TGACv1_002925_AA0046470	TGACv1_scaffold_002925_1AL	protein_coding	32.7741	47.8427	1.45977	0.545743	0.672664	1	Up	No					PF14543		PTHR13683
TRIAE_CS42_1AL_TGACv1_002935_AA0046520	TGACv1_scaffold_002935_1AL	protein_coding	406.603	324.159	0.797235	-0.326923	0.691087	1	Down	No	W4ZPF7						PTHR21068
TRIAE_CS42_1AL_TGACv1_002935_AA0046530	TGACv1_scaffold_002935_1AL	protein_coding	90.1287	65.4175	0.725823	-0.462309	0.700824	1	Down	No							PTHR31576
TRIAE_CS42_1AL_TGACv1_002937_AA0046550	TGACv1_scaffold_002937_1AL	protein_coding	6859	6728.24	0.980936	-0.0277686	0.958049	1	Down	No	W4ZNN7	GO:0016021	integral component of membrane	cellular_component	PF02516		PTHR13872
TRIAE_CS42_1AL_TGACv1_002945_AA0046600	TGACv1_scaffold_002945_1AL	protein_coding	429.136	255.812	0.59611	-0.74635	0.37224	1	Down	No
TRIAE_CS42_1AL_TGACv1_002945_AA0046610	TGACv1_scaffold_002945_1AL	protein_coding	96.2739	105.449	1.0953	0.131332	0.915988	1	Up	No							PTHR15157
TRIAE_CS42_1AL_TGACv1_002945_AA0046620	TGACv1_scaffold_002945_1AL	protein_coding	231.467	134.741	0.582116	-0.780621	0.431273	1	Down	No							PTHR33870
TRIAE_CS42_1AL_TGACv1_002953_AA0046710	TGACv1_scaffold_002953_1AL	protein_coding	3880.66	3752.23	0.966907	-0.0485511	0.926416	1	Down	No					PF06427		PTHR11226
TRIAE_CS42_1AL_TGACv1_002955_AA0046720	TGACv1_scaffold_002955_1AL	protein_coding	14.3387	307.56	21.4497	4.42289	0.000205371	0.0218549	Up	Yes	W4ZPS8				PF13417		PTHR11260
TRIAE_CS42_1AL_TGACv1_002965_AA0046770	TGACv1_scaffold_002965_1AL	protein_coding	6.14514	10.7402	1.74775	0.805502	0.386362	1	Up	No							PTHR33385
TRIAE_CS42_1AL_TGACv1_002977_AA0046900	TGACv1_scaffold_002977_1AL	protein_coding	3879.63	3368.52	0.868256	-0.203807	0.697168	1	Down	No					PF10433		PTHR10644
TRIAE_CS42_1AL_TGACv1_002977_AA0046910	TGACv1_scaffold_002977_1AL	protein_coding	45.0644	21.4804	0.47666	-1.06897	0.395836	1	Down	No							PTHR33115
TRIAE_CS42_1AL_TGACv1_002985_AA0046930	TGACv1_scaffold_002985_1AL	protein_coding	148.508	96.6617	0.650888	-0.619519	0.571326	1	Down	No
TRIAE_CS42_1AL_TGACv1_002985_AA0046950	TGACv1_scaffold_002985_1AL	protein_coding	18.4354	19.5276	1.05924	0.0830361	0.994818	1	Up	No
TRIAE_CS42_1AL_TGACv1_002988_AA0046960	TGACv1_scaffold_002988_1AL	protein_coding	50.1853	39.0553	0.778221	-0.361749	0.784278	1	Down	No					PF00067		PTHR24298
TRIAE_CS42_1AL_TGACv1_002990_AA0046970	TGACv1_scaffold_002990_1AL	protein_coding	140.314	321.229	2.28936	1.19494	0.202885	1	Up	No					PF08541		PTHR31561
TRIAE_CS42_1AL_TGACv1_002992_AA0046990	TGACv1_scaffold_002992_1AL	protein_coding	19.4596	56.6301	2.91014	1.54109	0.225265	1	Up	No					PF04852		PTHR31165
TRIAE_CS42_1AL_TGACv1_002996_AA0047010	TGACv1_scaffold_002996_1AL	protein_coding	787.602	934.397	1.18638	0.246568	0.699388	1	Up	No					PF02560	SM01116	PTHR34186
TRIAE_CS42_1AL_TGACv1_002996_AA0047020	TGACv1_scaffold_002996_1AL	protein_coding	727.175	640.506	0.880814	-0.18309	0.788539	1	Down	No					PF07717	SM00847	PTHR18934
TRIAE_CS42_1AL_TGACv1_002996_AA0047040	TGACv1_scaffold_002996_1AL	protein_coding	509.022	413.986	0.813295	-0.298149	0.697334	1	Down	No						SM00028	PTHR23083
TRIAE_CS42_1AL_TGACv1_003006_AA0047070	TGACv1_scaffold_003006_1AL	protein_coding	12.2903	29.2914	2.3833	1.25296	0.288884	1	Up	No					PF13920		PTHR10044
TRIAE_CS42_1AL_TGACv1_003007_AA0047080	TGACv1_scaffold_003007_1AL	protein_coding	326.717	91.7798	0.280916	-1.83179	0.0614111	0.831968	Down	No	W4ZPK6				PF16770	SM00292	PTHR23196
TRIAE_CS42_1AL_TGACv1_003008_AA0047110	TGACv1_scaffold_003008_1AL	protein_coding	16.387	158.174	9.65237	3.27088	0.00998947	0.346895	Up	Yes					PF03016		PTHR11062
TRIAE_CS42_1AL_TGACv1_003015_AA0047130	TGACv1_scaffold_003015_1AL	protein_coding	62.4756	49.7954	0.797038	-0.327279	0.800164	1	Down	No							PTHR34680
TRIAE_CS42_1AL_TGACv1_003016_AA0047140	TGACv1_scaffold_003016_1AL	protein_coding	1365.25	828.948	0.607179	-0.719807	0.232887	1	Down	No	W4ZT08	GO:0008270	zinc ion binding	molecular_function		SM00355	PTHR22938
TRIAE_CS42_1AL_TGACv1_003018_AA0047150	TGACv1_scaffold_003018_1AL	protein_coding	97.2981	175.749	1.80629	0.853031	0.424017	1	Up	No					PF15938		PTHR37192
TRIAE_CS42_1AL_TGACv1_003020_AA0047170	TGACv1_scaffold_003020_1AL	protein_coding	340.031	437.419	1.28641	0.363349	0.652492	1	Up	No
TRIAE_CS42_1AL_TGACv1_003029_AA0047200	TGACv1_scaffold_003029_1AL	protein_coding	1624.37	1668.64	1.02725	0.0387926	0.94601	1	Up	No	W4ZR11	GO:0016787	hydrolase activity	molecular_function	PF13419	SM00904	PTHR22749
TRIAE_CS42_1AL_TGACv1_003048_AA0047290	TGACv1_scaffold_003048_1AL	protein_coding	16.387	15.6221	0.95332	-0.068967	1	1	Down	No					PF00187	SM00270	PTHR22595
TRIAE_CS42_1AL_TGACv1_003051_AA0047310	TGACv1_scaffold_003051_1AL	protein_coding	12.2903	5.85829	0.47666	-1.06897	0.236197	1	Down	No							PTHR33929
TRIAE_CS42_1AL_TGACv1_003056_AA0047340	TGACv1_scaffold_003056_1AL	protein_coding	1347.83	1167.75	0.866391	-0.206909	0.724585	1	Down	No		GO:0006352	DNA-templated transcription, initiation	biological_process	PF00352		PTHR10126
TRIAE_CS42_1AL_TGACv1_003058_AA0047360	TGACv1_scaffold_003058_1AL	protein_coding	440.402	291.938	0.66289	-0.593158	0.469355	1	Down	No	W4ZNR2						PTHR35467
TRIAE_CS42_1AL_TGACv1_003060_AA0047390	TGACv1_scaffold_003060_1AL	protein_coding	69.6449	54.6774	0.785087	-0.349075	0.78276	1	Down	No					PF08387		PTHR32212
TRIAE_CS42_1AL_TGACv1_003067_AA0047410	TGACv1_scaffold_003067_1AL	protein_coding	937.134	1263.44	1.34819	0.431027	0.473823	1	Up	No					PF02826	SM00997	PTHR10996
TRIAE_CS42_1AL_TGACv1_003073_AA0047430	TGACv1_scaffold_003073_1AL	protein_coding	260.144	328.064	1.26109	0.334666	0.702372	1	Up	No					PF05770		PTHR14217
TRIAE_CS42_1AL_TGACv1_003073_AA0047440	TGACv1_scaffold_003073_1AL	protein_coding	2194.84	3601.87	1.64106	0.714631	0.178811	1	Up	No					PF10249		PTHR13094
TRIAE_CS42_1AL_TGACv1_003073_AA0047450	TGACv1_scaffold_003073_1AL	protein_coding	171.04	229.45	1.3415	0.423846	0.662884	1	Up	No							PTHR37387
TRIAE_CS42_1AL_TGACv1_003073_AA0047460	TGACv1_scaffold_003073_1AL	protein_coding	20.4838	13.6693	0.667324	-0.58354	0.62314	1	Down	No							PTHR35297
TRIAE_CS42_1AL_TGACv1_003078_AA0047540	TGACv1_scaffold_003078_1AL	protein_coding	3171.92	9137.95	2.88089	1.52652	0.00424843	0.205502	Up	Yes	W4ZU60	GO:0071555	cell wall organization	biological_process	PF14569		PTHR13301
TRIAE_CS42_1AL_TGACv1_003078_AA0047560	TGACv1_scaffold_003078_1AL	protein_coding	2023.8	2245.68	1.10963	0.150084	0.783037	1	Up	No					PF01652		PTHR11960
TRIAE_CS42_1AL_TGACv1_003078_AA0047570	TGACv1_scaffold_003078_1AL	protein_coding	330.813	382.741	1.15697	0.210353	0.800842	1	Up	No					PF04757		PTHR12888
TRIAE_CS42_1AL_TGACv1_003081_AA0047580	TGACv1_scaffold_003081_1AL	protein_coding	2870.8	2732.89	0.95196	-0.0710272	0.894098	1	Down	No					PF00627	SM00727	PTHR10677
TRIAE_CS42_1AL_TGACv1_003084_AA0047610	TGACv1_scaffold_003084_1AL	protein_coding	55.3063	18.5512	0.335428	-1.57593	0.214373	1	Down	No							PTHR25952
TRIAE_CS42_1AL_TGACv1_003086_AA0047630	TGACv1_scaffold_003086_1AL	protein_coding	17.4112	18.5512	1.06548	0.0914977	0.991451	1	Up	No					PF09478	SM01063	PTHR22298
TRIAE_CS42_1AL_TGACv1_003087_AA0047640	TGACv1_scaffold_003087_1AL	protein_coding	3906.26	6874.7	1.75992	0.815509	0.119746	1	Up	No					PF00313	SM00357	PTHR11544
TRIAE_CS42_1AL_TGACv1_003089_AA0047650	TGACv1_scaffold_003089_1AL	protein_coding	5153.72	4728.61	0.917514	-0.124198	0.811707	1	Down	No					PF03439	SM00739	PTHR11125
TRIAE_CS42_1AL_TGACv1_003091_AA0047660	TGACv1_scaffold_003091_1AL	protein_coding	3903.19	1724.29	0.441764	-1.17865	0.0281755	0.601519	Down	Yes							PTHR11743
TRIAE_CS42_1AL_TGACv1_003092_AA0047670	TGACv1_scaffold_003092_1AL	protein_coding	272.435	220.662	0.809964	-0.30407	0.741563	1	Down	No					PF03372		PTHR12121
TRIAE_CS42_1AL_TGACv1_003095_AA0047680	TGACv1_scaffold_003095_1AL	protein_coding	200.741	121.071	0.603121	-0.729481	0.476643	1	Down	No					PF01619		PTHR13914
TRIAE_CS42_1AL_TGACv1_003100_AA0047720	TGACv1_scaffold_003100_1AL	protein_coding	407.628	477.45	1.17129	0.228099	0.769689	1	Up	No					PF01237	SM00233	PTHR10972
TRIAE_CS42_1AL_TGACv1_003105_AA0047760	TGACv1_scaffold_003105_1AL	protein_coding	58.3788	18.5512	0.317773	-1.65393	0.19361	1	Down	No					PF12906	SM00744	PTHR13145
TRIAE_CS42_1AL_TGACv1_003109_AA0047790	TGACv1_scaffold_003109_1AL	protein_coding	158.749	134.741	0.848763	-0.236567	0.825556	1	Down	No							PTHR10759
TRIAE_CS42_1AL_TGACv1_003113_AA0047800	TGACv1_scaffold_003113_1AL	protein_coding	13.3145	15.6221	1.17332	0.230593	0.889767	1	Up	No							PTHR24078
TRIAE_CS42_1AL_TGACv1_003114_AA0047810	TGACv1_scaffold_003114_1AL	protein_coding	2802.18	3583.32	1.27876	0.354745	0.500688	1	Up	No					PF07019		PTHR20994
TRIAE_CS42_1AL_TGACv1_003114_AA0047820	TGACv1_scaffold_003114_1AL	protein_coding	114.709	165.008	1.43849	0.524558	0.621939	1	Up	No					PF00542		PTHR24089
TRIAE_CS42_1AL_TGACv1_003117_AA0047840	TGACv1_scaffold_003117_1AL	protein_coding	8.19352	27.3387	3.33662	1.73839	0.128012	1	Up	No	W4ZQM3						PTHR33735
TRIAE_CS42_1AL_TGACv1_003118_AA0047850	TGACv1_scaffold_003118_1AL	protein_coding	14.3387	30.2678	2.11092	1.07787	0.369922	1	Up	No	W4ZU49	GO:0016491	oxidoreductase activity	molecular_function	PF00248		PTHR11732
TRIAE_CS42_1AL_TGACv1_003118_AA0047860	TGACv1_scaffold_003118_1AL	protein_coding	806.038	744.979	0.924248	-0.113648	0.863758	1	Down	No					PF11891		PTHR31620
TRIAE_CS42_1AL_TGACv1_003118_AA0047870	TGACv1_scaffold_003118_1AL	protein_coding	313.402	301.702	0.962667	-0.0548918	0.952985	1	Down	No					PF09325	SM00312	PTHR10555
TRIAE_CS42_1AL_TGACv1_003118_AA0047880	TGACv1_scaffold_003118_1AL	protein_coding	253.999	401.293	1.5799	0.659831	0.43582	1	Up	No					PF03208		PTHR19317
TRIAE_CS42_1AL_TGACv1_003120_AA0047910	TGACv1_scaffold_003120_1AL	protein_coding	1765.7	1540.73	0.872587	-0.19663	0.726553	1	Down	No							PTHR23273
TRIAE_CS42_1AL_TGACv1_003121_AA0047940	TGACv1_scaffold_003121_1AL	protein_coding	2364.85	397.387	0.168039	-2.57313	2.49e-05	0.00414324	Down	Yes					PF00082		PTHR10795
TRIAE_CS42_1AL_TGACv1_003123_AA0047960	TGACv1_scaffold_003123_1AL	protein_coding	5431.28	4888.74	0.900108	-0.151829	0.770867	1	Down	No	W5A4C1	GO:0005524	ATP binding	molecular_function	PF00179	SM00212	PTHR24068
TRIAE_CS42_1AL_TGACv1_003123_AA0047970	TGACv1_scaffold_003123_1AL	protein_coding	5.12095	6.83467	1.33465	0.41646	0.839816	1	Up	No					PF00085		PTHR10438
TRIAE_CS42_1AL_TGACv1_003123_AA0047980	TGACv1_scaffold_003123_1AL	protein_coding	2971.18	2917.43	0.98191	-0.0263371	0.960949	1	Down	No					PF00069	SM00220	PTHR11584
TRIAE_CS42_1AL_TGACv1_003123_AA0047990	TGACv1_scaffold_003123_1AL	protein_coding	10.2419	6.83467	0.667324	-0.58354	0.56631	1	Down	No					PF11331		PTHR31105
TRIAE_CS42_1AL_TGACv1_003124_AA0048000	TGACv1_scaffold_003124_1AL	protein_coding	22.5322	62.4884	2.7733	1.4716	0.24553	1	Up	No					PF00917
TRIAE_CS42_1AL_TGACv1_003124_AA0048030	TGACv1_scaffold_003124_1AL	protein_coding	954.545	663.939	0.695556	-0.523762	0.418979	1	Down	No	W4ZRM4	GO:0043565	sequence-specific DNA binding	molecular_function	PF00447	SM00415	PTHR10015
TRIAE_CS42_1AL_TGACv1_003128_AA0048040	TGACv1_scaffold_003128_1AL	protein_coding	245.806	212.851	0.865933	-0.207673	0.826952	1	Down	No					PF00069	SM00220	PTHR24349
TRIAE_CS42_1AL_TGACv1_003130_AA0048050	TGACv1_scaffold_003130_1AL	protein_coding	7.16933	9.76381	1.36189	0.445606	0.703654	1	Up	No
TRIAE_CS42_1AL_TGACv1_003131_AA0048070	TGACv1_scaffold_003131_1AL	protein_coding	2327.98	2110.94	0.906766	-0.141198	0.794795	1	Down	No					PF10381		PTHR12866
TRIAE_CS42_1AL_TGACv1_003139_AA0048120	TGACv1_scaffold_003139_1AL	protein_coding	31.7499	45.8899	1.44536	0.531426	0.681807	1	Up	No					PF01738		PTHR17630
TRIAE_CS42_1AL_TGACv1_003142_AA0048150	TGACv1_scaffold_003142_1AL	protein_coding	14.3387	9.76381	0.680943	-0.554394	0.616093	1	Down	No					PF08276	SM00473	PTHR27002
TRIAE_CS42_1AL_TGACv1_003145_AA0048180	TGACv1_scaffold_003145_1AL	protein_coding	478.297	432.537	0.904327	-0.145083	0.85207	1	Down	No					PF00931		PTHR23155
TRIAE_CS42_1AL_TGACv1_003146_AA0048200	TGACv1_scaffold_003146_1AL	protein_coding	7.16933	6.83467	0.95332	-0.068967	1	1	Down	No	W4ZPH3				PF13855		PTHR27000
TRIAE_CS42_1AL_TGACv1_003147_AA0048220	TGACv1_scaffold_003147_1AL	protein_coding	2206.11	2474.15	1.1215	0.165431	0.759204	1	Up	No					PF00173	SM01117	PTHR19359
TRIAE_CS42_1AL_TGACv1_003147_AA0048230	TGACv1_scaffold_003147_1AL	protein_coding	1415.43	1061.33	0.749826	-0.415373	0.479938	1	Down	No					PF00566	SM00164	PTHR22957
TRIAE_CS42_1AL_TGACv1_003148_AA0048240	TGACv1_scaffold_003148_1AL	protein_coding	627.829	476.474	0.758924	-0.397973	0.58258	1	Down	No					PF00561		PTHR10992
TRIAE_CS42_1AL_TGACv1_003148_AA0048260	TGACv1_scaffold_003148_1AL	protein_coding	2004.34	2162.68	1.079	0.109696	0.841169	1	Up	No	W4ZM87	GO:0016021	integral component of membrane	cellular_component			PTHR36026
TRIAE_CS42_1AL_TGACv1_003148_AA0048270	TGACv1_scaffold_003148_1AL	protein_coding	5738.54	4880.93	0.850553	-0.233527	0.654185	1	Down	No	W5ACT1	GO:0006412	translation	biological_process	PF01778		PTHR10544
TRIAE_CS42_1AL_TGACv1_003150_AA0048310	TGACv1_scaffold_003150_1AL	protein_coding	644.216	518.458	0.80479	-0.313315	0.660612	1	Down	No					PF09445		PTHR14741
TRIAE_CS42_1AL_TGACv1_003154_AA0048340	TGACv1_scaffold_003154_1AL	protein_coding	4028.14	3076.58	0.763771	-0.388787	0.458301	1	Down	No	W4ZSP8	GO:0016021	integral component of membrane	cellular_component	PF03661		PTHR30603
TRIAE_CS42_1AL_TGACv1_003159_AA0048360	TGACv1_scaffold_003159_1AL	protein_coding	1139.92	804.538	0.705783	-0.502704	0.416479	1	Down	No							PTHR34541
TRIAE_CS42_1AL_TGACv1_003168_AA0048400	TGACv1_scaffold_003168_1AL	protein_coding	1588.52	991.027	0.623869	-0.680686	0.244561	1	Down	No					PF12937	SM00367	PTHR24006
TRIAE_CS42_1AL_TGACv1_003183_AA0048520	TGACv1_scaffold_003183_1AL	protein_coding	4740.98	3919.19	0.826664	-0.274627	0.598311	1	Down	No					PF05641	SM00743	PTHR31917
TRIAE_CS42_1AL_TGACv1_003183_AA0048530	TGACv1_scaffold_003183_1AL	protein_coding	197.669	235.308	1.19042	0.251465	0.793573	1	Up	No					PF14226		PTHR10209
TRIAE_CS42_1AL_TGACv1_003183_AA0048540	TGACv1_scaffold_003183_1AL	protein_coding	34.8225	36.1261	1.03744	0.0530235	0.99179	1	Up	No							PTHR33207
TRIAE_CS42_1AL_TGACv1_003185_AA0048590	TGACv1_scaffold_003185_1AL	protein_coding	400.458	1283.94	3.20618	1.68086	0.0103988	0.35597	Up	Yes					PF13370	SM00271	PTHR24078
TRIAE_CS42_1AL_TGACv1_003187_AA0048600	TGACv1_scaffold_003187_1AL	protein_coding	54.2821	5.85829	0.107923	-3.21192	0.018383	0.483833	Down	Yes					PF14223	SM00343	PTHR11439
TRIAE_CS42_1AL_TGACv1_003190_AA0048610	TGACv1_scaffold_003190_1AL	protein_coding	8.19352	19.5276	2.3833	1.25296	0.231523	1	Up	No
TRIAE_CS42_1AL_TGACv1_003193_AA0048630	TGACv1_scaffold_003193_1AL	protein_coding	40.9676	56.6301	1.38231	0.467086	0.716159	1	Up	No							PTHR34057
TRIAE_CS42_1AL_TGACv1_003193_AA0048640	TGACv1_scaffold_003193_1AL	protein_coding	696.449	537.01	0.771068	-0.37507	0.59229	1	Down	No							PTHR36031
TRIAE_CS42_1AL_TGACv1_003194_AA0048650	TGACv1_scaffold_003194_1AL	protein_coding	92.1771	54.6774	0.593177	-0.753465	0.529836	1	Down	No					PF00759		PTHR22298
TRIAE_CS42_1AL_TGACv1_003210_AA0048700	TGACv1_scaffold_003210_1AL	protein_coding	294.967	257.765	0.873877	-0.194498	0.829056	1	Down	No
TRIAE_CS42_1AL_TGACv1_003210_AA0048710	TGACv1_scaffold_003210_1AL	protein_coding	8.19352	7.81105	0.95332	-0.068967	1	1	Down	No					PF07859		PTHR23024
TRIAE_CS42_1AL_TGACv1_003215_AA0048750	TGACv1_scaffold_003215_1AL	protein_coding	13.3145	14.6457	1.09999	0.137484	0.970812	1	Up	No					PF16041		PTHR12183
TRIAE_CS42_1AL_TGACv1_003215_AA0048760	TGACv1_scaffold_003215_1AL	protein_coding	1950.06	529.199	0.271376	-1.88164	0.00189412	0.119602	Down	Yes					PF00307	SM00129	PTHR24115
TRIAE_CS42_1AL_TGACv1_003221_AA0048790	TGACv1_scaffold_003221_1AL	protein_coding	2115.98	1924.45	0.909484	-0.136879	0.802991	1	Down	No
TRIAE_CS42_1AL_TGACv1_003221_AA0048800	TGACv1_scaffold_003221_1AL	protein_coding	96.2739	139.623	1.45026	0.536316	0.62786	1	Up	No
TRIAE_CS42_1AL_TGACv1_003227_AA0048810	TGACv1_scaffold_003227_1AL	protein_coding	2630.12	2169.52	0.824875	-0.277753	0.605572	1	Down	No					PF14845		PTHR22600
TRIAE_CS42_1AL_TGACv1_003232_AA0048820	TGACv1_scaffold_003232_1AL	protein_coding	1957.23	1709.64	0.873503	-0.195116	0.724908	1	Down	No					PF16876	SM00775	PTHR12181
TRIAE_CS42_1AL_TGACv1_003234_AA0048840	TGACv1_scaffold_003234_1AL	protein_coding	1139.92	1692.07	1.48437	0.569851	0.322024	1	Up	No					PF13837	SM00717	PTHR21654
TRIAE_CS42_1AL_TGACv1_003239_AA0048870	TGACv1_scaffold_003239_1AL	protein_coding	899.239	942.208	1.04778	0.067341	0.915964	1	Up	No					PF00443		PTHR24006
TRIAE_CS42_1AL_TGACv1_003244_AA0048880	TGACv1_scaffold_003244_1AL	protein_coding	28.6773	34.1733	1.19165	0.252961	0.861031	1	Up	No
TRIAE_CS42_1AL_TGACv1_003244_AA0048890	TGACv1_scaffold_003244_1AL	protein_coding	92.1771	114.237	1.23932	0.309545	0.789296	1	Up	No							PTHR36046
TRIAE_CS42_1AL_TGACv1_003247_AA0048900	TGACv1_scaffold_003247_1AL	protein_coding	5.12095	17.5749	3.43195	1.77903	0.0700211	0.873833	Up	No	Q56TP7	GO:0019953	sexual reproduction	biological_process	PF03330	SM00837	PTHR31692
TRIAE_CS42_1AL_TGACv1_003266_AA0049010	TGACv1_scaffold_003266_1AL	protein_coding	2756.1	2785.62	1.01071	0.0153704	0.977655	1	Up	No					PF03385		PTHR31362
TRIAE_CS42_1AL_TGACv1_003273_AA0049040	TGACv1_scaffold_003273_1AL	protein_coding	1418.5	749.861	0.528628	-0.919675	0.129506	1	Down	No					PF14379		PTHR31314
TRIAE_CS42_1AL_TGACv1_003292_AA0049120	TGACv1_scaffold_003292_1AL	protein_coding	9.21771	9.76381	1.05924	0.0830361	1	1	Up	No					PF04844		PTHR33057
TRIAE_CS42_1AL_TGACv1_003296_AA0049130	TGACv1_scaffold_003296_1AL	protein_coding	3618.46	3786.41	1.04641	0.0654521	0.900836	1	Up	No					PF04054		PTHR13162
TRIAE_CS42_1AL_TGACv1_003296_AA0049140	TGACv1_scaffold_003296_1AL	protein_coding	610.417	728.38	1.19325	0.254896	0.709801	1	Up	No					PF16418		PTHR13162
TRIAE_CS42_1AL_TGACv1_003310_AA0049150	TGACv1_scaffold_003310_1AL	protein_coding	162.846	76.1577	0.467667	-1.09645	0.319314	1	Down	No	W4ZU07
TRIAE_CS42_1AL_TGACv1_003316_AA0049170	TGACv1_scaffold_003316_1AL	protein_coding	19.4596	25.3859	1.30454	0.383545	0.773806	1	Up	No					PF07714	SM00504	PTHR27003
TRIAE_CS42_1AL_TGACv1_003323_AA0049190	TGACv1_scaffold_003323_1AL	protein_coding	9.21771	10.7402	1.16517	0.22054	0.923576	1	Up	No
TRIAE_CS42_1AL_TGACv1_003325_AA0049220	TGACv1_scaffold_003325_1AL	protein_coding	809.11	958.806	1.18501	0.244903	0.699386	1	Up	No					PF00293		PTHR10885
TRIAE_CS42_1AL_TGACv1_003335_AA0049240	TGACv1_scaffold_003335_1AL	protein_coding	22.5322	49.7954	2.20997	1.14403	0.365302	1	Up	No					PF12357	SM00239	PTHR18896
TRIAE_CS42_1AL_TGACv1_003346_AA0049250	TGACv1_scaffold_003346_1AL	protein_coding	8411.67	13984.7	1.66254	0.733386	0.178503	1	Up	No					PF03953	SM00865	PTHR11588
TRIAE_CS42_1AL_TGACv1_003361_AA0049380	TGACv1_scaffold_003361_1AL	protein_coding	836.763	912.916	1.09101	0.125663	0.844274	1	Up	No					PF00071	SM00175	PTHR24073
TRIAE_CS42_1AL_TGACv1_003365_AA0049390	TGACv1_scaffold_003365_1AL	protein_coding	2348.47	2325.74	0.990322	-0.0140299	0.980093	1	Down	No					PF06101		PTHR16166
TRIAE_CS42_1AL_TGACv1_003382_AA0049440	TGACv1_scaffold_003382_1AL	protein_coding	38.9192	40.0316	1.02858	0.0406575	0.997308	1	Up	No	W4ZNY5				PF03195		PTHR31301
TRIAE_CS42_1AL_TGACv1_003384_AA0049460	TGACv1_scaffold_003384_1AL	protein_coding	16.387	174.772	10.6653	3.41485	0.00671873	0.275559	Up	Yes	W4ZSV5				PF14497		PTHR11260
TRIAE_CS42_1AL_TGACv1_003385_AA0049470	TGACv1_scaffold_003385_1AL	protein_coding	5230.54	5277.34	1.00895	0.0128516	0.98072	1	Up	No					PF02933	SM01073	PTHR23078
TRIAE_CS42_1AL_TGACv1_003385_AA0049480	TGACv1_scaffold_003385_1AL	protein_coding	1093.84	1276.13	1.16666	0.222381	0.707951	1	Up	No					PF04765		PTHR12956
TRIAE_CS42_1AL_TGACv1_003398_AA0049520	TGACv1_scaffold_003398_1AL	protein_coding	421.966	333.922	0.791348	-0.337615	0.678374	1	Down	No	I3NV45	GO:0005634	nucleus	cellular_component	PF00125	SM00428	PTHR11426
TRIAE_CS42_1AL_TGACv1_003398_AA0049530	TGACv1_scaffold_003398_1AL	protein_coding	308.281	319.277	1.03567	0.0505602	0.956729	1	Up	No					PF00170	SM00338	PTHR22952
TRIAE_CS42_1AL_TGACv1_003406_AA0049560	TGACv1_scaffold_003406_1AL	protein_coding	1837.4	1478.24	0.80453	-0.313782	0.576245	1	Down	No					PF12036		PTHR14319
TRIAE_CS42_1AL_TGACv1_003408_AA0049580	TGACv1_scaffold_003408_1AL	protein_coding	181.282	146.457	0.807899	-0.307754	0.765679	1	Down	No					PF00646	SM00256	PTHR32133
TRIAE_CS42_1AL_TGACv1_003408_AA0049590	TGACv1_scaffold_003408_1AL	protein_coding	6627.53	4092.99	0.617574	-0.695317	0.18386	1	Down	No					PF06470	SM00968	PTHR18937
TRIAE_CS42_1AL_TGACv1_003410_AA0049600	TGACv1_scaffold_003410_1AL	protein_coding	920.747	870.932	0.945897	-0.0802444	0.900275	1	Down	No					PF03004		PTHR33063
TRIAE_CS42_1AL_TGACv1_003417_AA0049630	TGACv1_scaffold_003417_1AL	protein_coding	692.352	654.175	0.944859	-0.0818291	0.906381	1	Down	No							PTHR33304
TRIAE_CS42_1AL_TGACv1_003423_AA0049660	TGACv1_scaffold_003423_1AL	protein_coding	600.175	405.198	0.675133	-0.566756	0.446749	1	Down	No	W4ZN09	GO:0009507	chloroplast	cellular_component	PF04545		PTHR30603
TRIAE_CS42_1AL_TGACv1_003426_AA0049680	TGACv1_scaffold_003426_1AL	protein_coding	1115.34	1064.26	0.954196	-0.0676428	0.911981	1	Down	No	W4ZLU7	GO:0030131	clathrin adaptor complex	cellular_component	PF01217		PTHR10529
TRIAE_CS42_1AL_TGACv1_003426_AA0049690	TGACv1_scaffold_003426_1AL	protein_coding	382.023	292.914	0.766746	-0.38318	0.648633	1	Down	No					PF04434	SM00575	PTHR31669
TRIAE_CS42_1AL_TGACv1_003433_AA0049730	TGACv1_scaffold_003433_1AL	protein_coding	175.137	161.103	0.919871	-0.120497	0.910531	1	Down	No							PTHR31215
TRIAE_CS42_1AL_TGACv1_003438_AA0049800	TGACv1_scaffold_003438_1AL	protein_coding	5245.9	4780.36	0.911257	-0.134071	0.797038	1	Down	No	W4ZMV8	GO:0042578	phosphoric ester hydrolase activity	molecular_function	PF02383		PTHR11200
TRIAE_CS42_1AL_TGACv1_003440_AA0049810	TGACv1_scaffold_003440_1AL	protein_coding	55.3063	20.504	0.370736	-1.43154	0.258105	1	Down	No					PF07859		PTHR23024
TRIAE_CS42_1AL_TGACv1_003443_AA0049820	TGACv1_scaffold_003443_1AL	protein_coding	1361.15	1163.85	0.855047	-0.225924	0.700149	1	Down	No	W4ZNI2	GO:0003949	1-(5-phosphoribosyl)-5-[(5-phosphoribosylamino)methylideneamino]imidazole-4-carboxamide isomerase activity	molecular_function	PF00977		PTHR21235
TRIAE_CS42_1AL_TGACv1_003443_AA0049830	TGACv1_scaffold_003443_1AL	protein_coding	1017.02	1275.15	1.25381	0.326322	0.584551	1	Up	No	W5A2U5	GO:0006351	transcription, DNA-templated	biological_process	PF03876		PTHR12709
TRIAE_CS42_1AL_TGACv1_003443_AA0049840	TGACv1_scaffold_003443_1AL	protein_coding	242.733	220.662	0.909073	-0.137531	0.886318	1	Down	No					PF02361		PTHR33514
TRIAE_CS42_1AL_TGACv1_003444_AA0049870	TGACv1_scaffold_003444_1AL	protein_coding	827.546	583.876	0.705551	-0.503177	0.454705	1	Down	No					PF03145		PTHR10315
TRIAE_CS42_1AL_TGACv1_003458_AA0049930	TGACv1_scaffold_003458_1AL	protein_coding	17.4112	9.76381	0.560777	-0.834502	0.432728	1	Down	No					PF00917
TRIAE_CS42_1AL_TGACv1_003472_AA0049980	TGACv1_scaffold_003472_1AL	protein_coding	3433.09	696.16	0.20278	-2.30202	5.65e-05	0.00786938	Down	Yes					PF00012		PTHR19375
TRIAE_CS42_1AL_TGACv1_003485_AA0050010	TGACv1_scaffold_003485_1AL	protein_coding	2544.09	3001.4	1.17975	0.238485	0.653672	1	Up	No	W4ZPA5				PF07063	SM01150	PTHR31136
TRIAE_CS42_1AL_TGACv1_003486_AA0050020	TGACv1_scaffold_003486_1AL	protein_coding	16.387	244.095	14.8956	3.89682	0.0013388	0.0932848	Up	Yes	W4ZPC7	GO:0019953	sexual reproduction	biological_process	PF03330	SM00837	PTHR31692
TRIAE_CS42_1AL_TGACv1_003492_AA0050030	TGACv1_scaffold_003492_1AL	protein_coding	2266.53	1955.69	0.862856	-0.212808	0.696228	1	Down	No					PF16627		PTHR22870
TRIAE_CS42_1AL_TGACv1_003492_AA0050050	TGACv1_scaffold_003492_1AL	protein_coding	14.3387	5.85829	0.408566	-1.29136	0.163471	1	Down	No					PF01061	SM00382	PTHR19241
TRIAE_CS42_1AL_TGACv1_003503_AA0050090	TGACv1_scaffold_003503_1AL	protein_coding	26.6289	11.7166	0.439994	-1.18444	0.30505	1	Down	No	W4ZM60	GO:0016491	oxidoreductase activity	molecular_function	PF08030		PTHR11972
TRIAE_CS42_1AL_TGACv1_003503_AA0050100	TGACv1_scaffold_003503_1AL	protein_coding	20.4838	13.6693	0.667324	-0.58354	0.62314	1	Down	No	W4ZS19				PF13041		PTHR24015
TRIAE_CS42_1AL_TGACv1_003509_AA0050120	TGACv1_scaffold_003509_1AL	protein_coding	1979.76	2322.81	1.17328	0.230547	0.671654	1	Up	No					PF06972		PTHR12758
TRIAE_CS42_1AL_TGACv1_003518_AA0050170	TGACv1_scaffold_003518_1AL	protein_coding	230.443	278.269	1.20754	0.27207	0.766427	1	Up	No					PF04410		PTHR31633
TRIAE_CS42_1AL_TGACv1_003529_AA0050260	TGACv1_scaffold_003529_1AL	protein_coding	789.651	754.743	0.955793	-0.0652294	0.922602	1	Down	No					PF07837	SM01222	PTHR12234
TRIAE_CS42_1AL_TGACv1_003534_AA0050270	TGACv1_scaffold_003534_1AL	protein_coding	717.957	731.31	1.0186	0.0265843	0.970444	1	Up	No					PF07714		PTHR27001
TRIAE_CS42_1AL_TGACv1_003535_AA0050290	TGACv1_scaffold_003535_1AL	protein_coding	5.12095	41.008	8.00789	3.00142	0.0216186	0.526204	Up	Yes					PF06749		PTHR31769
TRIAE_CS42_1AL_TGACv1_003549_AA0050330	TGACv1_scaffold_003549_1AL	protein_coding	943.279	756.695	0.802197	-0.317972	0.619267	1	Down	No					PF02896		PTHR22931
TRIAE_CS42_1AL_TGACv1_003562_AA0050360	TGACv1_scaffold_003562_1AL	protein_coding	16.387	83.9688	5.1241	2.3573	0.0689919	0.870268	Up	No							PTHR26312
[truncated: 63,536 more rows]

## Sheet: Upregulated
Gene IDS	Chromosome/scaffold name	Gene biotype	baseMean Susceptible	baseMean Resistant	foldChange	log2FoldChange	P-value	FDR corrected P-value	Regulation	Significance	UniProtKB/TrEMBL ID	GO term accession	GO term name	GO domain	Pfam ID	SMART ID	PANTHER ID
TRIAE_CS42_1AL_TGACv1_000089_AA0002900	TGACv1_scaffold_000089_1AL	protein_coding	11.2661	116.189	10.3132	3.36642	0.0117455	0.383654	Up	Yes	W4ZN97	GO:0016620	oxidoreductase activity, acting on the aldehyde or oxo group of donors, NAD or NADP as acceptor	molecular_function	PF00171		PTHR11699
TRIAE_CS42_1AL_TGACv1_000099_AA0003250	TGACv1_scaffold_000099_1AL	protein_coding	2255.27	5332.02	2.36425	1.24138	0.019118	0.493268	Up	Yes	W4ZSM1	GO:0015979	photosynthesis	biological_process	PF03244		PTHR34787
TRIAE_CS42_1AL_TGACv1_000099_AA0003320	TGACv1_scaffold_000099_1AL	protein_coding	26.6289	190.394	7.1499	2.83792	0.0173349	0.469971	Up	Yes					PF04434		PTHR31669
TRIAE_CS42_1AL_TGACv1_000111_AA0003680	TGACv1_scaffold_000111_1AL	protein_coding	365.636	1003.72	2.74514	1.45688	0.034698	0.663848	Up	Yes					PF05199		PTHR10668
TRIAE_CS42_1AL_TGACv1_000124_AA0004070	TGACv1_scaffold_000124_1AL	protein_coding	90.1287	363.214	4.02995	2.01076	0.0372201	0.683399	Up	Yes					PF00854		PTHR11654
TRIAE_CS42_1AL_TGACv1_000138_AA0004380	TGACv1_scaffold_000138_1AL	protein_coding	28.6773	330.017	11.5079	3.52456	0.00135255	0.0937505	Up	Yes							PTHR36062
TRIAE_CS42_1AL_TGACv1_000157_AA0005000	TGACv1_scaffold_000157_1AL	protein_coding	712.836	2676.26	3.75438	1.90858	0.000951892	0.0720672	Up	Yes					PF03060		PTHR32332
TRIAE_CS42_1AL_TGACv1_000167_AA0005240	TGACv1_scaffold_000167_1AL	protein_coding	426.063	2065.05	4.84681	2.27704	0.000208519	0.0220665	Up	Yes					PF00403		PTHR22814
TRIAE_CS42_1AL_TGACv1_000229_AA0006730	TGACv1_scaffold_000229_1AL	protein_coding	6.14514	37.1025	6.0377	2.594	0.0387137	0.694564	Up	Yes					PF14226		PTHR10209
TRIAE_CS42_1AL_TGACv1_000300_AA0008290	TGACv1_scaffold_000300_1AL	protein_coding	47.1127	223.591	4.74588	2.24667	0.0425881	0.72274	Up	Yes					PF12710	SM00563	PTHR15486
TRIAE_CS42_1AL_TGACv1_000306_AA0008460	TGACv1_scaffold_000306_1AL	protein_coding	12.2903	125.953	10.2482	3.3573	0.0110439	0.369529	Up	Yes	W4ZRK3	GO:0016021	integral component of membrane	cellular_component	PF00909		PTHR11730
TRIAE_CS42_1AL_TGACv1_000368_AA0010420	TGACv1_scaffold_000368_1AL	protein_coding	100.371	462.805	4.61096	2.20507	0.0161593	0.452974	Up	Yes	W4ZMB0	GO:0016788	hydrolase activity, acting on ester bonds	molecular_function	PF00657		PTHR22835
TRIAE_CS42_1AL_TGACv1_000398_AA0011110	TGACv1_scaffold_000398_1AL	protein_coding	12.2903	143.528	11.6782	3.54574	0.00693668	0.280893	Up	Yes					PF00854		PTHR11654
TRIAE_CS42_1AL_TGACv1_000405_AA0011280	TGACv1_scaffold_000405_1AL	protein_coding	6.14514	77.1341	12.5521	3.64985	0.00985622	0.343854	Up	Yes					PF03106	SM00774	PTHR31221
TRIAE_CS42_1AL_TGACv1_000439_AA0012150	TGACv1_scaffold_000439_1AL	protein_coding	59.403	553.608	9.31953	3.22026	0.000589037	0.0502451	Up	Yes					PF06749		PTHR31769
TRIAE_CS42_1AL_TGACv1_000465_AA0012690	TGACv1_scaffold_000465_1AL	protein_coding	12.2903	290.962	23.6741	4.56524	0.000183534	0.0198829	Up	Yes					PF08100		PTHR11746
TRIAE_CS42_1AL_TGACv1_000490_AA0013350	TGACv1_scaffold_000490_1AL	protein_coding	12.2903	191.371	15.5709	3.96078	0.00206866	0.127656	Up	Yes						SM00269	PTHR37378
TRIAE_CS42_1AL_TGACv1_000490_AA0013360	TGACv1_scaffold_000490_1AL	protein_coding	67.5965	510.647	7.55434	2.91731	0.00187853	0.118814	Up	Yes	W4ZN48	GO:0005576	extracellular region	cellular_component		SM00269	PTHR37378
TRIAE_CS42_1AL_TGACv1_000490_AA0013370	TGACv1_scaffold_000490_1AL	protein_coding	215.08	1895.16	8.8114	3.13937	1.86e-06	0.000453518	Up	Yes	W4ZT34	GO:0005576	extracellular region	cellular_component		SM00269	PTHR37378
TRIAE_CS42_1AL_TGACv1_000492_AA0013390	TGACv1_scaffold_000492_1AL	protein_coding	478.297	1541.71	3.22333	1.68855	0.00714487	0.286276	Up	Yes					PF06203		PTHR31717
TRIAE_CS42_1AL_TGACv1_000546_AA0014390	TGACv1_scaffold_000546_1AL	protein_coding	172.064	554.585	3.22313	1.68846	0.0441411	0.73348	Up	Yes					PF14416		PTHR32285
TRIAE_CS42_1AL_TGACv1_000581_AA0015080	TGACv1_scaffold_000581_1AL	protein_coding	1012.92	2440.95	2.40981	1.26892	0.0248607	0.565164	Up	Yes					PF07983	SM00768	PTHR32227
TRIAE_CS42_1AL_TGACv1_000627_AA0016200	TGACv1_scaffold_000627_1AL	protein_coding	687.232	2084.57	3.03329	1.60088	0.00660175	0.272404	Up	Yes					PF00191	SM00335	PTHR10502
TRIAE_CS42_1AL_TGACv1_000696_AA0017290	TGACv1_scaffold_000696_1AL	protein_coding	14.3387	231.402	16.1384	4.01242	0.0012094	0.0868939	Up	Yes					PF00201		PTHR11926
TRIAE_CS42_1AL_TGACv1_000711_AA0017640	TGACv1_scaffold_000711_1AL	protein_coding	255.023	1294.68	5.07672	2.3439	0.000640683	0.0535107	Up	Yes					PF07732		PTHR11709
TRIAE_CS42_1AL_TGACv1_000720_AA0017860	TGACv1_scaffold_000720_1AL	protein_coding	10.2419	72.2522	7.05457	2.81856	0.0355466	0.671035	Up	Yes					PF04520		PTHR33083
TRIAE_CS42_1AL_TGACv1_000725_AA0017960	TGACv1_scaffold_000725_1AL	protein_coding	87.0562	496.002	5.69749	2.51033	0.00632605	0.265638	Up	Yes					PF13417		PTHR11260
TRIAE_CS42_1AL_TGACv1_000725_AA0017970	TGACv1_scaffold_000725_1AL	protein_coding	5.12095	123.024	24.0237	4.58638	0.00156687	0.10376	Up	Yes	W4ZSL7				PF13417		PTHR11260
TRIAE_CS42_1AL_TGACv1_000735_AA0018120	TGACv1_scaffold_000735_1AL	protein_coding	569.45	1441.14	2.53076	1.33957	0.031347	0.632403	Up	Yes	Q7DLM1	GO:0042972	licheninase activity	molecular_function	PF00332		PTHR32227
TRIAE_CS42_1AL_TGACv1_000756_AA0018510	TGACv1_scaffold_000756_1AL	protein_coding	1217.76	2642.09	2.16963	1.11745	0.0443856	0.735418	Up	Yes					PF05922		PTHR10795
TRIAE_CS42_1AL_TGACv1_000794_AA0019230	TGACv1_scaffold_000794_1AL	protein_coding	6.14514	35.1497	5.71992	2.516	0.0418174	0.714958	Up	Yes							PTHR33110
TRIAE_CS42_1AL_TGACv1_000811_AA0019540	TGACv1_scaffold_000811_1AL	protein_coding	365.636	1186.3	3.24449	1.69799	0.0113642	0.377754	Up	Yes
TRIAE_CS42_1AL_TGACv1_000878_AA0020870	TGACv1_scaffold_000878_1AL	protein_coding	245.806	859.216	3.49551	1.8055	0.0150389	0.436249	Up	Yes					PF00476	SM00490	PTHR10133
TRIAE_CS42_1AL_TGACv1_001038_AA0023930	TGACv1_scaffold_001038_1AL	protein_coding	426.063	1603.22	3.76287	1.91183	0.00247033	0.143361	Up	Yes					PF00657		PTHR22835
TRIAE_CS42_1AL_TGACv1_001075_AA0024550	TGACv1_scaffold_001075_1AL	protein_coding	45.0644	847.499	18.8064	4.23315	1.76e-06	0.000434073	Up	Yes	W4ZTW5	GO:0050832	defense response to fungus	biological_process	PF00967		PTHR22595
TRIAE_CS42_1AL_TGACv1_001127_AA0025460	TGACv1_scaffold_001127_1AL	protein_coding	146.459	939.279	6.41325	2.68105	0.000515343	0.0452265	Up	Yes					PF16499		PTHR11452
TRIAE_CS42_1AL_TGACv1_001129_AA0025500	TGACv1_scaffold_001129_1AL	protein_coding	8.19352	50.7718	6.19658	2.63147	0.0453856	0.739755	Up	Yes					PF13041		PTHR24015
TRIAE_CS42_1AL_TGACv1_001153_AA0026180	TGACv1_scaffold_001153_1AL	protein_coding	144.411	639.53	4.42854	2.14683	0.00999817	0.346895	Up	Yes					PF04749		PTHR15907
TRIAE_CS42_1AL_TGACv1_001221_AA0027180	TGACv1_scaffold_001221_1AL	protein_coding	219.177	1660.82	7.57756	2.92173	1.28e-05	0.00237236	Up	Yes					PF00182		PTHR22595
TRIAE_CS42_1AL_TGACv1_001225_AA0027290	TGACv1_scaffold_001225_1AL	protein_coding	482.394	1179.47	2.44503	1.28985	0.0476543	0.756248	Up	Yes					PF00582		PTHR31964
TRIAE_CS42_1AL_TGACv1_001252_AA0027800	TGACv1_scaffold_001252_1AL	protein_coding	303.16	1024.22	3.37849	1.75638	0.0123782	0.393742	Up	Yes							PTHR38527
TRIAE_CS42_1AL_TGACv1_001256_AA0027880	TGACv1_scaffold_001256_1AL	protein_coding	205.862	680.538	3.30579	1.725	0.0293563	0.612802	Up	Yes					PF07983	SM00768	PTHR32227
TRIAE_CS42_1AL_TGACv1_001362_AA0029390	TGACv1_scaffold_001362_1AL	protein_coding	15.3629	228.473	14.8718	3.89451	0.00158598	0.104752	Up	Yes	W4ZQL3				PF04450		PTHR33321
TRIAE_CS42_1AL_TGACv1_001379_AA0029610	TGACv1_scaffold_001379_1AL	protein_coding	295.991	1259.53	4.25531	2.08926	0.00210036	0.128673	Up	Yes					PF04419		PTHR13596
TRIAE_CS42_1AL_TGACv1_001416_AA0030250	TGACv1_scaffold_001416_1AL	protein_coding	28.6773	178.678	6.23063	2.63938	0.0268033	0.586687	Up	Yes					PF00847	SM00380	PTHR31190
TRIAE_CS42_1AL_TGACv1_001450_AA0030690	TGACv1_scaffold_001450_1AL	protein_coding	61.4514	407.151	6.62558	2.72805	0.00561617	0.247007	Up	Yes
TRIAE_CS42_1AL_TGACv1_001462_AA0030910	TGACv1_scaffold_001462_1AL	protein_coding	8.19352	78.1105	9.5332	3.25296	0.0179443	0.478231	Up	Yes					PF13855	SM00369	PTHR27004
TRIAE_CS42_1AL_TGACv1_001552_AA0032220	TGACv1_scaffold_001552_1AL	protein_coding	46.0886	603.404	13.0923	3.71064	8.72e-05	0.0110403	Up	Yes	W4ZQ30	GO:0006412	translation	biological_process	PF01247		PTHR10902
TRIAE_CS42_1AL_TGACv1_001642_AA0033350	TGACv1_scaffold_001642_1AL	protein_coding	63.4998	375.907	5.91981	2.56555	0.00992372	0.345256	Up	Yes					PF12698	SM00382	PTHR19229
TRIAE_CS42_1AL_TGACv1_001653_AA0033660	TGACv1_scaffold_001653_1AL	protein_coding	6.14514	54.6774	8.89766	3.15343	0.0207009	0.51337	Up	Yes							PTHR10593
TRIAE_CS42_1AL_TGACv1_001716_AA0034260	TGACv1_scaffold_001716_1AL	protein_coding	14.3387	161.103	11.2356	3.49	0.00659126	0.272119	Up	Yes	W4ZRP3	GO:0016021	integral component of membrane	cellular_component	PF04535		PTHR11615
TRIAE_CS42_1AL_TGACv1_001845_AA0035770	TGACv1_scaffold_001845_1AL	protein_coding	121.879	475.498	3.9014	1.96399	0.0280533	0.600533	Up	Yes					PF00320	SM00401	PTHR10071
TRIAE_CS42_1AL_TGACv1_001900_AA0036430	TGACv1_scaffold_001900_1AL	protein_coding	28.6773	232.379	8.10322	3.0185	0.00908321	0.327857	Up	Yes					PF13410		PTHR11260
TRIAE_CS42_1AL_TGACv1_001907_AA0036530	TGACv1_scaffold_001907_1AL	protein_coding	7.16933	61.512	8.57988	3.10096	0.0231172	0.54389	Up	Yes					PF13561		PTHR24322
TRIAE_CS42_1AL_TGACv1_002075_AA0038500	TGACv1_scaffold_002075_1AL	protein_coding	425.039	2419.47	5.69236	2.50903	3.48e-05	0.0053591	Up	Yes	Q41523				PF04450		PTHR33321
TRIAE_CS42_1AL_TGACv1_002075_AA0038510	TGACv1_scaffold_002075_1AL	protein_coding	16.387	240.19	14.6573	3.87355	0.00146398	0.0989267	Up	Yes	W4ZP46				PF04450		PTHR33321
TRIAE_CS42_1AL_TGACv1_002175_AA0039470	TGACv1_scaffold_002175_1AL	protein_coding	43.016	206.016	4.7893	2.25981	0.0453832	0.739755	Up	Yes					PF02701		PTHR31992
TRIAE_CS42_1AL_TGACv1_002192_AA0039630	TGACv1_scaffold_002192_1AL	protein_coding	53.2579	311.466	5.84825	2.54801	0.0146462	0.431669	Up	Yes					PF13855	SM00369	PTHR27000
TRIAE_CS42_1AL_TGACv1_002247_AA0040050	TGACv1_scaffold_002247_1AL	protein_coding	6.14514	48.8191	7.94434	2.98993	0.0253007	0.570135	Up	Yes					PF13639	SM00184	PTHR14155
TRIAE_CS42_1AL_TGACv1_002304_AA0040720	TGACv1_scaffold_002304_1AL	protein_coding	442.45	1348.38	3.04754	1.60764	0.012606	0.397663	Up	Yes					PF02458		PTHR31896
TRIAE_CS42_1AL_TGACv1_002418_AA0041710	TGACv1_scaffold_002418_1AL	protein_coding	20.4838	224.568	10.9632	3.45459	0.00401653	0.197934	Up	Yes					PF00011		PTHR11527
TRIAE_CS42_1AL_TGACv1_002519_AA0042680	TGACv1_scaffold_002519_1AL	protein_coding	154.653	610.238	3.94586	1.98034	0.0176301	0.473671	Up	Yes					PF04398		PTHR31676
TRIAE_CS42_1AL_TGACv1_002863_AA0045650	TGACv1_scaffold_002863_1AL	protein_coding	15.3629	144.504	9.40609	3.2336	0.0118353	0.385169	Up	Yes					PF02362	SM01019	PTHR31140
TRIAE_CS42_1AL_TGACv1_002899_AA0045980	TGACv1_scaffold_002899_1AL	protein_coding	2167.19	6051.61	2.79238	1.4815	0.00534953	0.24028	Up	Yes					PF01599	SM01402	PTHR10666
TRIAE_CS42_1AL_TGACv1_002908_AA0046230	TGACv1_scaffold_002908_1AL	protein_coding	30.7257	205.04	6.67324	2.73839	0.0189406	0.491519	Up	Yes	W4ZU89						PTHR34670
TRIAE_CS42_1AL_TGACv1_002910_AA0046270	TGACv1_scaffold_002910_1AL	protein_coding	129.048	1048.63	8.12592	3.02253	7.8e-05	0.0101418	Up	Yes					PF00704		PTHR11177
TRIAE_CS42_1AL_TGACv1_002955_AA0046720	TGACv1_scaffold_002955_1AL	protein_coding	14.3387	307.56	21.4497	4.42289	0.000205371	0.0218549	Up	Yes	W4ZPS8				PF13417		PTHR11260
TRIAE_CS42_1AL_TGACv1_003008_AA0047110	TGACv1_scaffold_003008_1AL	protein_coding	16.387	158.174	9.65237	3.27088	0.00998947	0.346895	Up	Yes					PF03016		PTHR11062
TRIAE_CS42_1AL_TGACv1_003078_AA0047540	TGACv1_scaffold_003078_1AL	protein_coding	3171.92	9137.95	2.88089	1.52652	0.00424843	0.205502	Up	Yes	W4ZU60	GO:0071555	cell wall organization	biological_process	PF14569		PTHR13301
TRIAE_CS42_1AL_TGACv1_003185_AA0048590	TGACv1_scaffold_003185_1AL	protein_coding	400.458	1283.94	3.20618	1.68086	0.0103988	0.35597	Up	Yes					PF13370	SM00271	PTHR24078
TRIAE_CS42_1AL_TGACv1_003384_AA0049460	TGACv1_scaffold_003384_1AL	protein_coding	16.387	174.772	10.6653	3.41485	0.00671873	0.275559	Up	Yes	W4ZSV5				PF14497		PTHR11260
TRIAE_CS42_1AL_TGACv1_003486_AA0050020	TGACv1_scaffold_003486_1AL	protein_coding	16.387	244.095	14.8956	3.89682	0.0013388	0.0932848	Up	Yes	W4ZPC7	GO:0019953	sexual reproduction	biological_process	PF03330	SM00837	PTHR31692
TRIAE_CS42_1AL_TGACv1_003535_AA0050290	TGACv1_scaffold_003535_1AL	protein_coding	5.12095	41.008	8.00789	3.00142	0.0216186	0.526204	Up	Yes					PF06749		PTHR31769
TRIAE_CS42_1AL_TGACv1_003565_AA0050400	TGACv1_scaffold_003565_1AL	protein_coding	30.7257	180.631	5.87881	2.55552	0.0307538	0.628356	Up	Yes	W4ZTA8	GO:0030247	polysaccharide binding	molecular_function	PF13947	SM00220	PTHR27005
TRIAE_CS42_1AL_TGACv1_003577_AA0050460	TGACv1_scaffold_003577_1AL	protein_coding	60.4272	289.985	4.79892	2.26271	0.0298906	0.619661	Up	Yes					PF07973	SM00863	PTHR11451
TRIAE_CS42_1AL_TGACv1_003859_AA0051790	TGACv1_scaffold_003859_1AL	protein_coding	350.273	933.42	2.66484	1.41405	0.0440004	0.732422	Up	Yes					PF12698	SM00382	PTHR19229
TRIAE_CS42_1AL_TGACv1_003885_AA0051840	TGACv1_scaffold_003885_1AL	protein_coding	14.3387	133.764	9.32892	3.22171	0.0130763	0.406882	Up	Yes					PF13417		PTHR11260
TRIAE_CS42_1AL_TGACv1_003952_AA0052010	TGACv1_scaffold_003952_1AL	protein_coding	77.8384	310.489	3.98889	1.99599	0.0469795	0.75059	Up	Yes					PF00657		PTHR22835
TRIAE_CS42_1AL_TGACv1_004186_AA0052720	TGACv1_scaffold_004186_1AL	protein_coding	2473.42	6003.77	2.42732	1.27936	0.0155672	0.444456	Up	Yes
TRIAE_CS42_1AL_TGACv1_004219_AA0052810	TGACv1_scaffold_004219_1AL	protein_coding	14.3387	94.709	6.60515	2.72359	0.0377259	0.68672	Up	Yes					PF14364		PTHR33098
TRIAE_CS42_1AL_TGACv1_004439_AA0053530	TGACv1_scaffold_004439_1AL	protein_coding	1046.72	2318.91	2.2154	1.14757	0.0426123	0.722755	Up	Yes							PTHR35299
TRIAE_CS42_1AL_TGACv1_004446_AA0053550	TGACv1_scaffold_004446_1AL	protein_coding	7.16933	61.512	8.57988	3.10096	0.0231172	0.54389	Up	Yes					PF13292	SM00861	PTHR11624
TRIAE_CS42_1AL_TGACv1_004538_AA0053790	TGACv1_scaffold_004538_1AL	protein_coding	7.16933	54.6774	7.62656	2.93103	0.0292291	0.612499	Up	Yes					PF07714	SM00220	PTHR27002
TRIAE_CS42_1AS_TGACv1_019005_AA0057800	TGACv1_scaffold_019005_1AS	protein_coding	19.4596	187.465	9.63355	3.26807	0.00793796	0.305757	Up	Yes
TRIAE_CS42_1AS_TGACv1_019020_AA0058200	TGACv1_scaffold_019020_1AS	protein_coding	65.5482	306.584	4.67723	2.22565	0.0298502	0.619542	Up	Yes					PF00249	SM00717	PTHR10641
TRIAE_CS42_1AS_TGACv1_019035_AA0058480	TGACv1_scaffold_019035_1AS	protein_coding	505.95	1257.58	2.48558	1.31358	0.0406842	0.707711	Up	Yes	W4ZX31	GO:0008889	glycerophosphodiester phosphodiesterase activity	molecular_function	PF03009		PTHR23344
TRIAE_CS42_1AS_TGACv1_019041_AA0058700	TGACv1_scaffold_019041_1AS	protein_coding	50.1853	248.001	4.9417	2.30501	0.0337815	0.656208	Up	Yes					PF00221		PTHR10362
TRIAE_CS42_1AS_TGACv1_019041_AA0058710	TGACv1_scaffold_019041_1AS	protein_coding	18.4354	183.56	9.9569	3.3157	0.00749785	0.295901	Up	Yes					PF00221		PTHR10362
TRIAE_CS42_1AS_TGACv1_019127_AA0061020	TGACv1_scaffold_019127_1AS	protein_coding	5.12095	24.4095	4.7666	2.25296	0.0417761	0.714958	Up	Yes					PF13921	SM00717	PTHR10641
TRIAE_CS42_1AS_TGACv1_019137_AA0061390	TGACv1_scaffold_019137_1AS	protein_coding	12.2903	382.741	31.1418	4.96078	2.16e-05	0.00368648	Up	Yes	W4ZZ08	GO:0005576	extracellular region	cellular_component	PF00228	SM00269	PTHR33479
TRIAE_CS42_1AS_TGACv1_019137_AA0061450	TGACv1_scaffold_019137_1AS	protein_coding	6.14514	37.1025	6.0377	2.594	0.0387137	0.694564	Up	Yes	W4ZWU1	GO:0005576	extracellular region	cellular_component	PF00228	SM00269	PTHR33479
TRIAE_CS42_1AS_TGACv1_019182_AA0062450	TGACv1_scaffold_019182_1AS	protein_coding	14.3387	147.434	10.2822	3.36208	0.00925225	0.331922	Up	Yes					PF00931		PTHR23155
TRIAE_CS42_1AS_TGACv1_019203_AA0063100	TGACv1_scaffold_019203_1AS	protein_coding	298.039	920.728	3.08928	1.62727	0.0232627	0.546131	Up	Yes					PF13947	SM00220	PTHR27009
TRIAE_CS42_1AS_TGACv1_019239_AA0063780	TGACv1_scaffold_019239_1AS	protein_coding	5337.05	13024.9	2.44047	1.28716	0.0174713	0.47157	Up	Yes	Q68HV5	GO:0046872	metal ion binding	molecular_function	PF01439		PTHR33543
TRIAE_CS42_1AS_TGACv1_019336_AA0065020	TGACv1_scaffold_019336_1AS	protein_coding	8.19352	49.7954	6.07742	2.60346	0.0470427	0.750867	Up	Yes						SM00479	PTHR30231
TRIAE_CS42_1AS_TGACv1_019378_AA0065800	TGACv1_scaffold_019378_1AS	protein_coding	377.926	2349.17	6.21596	2.63598	1.73e-05	0.00307874	Up	Yes							PTHR33920
TRIAE_CS42_1AS_TGACv1_019501_AA0067410	TGACv1_scaffold_019501_1AS	protein_coding	2719.22	5668.87	2.08474	1.05987	0.0440902	0.733133	Up	Yes					PF03949	SM01274	PTHR23406
TRIAE_CS42_1AS_TGACv1_019503_AA0067420	TGACv1_scaffold_019503_1AS	protein_coding	114.709	812.349	7.08181	2.82412	0.000530934	0.0463277	Up	Yes					PF03936		PTHR31225
TRIAE_CS42_1AS_TGACv1_019507_AA0067460	TGACv1_scaffold_019507_1AS	protein_coding	178.209	1098.43	6.16371	2.6238	0.000349479	0.0328729	Up	Yes					PF00543	SM00938	PTHR30115
TRIAE_CS42_1AS_TGACv1_019533_AA0067690	TGACv1_scaffold_019533_1AS	protein_coding	6.14514	41.008	6.67324	2.73839	0.0334083	0.651787	Up	Yes					PF08276	SM00473	PTHR27002
TRIAE_CS42_1AS_TGACv1_019570_AA0068550	TGACv1_scaffold_019570_1AS	protein_coding	57.3546	279.245	4.86874	2.28355	0.0301769	0.621752	Up	Yes					PF03106	SM00774	PTHR31221
TRIAE_CS42_1AS_TGACv1_019662_AA0069700	TGACv1_scaffold_019662_1AS	protein_coding	125.975	1006.65	7.99084	2.99835	0.000105456	0.0131053	Up	Yes							PTHR33065
TRIAE_CS42_1AS_TGACv1_019685_AA0069860	TGACv1_scaffold_019685_1AS	protein_coding	150.556	679.561	4.51368	2.1743	0.00802772	0.307096	Up	Yes					PF14226		PTHR10209
TRIAE_CS42_1AS_TGACv1_019798_AA0071520	TGACv1_scaffold_019798_1AS	protein_coding	10.2419	97.6381	9.5332	3.25296	0.0161327	0.452454	Up	Yes					PF13855	SM00369	PTHR27000
TRIAE_CS42_1AS_TGACv1_019907_AA0072710	TGACv1_scaffold_019907_1AS	protein_coding	10.2419	75.1814	7.34057	2.87589	0.0323346	0.642201	Up	Yes					PF01419	SM00915
TRIAE_CS42_1AS_TGACv1_019945_AA0073150	TGACv1_scaffold_019945_1AS	protein_coding	16.387	142.552	8.69905	3.12086	0.0145896	0.431126	Up	Yes	W4ZYF2				PF01657		PTHR32411
TRIAE_CS42_1AS_TGACv1_019995_AA0073690	TGACv1_scaffold_019995_1AS	protein_coding	330.813	1113.07	3.36466	1.75046	0.0106561	0.36116	Up	Yes	W4ZWM1	GO:0016021	integral component of membrane	cellular_component	PF01554		PTHR11206
TRIAE_CS42_1AS_TGACv1_020094_AA0074640	TGACv1_scaffold_020094_1AS	protein_coding	176.161	884.601	5.02156	2.32814	0.00237588	0.139811	Up	Yes					PF02789		PTHR11963
TRIAE_CS42_1AS_TGACv1_020114_AA0074820	TGACv1_scaffold_020114_1AS	protein_coding	70.6691	293.891	4.15869	2.05613	0.0445356	0.73637	Up	Yes					PF03171		PTHR10209
TRIAE_CS42_1AS_TGACv1_020217_AA0075760	TGACv1_scaffold_020217_1AS	protein_coding	14.3387	113.26	7.89894	2.98166	0.0224839	0.536287	Up	Yes					PF00931		PTHR23155
TRIAE_CS42_1AS_TGACv1_020268_AA0076130	TGACv1_scaffold_020268_1AS	protein_coding	20.4838	986.145	48.1427	5.58924	1.46e-09	1.17e-06	Up	Yes					PF00931		PTHR23155
TRIAE_CS42_1AS_TGACv1_020330_AA0076710	TGACv1_scaffold_020330_1AS	protein_coding	28.6773	191.371	6.67324	2.73839	0.020692	0.51337	Up	Yes	W4ZZ55	GO:0016021	integral component of membrane	cellular_component	PF03140		PTHR31549
TRIAE_CS42_1AS_TGACv1_020611_AA0078800	TGACv1_scaffold_020611_1AS	protein_coding	70.6691	370.048	5.23635	2.38856	0.0154947	0.443552	Up	Yes	W4ZY20	GO:0016887	ATPase activity	molecular_function	PF01061	SM00382	PTHR19241
TRIAE_CS42_1AS_TGACv1_020724_AA0079520	TGACv1_scaffold_020724_1AS	protein_coding	34.8225	216.757	6.22462	2.63799	0.0212671	0.521821	Up	Yes					PF13962	SM00248	PTHR24177
TRIAE_CS42_1AS_TGACv1_020846_AA0080170	TGACv1_scaffold_020846_1AS	protein_coding	102.419	412.033	4.02301	2.00828	0.0313153	0.632403	Up	Yes
TRIAE_CS42_1AS_TGACv1_021026_AA0080740	TGACv1_scaffold_021026_1AS	protein_coding	5.12095	115.213	22.4984	4.49175	0.00199246	0.123959	Up	Yes							PTHR33065
TRIAE_CS42_1AS_TGACv1_021456_AA0081750	TGACv1_scaffold_021456_1AS	protein_coding	153.629	573.136	3.73066	1.89943	0.0245166	0.56086	Up	Yes					PF00931		PTHR23155
TRIAE_CS42_1AS_TGACv1_022319_AA0082420	TGACv1_scaffold_022319_1AS	protein_coding	532.579	1295.66	2.4328	1.28262	0.0435893	0.729229	Up	Yes
TRIAE_CS42_1AS_TGACv1_024699_AA0082820	TGACv1_scaffold_024699_1AS	protein_coding	5.12095	33.197	6.48258	2.69657	0.0283018	0.602506	Up	Yes					PF00067		PTHR24298
TRIAE_CS42_1BL_TGACv1_030290_AA0085610	TGACv1_scaffold_030290_1BL	protein_coding	18.4354	135.717	7.36175	2.88005	0.0230276	0.5434	Up	Yes					PF07973	SM00863	PTHR11451
TRIAE_CS42_1BL_TGACv1_030293_AA0085660	TGACv1_scaffold_030293_1BL	protein_coding	15.3629	375.907	24.4686	4.61286	5.63e-05	0.00786938	Up	Yes	W5A7P9	GO:0016021	integral component of membrane	cellular_component	PF06749		PTHR31769
TRIAE_CS42_1BL_TGACv1_030317_AA0086530	TGACv1_scaffold_030317_1BL	protein_coding	8.19352	50.7718	6.19658	2.63147	0.0453856	0.739755	Up	Yes					PF00067		PTHR24296
TRIAE_CS42_1BL_TGACv1_030335_AA0087210	TGACv1_scaffold_030335_1BL	protein_coding	26.6289	167.938	6.30658	2.65686	0.0277386	0.597897	Up	Yes	W4ZZD9	GO:0016021	integral component of membrane	cellular_component	PF13639	SM00184	PTHR14155
TRIAE_CS42_1BL_TGACv1_030372_AA0088320	TGACv1_scaffold_030372_1BL	protein_coding	2805.26	6222.48	2.21815	1.14936	0.0291787	0.612285	Up	Yes					PF03552		PTHR13301
TRIAE_CS42_1BL_TGACv1_030373_AA0088370	TGACv1_scaffold_030373_1BL	protein_coding	7.16933	43.9372	6.12849	2.61553	0.0430974	0.727381	Up	Yes	W5A5I3						PTHR33735
TRIAE_CS42_1BL_TGACv1_030454_AA0091040	TGACv1_scaffold_030454_1BL	protein_coding	396.362	1490.93	3.76155	1.91133	0.00292521	0.161052	Up	Yes					PF03244		PTHR34787
TRIAE_CS42_1BL_TGACv1_030454_AA0091140	TGACv1_scaffold_030454_1BL	protein_coding	417.87	1437.23	3.43943	1.78217	0.00552487	0.245547	Up	Yes					PF03244		PTHR34787
TRIAE_CS42_1BL_TGACv1_030459_AA0091350	TGACv1_scaffold_030459_1BL	protein_coding	728.199	1943	2.66822	1.41588	0.0163856	0.457187	Up	Yes					PF02736	SM01132	PTHR13140
TRIAE_CS42_1BL_TGACv1_030462_AA0091490	TGACv1_scaffold_030462_1BL	protein_coding	230.443	1392.32	6.04193	2.59501	0.000152139	0.0173735	Up	Yes					PF07732		PTHR11709
TRIAE_CS42_1BL_TGACv1_030467_AA0091660	TGACv1_scaffold_030467_1BL	protein_coding	51.2095	415.938	8.12229	3.02189	0.0025012	0.144614	Up	Yes					PF10551	SM00575	PTHR31669
TRIAE_CS42_1BL_TGACv1_030469_AA0091810	TGACv1_scaffold_030469_1BL	protein_coding	99.3464	397.387	4.00001	2.00001	0.033624	0.654576	Up	Yes					PF08100		PTHR11746
TRIAE_CS42_1BL_TGACv1_030502_AA0092510	TGACv1_scaffold_030502_1BL	protein_coding	6.14514	37.1025	6.0377	2.594	0.0387137	0.694564	Up	Yes					PF13041		PTHR24015
TRIAE_CS42_1BL_TGACv1_030506_AA0092710	TGACv1_scaffold_030506_1BL	protein_coding	14.3387	122.048	8.51179	3.08946	0.0177598	0.47569	Up	Yes	W5A145	GO:0048544	recognition of pollen	biological_process	PF08276	SM00473	PTHR27002
TRIAE_CS42_1BL_TGACv1_030550_AA0093800	TGACv1_scaffold_030550_1BL	protein_coding	17.4112	128.882	7.40225	2.88796	0.0237228	0.55031	Up	Yes					PF01764		PTHR31403
TRIAE_CS42_1BL_TGACv1_030568_AA0094250	TGACv1_scaffold_030568_1BL	protein_coding	588.909	2795.38	4.74671	2.24693	0.000121695	0.014559	Up	Yes					PF04419		PTHR13596
TRIAE_CS42_1BL_TGACv1_030583_AA0094810	TGACv1_scaffold_030583_1BL	protein_coding	26.6289	147.434	5.53659	2.469	0.0429458	0.725985	Up	Yes
TRIAE_CS42_1BL_TGACv1_030651_AA0096920	TGACv1_scaffold_030651_1BL	protein_coding	6.14514	33.197	5.40215	2.43353	0.0453121	0.739755	Up	Yes					PF00583		PTHR23091
TRIAE_CS42_1BL_TGACv1_030691_AA0098000	TGACv1_scaffold_030691_1BL	protein_coding	690.304	1894.18	2.74398	1.45627	0.0141904	0.424585	Up	Yes					PF14368	SM00499	PTHR33214
TRIAE_CS42_1BL_TGACv1_030711_AA0098620	TGACv1_scaffold_030711_1BL	protein_coding	5.12095	31.2442	6.10125	2.6091	0.0304776	0.624724	Up	Yes					PF00201		PTHR11926
TRIAE_CS42_1BL_TGACv1_030748_AA0099740	TGACv1_scaffold_030748_1BL	protein_coding	6.14514	37.1025	6.0377	2.594	0.0387137	0.694564	Up	Yes					PF01476		PTHR33648
TRIAE_CS42_1BL_TGACv1_030757_AA0100060	TGACv1_scaffold_030757_1BL	protein_coding	8.19352	50.7718	6.19658	2.63147	0.0453856	0.739755	Up	Yes					PF00069	SM00220	PTHR27006
TRIAE_CS42_1BL_TGACv1_030768_AA0100370	TGACv1_scaffold_030768_1BL	protein_coding	1122.51	2687.98	2.39461	1.25979	0.0240793	0.554524	Up	Yes					PF00067		PTHR24298
TRIAE_CS42_1BL_TGACv1_030775_AA0100490	TGACv1_scaffold_030775_1BL	protein_coding	1205.47	3105.87	2.57648	1.3654	0.013404	0.410975	Up	Yes					PF00248		PTHR11732
TRIAE_CS42_1BL_TGACv1_030851_AA0102320	TGACv1_scaffold_030851_1BL	protein_coding	5.12095	153.292	29.9343	4.90373	0.000639004	0.053446	Up	Yes					PF03330	SM00837	PTHR31692
TRIAE_CS42_1BL_TGACv1_030886_AA0103090	TGACv1_scaffold_030886_1BL	protein_coding	210.983	752.79	3.56801	1.83512	0.0178449	0.477085	Up	Yes
TRIAE_CS42_1BL_TGACv1_030886_AA0103140	TGACv1_scaffold_030886_1BL	protein_coding	231.467	899.247	3.88499	1.95791	0.00825703	0.311864	Up	Yes					PF05916		PTHR12772
TRIAE_CS42_1BL_TGACv1_030886_AA0103180	TGACv1_scaffold_030886_1BL	protein_coding	359.491	1710.62	4.75845	2.25049	0.000406982	0.0373089	Up	Yes							PTHR10209
TRIAE_CS42_1BL_TGACv1_030908_AA0103520	TGACv1_scaffold_030908_1BL	protein_coding	238.636	897.294	3.76009	1.91077	0.00972284	0.341547	Up	Yes					PF00249	SM00717	PTHR10641
TRIAE_CS42_1BL_TGACv1_030930_AA0103950	TGACv1_scaffold_030930_1BL	protein_coding	15.3629	176.725	11.5034	3.52399	0.00540094	0.241876	Up	Yes	W5A515				PF13417		PTHR11260
TRIAE_CS42_1BL_TGACv1_030974_AA0104860	TGACv1_scaffold_030974_1BL	protein_coding	14.3387	118.142	8.23941	3.04254	0.0197091	0.500543	Up	Yes					PF04520		PTHR33083
TRIAE_CS42_1BL_TGACv1_031018_AA0105900	TGACv1_scaffold_031018_1BL	protein_coding	1290.48	2856.89	2.21382	1.14654	0.0376625	0.68672	Up	Yes
TRIAE_CS42_1BL_TGACv1_031026_AA0106070	TGACv1_scaffold_031026_1BL	protein_coding	20.4838	120.095	5.86292	2.55162	0.0432693	0.728417	Up	Yes					PF03106	SM00774	PTHR31282
TRIAE_CS42_1BL_TGACv1_031032_AA0106310	TGACv1_scaffold_031032_1BL	protein_coding	51.2095	842.617	16.4543	4.04039	3.98e-06	0.000875426	Up	Yes					PF00182		PTHR22595
TRIAE_CS42_1BL_TGACv1_031033_AA0106350	TGACv1_scaffold_031033_1BL	protein_coding	1348.86	3030.69	2.24685	1.16791	0.0332918	0.651351	Up	Yes					PF02469	SM00554	PTHR32077
TRIAE_CS42_1BL_TGACv1_031037_AA0106440	TGACv1_scaffold_031037_1BL	protein_coding	2146.7	5004.93	2.33145	1.22123	0.0213601	0.522835	Up	Yes					PF03330	SM00837	PTHR31692
TRIAE_CS42_1BL_TGACv1_031048_AA0106690	TGACv1_scaffold_031048_1BL	protein_coding	96.2739	517.482	5.3751	2.42629	0.0072366	0.28919	Up	Yes					PF10431	SM01086	PTHR11638
TRIAE_CS42_1BL_TGACv1_031063_AA0107020	TGACv1_scaffold_031063_1BL	protein_coding	6.14514	33.197	5.40215	2.43353	0.0453121	0.739755	Up	Yes							PTHR11926
TRIAE_CS42_1BL_TGACv1_031094_AA0107420	TGACv1_scaffold_031094_1BL	protein_coding	89.1045	401.293	4.50362	2.17108	0.0223823	0.534533	Up	Yes					PF13855	SM00369	PTHR23155
TRIAE_CS42_1BL_TGACv1_031095_AA0107470	TGACv1_scaffold_031095_1BL	protein_coding	258.096	728.38	2.82213	1.49678	0.0493174	0.76319	Up	Yes					PF01247		PTHR10902
TRIAE_CS42_1BL_TGACv1_031101_AA0107730	TGACv1_scaffold_031101_1BL	protein_coding	6.14514	72.2522	11.7576	3.55552	0.0115527	0.379562	Up	Yes	W4ZZI6						PTHR33086
TRIAE_CS42_1BL_TGACv1_031145_AA0108610	TGACv1_scaffold_031145_1BL	protein_coding	12.2903	111.307	9.05654	3.17896	0.0165361	0.459341	Up	Yes	W5A636	GO:0051537	2 iron, 2 sulfur cluster binding	molecular_function	PF01592		PTHR10093
TRIAE_CS42_1BL_TGACv1_031149_AA0108710	TGACv1_scaffold_031149_1BL	protein_coding	402.507	1657.9	4.11893	2.04227	0.00123869	0.0882485	Up	Yes					PF00476	SM00490	PTHR10133
TRIAE_CS42_1BL_TGACv1_031152_AA0108780	TGACv1_scaffold_031152_1BL	protein_coding	18.4354	139.623	7.5736	2.92098	0.0209613	0.517321	Up	Yes					PF00201		PTHR11926
TRIAE_CS42_1BL_TGACv1_031160_AA0108950	TGACv1_scaffold_031160_1BL	protein_coding	111.637	431.561	3.86576	1.95075	0.0334346	0.652051	Up	Yes					PF00854		PTHR11654
TRIAE_CS42_1BL_TGACv1_031170_AA0109120	TGACv1_scaffold_031170_1BL	protein_coding	6.14514	224.568	36.5439	5.19156	0.00013488	0.0157888	Up	Yes	W5A8X1				PF08787		PTHR33681
TRIAE_CS42_1BL_TGACv1_031235_AA0110070	TGACv1_scaffold_031235_1BL	protein_coding	231.467	761.577	3.29022	1.71818	0.024671	0.562195	Up	Yes					PF00320	SM00401	PTHR10071
TRIAE_CS42_1BL_TGACv1_031247_AA0110320	TGACv1_scaffold_031247_1BL	protein_coding	240.685	1610.05	6.68947	2.74189	3.91e-05	0.00589139	Up	Yes						SM00269	PTHR37378
TRIAE_CS42_1BL_TGACv1_031247_AA0110350	TGACv1_scaffold_031247_1BL	protein_coding	91.1529	1131.63	12.4146	3.63396	3.14e-06	0.000716333	Up	Yes	W5A5S8	GO:0005576	extracellular region	cellular_component		SM00269	PTHR37378
TRIAE_CS42_1BL_TGACv1_031291_AA0110890	TGACv1_scaffold_031291_1BL	protein_coding	37.895	279.245	7.36891	2.88145	0.00866544	0.31975	Up	Yes					PF01095		PTHR31707
TRIAE_CS42_1BL_TGACv1_031341_AA0111980	TGACv1_scaffold_031341_1BL	protein_coding	3158.6	6606.2	2.09149	1.06453	0.0429788	0.726381	Up	Yes					PF02212	SM00302	PTHR11566
TRIAE_CS42_1BL_TGACv1_031417_AA0113610	TGACv1_scaffold_031417_1BL	protein_coding	154.653	704.947	4.55826	2.18848	0.0070427	0.283677	Up	Yes	W5A2N8				PF13374	SM00028	PTHR36326
TRIAE_CS42_1BL_TGACv1_031433_AA0113940	TGACv1_scaffold_031433_1BL	protein_coding	538.724	2563	4.75754	2.25022	0.000144372	0.0166945	Up	Yes					PF00450		PTHR11802
TRIAE_CS42_1BL_TGACv1_031433_AA0113960	TGACv1_scaffold_031433_1BL	protein_coding	135.193	563.372	4.16717	2.05907	0.0165361	0.459341	Up	Yes					PF01408		PTHR22604
TRIAE_CS42_1BL_TGACv1_031480_AA0114870	TGACv1_scaffold_031480_1BL	protein_coding	244.781	848.475	3.46626	1.79338	0.0160276	0.452004	Up	Yes					PF14416		PTHR32285
TRIAE_CS42_1BL_TGACv1_031638_AA0117630	TGACv1_scaffold_031638_1BL	protein_coding	59.403	288.032	4.84878	2.27762	0.0292678	0.612802	Up	Yes					PF13561		PTHR24322
TRIAE_CS42_1BL_TGACv1_031675_AA0118530	TGACv1_scaffold_031675_1BL	protein_coding	45.0644	380.789	8.44989	3.07893	0.00273171	0.154306	Up	Yes	W5A1J8						PTHR31215
TRIAE_CS42_1BL_TGACv1_031753_AA0120080	TGACv1_scaffold_031753_1BL	protein_coding	29.7015	173.796	5.85141	2.54879	0.0323822	0.642241	Up	Yes					PF00847	SM00380	PTHR31190
TRIAE_CS42_1BL_TGACv1_031874_AA0122100	TGACv1_scaffold_031874_1BL	protein_coding	619.635	1662.78	2.68348	1.4241	0.0189658	0.491519	Up	Yes					PF04419		PTHR13596
TRIAE_CS42_1BL_TGACv1_031917_AA0122760	TGACv1_scaffold_031917_1BL	protein_coding	7.16933	102.52	14.2998	3.83792	0.00619099	0.263899	Up	Yes					PF00909		PTHR11730
TRIAE_CS42_1BL_TGACv1_031955_AA0123410	TGACv1_scaffold_031955_1BL	protein_coding	66.5724	343.686	5.1626	2.3681	0.0184321	0.484441	Up	Yes					PF00657		PTHR22835
TRIAE_CS42_1BL_TGACv1_031957_AA0123490	TGACv1_scaffold_031957_1BL	protein_coding	26.6289	164.032	6.15992	2.62291	0.0301271	0.621391	Up	Yes					PF02701		PTHR31992
TRIAE_CS42_1BL_TGACv1_031993_AA0123970	TGACv1_scaffold_031993_1BL	protein_coding	6.14514	53.701	8.73877	3.12743	0.0213983	0.522835	Up	Yes					PF07714	SM00220	PTHR27002
TRIAE_CS42_1BL_TGACv1_032010_AA0124150	TGACv1_scaffold_032010_1BL	protein_coding	9.21771	116.189	12.605	3.65593	0.00732087	0.291334	Up	Yes					PF02365		PTHR31719
TRIAE_CS42_1BL_TGACv1_032139_AA0125880	TGACv1_scaffold_032139_1BL	protein_coding	6.14514	251.906	40.9928	5.3573	6.41e-05	0.00869253	Up	Yes	W5A1F2				PF04398
TRIAE_CS42_1BL_TGACv1_032156_AA0126120	TGACv1_scaffold_032156_1BL	protein_coding	673.917	2062.12	3.0599	1.61348	0.00631602	0.265588	Up	Yes					PF00191	SM00335	PTHR10502
TRIAE_CS42_1BL_TGACv1_032156_AA0126140	TGACv1_scaffold_032156_1BL	protein_coding	5.12095	33.197	6.48258	2.69657	0.0283018	0.602506	Up	Yes					PF08276	SM00473	PTHR27002
TRIAE_CS42_1BL_TGACv1_032172_AA0126330	TGACv1_scaffold_032172_1BL	protein_coding	6.14514	65.4175	10.6454	3.41216	0.0144592	0.428943	Up	Yes					PF14368	SM00499	PTHR33044
TRIAE_CS42_1BL_TGACv1_032244_AA0127380	TGACv1_scaffold_032244_1BL	protein_coding	738.441	1860.98	2.52015	1.33351	0.0241314	0.555051	Up	Yes					PF07732		PTHR11709
TRIAE_CS42_1BL_TGACv1_032451_AA0130030	TGACv1_scaffold_032451_1BL	protein_coding	12.2903	76.1577	6.19658	2.63147	0.0468273	0.750263	Up	Yes					PF02453		PTHR10994
TRIAE_CS42_1BL_TGACv1_032476_AA0130290	TGACv1_scaffold_032476_1BL	protein_coding	393.289	1194.11	3.03623	1.60228	0.0159447	0.450669	Up	Yes					PF00332		PTHR32227
TRIAE_CS42_1BL_TGACv1_032487_AA0130400	TGACv1_scaffold_032487_1BL	protein_coding	666.748	1881.49	2.82189	1.49666	0.012019	0.388325	Up	Yes
TRIAE_CS42_1BL_TGACv1_032595_AA0131770	TGACv1_scaffold_032595_1BL	protein_coding	368.708	1248.79	3.38694	1.75998	0.00809907	0.308893	Up	Yes					PF14368	SM00499	PTHR33214
TRIAE_CS42_1BL_TGACv1_032601_AA0131890	TGACv1_scaffold_032601_1BL	protein_coding	201.765	952.948	4.72305	2.23972	0.00261801	0.149213	Up	Yes							PTHR31723
TRIAE_CS42_1BL_TGACv1_032655_AA0132440	TGACv1_scaffold_032655_1BL	protein_coding	22.5322	141.575	6.28325	2.65151	0.0326841	0.645293	Up	Yes	A0A077RYQ1	GO:0009579	thylakoid	cellular_component	PF15511	SM00417	PTHR10484
TRIAE_CS42_1BL_TGACv1_032679_AA0132810	TGACv1_scaffold_032679_1BL	protein_coding	10.2419	73.2286	7.1499	2.83792	0.0344376	0.662258	Up	Yes					PF08276	SM00220	PTHR27002
TRIAE_CS42_1BL_TGACv1_032710_AA0133210	TGACv1_scaffold_032710_1BL	protein_coding	1018.04	2467.32	2.42358	1.27714	0.023798	0.551216	Up	Yes					PF01599	SM01402	PTHR10666
TRIAE_CS42_1BL_TGACv1_032864_AA0134920	TGACv1_scaffold_032864_1BL	protein_coding	48.1369	384.694	7.99166	2.9985	0.00325758	0.172246	Up	Yes							PTHR10992
TRIAE_CS42_1BL_TGACv1_032894_AA0135160	TGACv1_scaffold_032894_1BL	protein_coding	118.806	810.396	6.82117	2.77002	0.000652203	0.0541756	Up	Yes
TRIAE_CS42_1BL_TGACv1_033075_AA0136780	TGACv1_scaffold_033075_1BL	protein_coding	492.635	1399.15	2.84014	1.50596	0.0175302	0.471999	Up	Yes					PF00657		PTHR22835
TRIAE_CS42_1BL_TGACv1_033111_AA0137110	TGACv1_scaffold_033111_1BL	protein_coding	35.8467	583.876	16.2882	4.02575	3.62e-05	0.00553538	Up	Yes	W5A162	GO:0008168	methyltransferase activity	molecular_function	PF03492		PTHR31009
TRIAE_CS42_1BL_TGACv1_033339_AA0138850	TGACv1_scaffold_033339_1BL	protein_coding	4000.49	8370.52	2.09237	1.06514	0.0437096	0.730176	Up	Yes					PF00313	SM00357	PTHR11544
TRIAE_CS42_1BL_TGACv1_033423_AA0139330	TGACv1_scaffold_033423_1BL	protein_coding	384.071	1134.56	2.95402	1.56268	0.0200631	0.50543	Up	Yes					PF00293		PTHR10885
TRIAE_CS42_1BL_TGACv1_033598_AA0140580	TGACv1_scaffold_033598_1BL	protein_coding	91.1529	514.553	5.64494	2.49696	0.00603476	0.259273	Up	Yes					PF16499		PTHR11452
TRIAE_CS42_1BL_TGACv1_035130_AA0146220	TGACv1_scaffold_035130_1BL	protein_coding	482.394	2078.72	4.30917	2.10741	0.000519094	0.0454509	Up	Yes	S5TTF6	GO:0046872	metal ion binding	molecular_function	PF00403		PTHR22814
TRIAE_CS42_1BS_TGACv1_049344_AA0149490	TGACv1_scaffold_049344_1BS	protein_coding	10.2419	66.3939	6.48258	2.69657	0.0431185	0.727381	Up	Yes	W5AAV5	GO:0016758	transferase activity, transferring hexosyl groups	molecular_function	PF00201		PTHR11926
TRIAE_CS42_1BS_TGACv1_049346_AA0149570	TGACv1_scaffold_049346_1BS	protein_coding	7.16933	84.9452	11.8484	3.56662	0.0107327	0.362786	Up	Yes							PTHR33087
TRIAE_CS42_1BS_TGACv1_049347_AA0149660	TGACv1_scaffold_049347_1BS	protein_coding	7.16933	177.701	24.7863	4.63147	0.000720124	0.0582902	Up	Yes					PF00931		PTHR23155
TRIAE_CS42_1BS_TGACv1_049347_AA0149720	TGACv1_scaffold_049347_1BS	protein_coding	17.4112	282.174	16.2064	4.0185	0.000685795	0.0561687	Up	Yes					PF00931		PTHR23155
TRIAE_CS42_1BS_TGACv1_049347_AA0149760	TGACv1_scaffold_049347_1BS	protein_coding	26.6289	200.158	7.51656	2.91007	0.0141612	0.424212	Up	Yes					PF00931		PTHR23155
TRIAE_CS42_1BS_TGACv1_049361_AA0150630	TGACv1_scaffold_049361_1BS	protein_coding	63.4998	378.836	5.96594	2.57675	0.00951276	0.337371	Up	Yes							PTHR32133
TRIAE_CS42_1BS_TGACv1_049367_AA0150820	TGACv1_scaffold_049367_1BS	protein_coding	51.2095	862.145	16.8356	4.07345	2.98e-06	0.000681836	Up	Yes					PF10604		PTHR31213
TRIAE_CS42_1BS_TGACv1_049377_AA0151180	TGACv1_scaffold_049377_1BS	protein_coding	32.7741	272.41	8.31176	3.05515	0.00625958	0.265041	Up	Yes					PF14365		PTHR31589
TRIAE_CS42_1BS_TGACv1_049380_AA0151300	TGACv1_scaffold_049380_1BS	protein_coding	362.563	1633.49	4.50538	2.17165	0.000689202	0.0563871	Up	Yes					PF00069	SM00220	PTHR27009
TRIAE_CS42_1BS_TGACv1_049380_AA0151360	TGACv1_scaffold_049380_1BS	protein_coding	15.3629	244.095	15.8887	3.98993	0.00110248	0.080273	Up	Yes	W5ABB3	GO:0043531	ADP binding	molecular_function	PF00931		PTHR23155
TRIAE_CS42_1BS_TGACv1_049385_AA0151630	TGACv1_scaffold_049385_1BS	protein_coding	162.846	622.931	3.82527	1.93556	0.019192	0.494325	Up	Yes
TRIAE_CS42_1BS_TGACv1_049399_AA0152240	TGACv1_scaffold_049399_1BS	protein_coding	529.506	1418.68	2.67925	1.42183	0.0236052	0.549595	Up	Yes					PF04802		PTHR23318
TRIAE_CS42_1BS_TGACv1_049401_AA0152360	TGACv1_scaffold_049401_1BS	protein_coding	6.14514	476.474	77.5367	6.27681	2e-07	6.94e-05	Up	Yes	W5A9G9	GO:0016747	transferase activity, transferring acyl groups other than amino-acyl groups	molecular_function	PF02458		PTHR31147
TRIAE_CS42_1BS_TGACv1_049405_AA0152490	TGACv1_scaffold_049405_1BS	protein_coding	725.127	2193.93	3.02558	1.59721	0.00628381	0.265278	Up	Yes	W5A990	GO:0016021	integral component of membrane	cellular_component	PF00335		PTHR32191
TRIAE_CS42_1BS_TGACv1_049411_AA0152770	TGACv1_scaffold_049411_1BS	protein_coding	38.9192	340.757	8.75549	3.13019	0.00319682	0.169505	Up	Yes
TRIAE_CS42_1BS_TGACv1_049414_AA0152840	TGACv1_scaffold_049414_1BS	protein_coding	258.096	817.231	3.16639	1.66284	0.0256822	0.572548	Up	Yes					PF03151		PTHR11132
TRIAE_CS42_1BS_TGACv1_049417_AA0152890	TGACv1_scaffold_049417_1BS	protein_coding	585.837	2064.07	3.52329	1.81692	0.00236691	0.139391	Up	Yes					PF04059	SM00360	PTHR24012
TRIAE_CS42_1BS_TGACv1_049430_AA0153280	TGACv1_scaffold_049430_1BS	protein_coding	416.845	1633.49	3.91869	1.97037	0.00180486	0.115596	Up	Yes					PF01532		PTHR11742
TRIAE_CS42_1BS_TGACv1_049437_AA0153690	TGACv1_scaffold_049437_1BS	protein_coding	3346.03	9841.92	2.94137	1.55649	0.00365788	0.18602	Up	Yes					PF00155		PTHR11751
TRIAE_CS42_1BS_TGACv1_049439_AA0153720	TGACv1_scaffold_049439_1BS	protein_coding	34.8225	265.576	7.62656	2.93103	0.00856593	0.318496	Up	Yes					PF00300	SM00855	PTHR23029
TRIAE_CS42_1BS_TGACv1_049465_AA0154210	TGACv1_scaffold_049465_1BS	protein_coding	28.6773	279.245	9.73749	3.28355	0.00361061	0.184627	Up	Yes					PF13855		PTHR27000
TRIAE_CS42_1BS_TGACv1_049465_AA0154230	TGACv1_scaffold_049465_1BS	protein_coding	112.661	600.474	5.32993	2.41412	0.00530014	0.23865	Up	Yes							PTHR12626
TRIAE_CS42_1BS_TGACv1_049467_AA0154290	TGACv1_scaffold_049467_1BS	protein_coding	99.3464	504.789	5.0811	2.34514	0.009506	0.337371	Up	Yes					PF00759		PTHR22298
TRIAE_CS42_1BS_TGACv1_049467_AA0154300	TGACv1_scaffold_049467_1BS	protein_coding	124.951	605.356	4.84474	2.27642	0.00776822	0.302646	Up	Yes					PF00202		PTHR11986
TRIAE_CS42_1BS_TGACv1_049473_AA0154380	TGACv1_scaffold_049473_1BS	protein_coding	553.063	1576.86	2.85113	1.51154	0.0143244	0.426954	Up	Yes					PF03062		PTHR13285
TRIAE_CS42_1BS_TGACv1_049480_AA0154550	TGACv1_scaffold_049480_1BS	protein_coding	216.104	1211.69	5.60697	2.48722	0.000430512	0.0391827	Up	Yes					PF02458		PTHR31147
TRIAE_CS42_1BS_TGACv1_049491_AA0154760	TGACv1_scaffold_049491_1BS	protein_coding	6.14514	31.2442	5.08438	2.34607	0.0493393	0.76319	Up	Yes	W5AA06						PTHR31439
TRIAE_CS42_1BS_TGACv1_049494_AA0154790	TGACv1_scaffold_049494_1BS	protein_coding	8.19352	446.206	54.4584	5.76708	1.14e-06	0.000298226	Up	Yes					PF12776	SM00356	PTHR31704
TRIAE_CS42_1BS_TGACv1_049494_AA0154880	TGACv1_scaffold_049494_1BS	protein_coding	28.6773	150.363	5.24326	2.39046	0.0481891	0.758846	Up	Yes					PF04564	SM00504	PTHR22904
TRIAE_CS42_1BS_TGACv1_049498_AA0155020	TGACv1_scaffold_049498_1BS	protein_coding	24.5806	835.782	34.0018	5.08754	6.45e-08	2.62e-05	Up	Yes	W5A9K0	GO:0043531	ADP binding	molecular_function	PF00931		PTHR23155
TRIAE_CS42_1BS_TGACv1_049503_AA0155130	TGACv1_scaffold_049503_1BS	protein_coding	20.4838	289.009	14.1091	3.81856	0.00100023	0.0746861	Up	Yes							PTHR35315
TRIAE_CS42_1BS_TGACv1_049515_AA0155530	TGACv1_scaffold_049515_1BS	protein_coding	5.12095	38.0789	7.4359	2.89451	0.0238543	0.551847	Up	Yes					PF00295	SM00710	PTHR31375
TRIAE_CS42_1BS_TGACv1_049515_AA0155540	TGACv1_scaffold_049515_1BS	protein_coding	324.668	1003.72	3.09152	1.62832	0.0198864	0.503869	Up	Yes					PF00085		PTHR10438
TRIAE_CS42_1BS_TGACv1_049517_AA0155580	TGACv1_scaffold_049517_1BS	protein_coding	35.8467	193.323	5.39307	2.43111	0.035715	0.672785	Up	Yes						SM00249	PTHR34835
TRIAE_CS42_1BS_TGACv1_049521_AA0155650	TGACv1_scaffold_049521_1BS	protein_coding	129.048	585.829	4.53962	2.18257	0.0109039	0.366295	Up	Yes	W5AAQ9				PF00035	SM00358	PTHR10910
TRIAE_CS42_1BS_TGACv1_049533_AA0156060	TGACv1_scaffold_049533_1BS	protein_coding	2473.42	6410.92	2.59193	1.37402	0.00950476	0.337371	Up	Yes					PF01749	SM00185	PTHR23316
TRIAE_CS42_1BS_TGACv1_049534_AA0156080	TGACv1_scaffold_049534_1BS	protein_coding	1696.06	5880.74	3.4673	1.79381	0.000853947	0.0667095	Up	Yes	Q5EWZ1	GO:0005524	ATP binding	molecular_function	PF00022	SM00268	PTHR11937
TRIAE_CS42_1BS_TGACv1_049541_AA0156270	TGACv1_scaffold_049541_1BS	protein_coding	29.7015	717.64	24.1617	4.59465	1.46e-06	0.000373344	Up	Yes	W5A9N3						PTHR21588
TRIAE_CS42_1BS_TGACv1_049546_AA0156530	TGACv1_scaffold_049546_1BS	protein_coding	1037.5	2526.87	2.43553	1.28424	0.0226545	0.53838	Up	Yes					PF01556		PTHR24078
TRIAE_CS42_1BS_TGACv1_049553_AA0156690	TGACv1_scaffold_049553_1BS	protein_coding	673.917	2191	3.25114	1.70095	0.00382082	0.19164	Up	Yes	W5AKQ3	GO:0006396	RNA processing	biological_process	PF00076	SM00360	PTHR23139
TRIAE_CS42_1BS_TGACv1_049553_AA0156720	TGACv1_scaffold_049553_1BS	protein_coding	239.66	831.877	3.47106	1.79538	0.0165633	0.459341	Up	Yes					PF05641	SM00743	PTHR36805
TRIAE_CS42_1BS_TGACv1_049558_AA0156820	TGACv1_scaffold_049558_1BS	protein_coding	186.403	3578.44	19.1974	4.26284	1.58e-11	2.03e-08	Up	Yes
TRIAE_CS42_1BS_TGACv1_049560_AA0156890	TGACv1_scaffold_049560_1BS	protein_coding	2684.4	5926.63	2.2078	1.14261	0.0301933	0.621752	Up	Yes					PF14569		PTHR13301
TRIAE_CS42_1BS_TGACv1_049567_AA0157010	TGACv1_scaffold_049567_1BS	protein_coding	607.345	2342.34	3.85669	1.94736	0.000966384	0.0728022	Up	Yes					PF13246	SM00831	PTHR24093
TRIAE_CS42_1BS_TGACv1_049567_AA0157020	TGACv1_scaffold_049567_1BS	protein_coding	54.2821	292.914	5.39615	2.43193	0.0207558	0.51442	Up	Yes					PF07887		PTHR31713
TRIAE_CS42_1BS_TGACv1_049580_AA0157170	TGACv1_scaffold_049580_1BS	protein_coding	93.2013	841.641	9.03035	3.17478	0.000122376	0.0146175	Up	Yes							PTHR33065
TRIAE_CS42_1BS_TGACv1_049599_AA0157480	TGACv1_scaffold_049599_1BS	protein_coding	183.33	2271.06	12.3878	3.63085	2.82e-08	1.31e-05	Up	Yes					PF03360		PTHR10896
TRIAE_CS42_1BS_TGACv1_049609_AA0157780	TGACv1_scaffold_049609_1BS	protein_coding	584.813	1529.01	2.61454	1.38655	0.0244246	0.559933	Up	Yes	A0A096UKR2				PF13460		PTHR14194
TRIAE_CS42_1BS_TGACv1_049609_AA0157870	TGACv1_scaffold_049609_1BS	protein_coding	58.3788	259.717	4.44883	2.15343	0.0427341	0.724016	Up	Yes					PF07019		PTHR12906
TRIAE_CS42_1BS_TGACv1_049610_AA0157920	TGACv1_scaffold_049610_1BS	protein_coding	82.9594	395.434	4.7666	2.25296	0.0189406	0.491519	Up	Yes					PF02536	SM00733	PTHR13068
TRIAE_CS42_1BS_TGACv1_049611_AA0157970	TGACv1_scaffold_049611_1BS	protein_coding	81.9352	429.608	5.24326	2.39046	0.0116874	0.382646	Up	Yes					PF13855	SM00369	PTHR23155
TRIAE_CS42_1BS_TGACv1_049619_AA0158260	TGACv1_scaffold_049619_1BS	protein_coding	257.072	778.176	3.02708	1.59793	0.0337116	0.655519	Up	Yes					PF05965	SM00558	PTHR10694
TRIAE_CS42_1BS_TGACv1_049635_AA0158560	TGACv1_scaffold_049635_1BS	protein_coding	9.21771	558.49	60.5888	5.92098	1.35e-07	5.01e-05	Up	Yes					PF00249	SM00717	PTHR10641
TRIAE_CS42_1BS_TGACv1_049639_AA0158640	TGACv1_scaffold_049639_1BS	protein_coding	2131.34	4412.27	2.07018	1.04976	0.0479442	0.75721	Up	Yes					PF00335		PTHR19282
TRIAE_CS42_1BS_TGACv1_049647_AA0158770	TGACv1_scaffold_049647_1BS	protein_coding	256.048	827.971	3.23366	1.69317	0.0229001	0.541798	Up	Yes	W5AA92						PTHR13140
TRIAE_CS42_1BS_TGACv1_049648_AA0158800	TGACv1_scaffold_049648_1BS	protein_coding	269.362	766.459	2.84546	1.50866	0.0443972	0.735418	Up	Yes					PF00149	SM00156	PTHR11668
TRIAE_CS42_1BS_TGACv1_049658_AA0159050	TGACv1_scaffold_049658_1BS	protein_coding	14.3387	143.528	10.0099	3.32335	0.0102021	0.351591	Up	Yes					PF00139	SM00220	PTHR27007
TRIAE_CS42_1BS_TGACv1_049662_AA0159060	TGACv1_scaffold_049662_1BS	protein_coding	364.612	1477.26	4.05161	2.0185	0.00185679	0.117831	Up	Yes					PF03822	SM00220	PTHR24343
TRIAE_CS42_1BS_TGACv1_049673_AA0159370	TGACv1_scaffold_049673_1BS	protein_coding	177.185	692.254	3.90696	1.96605	0.0143237	0.426954	Up	Yes					PF00141		PTHR31235
TRIAE_CS42_1BS_TGACv1_049677_AA0159460	TGACv1_scaffold_049677_1BS	protein_coding	6.14514	40.0316	6.51436	2.70362	0.0346378	0.663494	Up	Yes							PTHR31865
TRIAE_CS42_1BS_TGACv1_049680_AA0159480	TGACv1_scaffold_049680_1BS	protein_coding	10.2419	80.0633	7.81723	2.96666	0.0276784	0.596936	Up	Yes	W5AC73				PF00651	SM00225	PTHR24413
TRIAE_CS42_1BS_TGACv1_049684_AA0159530	TGACv1_scaffold_049684_1BS	protein_coding	395.337	1073.04	2.71425	1.44055	0.033108	0.649426	Up	Yes					PF10607	SM00757	PTHR12170
TRIAE_CS42_1BS_TGACv1_049684_AA0159540	TGACv1_scaffold_049684_1BS	protein_coding	1447.18	4550.91	3.14468	1.65291	0.00226699	0.1355	Up	Yes					PF01599	SM01402	PTHR10666
TRIAE_CS42_1BS_TGACv1_049684_AA0159560	TGACv1_scaffold_049684_1BS	protein_coding	53.2579	938.302	17.6181	4.13899	1.23e-06	0.000319372	Up	Yes					PF13499	SM00954	PTHR21262
TRIAE_CS42_1BS_TGACv1_049692_AA0159740	TGACv1_scaffold_049692_1BS	protein_coding	235.564	880.696	3.73867	1.90253	0.0104182	0.356431	Up	Yes					PF02782		PTHR10196
TRIAE_CS42_1BS_TGACv1_049694_AA0159750	TGACv1_scaffold_049694_1BS	protein_coding	29.7015	1124.79	37.8698	5.24298	1.49e-09	1.17e-06	Up	Yes	W5AAK7
TRIAE_CS42_1BS_TGACv1_049696_AA0159960	TGACv1_scaffold_049696_1BS	protein_coding	13.3145	82.9924	6.23325	2.63998	0.0451979	0.739755	Up	Yes	W5ABW9	GO:0045735	nutrient reservoir activity	molecular_function	PF00190	SM00835	PTHR31238
TRIAE_CS42_1BS_TGACv1_049702_AA0160160	TGACv1_scaffold_049702_1BS	protein_coding	14.3387	200.158	13.9593	3.80316	0.00254856	0.146351	Up	Yes					PF00917	SM00061
TRIAE_CS42_1BS_TGACv1_049711_AA0160270	TGACv1_scaffold_049711_1BS	protein_coding	531.555	1337.64	2.51647	1.3314	0.0354109	0.669902	Up	Yes	W5A9X4	GO:0042254	ribosome biogenesis	biological_process	PF04939		PTHR17602
TRIAE_CS42_1BS_TGACv1_049711_AA0160280	TGACv1_scaffold_049711_1BS	protein_coding	83.9836	506.742	6.03382	2.59307	0.00479537	0.223121	Up	Yes							PTHR34224
TRIAE_CS42_1BS_TGACv1_049712_AA0160300	TGACv1_scaffold_049712_1BS	protein_coding	40.9676	469.639	11.4637	3.519	0.000436018	0.0395268	Up	Yes					PF00298
TRIAE_CS42_1BS_TGACv1_049737_AA0160650	TGACv1_scaffold_049737_1BS	protein_coding	724.102	1843.41	2.54578	1.34811	0.0229595	0.542696	Up	Yes
TRIAE_CS42_1BS_TGACv1_049737_AA0160660	TGACv1_scaffold_049737_1BS	protein_coding	740.489	1755.53	2.37077	1.24536	0.0361042	0.674464	Up	Yes	W5A8Y4				PF13359		PTHR22930
TRIAE_CS42_1BS_TGACv1_049738_AA0160720	TGACv1_scaffold_049738_1BS	protein_coding	17.4112	433.513	24.8985	4.63799	2.63e-05	0.00431729	Up	Yes					PF00931		PTHR23155
TRIAE_CS42_1BS_TGACv1_049755_AA0160920	TGACv1_scaffold_049755_1BS	protein_coding	7.16933	126.93	17.7045	4.14605	0.00297589	0.162782	Up	Yes					PF00931		PTHR23155
TRIAE_CS42_1BS_TGACv1_049780_AA0161240	TGACv1_scaffold_049780_1BS	protein_coding	34.8225	253.859	7.2901	2.86594	0.0106388	0.360733	Up	Yes					PF06376		PTHR33374
TRIAE_CS42_1BS_TGACv1_049786_AA0161450	TGACv1_scaffold_049786_1BS	protein_coding	11.2661	361.261	32.0662	5.00298	2.61e-05	0.00429019	Up	Yes
TRIAE_CS42_1BS_TGACv1_049786_AA0161460	TGACv1_scaffold_049786_1BS	protein_coding	27.6531	262.647	9.4979	3.24761	0.00446634	0.21253	Up	Yes	W5A8A9				PF00010	SM00353
TRIAE_CS42_1BS_TGACv1_049804_AA0161830	TGACv1_scaffold_049804_1BS	protein_coding	50.1853	228.473	4.55259	2.18669	0.0464346	0.747587	Up	Yes
TRIAE_CS42_1BS_TGACv1_049818_AA0162100	TGACv1_scaffold_049818_1BS	protein_coding	643.191	1915.66	2.97837	1.57452	0.00833166	0.313917	Up	Yes					PF04146		PTHR12357
TRIAE_CS42_1BS_TGACv1_049818_AA0162110	TGACv1_scaffold_049818_1BS	protein_coding	46.0886	571.183	12.3932	3.63147	0.00014352	0.0166213	Up	Yes					PF02152	SM00905	PTHR20941
TRIAE_CS42_1BS_TGACv1_049820_AA0162170	TGACv1_scaffold_049820_1BS	protein_coding	2732.54	5826.07	2.13211	1.09228	0.0380713	0.689561	Up	Yes	W5A838	GO:0006412	translation	biological_process	PF01251		PTHR11278
TRIAE_CS42_1BS_TGACv1_049829_AA0162290	TGACv1_scaffold_049829_1BS	protein_coding	409.676	2762.18	6.74236	2.75325	4.85e-06	0.00102164	Up	Yes	W5AAN3				PF04969		PTHR22932
TRIAE_CS42_1BS_TGACv1_049832_AA0162470	TGACv1_scaffold_049832_1BS	protein_coding	145.435	511.624	3.51789	1.81471	0.0362715	0.676169	Up	Yes					PF00004	SM00382	PTHR23077
TRIAE_CS42_1BS_TGACv1_049850_AA0162980	TGACv1_scaffold_049850_1BS	protein_coding	187.427	585.829	3.12564	1.64415	0.0456608	0.741092	Up	Yes					PF07890		PTHR13245
TRIAE_CS42_1BS_TGACv1_049881_AA0163500	TGACv1_scaffold_049881_1BS	protein_coding	232.491	1450.9	6.24068	2.6417	0.000102155	0.0127422	Up	Yes					PF00141		PTHR31235
TRIAE_CS42_1BS_TGACv1_049881_AA0163530	TGACv1_scaffold_049881_1BS	protein_coding	64.524	684.443	10.6076	3.40702	0.000137391	0.0160581	Up	Yes
TRIAE_CS42_1BS_TGACv1_049885_AA0163620	TGACv1_scaffold_049885_1BS	protein_coding	578.667	1576.86	2.72498	1.44624	0.0186015	0.485207	Up	Yes					PF14580	SM01052	PTHR15140
TRIAE_CS42_1BS_TGACv1_049897_AA0163820	TGACv1_scaffold_049897_1BS	protein_coding	667.772	1985.96	2.97401	1.57241	0.00802062	0.307049	Up	Yes					PF05670		PTHR13049
TRIAE_CS42_1BS_TGACv1_049910_AA0164040	TGACv1_scaffold_049910_1BS	protein_coding	146.459	1195.09	8.15989	3.02855	3.92e-05	0.00589406	Up	Yes					PF13855	SM00369	PTHR27000
TRIAE_CS42_1BS_TGACv1_049912_AA0164130	TGACv1_scaffold_049912_1BS	protein_coding	60.4272	379.812	6.28545	2.65202	0.00789358	0.304567	Up	Yes					PF00098	SM00360	PTHR23147
TRIAE_CS42_1BS_TGACv1_049921_AA0164320	TGACv1_scaffold_049921_1BS	protein_coding	83.9836	441.324	5.25489	2.39366	0.0109979	0.368476	Up	Yes
TRIAE_CS42_1BS_TGACv1_049922_AA0164330	TGACv1_scaffold_049922_1BS	protein_coding	819.352	2345.27	2.86234	1.5172	0.00845764	0.315608	Up	Yes					PF02535		PTHR11040
TRIAE_CS42_1BS_TGACv1_049951_AA0164670	TGACv1_scaffold_049951_1BS	protein_coding	20.4838	183.56	8.96121	3.16369	0.00995314	0.346122	Up	Yes	W5A8Z6	GO:0016021	integral component of membrane	cellular_component	PF03140		PTHR31549
TRIAE_CS42_1BS_TGACv1_049956_AA0164730	TGACv1_scaffold_049956_1BS	protein_coding	156.701	1226.33	7.82595	2.96827	4.56e-05	0.00665848	Up	Yes					PF01926		PTHR11702
TRIAE_CS42_1BS_TGACv1_049956_AA0164740	TGACv1_scaffold_049956_1BS	protein_coding	1341.69	7710.48	5.74685	2.52277	4.57e-06	0.000970405	Up	Yes					PF01439		PTHR33543
TRIAE_CS42_1BS_TGACv1_049967_AA0164910	TGACv1_scaffold_049967_1BS	protein_coding	141.338	567.278	4.01362	2.0049	0.0188773	0.490552	Up	Yes	W5A8M9	GO:0007264	small GTPase mediated signal transduction	biological_process	PF00071	SM00176	PTHR24073
TRIAE_CS42_1BS_TGACv1_049968_AA0165030	TGACv1_scaffold_049968_1BS	protein_coding	513.119	1963.5	3.8266	1.93606	0.00142701	0.0970371	Up	Yes					PF00137		PTHR10263
TRIAE_CS42_1BS_TGACv1_049970_AA0165110	TGACv1_scaffold_049970_1BS	protein_coding	58.3788	579.97	9.9346	3.31246	0.000373258	0.0347619	Up	Yes					PF00931		PTHR23155
TRIAE_CS42_1BS_TGACv1_049973_AA0165210	TGACv1_scaffold_049973_1BS	protein_coding	179.233	906.082	5.05532	2.3378	0.00213107	0.12981	Up	Yes					PF16211	SM00414	PTHR23430
TRIAE_CS42_1BS_TGACv1_049980_AA0165340	TGACv1_scaffold_049980_1BS	protein_coding	141.338	1320.07	9.33978	3.22339	8.84e-06	0.00173294	Up	Yes					PF13606	SM00248	PTHR24128
TRIAE_CS42_1BS_TGACv1_049997_AA0165580	TGACv1_scaffold_049997_1BS	protein_coding	6.14514	81.0396	13.1876	3.72111	0.00868738	0.31975	Up	Yes					PF14226		PTHR10209
TRIAE_CS42_1BS_TGACv1_050016_AA0165960	TGACv1_scaffold_050016_1BS	protein_coding	5.12095	27.3387	5.33859	2.41646	0.0359914	0.67368	Up	Yes					PF13041		PTHR24015
TRIAE_CS42_1BS_TGACv1_050019_AA0166050	TGACv1_scaffold_050019_1BS	protein_coding	1054.92	3124.42	2.96177	1.56646	0.00491903	0.227111	Up	Yes					PF00830		PTHR13528
TRIAE_CS42_1BS_TGACv1_050022_AA0166100	TGACv1_scaffold_050022_1BS	protein_coding	74.7659	999.814	13.3726	3.74121	4.42e-06	0.000944741	Up	Yes					PF03009		PTHR23344
TRIAE_CS42_1BS_TGACv1_050046_AA0166420	TGACv1_scaffold_050046_1BS	protein_coding	218.152	2446.81	11.2161	3.48749	5.09e-08	2.23e-05	Up	Yes							PTHR31472
TRIAE_CS42_1BS_TGACv1_050050_AA0166570	TGACv1_scaffold_050050_1BS	protein_coding	14.3387	329.04	22.9478	4.52028	0.000125826	0.0149224	Up	Yes	W5A966	GO:0046872	metal ion binding	molecular_function	PF13912	SM00355	PTHR26374
TRIAE_CS42_1BS_TGACv1_050050_AA0166620	TGACv1_scaffold_050050_1BS	protein_coding	133.145	471.592	3.54195	1.82454	0.0396723	0.700385	Up	Yes							PTHR36781
TRIAE_CS42_1BS_TGACv1_050073_AA0167090	TGACv1_scaffold_050073_1BS	protein_coding	31.7499	268.505	8.45687	3.08012	0.00610766	0.261225	Up	Yes	W5AAY0	GO:0016021	integral component of membrane	cellular_component	PF02535		PTHR11040
TRIAE_CS42_1BS_TGACv1_050088_AA0167260	TGACv1_scaffold_050088_1BS	protein_coding	6.14514	36.1261	5.87881	2.55552	0.0402218	0.70354	Up	Yes
TRIAE_CS42_1BS_TGACv1_050093_AA0167290	TGACv1_scaffold_050093_1BS	protein_coding	147.483	828.948	5.62062	2.49073	0.00163601	0.106942	Up	Yes					PF02362		PTHR12606
TRIAE_CS42_1BS_TGACv1_050094_AA0167320	TGACv1_scaffold_050094_1BS	protein_coding	6.14514	48.8191	7.94434	2.98993	0.0253007	0.570135	Up	Yes	W5A9G8				PF01657		PTHR32411
TRIAE_CS42_1BS_TGACv1_050100_AA0167390	TGACv1_scaffold_050100_1BS	protein_coding	174.112	1169.7	6.7181	2.74805	0.000156332	0.0176222	Up	Yes							PTHR36807
TRIAE_CS42_1BS_TGACv1_050107_AA0167510	TGACv1_scaffold_050107_1BS	protein_coding	376.902	1186.3	3.14751	1.65421	0.0133543	0.410818	Up	Yes	W5AC26	GO:0006427	histidyl-tRNA aminoacylation	biological_process	PF13393		PTHR11476
TRIAE_CS42_1BS_TGACv1_050118_AA0167610	TGACv1_scaffold_050118_1BS	protein_coding	227.37	702.995	3.09185	1.62847	0.0363274	0.676476	Up	Yes	W5AB69	GO:0003723	RNA binding	molecular_function	PF02854	SM00544	PTHR18034
TRIAE_CS42_1BS_TGACv1_050123_AA0167740	TGACv1_scaffold_050123_1BS	protein_coding	121.879	966.617	7.93098	2.9875	0.000133712	0.0156931	Up	Yes					PF10184		PTHR31094
TRIAE_CS42_1BS_TGACv1_050135_AA0167940	TGACv1_scaffold_050135_1BS	protein_coding	31.7499	233.355	7.34979	2.8777	0.0119591	0.38688	Up	Yes					PF03009		PTHR23344
TRIAE_CS42_1BS_TGACv1_050149_AA0168110	TGACv1_scaffold_050149_1BS	protein_coding	47.1127	987.121	20.9523	4.38904	2.75e-07	8.85e-05	Up	Yes					PF00150		PTHR10551
TRIAE_CS42_1BS_TGACv1_050152_AA0168210	TGACv1_scaffold_050152_1BS	protein_coding	201.765	763.53	3.78425	1.92001	0.0134169	0.410975	Up	Yes					PF13877	SM00028	PTHR22904
TRIAE_CS42_1BS_TGACv1_050154_AA0168230	TGACv1_scaffold_050154_1BS	protein_coding	6.14514	77.1341	12.5521	3.64985	0.00985622	0.343854	Up	Yes					PF02309		PTHR31734
TRIAE_CS42_1BS_TGACv1_050160_AA0168300	TGACv1_scaffold_050160_1BS	protein_coding	222.249	1238.05	5.57055	2.47782	0.000414041	0.0378194	Up	Yes					PF00646		PTHR32153
TRIAE_CS42_1BS_TGACv1_050166_AA0168400	TGACv1_scaffold_050166_1BS	protein_coding	62.4756	380.789	6.095	2.60763	0.00874039	0.320353	Up	Yes	W5AMU2	GO:0008173	RNA methyltransferase activity	molecular_function	PF00588		PTHR12029
TRIAE_CS42_1BS_TGACv1_050175_AA0168590	TGACv1_scaffold_050175_1BS	protein_coding	12.2903	91.7798	7.46768	2.90066	0.0290588	0.611288	Up	Yes					PF00069		PTHR27002
TRIAE_CS42_1BS_TGACv1_050175_AA0168630	TGACv1_scaffold_050175_1BS	protein_coding	19.4596	873.861	44.9064	5.48885	8.52e-09	4.77e-06	Up	Yes					PF00069	SM00220	PTHR27002
TRIAE_CS42_1BS_TGACv1_050175_AA0168640	TGACv1_scaffold_050175_1BS	protein_coding	18.4354	785.987	42.6346	5.41395	3.32e-08	1.51e-05	Up	Yes					PF00069	SM00220	PTHR27002
TRIAE_CS42_1BS_TGACv1_050181_AA0168710	TGACv1_scaffold_050181_1BS	protein_coding	286.773	1199	4.18099	2.06384	0.00267356	0.151737	Up	Yes					PF11623		PTHR35494
TRIAE_CS42_1BS_TGACv1_050188_AA0168850	TGACv1_scaffold_050188_1BS	protein_coding	10.2419	851.404	83.1295	6.37729	4.23e-10	4.03e-07	Up	Yes					PF02789		PTHR11963
TRIAE_CS42_1BS_TGACv1_050194_AA0168920	TGACv1_scaffold_050194_1BS	protein_coding	78.8626	333.922	4.23423	2.0821	0.0358274	0.67368	Up	Yes					PF13041		PTHR24015
TRIAE_CS42_1BS_TGACv1_050207_AA0169030	TGACv1_scaffold_050207_1BS	protein_coding	11.2661	175.749	15.5998	3.96345	0.00243036	0.141811	Up	Yes							PTHR32133
TRIAE_CS42_1BS_TGACv1_050228_AA0169220	TGACv1_scaffold_050228_1BS	protein_coding	37.895	283.151	7.47197	2.90149	0.00808167	0.308539	Up	Yes							PTHR21250
TRIAE_CS42_1BS_TGACv1_050232_AA0169250	TGACv1_scaffold_050232_1BS	protein_coding	11.2661	145.481	12.9132	3.69077	0.00530383	0.23865	Up	Yes	W5AAT5				PF03061		PTHR12418
TRIAE_CS42_1BS_TGACv1_050232_AA0169280	TGACv1_scaffold_050232_1BS	protein_coding	792.723	2163.66	2.7294	1.44859	0.0126487	0.398349	Up	Yes					PF05184	SM00741	PTHR13683
TRIAE_CS42_1BS_TGACv1_050247_AA0169620	TGACv1_scaffold_050247_1BS	protein_coding	6.14514	31.2442	5.08438	2.34607	0.0493393	0.76319	Up	Yes
TRIAE_CS42_1BS_TGACv1_050249_AA0169670	TGACv1_scaffold_050249_1BS	protein_coding	7.16933	58.5829	8.17132	3.03057	0.0255405	0.570873	Up	Yes					PF02450		PTHR11440
TRIAE_CS42_1BS_TGACv1_050249_AA0169680	TGACv1_scaffold_050249_1BS	protein_coding	7140.65	15841.8	2.21853	1.14961	0.0368033	0.679041	Up	Yes					PF02798		PTHR11260
TRIAE_CS42_1BS_TGACv1_050271_AA0169970	TGACv1_scaffold_050271_1BS	protein_coding	233.515	675.656	2.89341	1.53277	0.0497684	0.765006	Up	Yes					PF07227		PTHR21736
TRIAE_CS42_1BS_TGACv1_050305_AA0170400	TGACv1_scaffold_050305_1BS	protein_coding	20.4838	403.245	19.6861	4.2991	9.26e-05	0.0116214	Up	Yes					PF08276	SM00473	PTHR27002
TRIAE_CS42_1BS_TGACv1_050308_AA0170440	TGACv1_scaffold_050308_1BS	protein_coding	566.377	1434.3	2.53242	1.34052	0.031422	0.633005	Up	Yes					PF05173		PTHR20836
TRIAE_CS42_1BS_TGACv1_050314_AA0170550	TGACv1_scaffold_050314_1BS	protein_coding	332.862	1322.02	3.97168	1.98975	0.00280209	0.156539	Up	Yes					PF00433	SM00220	PTHR24356
TRIAE_CS42_1BS_TGACv1_050322_AA0170610	TGACv1_scaffold_050322_1BS	protein_coding	24.5806	474.521	19.3047	4.27088	4.72e-05	0.00684679	Up	Yes	W5AAN2				PF14929		PTHR36720
TRIAE_CS42_1BS_TGACv1_050322_AA0170640	TGACv1_scaffold_050322_1BS	protein_coding	502.877	1456.76	2.89685	1.53449	0.0147419	0.433416	Up	Yes					PF07992		PTHR22912
TRIAE_CS42_1BS_TGACv1_050322_AA0170650	TGACv1_scaffold_050322_1BS	protein_coding	290.87	889.483	3.05801	1.61259	0.0258603	0.575032	Up	Yes					PF01762	SM00908	PTHR11214
TRIAE_CS42_1BS_TGACv1_050338_AA0170880	TGACv1_scaffold_050338_1BS	protein_coding	78.8626	422.773	5.36088	2.42247	0.0111383	0.372033	Up	Yes	W5A9H2				PF00903		PTHR10374
TRIAE_CS42_1BS_TGACv1_050357_AA0171170	TGACv1_scaffold_050357_1BS	protein_coding	349.249	1087.69	3.11437	1.63894	0.0165724	0.459341	Up	Yes	A0A077RRR4	GO:0006351	transcription, DNA-templated	biological_process	PF13656		PTHR13946
TRIAE_CS42_1BS_TGACv1_050360_AA0171190	TGACv1_scaffold_050360_1BS	protein_coding	319.547	853.357	2.67052	1.41712	0.0493948	0.763893	Up	Yes					PF04117		PTHR11266
TRIAE_CS42_1BS_TGACv1_050372_AA0171370	TGACv1_scaffold_050372_1BS	protein_coding	7.16933	67.3703	9.39702	3.2322	0.0189968	0.491519	Up	Yes					PF13178	SM00015	PTHR32295
TRIAE_CS42_1BS_TGACv1_050385_AA0171440	TGACv1_scaffold_050385_1BS	protein_coding	150.556	554.585	3.68358	1.88111	0.0271517	0.591107	Up	Yes							PTHR33065
TRIAE_CS42_1BS_TGACv1_050397_AA0171580	TGACv1_scaffold_050397_1BS	protein_coding	388.168	4194.53	10.806	3.43376	7.37e-09	4.27e-06	Up	Yes							PTHR12949
TRIAE_CS42_1BS_TGACv1_050399_AA0171650	TGACv1_scaffold_050399_1BS	protein_coding	196.644	630.742	3.20753	1.68146	0.0372531	0.683432	Up	Yes					PF06881		PTHR15141
TRIAE_CS42_1BS_TGACv1_050406_AA0171750	TGACv1_scaffold_050406_1BS	protein_coding	16.387	136.693	8.34155	3.06032	0.0168545	0.463433	Up	Yes
TRIAE_CS42_1BS_TGACv1_050421_AA0171880	TGACv1_scaffold_050421_1BS	protein_coding	5.12095	35.1497	6.86391	2.77903	0.0263893	0.582172	Up	Yes					PF00657		PTHR22835
TRIAE_CS42_1BS_TGACv1_050442_AA0172070	TGACv1_scaffold_050442_1BS	protein_coding	10.2419	1482.15	144.714	7.17706	2.56e-15	7.48e-12	Up	Yes					PF14226		PTHR10209
TRIAE_CS42_1BS_TGACv1_050442_AA0172090	TGACv1_scaffold_050442_1BS	protein_coding	47.1127	609.262	12.932	3.69287	8.85e-05	0.011167	Up	Yes							PTHR33065
TRIAE_CS42_1BS_TGACv1_050458_AA0172370	TGACv1_scaffold_050458_1BS	protein_coding	160.798	712.758	4.43264	2.14816	0.00776598	0.302646	Up	Yes
TRIAE_CS42_1BS_TGACv1_050465_AA0172440	TGACv1_scaffold_050465_1BS	protein_coding	5.12095	35.1497	6.86391	2.77903	0.0263893	0.582172	Up	Yes					PF13041		PTHR24015
TRIAE_CS42_1BS_TGACv1_050476_AA0172550	TGACv1_scaffold_050476_1BS	protein_coding	7.16933	61.512	8.57988	3.10096	0.0231172	0.54389	Up	Yes	W5ABZ4						PTHR33065
TRIAE_CS42_1BS_TGACv1_050476_AA0172560	TGACv1_scaffold_050476_1BS	protein_coding	112.661	475.498	4.22061	2.07745	0.021213	0.521386	Up	Yes							PTHR10688
TRIAE_CS42_1BS_TGACv1_050483_AA0172630	TGACv1_scaffold_050483_1BS	protein_coding	28.6773	837.735	29.2125	4.86851	1.5e-07	5.41e-05	Up	Yes					PF00642	SM00356	PTHR14493
TRIAE_CS42_1BS_TGACv1_050491_AA0172780	TGACv1_scaffold_050491_1BS	protein_coding	955.569	2349.17	2.4584	1.29772	0.0226566	0.53838	Up	Yes					PF00012		PTHR19375
TRIAE_CS42_1BS_TGACv1_050504_AA0172860	TGACv1_scaffold_050504_1BS	protein_coding	131.096	445.23	3.3962	1.76392	0.0492215	0.76319	Up	Yes	W5A825				PF00226	SM00271	PTHR24078
TRIAE_CS42_1BS_TGACv1_050513_AA0172940	TGACv1_scaffold_050513_1BS	protein_coding	5.12095	37.1025	7.24523	2.85703	0.0246624	0.562166	Up	Yes					PF13041		PTHR24015
TRIAE_CS42_1BS_TGACv1_050519_AA0172980	TGACv1_scaffold_050519_1BS	protein_coding	706.691	1868.79	2.64443	1.40296	0.0180515	0.480245	Up	Yes							PTHR24006
TRIAE_CS42_1BS_TGACv1_050530_AA0173030	TGACv1_scaffold_050530_1BS	protein_coding	64.524	443.277	6.86996	2.7803	0.00400674	0.197708	Up	Yes					PF10294		PTHR14614
TRIAE_CS42_1BS_TGACv1_050530_AA0173040	TGACv1_scaffold_050530_1BS	protein_coding	40.9676	577.041	14.0853	3.81612	7.58e-05	0.00992196	Up	Yes	W5AC96	GO:0004185	serine-type carboxypeptidase activity	molecular_function	PF00450		PTHR11802
TRIAE_CS42_1BS_TGACv1_050533_AA0173110	TGACv1_scaffold_050533_1BS	protein_coding	7.16933	82.9924	11.576	3.53307	0.0114231	0.378073	Up	Yes	W5A9Q9	GO:0008270	zinc ion binding	molecular_function	PF13639	SM00184	PTHR22763
TRIAE_CS42_1BS_TGACv1_050538_AA0173180	TGACv1_scaffold_050538_1BS	protein_coding	107.54	823.089	7.6538	2.93618	0.000333317	0.0317812	Up	Yes	W5AAI6						PTHR31755
TRIAE_CS42_1BS_TGACv1_050552_AA0173280	TGACv1_scaffold_050552_1BS	protein_coding	311.354	1922.49	6.17463	2.62635	3.62e-05	0.00553538	Up	Yes					PF01439		PTHR33543
TRIAE_CS42_1BS_TGACv1_050563_AA0173390	TGACv1_scaffold_050563_1BS	protein_coding	153.629	1168.73	7.6075	2.92742	6.99e-05	0.00930976	Up	Yes					PF14416		PTHR32285
TRIAE_CS42_1BS_TGACv1_050603_AA0173840	TGACv1_scaffold_050603_1BS	protein_coding	278.58	1386.46	4.97689	2.31525	0.000579053	0.0495602	Up	Yes					PF01061	SM00382	PTHR19241
TRIAE_CS42_1BS_TGACv1_050644_AA0174120	TGACv1_scaffold_050644_1BS	protein_coding	181.282	747.908	4.12567	2.04463	0.00955999	0.337901	Up	Yes					PF02518	SM00388	PTHR24423
TRIAE_CS42_1BS_TGACv1_050645_AA0174170	TGACv1_scaffold_050645_1BS	protein_coding	1223.91	2636.23	2.15395	1.10698	0.0463648	0.746941	Up	Yes					PF00069	SM00220	PTHR24057
TRIAE_CS42_1BS_TGACv1_050648_AA0174220	TGACv1_scaffold_050648_1BS	protein_coding	1599.78	4456.2	2.7855	1.47794	0.00605336	0.259779	Up	Yes					PF05664		PTHR31280
TRIAE_CS42_1BS_TGACv1_050660_AA0174320	TGACv1_scaffold_050660_1BS	protein_coding	154.653	1145.3	7.40559	2.88862	9.18e-05	0.011539	Up	Yes					PF00543	SM00938	PTHR30115
TRIAE_CS42_1BS_TGACv1_050671_AA0174330	TGACv1_scaffold_050671_1BS	protein_coding	3298.92	8360.75	2.53439	1.34164	0.0114506	0.378509	Up	Yes	W5A957				PF02798		PTHR11260
TRIAE_CS42_1BS_TGACv1_050681_AA0174380	TGACv1_scaffold_050681_1BS	protein_coding	407.628	1111.12	2.72583	1.44669	0.0308059	0.629082	Up	Yes	W5AA88				PF04063		PTHR13387
TRIAE_CS42_1BS_TGACv1_050689_AA0174440	TGACv1_scaffold_050689_1BS	protein_coding	6.14514	89.8271	14.6176	3.86963	0.00655671	0.271429	Up	Yes							PTHR33181
TRIAE_CS42_1BS_TGACv1_050694_AA0174480	TGACv1_scaffold_050694_1BS	protein_coding	9.21771	117.166	12.7109	3.668	0.0071167	0.285828	Up	Yes	W5ABF0				PF16900		PTHR23273
TRIAE_CS42_1BS_TGACv1_050697_AA0174530	TGACv1_scaffold_050697_1BS	protein_coding	22.5322	222.615	9.87987	3.30449	0.00552392	0.245547	Up	Yes	W5A9S9				PF14009		PTHR33052
TRIAE_CS42_1BS_TGACv1_050726_AA0174700	TGACv1_scaffold_050726_1BS	protein_coding	85.0078	371.025	4.3646	2.12585	0.0280377	0.600533	Up	Yes					PF00931		PTHR23155
TRIAE_CS42_1BS_TGACv1_050729_AA0174830	TGACv1_scaffold_050729_1BS	protein_coding	8.19352	144.504	17.6364	4.14049	0.00247981	0.143704	Up	Yes	W5A9P3	GO:0045548	phenylalanine ammonia-lyase activity	molecular_function	PF00221		PTHR10362
TRIAE_CS42_1BS_TGACv1_050744_AA0174990	TGACv1_scaffold_050744_1BS	protein_coding	896.166	2004.51	2.23676	1.16141	0.0447168	0.736974	Up	Yes							PTHR22937
TRIAE_CS42_1BS_TGACv1_050758_AA0175120	TGACv1_scaffold_050758_1BS	protein_coding	12.2903	77.1341	6.27603	2.64985	0.0454129	0.739755	Up	Yes	W5ABW0				PF13041		PTHR24015
TRIAE_CS42_1BS_TGACv1_050758_AA0175150	TGACv1_scaffold_050758_1BS	protein_coding	2777.6	6337.69	2.28171	1.19012	0.0240375	0.55373	Up	Yes					PF00651	SM00225	PTHR26379
TRIAE_CS42_1BS_TGACv1_050758_AA0175160	TGACv1_scaffold_050758_1BS	protein_coding	3506.83	8350.01	2.38107	1.25161	0.0181222	0.480608	Up	Yes							PTHR23155
TRIAE_CS42_1BS_TGACv1_050761_AA0175210	TGACv1_scaffold_050761_1BS	protein_coding	1252.58	5775.3	4.6107	2.20499	5.56e-05	0.00780302	Up	Yes					PF00664	SM00382	PTHR24221
TRIAE_CS42_1BS_TGACv1_050766_AA0175230	TGACv1_scaffold_050766_1BS	protein_coding	907.432	2291.57	2.52533	1.33647	0.0195809	0.499621	Up	Yes					PF00719		PTHR10286
TRIAE_CS42_1BS_TGACv1_050789_AA0175520	TGACv1_scaffold_050789_1BS	protein_coding	6.14514	82.9924	13.5054	3.75546	0.00815821	0.309825	Up	Yes							PTHR33257
TRIAE_CS42_1BS_TGACv1_050808_AA0175780	TGACv1_scaffold_050808_1BS	protein_coding	318.523	1252.7	3.93283	1.97557	0.00341077	0.177388	Up	Yes	W5A846	GO:0051536	iron-sulfur cluster binding	molecular_function	PF08712	SM00932	PTHR11178
TRIAE_CS42_1BS_TGACv1_050820_AA0175920	TGACv1_scaffold_050820_1BS	protein_coding	15.3629	105.449	6.86391	2.77903	0.0326426	0.645287	Up	Yes					PF13041		PTHR24015
TRIAE_CS42_1BS_TGACv1_050830_AA0175980	TGACv1_scaffold_050830_1BS	protein_coding	70.6691	585.829	8.28974	3.05133	0.000819894	0.0647138	Up	Yes	W5AB19	GO:0006810	transport	biological_process	PF04096		PTHR23198
TRIAE_CS42_1BS_TGACv1_050832_AA0176050	TGACv1_scaffold_050832_1BS	protein_coding	322.62	1638.37	5.07832	2.34435	0.000289328	0.0282962	Up	Yes					PF13920	SM00248	PTHR24188
TRIAE_CS42_1BS_TGACv1_050837_AA0176130	TGACv1_scaffold_050837_1BS	protein_coding	9.21771	533.104	57.8348	5.85387	2.38e-07	8.02e-05	Up	Yes					PF02450		PTHR11440
TRIAE_CS42_1BS_TGACv1_050864_AA0176280	TGACv1_scaffold_050864_1BS	protein_coding	41.9918	684.443	16.2995	4.02675	1.54e-05	0.00277585	Up	Yes	W5A9E2	GO:0046872	metal ion binding	molecular_function	PF00481	SM00332	PTHR13832
TRIAE_CS42_1BS_TGACv1_050875_AA0176370	TGACv1_scaffold_050875_1BS	protein_coding	7.16933	140.599	19.6112	4.2936	0.00200722	0.124775	Up	Yes					PF13516	SM00367	PTHR24006
TRIAE_CS42_1BS_TGACv1_050895_AA0176490	TGACv1_scaffold_050895_1BS	protein_coding	237.612	832.853	3.5051	1.80945	0.0158126	0.4486	Up	Yes	W5AA69	GO:0016021	integral component of membrane	cellular_component	PF03649		PTHR30028
TRIAE_CS42_1BS_TGACv1_050900_AA0176530	TGACv1_scaffold_050900_1BS	protein_coding	19.4596	195.276	10.035	3.32696	0.00665489	0.273707	Up	Yes							PTHR34198
TRIAE_CS42_1BS_TGACv1_050901_AA0176550	TGACv1_scaffold_050901_1BS	protein_coding	665.724	1673.52	2.51383	1.32989	0.0273224	0.592451	Up	Yes					PF03151		PTHR11132
TRIAE_CS42_1BS_TGACv1_050906_AA0176590	TGACv1_scaffold_050906_1BS	protein_coding	27.6531	499.907	18.0778	4.17615	4.86e-05	0.00701244	Up	Yes	W5AC02	GO:0043565	sequence-specific DNA binding	molecular_function	PF03106	SM00774	PTHR31221
TRIAE_CS42_1BS_TGACv1_050931_AA0176790	TGACv1_scaffold_050931_1BS	protein_coding	433.232	1094.52	2.52641	1.33709	0.0449783	0.73884	Up	Yes					PF13639	SM00184	PTHR22937
TRIAE_CS42_1BS_TGACv1_050931_AA0176800	TGACv1_scaffold_050931_1BS	protein_coding	53.2579	718.617	13.4931	3.75416	3.14e-05	0.00495945	Up	Yes	W5A921				PF02469	SM00554	PTHR32077
TRIAE_CS42_1BS_TGACv1_050947_AA0176850	TGACv1_scaffold_050947_1BS	protein_coding	80.911	334.899	4.1391	2.04932	0.0382375	0.690909	Up	Yes	W5A8Z2	GO:0016788	hydrolase activity, acting on ester bonds	molecular_function	PF00657		PTHR22835
TRIAE_CS42_1BS_TGACv1_050970_AA0177000	TGACv1_scaffold_050970_1BS	protein_coding	715.909	1695	2.36762	1.24344	0.0375683	0.685861	Up	Yes					PF13589		PTHR23336
TRIAE_CS42_1BS_TGACv1_050983_AA0177050	TGACv1_scaffold_050983_1BS	protein_coding	266.289	1296.63	4.86927	2.2837	0.000832744	0.0653138	Up	Yes					PF16760	SM01066	PTHR12526
TRIAE_CS42_1BS_TGACv1_051008_AA0177200	TGACv1_scaffold_051008_1BS	protein_coding	17.4112	393.482	22.5993	4.49821	6.12e-05	0.00837806	Up	Yes					PF00201		PTHR11926
TRIAE_CS42_1BS_TGACv1_051011_AA0177260	TGACv1_scaffold_051011_1BS	protein_coding	166.943	592.663	3.55009	1.82786	0.0279853	0.600533	Up	Yes	W5A960				PF01156		PTHR12304
TRIAE_CS42_1BS_TGACv1_051020_AA0177280	TGACv1_scaffold_051020_1BS	protein_coding	341.055	1425.52	4.17972	2.06341	0.00166881	0.108527	Up	Yes					PF01842		PTHR31096
TRIAE_CS42_1BS_TGACv1_051023_AA0177300	TGACv1_scaffold_051023_1BS	protein_coding	1870.17	4933.65	2.63808	1.39949	0.00877667	0.320903	Up	Yes					PF11886		PTHR10903
[truncated: 2,773 more rows]

## Sheet: Downregulated
Gene IDS	Chromosome/scaffold name	Gene biotype	baseMean Susceptible	baseMean Resistant	foldChange	log2FoldChange	P-value	FDR corrected P-value	Regulation	Significance	UniProtKB/TrEMBL ID	GO term accession	GO term name	GO domain	Pfam ID	SMART ID	PANTHER ID
[truncated: 1,778 more rows]

[truncated: 5 more sheets: FDR_Corrected_Upregulated_Gene, FDR_Corrected_Downregulated_Gene, HeatMap, Exclusive_Expressed_Resistant, Exclusive_Expressed_Suceptible]
