# Supplementary material for: Transcriptome Analysis of Wheat–Tilletia indica Interaction Provides Defense and Pathogenesis-Related Genes
Source: Plants (Basel). 2022 Nov 11;11(22):3061. doi: 10.3390/plants11223061 (PMC9698794; doi:10.3390/plants11223061)
Supplement: Supplementary file 1 [file plants-11-03061-s001.zip › plants-1953648-supplementary/Table S2.xls]

## Sheet: Expressed_GO_Term
Gene name	Expressed GO terms
Q68HV5	GO:0046872
Q9ZP24	GO:0009408 GO:0009644 GO:0042542
Q5BHS4	GO:0008375 GO:0016021 GO:0009567 GO:0016051
Q5EI64	GO:0005737 GO:0006561 GO:0004735 GO:0005488 GO:0009651 GO:0009408
Q8L6B0	GO:0004806 GO:0012505 GO:0006629
A9J228	GO:0043565 GO:0003824 GO:0003700 GO:0007584 GO:0006355 GO:0009069 GO:0048527 GO:0005634
Q5CD51	GO:0040011 GO:0000070 GO:0005783 GO:0005643 GO:0005829 GO:0005828 GO:0005816 GO:0031145 GO:0000778 GO:0006950 GO:0009792 GO:0040035 GO:0005515 GO:0003677 GO:0007094 GO:0051436 GO:0051301
A4UXS0	GO:0043565 GO:0003700 GO:0009911 GO:0048510 GO:0006355 GO:0010048 GO:0005515 GO:0005634
Q8RUL3	GO:0015770 GO:0008506 GO:0005887 GO:0009611
A9J220	GO:0043565 GO:0000900 GO:0003700 GO:0005634 GO:0009910 GO:0006355 GO:0009266 GO:0016481 GO:0048438
Q9LE11	GO:0043565 GO:0010051 GO:0003700 GO:0001708 GO:0006355 GO:0005634
Q9FXQ5	GO:0015992 GO:0006629 GO:0009853 GO:0016021 GO:0007585 GO:0005743 GO:0012505 GO:0006839 GO:0017077 GO:0005488
Q6RUJ0	GO:0004356 GO:0005829 GO:0006542 GO:0009399 GO:0042128
Q9FXQ6	GO:0009853 GO:0016021 GO:0005743 GO:0012505 GO:0006839 GO:0017077 GO:0005488
Q8H0B8	GO:0008429
Q5ETV1	GO:0003700 GO:0006355 GO:0005634 GO:0043565
Q5CD52	GO:0040011 GO:0000070 GO:0005783 GO:0005643 GO:0005829 GO:0005828 GO:0005816 GO:0031145 GO:0000778 GO:0006950 GO:0009792 GO:0040035 GO:0005515 GO:0003677 GO:0007094 GO:0051436 GO:0051301
B2BA43	GO:0042624 GO:0015986 GO:0046933 GO:0016021 GO:0000220 GO:0012505 GO:0046961 GO:0046872 GO:0005524
B5TQZ2	GO:0009733 GO:0005344 GO:0019825 GO:0020037 GO:0001666 GO:0015671
Q1AN57	GO:0003735 GO:0016740 GO:0015934 GO:0006412 GO:0003723
Q6WGQ3	GO:0016210 GO:0008415 GO:0009813
Q7XY22	GO:0006457 GO:0051087 GO:0000774 GO:0005739 GO:0042803
Q7XY24	GO:0019786 GO:0019779 GO:0031410 GO:0006914 GO:0019776 GO:0005776 GO:0005775 GO:0005774 GO:0006512 GO:0015031 GO:0008017
Q944C6	GO:0040011 GO:0006997 GO:0040007 GO:0003924 GO:0005634 GO:0002119 GO:0006606 GO:0005737 GO:0007052 GO:0009792 GO:0005515 GO:0007264 GO:0000003 GO:0005525
A9U8F9	GO:0005737 GO:0004022 GO:0055114 GO:0008270
Q8S9E7	GO:0016021 GO:0004497 GO:0020037 GO:0009055
Q8S9E5	GO:0016021 GO:0004497 GO:0020037 GO:0009055
Q06I77	GO:0005886
Q0WYI7	GO:0006508 GO:0005506 GO:0008237 GO:0051213
A5HB57	GO:0047763 GO:0046983 GO:0009809 GO:0016206
A5HB56	GO:0047763 GO:0046983 GO:0009809 GO:0016206
Q06I73	GO:0005886 GO:0031225
Q41523	GO:0006952 GO:0009987 GO:0044464 GO:0000166
Q6T484	GO:0016998 GO:0005773 GO:0009626 GO:0050832 GO:0006805 GO:0005576 GO:0008061 GO:0004568 GO:0006032
A9ZN30	GO:0005488
B1B5D6	GO:0005737 GO:0048573 GO:0008429 GO:0009911 GO:0005515 GO:0005634
B1B5D7	GO:0009909 GO:0003677 GO:0007623 GO:0008270 GO:0005622
A7BJ57	GO:0003700 GO:0006355 GO:0005634 GO:0043565
A7BJ56	GO:0003700 GO:0006355 GO:0005634 GO:0043565
Q5BHT6	GO:0008375 GO:0016021 GO:0009567 GO:0016051
Q5TLZ0	GO:0004194 GO:0045493 GO:0006508
Q5BHT4	GO:0005215 GO:0016021 GO:0006810
Q9ZR34	GO:0009832 GO:0016020 GO:0000138 GO:0030244 GO:0016760 GO:0009505 GO:0008466
Q6QFA2	GO:0005576 GO:0019953
Q8LRU5	GO:0006334 GO:0003677 GO:0006355 GO:0000786 GO:0009294 GO:0005634
Q6DL92	GO:0006886 GO:0005741 GO:0016021 GO:0015450
Q6QFA6	GO:0009831 GO:0009826 GO:0009739 GO:0016020 GO:0009828 GO:0005576 GO:0006949 GO:0010114 GO:0009505
Q2L3V1	GO:0005515
A0MAV1	GO:0040011 GO:0040015 GO:0030029 GO:0007163 GO:0009792 GO:0007043 GO:0005912 GO:0005515 GO:0015031 GO:0040035 GO:0009507
A0MAV0	GO:0043565 GO:0006355 GO:0003700 GO:0005730 GO:0009816 GO:0045941 GO:0016563 GO:0005515 GO:0031347
Q2L3V4	GO:0042550 GO:0016021 GO:0050821 GO:0009780 GO:0009773 GO:0030093
A0MAV2	GO:0040011 GO:0040015 GO:0030029 GO:0007163 GO:0009792 GO:0007043 GO:0005912 GO:0005515 GO:0015031 GO:0040035 GO:0009507
Q06I91	GO:0031225
Q53WS1	GO:0006952 GO:0005576 GO:0009405
Q1G190	GO:0043565 GO:0003700 GO:0009911 GO:0048510 GO:0006355 GO:0010048 GO:0005515 GO:0005634
B0EVI8	GO:0006729 GO:0003934 GO:0005625 GO:0005626 GO:0045335 GO:0046654
Q06I96	GO:0005886 GO:0031225
Q9LEE2	GO:0019252 GO:0005978 GO:0009011 GO:0009507 GO:0009501
A7X9Y3	GO:0043565 GO:0006355 GO:0003700 GO:0005730 GO:0009816 GO:0045941 GO:0016563 GO:0005515 GO:0031347
Q15MR7	GO:0005783 GO:0016021 GO:0005768 GO:0016192 GO:0005886
Q5EWZ1	GO:0005856 GO:0009733 GO:0005200 GO:0048767 GO:0009611 GO:0005739 GO:0009845 GO:0030036 GO:0005515 GO:0009416 GO:0005524
A9ZPJ4	GO:0003700 GO:0006355 GO:0005634 GO:0046982 GO:0043565
A9ZPJ5	GO:0003700 GO:0006355 GO:0005634 GO:0046982 GO:0043565
A9ZPJ2	GO:0043565 GO:0009744 GO:0003700 GO:0005634 GO:0006355 GO:0046982
Q94KM0	GO:0005737 GO:0009408
Q5BHU0	GO:0008375 GO:0016021 GO:0009567 GO:0016051
A9J1Y6	GO:0003700 GO:0006355 GO:0005634 GO:0043565
Q2PCD1	GO:0006869 GO:0008289 GO:0005886
A9J202	GO:0043565 GO:0003700 GO:0009911 GO:0048510 GO:0006355 GO:0010048 GO:0005515 GO:0005634
Q96123	GO:0015934 GO:0046688 GO:0006412 GO:0003735 GO:0004601 GO:0009416 GO:0008270 GO:0009507 GO:0010039 GO:0004784 GO:0005507 GO:0006979 GO:0006801
Q9XEN6	GO:0004568 GO:0006032 GO:0008061 GO:0016998
Q9XEN5	GO:0043169 GO:0005975 GO:0042973
Q9ZSR6	GO:0009408 GO:0009644 GO:0009507 GO:0042542
A4K4Z0	GO:0045298 GO:0051258 GO:0005200 GO:0003924 GO:0007018 GO:0005525
A0MPJ5	GO:0003700 GO:0006355 GO:0005634
A0MAU8	GO:0009768 GO:0009522
Q5I7K4	GO:0005730 GO:0006610 GO:0022625 GO:0003735 GO:0009793 GO:0005515 GO:0000022 GO:0006414
Q5I7K7	GO:0003735 GO:0000022 GO:0006414 GO:0003723 GO:0022625
Q43663	GO:0005576 GO:0004867
Q5R1X9	GO:0003735 GO:0015934 GO:0006412 GO:0003723
Q5I7K2	GO:0022627 GO:0005730 GO:0003735 GO:0003723 GO:0005515 GO:0006414
A9RAB1	GO:0006468 GO:0007165 GO:0005739 GO:0004707 GO:0004713 GO:0005524 GO:0009507
O82715	GO:0050896 GO:0005576
Q45NB6	GO:0004356 GO:0005829 GO:0006542 GO:0009399 GO:0042128
Q8LRM9	GO:0005737 GO:0006950 GO:0006446 GO:0005515 GO:0003743
Q2WGB1	GO:0019252 GO:0005978 GO:0009011 GO:0009507 GO:0009501
Q9FXQ8	GO:0005737 GO:0009742 GO:0005635 GO:0019904 GO:0005886 GO:0045309
Q70EV8	GO:0019825 GO:0009809 GO:0005783 GO:0020037 GO:0005792 GO:0009805 GO:0016021 GO:0009813 GO:0046409 GO:0009055
Q5I6Y0	GO:0005737 GO:0008360 GO:0019730 GO:0051726 GO:0040018 GO:0005634 GO:0007242 GO:0006357 GO:0004674 GO:0009792 GO:0045448 GO:0005515 GO:0006886 GO:0007155 GO:0016572 GO:0001672 GO:0046777 GO:0005524 GO:0004713
Q7FT21	GO:0042542 GO:0005829 GO:0006810 GO:0050832 GO:0016671 GO:0045454 GO:0015035 GO:0006662 GO:0010188 GO:0009055
Q9SPH4	GO:0016887 GO:0042542 GO:0016021 GO:0043335 GO:0005515 GO:0009408 GO:0008233 GO:0009644 GO:0007186 GO:0005524
Q9FUU6	GO:0004373 GO:0005978 GO:0033840 GO:0009011 GO:0009501 GO:0009507 GO:0019252
Q9S7N5	GO:0004373 GO:0005978 GO:0033840 GO:0009011 GO:0009501 GO:0009507 GO:0019252
A7XA07	GO:0016604 GO:0009737 GO:0009414 GO:0003700 GO:0009864 GO:0006355 GO:0016564 GO:0005515 GO:0009873
A9LIN4	GO:0006633 GO:0046872 GO:0004473 GO:0051287 GO:0006950 GO:0016652 GO:0009051 GO:0006108 GO:0055114 GO:0009507
A6PZH8	GO:0016747
A7UME3	GO:0004194 GO:0045493 GO:0044464 GO:0006508
Q6WGP9	GO:0016210 GO:0008415 GO:0009813
Q5CD50	GO:0040011 GO:0000070 GO:0005783 GO:0005643 GO:0005829 GO:0005828 GO:0005816 GO:0031145 GO:0000778 GO:0006950 GO:0009792 GO:0040035 GO:0005515 GO:0003677 GO:0007094 GO:0051436 GO:0051301
Q8GVD3	GO:0042542 GO:0005829 GO:0006810 GO:0050832 GO:0016671 GO:0045454 GO:0015035 GO:0006662 GO:0010188 GO:0009055
B2B9T8	GO:0040011 GO:0002119 GO:0030448 GO:0007035 GO:0006875 GO:0005624 GO:0046933 GO:0018996 GO:0000221 GO:0009405 GO:0060041 GO:0046961 GO:0015986 GO:0009792 GO:0008553 GO:0000003
O23798	GO:0009535 GO:0030529 GO:0008266 GO:0009409 GO:0000166 GO:0006397
Q2L3T9	GO:0003700 GO:0006355 GO:0005634 GO:0005737 GO:0043565
A1YE31	GO:0003735 GO:0009793 GO:0006412 GO:0005515 GO:0022625
B6F212	GO:0043565 GO:0010073 GO:0003700 GO:0005634 GO:0006355 GO:0016563
B2ZGG5	GO:0050774 GO:0006888 GO:0005829 GO:0005789 GO:0006886 GO:0005811 GO:0003924 GO:0035050 GO:0000300 GO:0007264 GO:0035293 GO:0030134 GO:0005525
Q8S3J5	GO:0051537 GO:0009570 GO:0006810 GO:0009416 GO:0005515 GO:0006124 GO:0005506 GO:0009055 GO:0009767
Q6XPZ4	GO:0009535 GO:0006457 GO:0005615 GO:0009570 GO:0051082 GO:0009543 GO:0005788 GO:0003755 GO:0045036 GO:0007165
A5HSI2	GO:0010310 GO:0003700 GO:0006917 GO:0009617 GO:0000303 GO:0009626 GO:0012505 GO:0002240 GO:0009862 GO:0001666
Q9FS05	GO:0004869 GO:0044464
A3KLL4	GO:0019674 GO:0005625 GO:0051287 GO:0005829 GO:0004470 GO:0008415 GO:0006099 GO:0006096 GO:0006107 GO:0030060 GO:0006108
A9RAA9	GO:0006468 GO:0004674 GO:0010119 GO:0004713 GO:0004712 GO:0005524
Q71CZ3	GO:0015431 GO:0008281 GO:0016021 GO:0006810 GO:0009624 GO:0010290 GO:0005774 GO:0030007 GO:0009651 GO:0005524
Q5BU11	GO:0006468 GO:0007165 GO:0005739 GO:0004707 GO:0004713 GO:0005524 GO:0005509
O82128	GO:0003700 GO:0006355 GO:0005634 GO:0043565
Q1ERG1	GO:0043169 GO:0005975 GO:0042973
A4PBN5	GO:0047216 GO:0009408 GO:0009644 GO:0042542 GO:0016051
Q76K64	GO:0007623 GO:0005634 GO:0030528 GO:0008270 GO:0003677 GO:0009909
Q76DP7	GO:0003700 GO:0006355 GO:0005634 GO:0043565
Q76K61	GO:0007623 GO:0005634 GO:0030528 GO:0008270 GO:0003677 GO:0009909
Q4JH28	GO:0005773 GO:0043169 GO:0005975 GO:0042973
B3GAV0	GO:0003700 GO:0006355 GO:0005634 GO:0043565 GO:0009507
Q9ZTZ1	GO:0008565 GO:0016787 GO:0005770 GO:0005829 GO:0016301 GO:0043170 GO:0008270 GO:0005515 GO:0015031 GO:0048731 GO:0044255 GO:0030100
A9J209	GO:0043565 GO:0000900 GO:0003700 GO:0005634 GO:0009910 GO:0006355 GO:0009266 GO:0016481 GO:0048438
Q8H769	GO:0003700 GO:0006355 GO:0005634
Q0GJJ2	GO:0009741 GO:0009737 GO:0005488 GO:0008152 GO:0016491
Q5XUV4	GO:0005737 GO:0005634 GO:0051246 GO:0006512 GO:0006511 GO:0012505 GO:0005515 GO:0004842
Q6RUJ1	GO:0004356 GO:0005829 GO:0006542 GO:0009399 GO:0042128
A6Q0N9	GO:0016747
Q58A28	GO:0016021 GO:0004497 GO:0020037 GO:0009055
A9J1Z5	GO:0003700 GO:0006355 GO:0005634 GO:0042802 GO:0043565
Q6V959	GO:0003735 GO:0009793 GO:0006412 GO:0005515 GO:0022625
Q8L4V2	GO:0016627 GO:0005488 GO:0008152 GO:0009556
Q2L3U7	GO:0005794 GO:0007010 GO:0008017 GO:0007349 GO:0045169 GO:0003779 GO:0044428 GO:0005938 GO:0046983 GO:0005875 GO:0005876
A0MPJ1	GO:0003700 GO:0006355 GO:0005634 GO:0009631 GO:0009414
Q8L806	GO:0022627 GO:0019843 GO:0003735 GO:0006417 GO:0006414 GO:0006413
Q2V067	GO:0004497 GO:0020037 GO:0009055
Q6QU78	GO:0006810 GO:0016021 GO:0019861 GO:0051739 GO:0015200 GO:0009705 GO:0015250 GO:0006950 GO:0005886 GO:0009505
Q9SP56	GO:0004364
Q68HC1	GO:0008134 GO:0005802 GO:0003924 GO:0006913 GO:0006355 GO:0005886 GO:0007264 GO:0006886 GO:0005524 GO:0005525
Q58A30	GO:0016021 GO:0004497 GO:0020037 GO:0009055
Q0WXG7	GO:0006644 GO:0030414 GO:0016042 GO:0004197 GO:0009414 GO:0006508 GO:0004623 GO:0005576
A5HE90	GO:0019861 GO:0016020
A9J215	GO:0003700 GO:0006355 GO:0005634 GO:0043565
Q93W25	GO:0006457 GO:0005829 GO:0016020 GO:0007165 GO:0003755 GO:0042277
Q5NE30	GO:0008289 GO:0006869
Q6Q1C5	GO:0003700 GO:0006355 GO:0016602
A7X9Z3	GO:0000325 GO:0015081 GO:0006885 GO:0016021 GO:0005739 GO:0005774 GO:0048366 GO:0012505 GO:0005515 GO:0009651 GO:0015385 GO:0006814 GO:0010351
A9UID9	GO:0006952 GO:0009505 GO:0030414
A7X9Z5	GO:0000325 GO:0015081 GO:0006885 GO:0016021 GO:0006814 GO:0048366 GO:0005515 GO:0009651 GO:0015385 GO:0005774 GO:0010351
Q2PCD2	GO:0006869 GO:0008289 GO:0005886
A7XA11	GO:0016604 GO:0009737 GO:0009414 GO:0003700 GO:0009864 GO:0006355 GO:0016564 GO:0005515 GO:0009873
B4Y1F0	GO:0043565 GO:0003700 GO:0005634 GO:0009738 GO:0010255 GO:0006355 GO:0016563 GO:0009414 GO:0009651 GO:0046983
Q8W0Q1	GO:0004028 GO:0004029 GO:0005739 GO:0003842 GO:0006800 GO:0010133 GO:0009651 GO:0005524
Q2PCB9	GO:0008289 GO:0006869
A4UIZ0	GO:0009396 GO:0009570 GO:0005829 GO:0008841 GO:0004326 GO:0005759 GO:0006730 GO:0005524
Q1XA87	GO:0005783 GO:0005886
Q6SPZ3	GO:0045735
Q4U0D4	GO:0010150 GO:0009825 GO:0003700 GO:0005634 GO:0045449 GO:0009908
Q8RW02	GO:0005737 GO:0042631 GO:0004364 GO:0006979 GO:0009407
A1E0V2	GO:0009733 GO:0009751 GO:0009753 GO:0003700 GO:0005634 GO:0006355 GO:0046686 GO:0009651 GO:0009739
Q1ANA7	GO:0000326 GO:0046907 GO:0016021 GO:0005789 GO:0005515 GO:0005198
Q1KMV0	GO:0006950 GO:0008289 GO:0006869
A4K4Y8	GO:0045298 GO:0051258 GO:0005200 GO:0003924 GO:0007018 GO:0005525
Q9LDX4	GO:0042542 GO:0005829 GO:0006810 GO:0050832 GO:0016671 GO:0045454 GO:0015035 GO:0006662 GO:0010188 GO:0009055
A9J1Y5	GO:0003700 GO:0006355 GO:0005634 GO:0042802 GO:0043565
Q8RVT7	GO:0048767 GO:0010315 GO:0009735 GO:0009630 GO:0008559 GO:0009926 GO:0005886 GO:0016021 GO:0005524
Q2TN71	GO:0003700 GO:0006355 GO:0005634
Q15MN5	GO:0005783 GO:0016021 GO:0005768 GO:0016192 GO:0005886
P93615	GO:0016020
Q5K5K6	GO:0018106 GO:0005737 GO:0009638 GO:0016604 GO:0010201 GO:0009585 GO:0010203 GO:0000155 GO:0009630 GO:0016020 GO:0017006 GO:0018298 GO:0009883 GO:0006355 GO:0008020 GO:0010161 GO:0000160 GO:0046685 GO:0005524 GO:0042803
B6UZ91	GO:0009737 GO:0042542 GO:0004322 GO:0009617 GO:0008199 GO:0006826 GO:0010039 GO:0009409 GO:0006879 GO:0009507
Q8LP43	GO:0006950 GO:0009415
Q43212	GO:0020037 GO:0005576 GO:0042744 GO:0005509 GO:0004601 GO:0009055
B6Z274	GO:0016887 GO:0009737 GO:0051301 GO:0005524 GO:0005783
Q53UC7	GO:0043565 GO:0009744 GO:0003700 GO:0005634 GO:0006355 GO:0046982
Q0WZC2	GO:0051731 GO:0004113 GO:0003972 GO:0006388 GO:0003746 GO:0046872 GO:0008233
A9UIE1	GO:0030304 GO:0030568 GO:0005576 GO:0030569
A9UIE0	GO:0006952 GO:0009505 GO:0030414
A7XA01	GO:0016604 GO:0009737 GO:0003700 GO:0009864 GO:0006355 GO:0016564 GO:0005515 GO:0009873
A9EEM6	GO:0006644 GO:0030414 GO:0031072 GO:0016042 GO:0004197 GO:0009414 GO:0006508 GO:0004623 GO:0005576
Q49KJ2	GO:0000786 GO:0048441 GO:0009944 GO:0006334 GO:0005811 GO:0009965 GO:0009954 GO:0045449 GO:0005515 GO:0003677 GO:0009799 GO:0010199 GO:0005634
A9UIE4	GO:0005576 GO:0004867
A7XA05	GO:0016604 GO:0009737 GO:0009414 GO:0003700 GO:0009864 GO:0006355 GO:0016564 GO:0005515 GO:0009873
Q6Q1C7	GO:0003700 GO:0006355 GO:0016602 GO:0048510
Q8RW01	GO:0004364
Q3ZPM9	GO:0005737 GO:0048573 GO:0008429 GO:0009911 GO:0005515 GO:0005634
Q06I78	GO:0005488 GO:0009897 GO:0006950 GO:0009825 GO:0031225
B2B9U2	GO:0000325 GO:0046933 GO:0045087 GO:0006915 GO:0004888 GO:0005524 GO:0005515 GO:0015991 GO:0008553 GO:0016471 GO:0031224 GO:0007165
Q6KCK6	GO:0006468 GO:0004683 GO:0009738 GO:0010119 GO:0004713 GO:0010359 GO:0005886 GO:0005524 GO:0005509
Q2L9B8	GO:0007030 GO:0015986 GO:0015991 GO:0009793 GO:0009705 GO:0005753 GO:0000221 GO:0001669 GO:0060041 GO:0046961 GO:0009409 GO:0008553 GO:0009832
Q70AJ1	GO:0000910 GO:0016538 GO:0006468 GO:0007127 GO:0035186 GO:0008283 GO:0000079 GO:0015074 GO:0007488 GO:0005654 GO:0042023 GO:0045842 GO:0004190 GO:0008054 GO:0005515 GO:0003677 GO:0007143 GO:0048015 GO:0051225 GO:0004693 GO:0008270
Q41556	GO:0005737 GO:0043565 GO:0003700 GO:0005634 GO:0006355 GO:0046983
Q7DMG9	GO:0004871 GO:0019722 GO:0009612 GO:0005513 GO:0005509 GO:0005515 GO:0030163
A7L5U5	GO:0000169 GO:0000746 GO:0010200 GO:0042542 GO:0009738 GO:0009864 GO:0004707 GO:0005524 GO:0005515 GO:0048481 GO:0009409 GO:0009651 GO:0007067 GO:0009723 GO:0051301 GO:0004713
A6Q0P1	GO:0016747
Q5I7K5	GO:0022625 GO:0005811 GO:0003735 GO:0009792 GO:0012505 GO:0005515 GO:0006414
Q8S4P7	GO:0006952 GO:0045735
B0LXL4	GO:0006950 GO:0009415
Q5EC73	GO:0016020 GO:0005576 GO:0009664
Q43220	GO:0020037 GO:0004601 GO:0006979 GO:0005509 GO:0009055
Q7DLM1	GO:0043169 GO:0005975 GO:0042972
A9J1W7	GO:0003700 GO:0006355 GO:0005634 GO:0043565
B5LW22	GO:0008022 GO:0005635 GO:0042138 GO:0000150 GO:0051106 GO:0000287 GO:0000709 GO:0000722 GO:0016605 GO:0043047 GO:0010332 GO:0051260 GO:0043142 GO:0046686 GO:0003691 GO:0006268 GO:0005524 GO:0030998 GO:0000790 GO:0000711 GO:0051597 GO:0000795 GO:0042148 GO:0045002 GO:0030491 GO:0000730 GO:0042802 GO:0033170 GO:0003684
A7L5U6	GO:0006355 GO:0008270 GO:0005515 GO:0003677
Q70JS0	GO:0009524 GO:0005819 GO:0005730 GO:0009793 GO:0006511 GO:0019005 GO:0005515 GO:0007067 GO:0045910 GO:0004842 GO:0007140
B5LW26	GO:0008094 GO:0001541 GO:0043565 GO:0006281 GO:0000150 GO:0016740 GO:0003684 GO:0007292 GO:0007283 GO:0003697 GO:0005515 GO:0007131 GO:0003690 GO:0005524 GO:0000794
Q2L3S2	GO:0044238 GO:0005634 GO:0017111 GO:0044237 GO:0043170 GO:0044446 GO:0005524
Q58A32	GO:0016021 GO:0004497 GO:0020037 GO:0009055
Q76ME3	GO:0016787 GO:0012505 GO:0016192 GO:0006886 GO:0005798 GO:0016004 GO:0005515 GO:0007264 GO:0005525
Q718F3	GO:0003700 GO:0006355 GO:0005634 GO:0043565
P94058	GO:0004871 GO:0019722 GO:0009612 GO:0005513 GO:0005509 GO:0005515 GO:0030163
Q94C43	GO:0016784 GO:0007568 GO:0005829 GO:0005739 GO:0008272 GO:0004792
Q3S4I1	GO:0006413 GO:0003743
Q0PG36	GO:0005978 GO:0008878 GO:0008415 GO:0009507 GO:0009501 GO:0010170 GO:0019252
Q8L698	GO:0006952 GO:0009505 GO:0030414
Q7X748	GO:0005730 GO:0022625 GO:0003735 GO:0009793 GO:0003723 GO:0005515 GO:0006414
Q9SAU8	GO:0009617 GO:0006457 GO:0042542 GO:0009615 GO:0005829 GO:0016020 GO:0009409 GO:0009408 GO:0009644 GO:0005524 GO:0009507
Q84LI3	GO:0003700 GO:0006355 GO:0005634 GO:0043565
Q5I7L5	GO:0007420 GO:0022625 GO:0005730 GO:0003735 GO:0005515 GO:0006414
Q4KUK8	GO:0009409 GO:0009809 GO:0006810 GO:0016621 GO:0050662
Q5I7L1	GO:0003735 GO:0015934 GO:0006414 GO:0022626
Q5I7L2	GO:0040010 GO:0002119 GO:0022625 GO:0005811 GO:0019843 GO:0003735 GO:0009792 GO:0005515 GO:0000022 GO:0006412 GO:0040035
Q8S9H0	GO:0009409 GO:0005215 GO:0006810 GO:0008289 GO:0005783
Q2XP43	GO:0007030 GO:0015986 GO:0015991 GO:0009793 GO:0009705 GO:0005753 GO:0000221 GO:0001669 GO:0060041 GO:0046961 GO:0009409 GO:0008553 GO:0009832
A7XA03	GO:0016604 GO:0009737 GO:0003700 GO:0009864 GO:0006355 GO:0016564 GO:0005515 GO:0009873
Q9XEN3	GO:0004568 GO:0006032 GO:0008061 GO:0016998
Q9FS06	GO:0006952 GO:0004869 GO:0005622
Q5I7L3	GO:0022625 GO:0005811 GO:0003735 GO:0003723 GO:0000022 GO:0006412 GO:0006396
Q4U0C8	GO:0003700 GO:0006355 GO:0005634
Q56TP7	GO:0005576 GO:0044464 GO:0019953
Q56TP4	GO:0005737 GO:0009832 GO:0006073 GO:0005618 GO:0048046 GO:0016762 GO:0004553
Q5QIU6	GO:0015081 GO:0006885 GO:0016021 GO:0005739 GO:0006814 GO:0012505 GO:0015385
Q56TP3	GO:0005737 GO:0009832 GO:0006073 GO:0005618 GO:0048046 GO:0016762 GO:0004553
B2CZS4	GO:0003700 GO:0045941 GO:0005634 GO:0016563 GO:0050826
A9U8G0	GO:0005737 GO:0004022 GO:0055114 GO:0008270
A9U8G1	GO:0005737 GO:0004022 GO:0055114 GO:0008270
Q8GTC0	GO:0005737 GO:0004364 GO:0009407
B6UZ79	GO:0009737 GO:0042542 GO:0004322 GO:0009617 GO:0008199 GO:0006826 GO:0010039 GO:0009409 GO:0006879 GO:0009507
Q5DM35	GO:0009744 GO:0009751 GO:0009753 GO:0003700 GO:0009620 GO:0005634 GO:0009611 GO:0008361 GO:0045449 GO:0016563 GO:0009416 GO:0007275
Q5DM36	GO:0010150 GO:0009825 GO:0003700 GO:0005634 GO:0045449 GO:0009908
Q1ACB7	GO:0006636 GO:0016021 GO:0009915 GO:0007047 GO:0009266 GO:0010189 GO:0010176 GO:0031347 GO:0009507
Q6JGT1	GO:0009249 GO:0001701 GO:0005840 GO:0004379 GO:0005829 GO:0007391 GO:0018008 GO:0040007
B4ERW1	GO:0048367 GO:0005975 GO:0004462
B6D9L4	GO:0016020
A4K4Z1	GO:0045298 GO:0051258 GO:0005200 GO:0003924 GO:0007018 GO:0005525
Q6R326	GO:0033897 GO:0009718 GO:0007568 GO:0009867 GO:0009611 GO:0016036 GO:0005576 GO:0003723 GO:0012505

## Sheet: Significant;y_Expressed_GO_terms
GO term	Ontology	Description	Number in input list	P-value	FDR
GO:0065007	P	biological regulation	103	7.4e-45	2.1e-42
GO:0050789	P	regulation of biological process	93	4.9e-39	7e-37
GO:0050896	P	response to stimulus	89	1.3e-37	1.2e-35
GO:0006355	P	regulation of transcription, DNA-dependent	48	5.8e-35	3.3e-33
GO:0009628	P	response to abiotic stimulus	49	5.2e-35	3.3e-33
GO:0050794	P	regulation of cellular process	83	2.2e-33	1.1e-31
GO:0032774	P	RNA biosynthetic process	48	5e-33	1.8e-31
GO:0006351	P	transcription, DNA-dependent	48	4.7e-33	1.8e-31
GO:0051252	P	regulation of RNA metabolic process	48	1e-32	3.2e-31
GO:0006950	P	response to stress	70	1.2e-32	3.5e-31
GO:0031323	P	regulation of cellular metabolic process	64	2.9e-32	7.5e-31
GO:0009987	P	cellular process	165	1.9e-31	4.6e-30
GO:0019222	P	regulation of metabolic process	65	3.3e-31	7.1e-30
GO:0008152	P	metabolic process	160	8.3e-31	1.7e-29
GO:0009058	P	biosynthetic process	104	3.5e-30	6.5e-29
GO:0060255	P	regulation of macromolecule metabolic process	62	8.4e-30	1.5e-28
GO:0080090	P	regulation of primary metabolic process	61	1.5e-29	2.4e-28
GO:0044249	P	cellular biosynthetic process	100	1.6e-29	2.5e-28
GO:0034645	P	cellular macromolecule biosynthetic process	79	2.1e-29	3.1e-28
GO:0019219	P	regulation of nucleobase, nucleoside, nucleotide and nucleic acid metabolic process	55	6.8e-29	9.6e-28
GO:0045449	P	regulation of transcription	53	9.8e-29	1.3e-27
GO:0051171	P	regulation of nitrogen compound metabolic process	55	1e-28	1.3e-27
GO:0032501	P	multicellular organismal process	51	4.8e-28	5.9e-27
GO:0044238	P	primary metabolic process	143	5.5e-28	6.4e-27
GO:0007275	P	multicellular organismal development	49	1.6e-27	1.8e-26
GO:0009059	P	macromolecule biosynthetic process	79	1.7e-27	1.8e-26
GO:0010556	P	regulation of macromolecule biosynthetic process	55	2.6e-27	2.7e-26
GO:0032502	P	developmental process	52	3.1e-27	3.1e-26
GO:0009889	P	regulation of biosynthetic process	55	3.8e-27	3.5e-26
GO:0031326	P	regulation of cellular biosynthetic process	55	3.8e-27	3.5e-26
GO:0010468	P	regulation of gene expression	56	3.7e-27	3.5e-26
GO:0006350	P	transcription	53	4.7e-27	4.1e-26
GO:0048856	P	anatomical structure development	45	5.7e-26	4.8e-25
GO:0016070	P	RNA metabolic process	51	1.4e-25	1.1e-24
GO:0010467	P	gene expression	73	1.4e-25	1.1e-24
GO:0044237	P	cellular metabolic process	135	1.2e-24	9.5e-24
GO:0000003	P	reproduction	35	1.4e-24	1.1e-23
GO:0009791	P	post-embryonic development	28	1.5e-23	1.1e-22
GO:0048731	P	system development	30	3.4e-23	2.4e-22
GO:0043170	P	macromolecule metabolic process	115	5e-23	3.5e-22
GO:0048513	P	organ development	29	2.2e-22	1.5e-21
GO:0022414	P	reproductive process	31	9.7e-22	6.5e-21
GO:0010035	P	response to inorganic substance	19	1.5e-21	9.8e-21
GO:0003006	P	reproductive developmental process	28	3.4e-21	2.2e-20
GO:0044260	P	cellular macromolecule metabolic process	102	5.9e-21	3.7e-20
GO:0009266	P	response to temperature stimulus	23	2.1e-20	1.3e-19
GO:0042221	P	response to chemical stimulus	46	5.1e-20	3e-19
GO:0006139	P	nucleobase, nucleoside, nucleotide and nucleic acid metabolic process	67	2.3e-19	1.4e-18
GO:0048518	P	positive regulation of biological process	19	1.1e-16	6.6e-16
GO:0009790	P	embryonic development	20	1.1e-15	6.1e-15
GO:0048608	P	reproductive structure development	22	2.8e-15	1.5e-14
GO:0006807	P	nitrogen compound metabolic process	76	1.8e-14	9.5e-14
GO:0051239	P	regulation of multicellular organismal process	15	3.8e-14	2e-13
GO:0000302	P	response to reactive oxygen species	13	5.2e-14	2.7e-13
GO:0051704	P	multi-organism process	22	8.6e-14	4.4e-13
GO:0000279	P	M phase	13	1.5e-13	7.4e-13
GO:0042542	P	response to hydrogen peroxide	12	1.8e-13	8.9e-13
GO:0009792	P	embryonic development ending in birth or egg hatching	11	3e-13	1.5e-12
GO:0051707	P	response to other organism	19	3.7e-13	1.8e-12
GO:0022403	P	cell cycle phase	13	5.6e-13	2.7e-12
GO:0000278	P	mitotic cell cycle	12	6.5e-13	3e-12
GO:0031347	P	regulation of defense response	9	1.3e-12	5.8e-12
GO:0009409	P	response to cold	14	1.3e-12	5.9e-12
GO:0010033	P	response to organic substance	24	2e-12	8.6e-12
GO:0009908	P	flower development	14	2.2e-12	9.4e-12
GO:0080134	P	regulation of response to stress	9	2.3e-12	9.9e-12
GO:0009607	P	response to biotic stimulus	19	3.3e-12	1.4e-11
GO:0009909	P	regulation of flower development	10	5.8e-12	2.4e-11
GO:0045087	P	innate immune response	11	1.8e-11	7.5e-11
GO:0022402	P	cell cycle process	13	2.9e-11	1.2e-10
GO:0009617	P	response to bacterium	12	3.5e-11	1.4e-10
GO:0006810	P	transport	47	3.7e-11	1.5e-10
GO:0007242	P	intracellular signaling cascade	21	3.9e-11	1.5e-10
GO:0051234	P	establishment of localization	47	4e-11	1.5e-10
GO:0007049	P	cell cycle	15	4.4e-11	1.7e-10
GO:0051179	P	localization	47	6.1e-11	2.3e-10
GO:0016043	P	cellular component organization	28	6.6e-11	2.4e-10
GO:0006952	P	defense response	22	8.7e-11	3.2e-10
GO:0006955	P	immune response	12	1.1e-10	3.7e-10
GO:0009737	P	response to abscisic acid stimulus	12	1.1e-10	3.7e-10
GO:0009719	P	response to endogenous stimulus	20	1.2e-10	4.1e-10
GO:0048583	P	regulation of response to stimulus	9	1.6e-10	5.3e-10
GO:0002376	P	immune system process	12	1.7e-10	5.7e-10
GO:0048580	P	regulation of post-embryonic development	10	2.2e-10	7.3e-10
GO:0040035	P	hermaphrodite genitalia development	6	3.4e-10	1.1e-09
GO:0007548	P	sex differentiation	7	3.5e-10	1.2e-09
GO:0065008	P	regulation of biological quality	20	4.9e-10	1.6e-09
GO:0048806	P	genitalia development	6	8.9e-10	2.9e-09
GO:0009725	P	response to hormone stimulus	18	1.2e-09	3.9e-09
GO:0050793	P	regulation of developmental process	13	1.5e-09	4.8e-09
GO:0070887	P	cellular response to chemical stimulus	15	1.6e-09	5e-09
GO:0009753	P	response to jasmonic acid stimulus	9	2.9e-09	8.8e-09
GO:0045089	P	positive regulation of innate immune response	6	3e-09	8.8e-09
GO:0009314	P	response to radiation	14	3e-09	8.8e-09
GO:0002218	P	activation of innate immune response	6	3e-09	8.8e-09
GO:0040011	P	locomotion	7	3e-09	8.8e-09
GO:0051716	P	cellular response to stimulus	18	3.9e-09	1.1e-08
GO:0031349	P	positive regulation of defense response	6	4.2e-09	1.2e-08
GO:0002684	P	positive regulation of immune system process	6	4.2e-09	1.2e-08
GO:0050778	P	positive regulation of immune response	6	4.2e-09	1.2e-08
GO:0002253	P	activation of immune response	6	4.2e-09	1.2e-08
GO:0040007	P	growth	13	4.3e-09	1.2e-08
GO:0007051	P	spindle organization	6	5.9e-09	1.6e-08
GO:0045088	P	regulation of innate immune response	6	5.9e-09	1.6e-08
GO:0050776	P	regulation of immune response	6	8e-09	2.1e-08
GO:0002682	P	regulation of immune system process	6	8e-09	2.1e-08
GO:0009867	P	jasmonic acid mediated signaling pathway	7	1.2e-08	3.3e-08
GO:0006996	P	organelle organization	19	1.7e-08	4.5e-08
GO:0009416	P	response to light stimulus	13	2e-08	5.2e-08
GO:0006979	P	response to oxidative stress	16	2.5e-08	6.4e-08
GO:0007165	P	signal transduction	26	2.6e-08	6.6e-08
GO:0048584	P	positive regulation of response to stimulus	6	4.9e-08	1.2e-07
GO:0009415	P	response to water	10	5.5e-08	1.4e-07
GO:0005978	P	glycogen biosynthetic process	5	7e-08	1.7e-07
GO:0042742	P	defense response to bacterium	8	1.1e-07	2.6e-07
GO:0051128	P	regulation of cellular component organization	7	1.1e-07	2.7e-07
GO:0007052	P	mitotic spindle organization	5	1.4e-07	3.2e-07
GO:0005977	P	glycogen metabolic process	5	1.4e-07	3.2e-07
GO:0006112	P	energy reserve metabolic process	5	1.8e-07	4.3e-07
GO:0009755	P	hormone-mediated signaling pathway	10	2.7e-07	6.2e-07
GO:0032870	P	cellular response to hormone stimulus	10	3e-07	6.9e-07
GO:0006414	P	translational elongation	8	3.1e-07	7.3e-07
GO:0000226	P	microtubule cytoskeleton organization	6	5e-07	1.2e-06
GO:0055080	P	cation homeostasis	7	6.7e-07	1.5e-06
GO:0010038	P	response to metal ion	7	6.7e-07	1.5e-06
GO:0050801	P	ion homeostasis	7	8.1e-07	1.8e-06
GO:0009642	P	response to light intensity	6	1e-06	2.2e-06
GO:0009911	P	positive regulation of flower development	5	9.9e-07	2.2e-06
GO:0009408	P	response to heat	7	1.1e-06	2.4e-06
GO:0033036	P	macromolecule localization	17	1.2e-06	2.7e-06
GO:0007010	P	cytoskeleton organization	8	1.2e-06	2.7e-06
GO:0042592	P	homeostatic process	11	1.5e-06	3.1e-06
GO:0009723	P	response to ethylene stimulus	6	1.6e-06	3.5e-06
GO:0009873	P	ethylene mediated signaling pathway	5	1.8e-06	3.7e-06
GO:0009653	P	anatomical structure morphogenesis	11	1.9e-06	3.9e-06
GO:0000087	P	M phase of mitotic cell cycle	6	2.3e-06	4.7e-06
GO:0007067	P	mitosis	6	2.3e-06	4.7e-06
GO:0000280	P	nuclear division	6	2.3e-06	4.7e-06
GO:0048582	P	positive regulation of post-embryonic development	5	2.5e-06	5.1e-06
GO:0048878	P	chemical homeostasis	7	2.5e-06	5.1e-06
GO:0009414	P	response to water deprivation	8	3.4e-06	6.9e-06
GO:0051321	P	meiotic cell cycle	5	4e-06	7.9e-06
GO:0009644	P	response to high light intensity	5	4e-06	7.9e-06
GO:0055067	P	monovalent inorganic cation homeostasis	5	4e-06	7.9e-06
GO:0007017	P	microtubule-based process	9	4.2e-06	8.1e-06
GO:0033043	P	regulation of organelle organization	5	4.7e-06	8.9e-06
GO:0009832	P	plant-type cell wall biogenesis	5	4.7e-06	8.9e-06
GO:0009888	P	tissue development	8	6.8e-06	1.3e-05
GO:0019252	P	starch biosynthetic process	5	7.1e-06	1.3e-05
GO:0051094	P	positive regulation of developmental process	5	1.3e-05	2.5e-05
GO:0019953	P	sexual reproduction	6	1.5e-05	2.7e-05
GO:0009605	P	response to external stimulus	10	2.3e-05	4.2e-05
GO:0048285	P	organelle fission	6	2.3e-05	4.2e-05
GO:0009743	P	response to carbohydrate stimulus	5	2.5e-05	4.6e-05
GO:0009793	P	embryonic development ending in seed dormancy	7	2.6e-05	4.7e-05
GO:0048869	P	cellular developmental process	9	2.8e-05	5e-05
GO:0009651	P	response to salt stress	8	2.9e-05	5.3e-05
GO:0005976	P	polysaccharide metabolic process	13	3.3e-05	6e-05
GO:0008361	P	regulation of cell size	7	3.6e-05	6.3e-05
GO:0051726	P	regulation of cell cycle	5	4.4e-05	7.8e-05
GO:0005975	P	carbohydrate metabolic process	24	4.7e-05	8.2e-05
GO:0032535	P	regulation of cellular component size	7	4.8e-05	8.3e-05
GO:0006970	P	response to osmotic stress	8	5.2e-05	9e-05
GO:0090066	P	regulation of anatomical structure size	7	5.2e-05	9e-05
GO:0009250	P	glucan biosynthetic process	6	6.1e-05	0.0001
GO:0034220	P	ion transmembrane transport	6	7.2e-05	0.00012
GO:0048316	P	seed development	7	7.2e-05	0.00012
GO:0000160	P	two-component signal transduction system (phosphorelay)	6	8.1e-05	0.00014
GO:0033692	P	cellular polysaccharide biosynthetic process	6	8.6e-05	0.00014
GO:0019748	P	secondary metabolic process	12	8.5e-05	0.00014
GO:0048519	P	negative regulation of biological process	9	8.8e-05	0.00014
GO:0042546	P	cell wall biogenesis	5	9.3e-05	0.00015
GO:0009699	P	phenylpropanoid biosynthetic process	7	0.00011	0.00018
GO:0048507	P	meristem development	5	0.00012	0.00019
GO:0033554	P	cellular response to stress	8	0.00012	0.0002
GO:0010154	P	fruit development	7	0.00013	0.0002
GO:0048522	P	positive regulation of cellular process	6	0.00013	0.00021
GO:0016049	P	cell growth	6	0.00018	0.00029
GO:0000902	P	cell morphogenesis	5	0.00025	0.0004
GO:0006811	P	ion transport	13	0.00026	0.00041
GO:0051301	P	cell division	6	0.00028	0.00043
GO:0000271	P	polysaccharide biosynthetic process	6	0.00029	0.00044
GO:0009620	P	response to fungus	5	0.0003	0.00046
GO:0009698	P	phenylpropanoid metabolic process	7	0.0003	0.00046
GO:0031324	P	negative regulation of cellular metabolic process	6	0.00033	0.0005
GO:0048523	P	negative regulation of cellular process	7	0.00033	0.00051
GO:0015672	P	monovalent inorganic cation transport	9	0.00041	0.00061
GO:0044036	P	cell wall macromolecule metabolic process	5	0.00046	0.00069
GO:0065009	P	regulation of molecular function	6	0.0005	0.00075
GO:0006812	P	cation transport	11	0.00053	0.00078
GO:0019538	P	protein metabolic process	44	0.00053	0.00078
GO:0032989	P	cellular component morphogenesis	5	0.00053	0.00078
GO:0045184	P	establishment of protein localization	12	0.00061	0.00088
GO:0015031	P	protein transport	12	0.00061	0.00088
GO:0019725	P	cellular homeostasis	7	0.00072	0.001
GO:0008104	P	protein localization	12	0.00078	0.0011
GO:0044267	P	cellular protein metabolic process	37	0.00083	0.0012
GO:0022607	P	cellular component assembly	9	0.00085	0.0012
GO:0055114	P	oxidation reduction	6	0.00089	0.0013
GO:0046907	P	intracellular transport	11	0.00091	0.0013
GO:0019438	P	aromatic compound biosynthetic process	8	0.00096	0.0013
GO:0000272	P	polysaccharide catabolic process	5	0.001	0.0014
GO:0010605	P	negative regulation of macromolecule metabolic process	6	0.0011	0.0015
GO:0009892	P	negative regulation of metabolic process	6	0.0014	0.0019
GO:0006869	P	lipid transport	5	0.0016	0.0021
GO:0006412	P	translation	17	0.0017	0.0024
GO:0051649	P	establishment of localization in cell	11	0.0018	0.0024
GO:0016051	P	carbohydrate biosynthetic process	10	0.002	0.0027
GO:0055085	P	transmembrane transport	6	0.0022	0.0029
GO:0051276	P	chromosome organization	7	0.0022	0.003
GO:0051641	P	cellular localization	11	0.0023	0.0031
GO:0050790	P	regulation of catalytic activity	5	0.0025	0.0034
GO:0006091	P	generation of precursor metabolites and energy	13	0.0027	0.0035
GO:0006886	P	intracellular protein transport	8	0.0028	0.0036
GO:0034613	P	cellular protein localization	8	0.0031	0.0041
GO:0070727	P	cellular macromolecule localization	8	0.0032	0.0042
GO:0070882	P	cellular cell wall organization or biogenesis	6	0.0036	0.0047
GO:0006073	P	cellular glucan metabolic process	8	0.0043	0.0056
GO:0044042	P	glucan metabolic process	8	0.0043	0.0056
GO:0044264	P	cellular polysaccharide metabolic process	8	0.0048	0.0061
GO:0009064	P	glutamine family amino acid metabolic process	5	0.0062	0.0079
GO:0015992	P	proton transport	6	0.0072	0.0091
GO:0006818	P	hydrogen transport	6	0.0076	0.0097
GO:0042398	P	cellular amino acid derivative biosynthetic process	7	0.0093	0.012
GO:0006511	P	ubiquitin-dependent protein catabolic process	6	0.0097	0.012
GO:0009056	P	catabolic process	23	0.01	0.012
GO:0015980	P	energy derivation by oxidation of organic compounds	6	0.011	0.013
GO:0034622	P	cellular macromolecular complex assembly	6	0.013	0.016
GO:0043632	P	modification-dependent macromolecule catabolic process	6	0.013	0.016
GO:0019941	P	modification-dependent protein catabolic process	6	0.013	0.016
GO:0051603	P	proteolysis involved in cellular protein catabolic process	6	0.014	0.017
GO:0006006	P	glucose metabolic process	7	0.015	0.018
GO:0044257	P	cellular protein catabolic process	6	0.015	0.019
GO:0051246	P	regulation of protein metabolic process	6	0.018	0.021
GO:0034621	P	cellular macromolecular complex subunit organization	6	0.019	0.023
GO:0030001	P	metal ion transport	5	0.02	0.024
GO:0032268	P	regulation of cellular protein metabolic process	5	0.022	0.026
GO:0006753	P	nucleoside phosphate metabolic process	7	0.026	0.031
GO:0009117	P	nucleotide metabolic process	7	0.026	0.031
GO:0044248	P	cellular catabolic process	14	0.028	0.033
GO:0065003	P	macromolecular complex assembly	6	0.029	0.034
GO:0044085	P	cellular component biogenesis	14	0.03	0.035
GO:0016052	P	carbohydrate catabolic process	7	0.032	0.038
GO:0043933	P	macromolecular complex subunit organization	6	0.039	0.045
GO:0003700	F	transcription factor activity	48	1.9e-37	1.8e-35
GO:0030528	F	transcription regulator activity	50	1.1e-32	4.9e-31
GO:0043565	F	sequence-specific DNA binding	32	2.4e-32	7.4e-31
GO:0005488	F	binding	170	4.2e-32	9.8e-31
GO:0003677	F	DNA binding	60	3.1e-28	5.8e-27
GO:0003676	F	nucleic acid binding	73	3.1e-23	4.9e-22
GO:0005515	F	protein binding	67	2.5e-22	3.4e-21
GO:0046983	F	protein dimerization activity	11	8.2e-07	8.7e-06
GO:0030234	F	enzyme regulator activity	12	9.4e-07	8.7e-06
GO:0030414	F	peptidase inhibitor activity	9	8.5e-07	8.7e-06
GO:0016563	F	transcription activator activity	6	1.3e-06	1.1e-05
GO:0004857	F	enzyme inhibitor activity	9	5.3e-06	4.1e-05
GO:0017111	F	nucleoside-triphosphatase activity	18	1.1e-05	7.8e-05
GO:0016564	F	transcription repressor activity	5	1.3e-05	8.8e-05
GO:0003824	F	catalytic activity	105	1.5e-05	9.4e-05
GO:0022804	F	active transmembrane transporter activity	13	1.9e-05	0.00011
GO:0016462	F	pyrophosphatase activity	18	3.2e-05	0.00018
GO:0016818	F	hydrolase activity, acting on acid anhydrides, in phosphorus-containing anhydrides	18	3.5e-05	0.00018
GO:0008194	F	UDP-glycosyltransferase activity	7	3.7e-05	0.00018
GO:0016817	F	hydrolase activity, acting on acid anhydrides	18	4.1e-05	0.00019
GO:0015078	F	hydrogen ion transmembrane transporter activity	8	6.8e-05	0.0003
GO:0016758	F	transferase activity, transferring hexosyl groups	11	8.2e-05	0.00034
GO:0015077	F	monovalent inorganic cation transmembrane transporter activity	8	0.00014	0.00058
GO:0015405	F	P-P-bond-hydrolysis-driven transmembrane transporter activity	8	0.00021	0.00081
GO:0015399	F	primary active transmembrane transporter activity	8	0.00023	0.00082
GO:0008289	F	lipid binding	9	0.00023	0.00082
GO:0003924	F	GTPase activity	6	0.00026	0.00084
GO:0042626	F	ATPase activity, coupled to transmembrane movement of substances	7	0.00025	0.00084
GO:0043492	F	ATPase activity, coupled to movement of substances	7	0.00025	0.00084
GO:0042802	F	identical protein binding	5	0.00028	0.00087
GO:0016887	F	ATPase activity	11	0.0003	0.00089
GO:0022857	F	transmembrane transporter activity	15	0.00033	0.00097
GO:0016787	F	hydrolase activity	38	0.00035	0.00099
GO:0022890	F	inorganic cation transmembrane transporter activity	8	0.00037	0.00099
GO:0016820	F	hydrolase activity, acting on acid anhydrides, catalyzing transmembrane movement of substances	7	0.00037	0.00099
GO:0032555	F	purine ribonucleotide binding	27	0.0004	0.001
GO:0032553	F	ribonucleotide binding	27	0.0004	0.001
GO:0046527	F	glucosyltransferase activity	5	0.00041	0.001
GO:0017076	F	purine nucleotide binding	28	0.00062	0.0014
GO:0016747	F	transferase activity, transferring acyl groups other than amino-acyl groups	8	0.00063	0.0014
GO:0005198	F	structural molecule activity	20	0.00064	0.0014
GO:0009055	F	electron carrier activity	13	0.00079	0.0017
GO:0042623	F	ATPase activity, coupled	9	0.00083	0.0018
GO:0022892	F	substrate-specific transporter activity	14	0.00093	0.002
GO:0005215	F	transporter activity	19	0.001	0.0021
GO:0016757	F	transferase activity, transferring glycosyl groups	11	0.0012	0.0024
GO:0000166	F	nucleotide binding	32	0.0014	0.0027
GO:0020037	F	heme binding	10	0.0014	0.0027
GO:0005506	F	iron ion binding	14	0.0016	0.003
GO:0022891	F	substrate-specific transmembrane transporter activity	12	0.0016	0.003
GO:0016746	F	transferase activity, transferring acyl groups	8	0.0018	0.0032
GO:0008324	F	cation transmembrane transporter activity	9	0.002	0.0037
GO:0004553	F	hydrolase activity, hydrolyzing O-glycosyl compounds	9	0.0021	0.0038
GO:0042625	F	ATPase activity, coupled to transmembrane movement of ions	5	0.0022	0.0038
GO:0046906	F	tetrapyrrole binding	10	0.0024	0.004
GO:0016491	F	oxidoreductase activity	26	0.0027	0.0044
GO:0004497	F	monooxygenase activity	7	0.0036	0.0059
GO:0005524	F	ATP binding	21	0.004	0.0064
GO:0032559	F	adenyl ribonucleotide binding	21	0.0044	0.0068
GO:0016798	F	hydrolase activity, acting on glycosyl bonds	9	0.0043	0.0068
GO:0001882	F	nucleoside binding	22	0.006	0.0089
GO:0001883	F	purine nucleoside binding	22	0.006	0.0089
GO:0030554	F	adenyl nucleotide binding	22	0.006	0.0089
GO:0043169	F	cation binding	37	0.0065	0.0095
GO:0043167	F	ion binding	37	0.0067	0.0095
GO:0015075	F	ion transmembrane transporter activity	9	0.0068	0.0096
GO:0004713	F	protein tyrosine kinase activity	6	0.0075	0.01
GO:0003735	F	structural constituent of ribosome	15	0.0083	0.011
GO:0016765	F	transferase activity, transferring alkyl or aryl (other than methyl) groups	5	0.0085	0.011
GO:0016879	F	ligase activity, forming carbon-nitrogen bonds	7	0.0096	0.013
GO:0016740	F	transferase activity	39	0.011	0.014
GO:0032561	F	guanyl ribonucleotide binding	7	0.011	0.014
GO:0005525	F	GTP binding	7	0.011	0.014
GO:0019001	F	guanyl nucleotide binding	7	0.012	0.015
GO:0003723	F	RNA binding	10	0.014	0.017
GO:0060089	F	molecular transducer activity	8	0.016	0.019
GO:0004871	F	signal transducer activity	8	0.016	0.019
GO:0008415	F	acyltransferase activity	5	0.017	0.02
GO:0046872	F	metal ion binding	33	0.023	0.028
GO:0016874	F	ligase activity	8	0.028	0.033
GO:0046914	F	transition metal ion binding	24	0.03	0.035
GO:0016616	F	oxidoreductase activity, acting on the CH-OH group of donors, NAD or NADP as acceptor	5	0.04	0.046
GO:0005634	C	nucleus	71	2.1e-27	1.7e-25
GO:0044422	C	organelle part	63	5.4e-18	1.4e-16
GO:0044446	C	intracellular organelle part	63	4.9e-18	1.4e-16
GO:0005829	C	cytosol	28	3.5e-15	7e-14
GO:0044464	C	cell part	195	2e-12	2.7e-11
GO:0005623	C	cell	195	2e-12	2.7e-11
GO:0015934	C	large ribosomal subunit	13	2e-11	2.3e-10
GO:0044425	C	membrane part	42	5.8e-11	5.8e-10
GO:0022625	C	cytosolic large ribosomal subunit	9	7.5e-11	6.7e-10
GO:0031224	C	intrinsic to membrane	35	1e-10	8.2e-10
GO:0005774	C	vacuolar membrane	10	1.7e-10	1.2e-09
GO:0044437	C	vacuolar part	10	4.1e-10	2.7e-09
GO:0016604	C	nuclear body	7	1.1e-09	6.9e-09
GO:0033279	C	ribosomal subunit	15	3.6e-09	2.1e-08
GO:0000794	C	condensed nuclear chromosome	5	4.2e-09	2.2e-08
GO:0044428	C	nuclear part	23	5.2e-09	2.5e-08
GO:0005773	C	vacuole	13	5.1e-09	2.5e-08
GO:0000793	C	condensed chromosome	5	7.6e-09	3.2e-08
GO:0016471	C	vacuolar proton-transporting V-type ATPase complex	5	7.6e-09	3.2e-08
GO:0000325	C	plant-type vacuole	7	4e-08	1.6e-07
GO:0016021	C	integral to membrane	30	5.2e-08	2e-07
GO:0033176	C	proton-transporting V-type ATPase complex	5	7e-08	2.5e-07
GO:0043232	C	intracellular non-membrane-bounded organelle	31	2.5e-07	8.5e-07
GO:0043228	C	non-membrane-bounded organelle	31	2.5e-07	8.5e-07
GO:0070013	C	intracellular organelle lumen	20	4.2e-07	1.3e-06
GO:0043233	C	organelle lumen	20	4.2e-07	1.3e-06
GO:0031974	C	membrane-enclosed lumen	20	5.7e-07	1.7e-06
GO:0031981	C	nuclear lumen	17	6.4e-07	1.8e-06
GO:0005622	C	intracellular	161	6.7e-07	1.8e-06
GO:0044424	C	intracellular part	159	1.2e-06	3.1e-06
GO:0012505	C	endomembrane system	18	1.6e-06	4.3e-06
GO:0022626	C	cytosolic ribosome	12	1.7e-06	4.3e-06
GO:0005811	C	lipid particle	5	3.4e-06	8.4e-06
GO:0016020	C	membrane	61	3.8e-06	9e-06
GO:0000228	C	nuclear chromosome	5	4.7e-06	1.1e-05
GO:0005819	C	spindle	5	7.1e-06	1.6e-05
GO:0009501	C	amyloplast	5	8.1e-06	1.7e-05
GO:0009505	C	plant-type cell wall	6	1.7e-05	3.6e-05
GO:0005618	C	cell wall	8	3.6e-05	7.4e-05
GO:0030312	C	external encapsulating structure	8	4.3e-05	8.5e-05
GO:0031090	C	organelle membrane	18	4.7e-05	9.1e-05
GO:0044445	C	cytosolic part	11	5.7e-05	0.00011
GO:0005576	C	extracellular region	17	5.8e-05	0.00011
GO:0005783	C	endoplasmic reticulum	12	8.3e-05	0.00015
GO:0005730	C	nucleolus	7	8.2e-05	0.00015
GO:0005886	C	plasma membrane	17	9.8e-05	0.00017
GO:0005635	C	nuclear envelope	5	0.00014	0.00024
GO:0044430	C	cytoskeletal part	8	0.00019	0.00032
GO:0005856	C	cytoskeleton	9	0.00028	0.00045
GO:0043229	C	intracellular organelle	140	0.00034	0.00054
GO:0043226	C	organelle	140	0.00034	0.00054
GO:0009507	C	chloroplast	21	0.00047	0.00073
GO:0000267	C	cell fraction	5	0.00081	0.0012
GO:0005840	C	ribosome	16	0.0011	0.0016
GO:0005654	C	nucleoplasm	10	0.0014	0.002
GO:0005694	C	chromosome	7	0.0014	0.002
GO:0030529	C	ribonucleoprotein complex	17	0.0026	0.0037
GO:0044427	C	chromosomal part	6	0.0029	0.004
GO:0016469	C	proton-transporting two-sector ATPase complex	5	0.0036	0.0049
GO:0031967	C	organelle envelope	10	0.0039	0.0052
GO:0044451	C	nucleoplasm part	9	0.0041	0.0054
GO:0031975	C	envelope	10	0.0042	0.0054
GO:0015630	C	microtubule cytoskeleton	5	0.0044	0.0056
GO:0032991	C	macromolecular complex	37	0.0061	0.0076
GO:0043231	C	intracellular membrane-bounded organelle	125	0.011	0.013
GO:0043227	C	membrane-bounded organelle	125	0.011	0.013
