# Supplementary material for: Transcriptome Analysis of Wheat–Tilletia indica Interaction Provides Defense and Pathogenesis-Related Genes
Source: Plants (Basel). 2022 Nov 11;11(22):3061. doi: 10.3390/plants11223061 (PMC9698794; doi:10.3390/plants11223061)
Supplement: Supplementary file 1 [file plants-11-03061-s001.zip › plants-1953648-supplementary/Table S3.xls]

## Sheet: Expressed_GO_Terms
Gene ID	Expressed GO Terms
O82071	GO:0005737 GO:0016740
A3FBG1	GO:0003700 GO:0006355 GO:0005634 GO:0043565
Q1ERG2	GO:0043169 GO:0005975 GO:0042973
Q7XAP5	GO:0009793 GO:0006950
P93610	GO:0006950 GO:0009415
Q5BHT8	GO:0005215 GO:0016021 GO:0006810
Q5BQ31	GO:0004674 GO:0006468 GO:0004713 GO:0005524
B2Y2Q6	GO:0045735
Q5BHR8	GO:0016887 GO:0009737 GO:0051301 GO:0005524 GO:0005783
Q3T5M6	GO:0003700 GO:0006355 GO:0005634
Q1ERF7	GO:0043169 GO:0005975 GO:0042973
Q8S9E8	GO:0016021 GO:0004497 GO:0020037 GO:0009055
Q9SBB7	GO:0009408 GO:0009644 GO:0009507 GO:0042542
Q3T5M3	GO:0003700 GO:0005634 GO:0009631 GO:0006355 GO:0016563 GO:0009414
A7UME1	GO:0004194 GO:0045493 GO:0006508 GO:0005886
A9NIW8	GO:0016021 GO:0005385 GO:0008270 GO:0016757 GO:0005886 GO:0005375 GO:0006829
A4ZGN6	GO:0009651 GO:0015081 GO:0006814
A0MPK6	GO:0003700 GO:0006355 GO:0005634

## Sheet: Significantly_Expressed_GO_Terms
GO term	Ontology	Description	Number in input list	P-value	FDR
GO:0050896	P	response to stimulus	6	0.0013	0.0061
GO:0006950	P	response to stress	5	0.0015	0.0061
