# Supplementary material for: Transcriptome Analysis of Wheat–Tilletia indica Interaction Provides Defense and Pathogenesis-Related Genes
Source: Plants (Basel). 2022 Nov 11;11(22):3061. doi: 10.3390/plants11223061 (PMC9698794; doi:10.3390/plants11223061)
Supplement: Supplementary file 1 [file plants-11-03061-s001.zip › plants-1953648-supplementary/Table S4.xls]

## Sheet: Expressed_GO_terms
Gene ID	Expressed GO Terms
B6UKP0	GO:0045735
Q15MN7	GO:0008415 GO:0009699
Q00M59	GO:0045735
B6Z259	GO:0008415 GO:0009699
Q58A33	GO:0016021 GO:0004497 GO:0020037 GO:0009055
A9J232	GO:0043565 GO:0004372 GO:0006563 GO:0003700 GO:0006544 GO:0005634 GO:0006355 GO:0030170 GO:0048527 GO:0007584
Q0ZH66	GO:0045840 GO:0006629 GO:0016998 GO:0005529 GO:0030198 GO:0008061 GO:0007155 GO:0004568 GO:0005102 GO:0006032 GO:0005578
A0A7V3	GO:0043565 GO:0009756 GO:0009737 GO:0009628 GO:0003700 GO:0005634 GO:0006355 GO:0006950 GO:0046983
A9UIE6	GO:0009535 GO:0008233 GO:0008289 GO:0006869
Q00M61	GO:0045735
A0MPJ2	GO:0003700 GO:0006355 GO:0005634 GO:0009631 GO:0009414
Q76K62	GO:0007623 GO:0005634 GO:0030528 GO:0008270 GO:0003677 GO:0009909

## Sheet: Significant_Expressed_GO
GO term	Ontology	Description	Number in input list	p-value	FDR
GO:0065007	P	biological regulation	5	0.002	0.008
GO:0050789	P	regulation of biological process	5	0.0014	0.008
GO:0044249	P	cellular biosynthetic process	5	0.0094	0.024
GO:0009058	P	biosynthetic process	5	0.012	0.024
