# Supplementary material for: Transcriptome Analysis of Wheat–Tilletia indica Interaction Provides Defense and Pathogenesis-Related Genes
Source: Plants (Basel). 2022 Nov 11;11(22):3061. doi: 10.3390/plants11223061 (PMC9698794; doi:10.3390/plants11223061)
Supplement: Supplementary file 1 [file plants-11-03061-s001.zip › plants-1953648-supplementary/Table S5.xls]

## Sheet: Pathway
Metabolism
Overview	KO IDS	ENZYME NAME -NUMBER	log2Fold change
01200 Carbon metabolism [PATH:ko01200]
TRIAE_CS42_1AL_TGACv1_001075_AA0024540	K00844 HK	hexokinase [EC:2.7.1.1]	-0.157312
TRIAE_CS42_1AS_TGACv1_020399_AA0077180	K00844 HK	hexokinase [EC:2.7.1.1]	-1.15091
TRIAE_CS42_1BS_TGACv1_050013_AA0165940	K00844 HK	hexokinase [EC:2.7.1.1]	1.91355
TRIAE_CS42_1DS_TGACv1_082224_AA0264200	K00844 HK	hexokinase [EC:2.7.1.1]	0.127257
TRIAE_CS42_2DS_TGACv1_177333_AA0573930	K00844 HK	hexokinase [EC:2.7.1.1]	-0.330165
TRIAE_CS42_1BS_TGACv1_050050_AA0166630	K01810 GPI, pgi	glucose-6-phosphate isomerase [EC:5.3.1.9]	0.817955
TRIAE_CS42_5AL_TGACv1_376506_AA1237760	K01810 GPI, pgi	glucose-6-phosphate isomerase [EC:5.3.1.9]	-0.485975
TRIAE_CS42_5DL_TGACv1_434738_AA1440810	K01810 GPI, pgi	glucose-6-phosphate isomerase [EC:5.3.1.9]	-0.398785
TRIAE_CS42_2AL_TGACv1_093681_AA0285090	K00850 pfkA, PFK	6-phosphofructokinase 1 [EC:2.7.1.11]	-0.0254653
TRIAE_CS42_2BL_TGACv1_131551_AA0429100	K00850 pfkA, PFK	6-phosphofructokinase 1 [EC:2.7.1.11]	0.355874
TRIAE_CS42_2DL_TGACv1_159654_AA0541070	K00850 pfkA, PFK	6-phosphofructokinase 1 [EC:2.7.1.11]	0.328793
TRIAE_CS42_3AL_TGACv1_195966_AA0655990	K01623 ALDO	fructose-bisphosphate aldolase, class I [EC:4.1.2.13]	0.205627
TRIAE_CS42_3AL_TGACv1_196429_AA0660330	K01623 ALDO	fructose-bisphosphate aldolase, class I [EC:4.1.2.13]	0.376447
TRIAE_CS42_3B_TGACv1_221609_AA0745810	K01623 ALDO	fructose-bisphosphate aldolase, class I [EC:4.1.2.13]	0.299564
TRIAE_CS42_3B_TGACv1_222439_AA0764590	K01623 ALDO	fructose-bisphosphate aldolase, class I [EC:4.1.2.13]	0.18743
TRIAE_CS42_3DL_TGACv1_250475_AA0868810	K01623 ALDO	fructose-bisphosphate aldolase, class I [EC:4.1.2.13]	0.264934
TRIAE_CS42_3DL_TGACv1_251713_AA0884060	K01623 ALDO	fructose-bisphosphate aldolase, class I [EC:4.1.2.13]	0.169808
TRIAE_CS42_5AS_TGACv1_392499_AA1259600	K01623 ALDO	fructose-bisphosphate aldolase, class I [EC:4.1.2.13]	1.05428
TRIAE_CS42_5BS_TGACv1_423387_AA1375670	K01623 ALDO	fructose-bisphosphate aldolase, class I [EC:4.1.2.13]	0.946855
TRIAE_CS42_5BS_TGACv1_423387_AA1375680	K01623 ALDO	fructose-bisphosphate aldolase, class I [EC:4.1.2.13]	1.00614
TRIAE_CS42_5DS_TGACv1_456793_AA1478070	K01623 ALDO	fructose-bisphosphate aldolase, class I [EC:4.1.2.13]	1.00538
TRIAE_CS42_7BL_TGACv1_578216_AA1891270	K01623 ALDO	fructose-bisphosphate aldolase, class I [EC:4.1.2.13]	1.54948
TRIAE_CS42_5AL_TGACv1_376895_AA1242150	K01803 TPI, tpiA	triosephosphate isomerase (TIM) [EC:5.3.1.1]	-0.249244
TRIAE_CS42_5BL_TGACv1_404542_AA1303580	K01803 TPI, tpiA	triosephosphate isomerase (TIM) [EC:5.3.1.1]	-0.352576
TRIAE_CS42_5DL_TGACv1_433285_AA1408290	K01803 TPI, tpiA	triosephosphate isomerase (TIM) [EC:5.3.1.1]	-0.170574
TRIAE_CS42_1AL_TGACv1_002632_AA0044010	K00927 PGK, pgk	phosphoglycerate kinase [EC:2.7.2.3]	-0.580652
TRIAE_CS42_1AL_TGACv1_002632_AA0044020	K00927 PGK, pgk	phosphoglycerate kinase [EC:2.7.2.3]	-0.434557
TRIAE_CS42_1BL_TGACv1_030246_AA0083720	K00927 PGK, pgk	phosphoglycerate kinase [EC:2.7.2.3]	-0.52404
TRIAE_CS42_6BS_TGACv1_513938_AA1652520	K00927 PGK, pgk	phosphoglycerate kinase [EC:2.7.2.3]	-0.0724308
TRIAE_CS42_7BL_TGACv1_577464_AA1875920	K00927 PGK, pgk	phosphoglycerate kinase [EC:2.7.2.3]	-0.931357
TRIAE_CS42_7DL_TGACv1_604379_AA1997530	K00927 PGK, pgk	phosphoglycerate kinase [EC:2.7.2.3]	-0.46185
TRIAE_CS42_6AL_TGACv1_471630_AA1512050	K01834 PGAM, gpmA	2,3-bisphosphoglycerate-dependent phosphoglycerate mutase [EC:5.4.2.11]	-0.27741
TRIAE_CS42_U_TGACv1_640949_AA2080370	K01834 PGAM, gpmA	2,3-bisphosphoglycerate-dependent phosphoglycerate mutase [EC:5.4.2.11]	-0.62536
TRIAE_CS42_3AL_TGACv1_196039_AA0656760	K15633 gpmI	2,3-bisphosphoglycerate-independent phosphoglycerate mutase [EC:5.4.2.12]	-0.0259894
TRIAE_CS42_3B_TGACv1_222141_AA0758150	K15633 gpmI	2,3-bisphosphoglycerate-independent phosphoglycerate mutase [EC:5.4.2.12]	-0.0040185
TRIAE_CS42_4AL_TGACv1_288267_AA0942860	K15634 gpmB	probable phosphoglycerate mutase [EC:5.4.2.12]	-0.316202
TRIAE_CS42_5BL_TGACv1_405377_AA1326060	K15634 gpmB	probable phosphoglycerate mutase [EC:5.4.2.12]	0.725522
TRIAE_CS42_4AS_TGACv1_308531_AA1028480	K01689 ENO, eno	enolase [EC:4.2.1.11]	-0.0423523
TRIAE_CS42_5AL_TGACv1_374769_AA1208660	K01689 ENO, eno	enolase [EC:4.2.1.11]	-0.608076
TRIAE_CS42_5BL_TGACv1_405780_AA1335180	K01689 ENO, eno	enolase [EC:4.2.1.11]	2.29313
TRIAE_CS42_5DL_TGACv1_433836_AA1423410	K01689 ENO, eno	enolase [EC:4.2.1.11]	-0.068967
TRIAE_CS42_7DS_TGACv1_623820_AA2056540	K01689 ENO, eno	enolase [EC:4.2.1.11]	0.553559
TRIAE_CS42_U_TGACv1_686982_AA2159800	K01689 ENO, eno	enolase [EC:4.2.1.11]	1.76753
TRIAE_CS42_1AL_TGACv1_002865_AA0045670	K00873 PK, pyk	pyruvate kinase [EC:2.7.1.40]	-0.286705
TRIAE_CS42_1BL_TGACv1_030605_AA0095500	K00873 PK, pyk	pyruvate kinase [EC:2.7.1.40]	-0.240411
TRIAE_CS42_2AS_TGACv1_112739_AA0344340	K00873 PK, pyk	pyruvate kinase [EC:2.7.1.40]	-0.243497
TRIAE_CS42_2BS_TGACv1_146786_AA0472690	K00873 PK, pyk	pyruvate kinase [EC:2.7.1.40]	-0.364709
TRIAE_CS42_2DS_TGACv1_177244_AA0570280	K00873 PK, pyk	pyruvate kinase [EC:2.7.1.40]	-0.368016
TRIAE_CS42_3B_TGACv1_226039_AA0813550	K00873 PK, pyk	pyruvate kinase [EC:2.7.1.40]	-0.0557571
TRIAE_CS42_4DL_TGACv1_344271_AA1145720	K00873 PK, pyk	pyruvate kinase [EC:2.7.1.40]	-0.747039
TRIAE_CS42_2AS_TGACv1_112938_AA0348140	K00161 PDHA, pdhA	pyruvate dehydrogenase E1 component alpha subunit [EC:1.2.4.1]	0.552886
TRIAE_CS42_2BS_TGACv1_148429_AA0492770	K00161 PDHA, pdhA	pyruvate dehydrogenase E1 component alpha subunit [EC:1.2.4.1]	0.611651
TRIAE_CS42_2DS_TGACv1_177392_AA0575420	K00161 PDHA, pdhA	pyruvate dehydrogenase E1 component alpha subunit [EC:1.2.4.1]	0.0662086
TRIAE_CS42_6BL_TGACv1_500614_AA1607170	K00161 PDHA, pdhA	pyruvate dehydrogenase E1 component alpha subunit [EC:1.2.4.1]	-0.128911
TRIAE_CS42_5AL_TGACv1_375143_AA1216900	K00162 PDHB, pdhB	pyruvate dehydrogenase E1 component beta subunit [EC:1.2.4.1]	-0.285038
TRIAE_CS42_5AS_TGACv1_392973_AA1266990	K00162 PDHB, pdhB	pyruvate dehydrogenase E1 component beta subunit [EC:1.2.4.1]	-0.0946216
TRIAE_CS42_5BL_TGACv1_404585_AA1305040	K00162 PDHB, pdhB	pyruvate dehydrogenase E1 component beta subunit [EC:1.2.4.1]	-0.236006
TRIAE_CS42_5DL_TGACv1_433716_AA1420390	K00162 PDHB, pdhB	pyruvate dehydrogenase E1 component beta subunit [EC:1.2.4.1]	-0.0895983
TRIAE_CS42_5AS_TGACv1_393835_AA1276350	K00627 DLAT, aceF, pdhC	pyruvate dehydrogenase E2 component (dihydrolipoamide acetyltransferase) [EC:2.3.1.12]	-0.052927
TRIAE_CS42_5BL_TGACv1_407418_AA1356680	K00627 DLAT, aceF, pdhC	pyruvate dehydrogenase E2 component (dihydrolipoamide acetyltransferase) [EC:2.3.1.12]	-0.369815
TRIAE_CS42_5DL_TGACv1_435258_AA1447950	K00627 DLAT, aceF, pdhC	pyruvate dehydrogenase E2 component (dihydrolipoamide acetyltransferase) [EC:2.3.1.12]	-0.0765402
TRIAE_CS42_7AL_TGACv1_559149_AA1798370	K00627 DLAT, aceF, pdhC	pyruvate dehydrogenase E2 component (dihydrolipoamide acetyltransferase) [EC:2.3.1.12]	0.0990929
TRIAE_CS42_7AS_TGACv1_570089_AA1830240	K00627 DLAT, aceF, pdhC	pyruvate dehydrogenase E2 component (dihydrolipoamide acetyltransferase) [EC:2.3.1.12]	0.066071
TRIAE_CS42_U_TGACv1_641127_AA2086260	K00627 DLAT, aceF, pdhC	pyruvate dehydrogenase E2 component (dihydrolipoamide acetyltransferase) [EC:2.3.1.12]	0.0219756
TRIAE_CS42_U_TGACv1_643244_AA2129590	K00627 DLAT, aceF, pdhC	pyruvate dehydrogenase E2 component (dihydrolipoamide acetyltransferase) [EC:2.3.1.12]	0.117424
TRIAE_CS42_1AS_TGACv1_019394_AA0066090	K00382 DLD, lpd, pdhD	dihydrolipoamide dehydrogenase [EC:1.8.1.4]	-0.278097
TRIAE_CS42_1BS_TGACv1_049391_AA0151900	K00382 DLD, lpd, pdhD	dihydrolipoamide dehydrogenase [EC:1.8.1.4]	0.34909
TRIAE_CS42_1BS_TGACv1_050322_AA0170640	K00382 DLD, lpd, pdhD	dihydrolipoamide dehydrogenase [EC:1.8.1.4]	1.53449
TRIAE_CS42_1DS_TGACv1_080515_AA0249340	K00382 DLD, lpd, pdhD	dihydrolipoamide dehydrogenase [EC:1.8.1.4]	-0.298824
TRIAE_CS42_1DS_TGACv1_080858_AA0254720	K00382 DLD, lpd, pdhD	dihydrolipoamide dehydrogenase [EC:1.8.1.4]	-0.860625
TRIAE_CS42_U_TGACv1_642031_AA2109890	K00382 DLD, lpd, pdhD	dihydrolipoamide dehydrogenase [EC:1.8.1.4]	-1.48427
TRIAE_CS42_1BL_TGACv1_030411_AA0089860	K00028 E1.1.1.39	malate dehydrogenase (decarboxylating) [EC:1.1.1.39]	-0.404445
TRIAE_CS42_1AS_TGACv1_019501_AA0067410	K00029 E1.1.1.40, maeB	malate dehydrogenase (oxaloacetate-decarboxylating)(NADP+) [EC:1.1.1.40]	1.05987
TRIAE_CS42_1DS_TGACv1_080216_AA0243390	K00029 E1.1.1.40, maeB	malate dehydrogenase (oxaloacetate-decarboxylating)(NADP+) [EC:1.1.1.40]	0.408647
TRIAE_CS42_1DS_TGACv1_080216_AA0243400	K00029 E1.1.1.40, maeB	malate dehydrogenase (oxaloacetate-decarboxylating)(NADP+) [EC:1.1.1.40]	0.374537
TRIAE_CS42_3B_TGACv1_222986_AA0774630	K00029 E1.1.1.40, maeB	malate dehydrogenase (oxaloacetate-decarboxylating)(NADP+) [EC:1.1.1.40]	0.163766
TRIAE_CS42_6BS_TGACv1_513182_AA1633250	K00036 G6PD, zwf	glucose-6-phosphate 1-dehydrogenase [EC:1.1.1.49 1.1.1.363]	0.209508
TRIAE_CS42_2AS_TGACv1_113417_AA0355730	K01057 PGLS, pgl, devB	6-phosphogluconolactonase [EC:3.1.1.31]	0.21945
TRIAE_CS42_2BS_TGACv1_146252_AA0460450	K01057 PGLS, pgl, devB	6-phosphogluconolactonase [EC:3.1.1.31]	-0.167379
TRIAE_CS42_2DS_TGACv1_177259_AA0570980	K01057 PGLS, pgl, devB	6-phosphogluconolactonase [EC:3.1.1.31]	0.0605438
TRIAE_CS42_5AL_TGACv1_374937_AA1212340	K01057 PGLS, pgl, devB	6-phosphogluconolactonase [EC:3.1.1.31]	-0.102226
TRIAE_CS42_5BL_TGACv1_405530_AA1329550	K01057 PGLS, pgl, devB	6-phosphogluconolactonase [EC:3.1.1.31]	-0.636746
TRIAE_CS42_5DL_TGACv1_434818_AA1442110	K01057 PGLS, pgl, devB	6-phosphogluconolactonase [EC:3.1.1.31]	-0.112919
TRIAE_CS42_7AS_TGACv1_569658_AA1821250	K01057 PGLS, pgl, devB	6-phosphogluconolactonase [EC:3.1.1.31]	0.335694
TRIAE_CS42_7DS_TGACv1_622033_AA2031340	K01057 PGLS, pgl, devB	6-phosphogluconolactonase [EC:3.1.1.31]	0.371894
TRIAE_CS42_1BL_TGACv1_031793_AA0120640	K00033 PGD, gnd, gntZ	6-phosphogluconate dehydrogenase [EC:1.1.1.44 1.1.1.343]	0.333566
TRIAE_CS42_3B_TGACv1_221263_AA0735530	K00033 PGD, gnd, gntZ	6-phosphogluconate dehydrogenase [EC:1.1.1.44 1.1.1.343]	0.376617
TRIAE_CS42_3DL_TGACv1_250453_AA0868500	K00033 PGD, gnd, gntZ	6-phosphogluconate dehydrogenase [EC:1.1.1.44 1.1.1.343]	0.361339
TRIAE_CS42_4AL_TGACv1_288659_AA0954680	K00033 PGD, gnd, gntZ	6-phosphogluconate dehydrogenase [EC:1.1.1.44 1.1.1.343]	-0.102738
TRIAE_CS42_7AS_TGACv1_569743_AA1823190	K00033 PGD, gnd, gntZ	6-phosphogluconate dehydrogenase [EC:1.1.1.44 1.1.1.343]	0.134735
TRIAE_CS42_7AS_TGACv1_570191_AA1831910	K00033 PGD, gnd, gntZ	6-phosphogluconate dehydrogenase [EC:1.1.1.44 1.1.1.343]	0.3324
TRIAE_CS42_7DS_TGACv1_624347_AA2060690	K00033 PGD, gnd, gntZ	6-phosphogluconate dehydrogenase [EC:1.1.1.44 1.1.1.343]	-0.0238272
TRIAE_CS42_4AS_TGACv1_307866_AA1024160	K01783 rpe, RPE	ribulose-phosphate 3-epimerase [EC:5.1.3.1]	-0.185262
TRIAE_CS42_4BL_TGACv1_320442_AA1039270	K01783 rpe, RPE	ribulose-phosphate 3-epimerase [EC:5.1.3.1]	-0.175903
TRIAE_CS42_4DL_TGACv1_344198_AA1144820	K01783 rpe, RPE	ribulose-phosphate 3-epimerase [EC:5.1.3.1]	-0.363759
TRIAE_CS42_5AL_TGACv1_375418_AA1221280	K01783 rpe, RPE	ribulose-phosphate 3-epimerase [EC:5.1.3.1]	0.577578
TRIAE_CS42_5DL_TGACv1_436163_AA1458840	K01783 rpe, RPE	ribulose-phosphate 3-epimerase [EC:5.1.3.1]	0.608968
TRIAE_CS42_U_TGACv1_642157_AA2112370	K01807 rpiA	ribose 5-phosphate isomerase A [EC:5.3.1.6]	0.00751175
TRIAE_CS42_2DS_TGACv1_177309_AA0573050	K00615 E2.2.1.1, tktA, tktB	transketolase [EC:2.2.1.1]	-1.1733
TRIAE_CS42_4AL_TGACv1_290435_AA0985480	K00615 E2.2.1.1, tktA, tktB	transketolase [EC:2.2.1.1]	-0.263579
TRIAE_CS42_7AS_TGACv1_569503_AA1817670	K00615 E2.2.1.1, tktA, tktB	transketolase [EC:2.2.1.1]	-0.134212
TRIAE_CS42_7DS_TGACv1_623048_AA2049060	K00615 E2.2.1.1, tktA, tktB	transketolase [EC:2.2.1.1]	-0.175644
TRIAE_CS42_3DL_TGACv1_252677_AA0891350	K00616 E2.2.1.2, talA, talB	transaldolase [EC:2.2.1.2]	0.286196
TRIAE_CS42_7DL_TGACv1_602921_AA1972000	K00616 E2.2.1.2, talA, talB	transaldolase [EC:2.2.1.2]	-0.00707427
TRIAE_CS42_4BL_TGACv1_321258_AA1058020	K00948 PRPS, prsA	ribose-phosphate pyrophosphokinase [EC:2.7.6.1]	0.174527
TRIAE_CS42_5AL_TGACv1_375999_AA1230470	K00948 PRPS, prsA	ribose-phosphate pyrophosphokinase [EC:2.7.6.1]	0.0641581
TRIAE_CS42_5AL_TGACv1_375999_AA1230480	K00948 PRPS, prsA	ribose-phosphate pyrophosphokinase [EC:2.7.6.1]	2.12743
TRIAE_CS42_7AS_TGACv1_570025_AA1828960	K00851 E2.7.1.12, gntK, idnK	gluconokinase [EC:2.7.1.12]	2.45459
TRIAE_CS42_2AS_TGACv1_113589_AA0358260	K00131 gapN	glyceraldehyde-3-phosphate dehydrogenase (NADP+) [EC:1.2.1.9]	-0.329456
TRIAE_CS42_2BS_TGACv1_148182_AA0491170	K00131 gapN	glyceraldehyde-3-phosphate dehydrogenase (NADP+) [EC:1.2.1.9]	-0.115311
TRIAE_CS42_2DS_TGACv1_177805_AA0584930	K00131 gapN	glyceraldehyde-3-phosphate dehydrogenase (NADP+) [EC:1.2.1.9]	-0.41512
TRIAE_CS42_5AL_TGACv1_379781_AA1256830	K01647 CS, gltA	citrate synthase [EC:2.3.3.1]	0.139169
TRIAE_CS42_5BL_TGACv1_404412_AA1298880	K01647 CS, gltA	citrate synthase [EC:2.3.3.1]	0.255152
TRIAE_CS42_5DL_TGACv1_434037_AA1427680	K01647 CS, gltA	citrate synthase [EC:2.3.3.1]	0.0464684
TRIAE_CS42_6BS_TGACv1_514828_AA1664820	K01647 CS, gltA	citrate synthase [EC:2.3.3.1]	-0.0908432
TRIAE_CS42_6DS_TGACv1_542594_AA1724870	K01647 CS, gltA	citrate synthase [EC:2.3.3.1]	0.0152393
TRIAE_CS42_4DL_TGACv1_342960_AA1126160	K01681 ACO, acnA	aconitate hydratase [EC:4.2.1.3]	-0.00135138
TRIAE_CS42_5AL_TGACv1_376232_AA1234150	K01681 ACO, acnA	aconitate hydratase [EC:4.2.1.3]	-0.100721
TRIAE_CS42_2AL_TGACv1_094054_AA0291710	K00031 IDH1, IDH2, icd	isocitrate dehydrogenase [EC:1.1.1.42]	-0.17388
TRIAE_CS42_2AL_TGACv1_093946_AA0289880	K00030 IDH3	isocitrate dehydrogenase (NAD+) [EC:1.1.1.41]	-0.378511
TRIAE_CS42_2BL_TGACv1_129393_AA0381560	K00030 IDH3	isocitrate dehydrogenase (NAD+) [EC:1.1.1.41]	-0.309975
TRIAE_CS42_2DL_TGACv1_158738_AA0525220	K00030 IDH3	isocitrate dehydrogenase (NAD+) [EC:1.1.1.41]	-0.549593
TRIAE_CS42_2AS_TGACv1_113238_AA0353310	K00164 OGDH, sucA	2-oxoglutarate dehydrogenase E1 component [EC:1.2.4.2]	-0.0843149
TRIAE_CS42_2BS_TGACv1_146827_AA0473550	K00164 OGDH, sucA	2-oxoglutarate dehydrogenase E1 component [EC:1.2.4.2]	-0.130718
TRIAE_CS42_2DS_TGACv1_178224_AA0592930	K00164 OGDH, sucA	2-oxoglutarate dehydrogenase E1 component [EC:1.2.4.2]	-0.174928
TRIAE_CS42_2AS_TGACv1_112201_AA0333000	K00658 DLST, sucB	2-oxoglutarate dehydrogenase E2 component (dihydrolipoamide succinyltransferase) [EC:2.3.1.61]	0.660917
TRIAE_CS42_2BS_TGACv1_146881_AA0474750	K00658 DLST, sucB	2-oxoglutarate dehydrogenase E2 component (dihydrolipoamide succinyltransferase) [EC:2.3.1.61]	-0.668278
TRIAE_CS42_2DS_TGACv1_177327_AA0573740	K00658 DLST, sucB	2-oxoglutarate dehydrogenase E2 component (dihydrolipoamide succinyltransferase) [EC:2.3.1.61]	0.59924
TRIAE_CS42_4DS_TGACv1_362069_AA1176360	K00658 DLST, sucB	2-oxoglutarate dehydrogenase E2 component (dihydrolipoamide succinyltransferase) [EC:2.3.1.61]	-0.102333
TRIAE_CS42_2AS_TGACv1_114387_AA0366670	K01899 LSC1	succinyl-CoA synthetase alpha subunit [EC:6.2.1.4 6.2.1.5]	-0.330113
TRIAE_CS42_2BS_TGACv1_146230_AA0459580	K01899 LSC1	succinyl-CoA synthetase alpha subunit [EC:6.2.1.4 6.2.1.5]	-0.16627
TRIAE_CS42_2DS_TGACv1_177555_AA0579940	K01899 LSC1	succinyl-CoA synthetase alpha subunit [EC:6.2.1.4 6.2.1.5]	-0.0795933
TRIAE_CS42_6AL_TGACv1_474572_AA1535460	K01900 LSC2	succinyl-CoA synthetase beta subunit [EC:6.2.1.4 6.2.1.5]	-0.210303
TRIAE_CS42_6DL_TGACv1_526324_AA1679520	K01900 LSC2	succinyl-CoA synthetase beta subunit [EC:6.2.1.4 6.2.1.5]	-0.144549
TRIAE_CS42_5BL_TGACv1_404126_AA1285390	K00234 SDHA, SDH1	succinate dehydrogenase (ubiquinone) flavoprotein subunit [EC:1.3.5.1]	0.142089
TRIAE_CS42_5DL_TGACv1_434321_AA1433910	K00234 SDHA, SDH1	succinate dehydrogenase (ubiquinone) flavoprotein subunit [EC:1.3.5.1]	0.0668844
TRIAE_CS42_7AL_TGACv1_556119_AA1756230	K00235 SDHB, SDH2	succinate dehydrogenase (ubiquinone) iron-sulfur subunit [EC:1.3.5.1]	0.446779
TRIAE_CS42_7BL_TGACv1_578256_AA1892040	K00235 SDHB, SDH2	succinate dehydrogenase (ubiquinone) iron-sulfur subunit [EC:1.3.5.1]	0.293259
TRIAE_CS42_4AS_TGACv1_307458_AA1020520	K01679 E4.2.1.2B, fumC	fumarate hydratase, class II [EC:4.2.1.2]	-0.096709
TRIAE_CS42_4BL_TGACv1_321079_AA1054920	K01679 E4.2.1.2B, fumC	fumarate hydratase, class II [EC:4.2.1.2]	-0.00841045
TRIAE_CS42_4DL_TGACv1_343304_AA1133000	K01679 E4.2.1.2B, fumC	fumarate hydratase, class II [EC:4.2.1.2]	-0.0960695
TRIAE_CS42_1AL_TGACv1_001101_AA0024930	K00026 MDH2	malate dehydrogenase [EC:1.1.1.37]	0.00458962
TRIAE_CS42_1BL_TGACv1_030772_AA0100420	K00026 MDH2	malate dehydrogenase [EC:1.1.1.37]	-0.128112
TRIAE_CS42_1DL_TGACv1_063681_AA0229830	K00026 MDH2	malate dehydrogenase [EC:1.1.1.37]	0.261423
TRIAE_CS42_3DL_TGACv1_249199_AA0841000	K00026 MDH2	malate dehydrogenase [EC:1.1.1.37]	0.411569
TRIAE_CS42_7AL_TGACv1_560148_AA1801770	K00026 MDH2	malate dehydrogenase [EC:1.1.1.37]	0.310085
TRIAE_CS42_7BL_TGACv1_578344_AA1893330	K00026 MDH2	malate dehydrogenase [EC:1.1.1.37]	0.0293351
TRIAE_CS42_1AL_TGACv1_000087_AA0002830	K00025 MDH1	malate dehydrogenase [EC:1.1.1.37]	-0.0449462
TRIAE_CS42_2BS_TGACv1_145994_AA0452210	K01637 E4.1.3.1, aceA	isocitrate lyase [EC:4.1.3.1]	3.516
TRIAE_CS42_2DL_TGACv1_159430_AA0538200	K01638 aceB, glcB	malate synthase [EC:2.3.3.9]	0.0277447
TRIAE_CS42_2BL_TGACv1_129728_AA0393950	K00261 GLUD1_2, gdhA	glutamate dehydrogenase (NAD(P)+) [EC:1.4.1.3]	-0.163707
TRIAE_CS42_2DL_TGACv1_158852_AA0527130	K19269 PGP, PGLP	phosphoglycolate phosphatase [EC:3.1.3.18 3.1.3.48]	-0.58812
TRIAE_CS42_2AL_TGACv1_092959_AA0268030	K11517 HAO	(S)-2-hydroxy-acid oxidase [EC:1.1.3.15]	-0.290989
TRIAE_CS42_5BL_TGACv1_408001_AA1360910	K11517 HAO	(S)-2-hydroxy-acid oxidase [EC:1.1.3.15]	0.358459
TRIAE_CS42_4DL_TGACv1_343177_AA1131150	K03781 katE, CAT, catB, srpA	catalase [EC:1.11.1.6]	0.809349
TRIAE_CS42_6BS_TGACv1_513206_AA1634470	K03781 katE, CAT, catB, srpA	catalase [EC:1.11.1.6]	2.15368
TRIAE_CS42_6BS_TGACv1_513206_AA1634480	K03781 katE, CAT, catB, srpA	catalase [EC:1.11.1.6]	2.20041
TRIAE_CS42_6DS_TGACv1_545065_AA1749890	K03781 katE, CAT, catB, srpA	catalase [EC:1.11.1.6]	2.32227
TRIAE_CS42_6DS_TGACv1_543041_AA1734480	K15893 HPR1	hydroxypyruvate reductase 1	-0.310545
TRIAE_CS42_2DS_TGACv1_177322_AA0573420	K15919 HPR2	hydroxypyruvate reductase 2	1.13914
TRIAE_CS42_3AS_TGACv1_211819_AA0694600	K15919 HPR2	hydroxypyruvate reductase 2	0.539918
TRIAE_CS42_3B_TGACv1_222184_AA0759240	K15919 HPR2	hydroxypyruvate reductase 2	0.753545
TRIAE_CS42_3DS_TGACv1_272455_AA0920950	K15919 HPR2	hydroxypyruvate reductase 2	0.584247
TRIAE_CS42_4BL_TGACv1_320339_AA1035810	K15919 HPR2	hydroxypyruvate reductase 2	0.701551
TRIAE_CS42_7BL_TGACv1_577241_AA1869800	K15919 HPR2	hydroxypyruvate reductase 2	-0.068967
TRIAE_CS42_3B_TGACv1_223602_AA0784350	K15918 GLYK	D-glycerate 3-kinase [EC:2.7.1.31]	-0.487843
TRIAE_CS42_3DL_TGACv1_249662_AA0853780	K15918 GLYK	D-glycerate 3-kinase [EC:2.7.1.31]	-0.501433
TRIAE_CS42_4AS_TGACv1_307069_AA1016690	K15918 GLYK	D-glycerate 3-kinase [EC:2.7.1.31]	-0.468724
TRIAE_CS42_6AL_TGACv1_471165_AA1503920	K00855 PRK, prkB	phosphoribulokinase [EC:2.7.1.19]	-0.422495
TRIAE_CS42_6AL_TGACv1_474064_AA1533950	K00855 PRK, prkB	phosphoribulokinase [EC:2.7.1.19]	-0.442938
TRIAE_CS42_1DL_TGACv1_062236_AA0211160	K01601 rbcL	ribulose-bisphosphate carboxylase large chain [EC:4.1.1.39]	-2.46356
TRIAE_CS42_5DL_TGACv1_454507_AA1470980	K01602 rbcS	ribulose-bisphosphate carboxylase small chain [EC:4.1.1.39]	-0.021112
TRIAE_CS42_2AL_TGACv1_093283_AA0276660	K05298 GAPA	glyceraldehyde-3-phosphate dehydrogenase (NADP+) (phosphorylating) [EC:1.2.1.13]	0.825669
TRIAE_CS42_4DL_TGACv1_344100_AA1143650	K03841 FBP, fbp	fructose-1,6-bisphosphatase I [EC:3.1.3.11]	0.523375
TRIAE_CS42_7AL_TGACv1_556057_AA1754050	K03841 FBP, fbp	fructose-1,6-bisphosphatase I [EC:3.1.3.11]	0.298623
TRIAE_CS42_7BL_TGACv1_577840_AA1884410	K03841 FBP, fbp	fructose-1,6-bisphosphatase I [EC:3.1.3.11]	-0.0614037
TRIAE_CS42_7DL_TGACv1_602571_AA1961060	K03841 FBP, fbp	fructose-1,6-bisphosphatase I [EC:3.1.3.11]	-0.385281
TRIAE_CS42_3B_TGACv1_228003_AA0825490	K01100 E3.1.3.37	sedoheptulose-bisphosphatase [EC:3.1.3.37]	0.0370126
TRIAE_CS42_3B_TGACv1_225351_AA0807390	K01595 ppc	phosphoenolpyruvate carboxylase [EC:4.1.1.31]	1.37433
TRIAE_CS42_3DS_TGACv1_272179_AA0916360	K01595 ppc	phosphoenolpyruvate carboxylase [EC:4.1.1.31]	-0.592529
TRIAE_CS42_7BL_TGACv1_577218_AA1869310	K01595 ppc	phosphoenolpyruvate carboxylase [EC:4.1.1.31]	0.782041
TRIAE_CS42_7AL_TGACv1_556961_AA1774170	K14455 GOT2	aspartate aminotransferase, mitochondrial [EC:2.6.1.1]	0.430773
TRIAE_CS42_2BS_TGACv1_146159_AA0457110	K00814 GPT, ALT	alanine transaminase [EC:2.6.1.2]	-1.24892
TRIAE_CS42_5AL_TGACv1_376370_AA1235930	K00814 GPT, ALT	alanine transaminase [EC:2.6.1.2]	-0.168503
TRIAE_CS42_5AS_TGACv1_392777_AA1264360	K00814 GPT, ALT	alanine transaminase [EC:2.6.1.2]	-0.525571
TRIAE_CS42_5BS_TGACv1_424024_AA1386120	K00814 GPT, ALT	alanine transaminase [EC:2.6.1.2]	-1.46211
TRIAE_CS42_2DL_TGACv1_158041_AA0507040	K14272 GGAT	glutamate--glyoxylate aminotransferase [EC:2.6.1.4 2.6.1.2 2.6.1.44]	-0.221117
TRIAE_CS42_1AL_TGACv1_002140_AA0039030	K01006 ppdK	pyruvate, orthophosphate dikinase [EC:2.7.9.1]	-0.227018
TRIAE_CS42_4AS_TGACv1_307555_AA1021350	K01610 E4.1.1.49, pckA	phosphoenolpyruvate carboxykinase (ATP) [EC:4.1.1.49]	3.13691
TRIAE_CS42_4DL_TGACv1_344375_AA1146650	K01610 E4.1.1.49, pckA	phosphoenolpyruvate carboxykinase (ATP) [EC:4.1.1.49]	3.13788
TRIAE_CS42_5AL_TGACv1_379144_AA1255620	K00051 E1.1.1.82	malate dehydrogenase (NADP+) [EC:1.1.1.82]	-0.332001
TRIAE_CS42_2AS_TGACv1_112749_AA0344600	K00626 E2.3.1.9, atoB	acetyl-CoA C-acetyltransferase [EC:2.3.1.9]	0.332208
TRIAE_CS42_2BS_TGACv1_146068_AA0454610	K00626 E2.3.1.9, atoB	acetyl-CoA C-acetyltransferase [EC:2.3.1.9]	-0.452579
TRIAE_CS42_2DS_TGACv1_179516_AA0607730	K00626 E2.3.1.9, atoB	acetyl-CoA C-acetyltransferase [EC:2.3.1.9]	0.306934
TRIAE_CS42_5AL_TGACv1_376093_AA1232070	K00626 E2.3.1.9, atoB	acetyl-CoA C-acetyltransferase [EC:2.3.1.9]	-0.0599815
TRIAE_CS42_5BL_TGACv1_406301_AA1343780	K00626 E2.3.1.9, atoB	acetyl-CoA C-acetyltransferase [EC:2.3.1.9]	-0.16712
TRIAE_CS42_5AL_TGACv1_374876_AA1210830	K01938 fhs	formate--tetrahydrofolate ligase [EC:6.3.4.3]	-0.0190934
TRIAE_CS42_5BL_TGACv1_404565_AA1304360	K01938 fhs	formate--tetrahydrofolate ligase [EC:6.3.4.3]	0.00248782
TRIAE_CS42_5DL_TGACv1_433148_AA1403660	K01938 fhs	formate--tetrahydrofolate ligase [EC:6.3.4.3]	-0.149855
TRIAE_CS42_5DL_TGACv1_433211_AA1405590	K00297 metF, MTHFR	methylenetetrahydrofolate reductase (NADPH) [EC:1.5.1.20]	0.0163439
TRIAE_CS42_2BS_TGACv1_146892_AA0474960	K00121 frmA, ADH5, adhC	S-(hydroxymethyl)glutathione dehydrogenase / alcohol dehydrogenase [EC:1.1.1.284 1.1.1.1]	0.67179
TRIAE_CS42_4AL_TGACv1_289132_AA0965420	K00121 frmA, ADH5, adhC	S-(hydroxymethyl)glutathione dehydrogenase / alcohol dehydrogenase [EC:1.1.1.284 1.1.1.1]	0.0522153
TRIAE_CS42_4BL_TGACv1_321370_AA1059690	K00121 frmA, ADH5, adhC	S-(hydroxymethyl)glutathione dehydrogenase / alcohol dehydrogenase [EC:1.1.1.284 1.1.1.1]	-0.0626532
TRIAE_CS42_6AL_TGACv1_472556_AA1523530	K00121 frmA, ADH5, adhC	S-(hydroxymethyl)glutathione dehydrogenase / alcohol dehydrogenase [EC:1.1.1.284 1.1.1.1]	0.107726
TRIAE_CS42_6BL_TGACv1_500415_AA1604260	K00121 frmA, ADH5, adhC	S-(hydroxymethyl)glutathione dehydrogenase / alcohol dehydrogenase [EC:1.1.1.284 1.1.1.1]	-0.203691
TRIAE_CS42_6DL_TGACv1_526515_AA1685890	K00121 frmA, ADH5, adhC	S-(hydroxymethyl)glutathione dehydrogenase / alcohol dehydrogenase [EC:1.1.1.284 1.1.1.1]	-0.10855
TRIAE_CS42_3AL_TGACv1_194438_AA0633110	K01070 frmB, ESD, fghA	S-formylglutathione hydrolase [EC:3.1.2.12]	-0.318135
TRIAE_CS42_3B_TGACv1_223642_AA0785030	K01070 frmB, ESD, fghA	S-formylglutathione hydrolase [EC:3.1.2.12]	-0.127237
TRIAE_CS42_3DL_TGACv1_250698_AA0872120	K01070 frmB, ESD, fghA	S-formylglutathione hydrolase [EC:3.1.2.12]	-0.329357
TRIAE_CS42_6DL_TGACv1_526850_AA1693400	K00122 FDH	formate dehydrogenase [EC:1.2.1.2]	0.26002
TRIAE_CS42_6BL_TGACv1_500306_AA1602900	K01895 ACSS, acs	acetyl-CoA synthetase [EC:6.2.1.1]	0.098791
TRIAE_CS42_4BS_TGACv1_327933_AA1079150	K00863 DAK, TKFC	triose/dihydroxyacetone kinase / FAD-AMP lyase (cyclizing) [EC:2.7.1.28 2.7.1.29 4.6.1.15]	-0.138743
TRIAE_CS42_4DS_TGACv1_361697_AA1171690	K00863 DAK, TKFC	triose/dihydroxyacetone kinase / FAD-AMP lyase (cyclizing) [EC:2.7.1.28 2.7.1.29 4.6.1.15]	-0.115768
TRIAE_CS42_1AL_TGACv1_001053_AA0024060	K00600 glyA, SHMT	glycine hydroxymethyltransferase [EC:2.1.2.1]	-0.141117
TRIAE_CS42_1BL_TGACv1_032580_AA0131680	K00600 glyA, SHMT	glycine hydroxymethyltransferase [EC:2.1.2.1]	0.229374
TRIAE_CS42_1DL_TGACv1_061112_AA0185800	K00600 glyA, SHMT	glycine hydroxymethyltransferase [EC:2.1.2.1]	0.0432008
TRIAE_CS42_2AL_TGACv1_094077_AA0292210	K00600 glyA, SHMT	glycine hydroxymethyltransferase [EC:2.1.2.1]	0.558036
TRIAE_CS42_2BL_TGACv1_129567_AA0388870	K00600 glyA, SHMT	glycine hydroxymethyltransferase [EC:2.1.2.1]	0.560086
TRIAE_CS42_2DL_TGACv1_159916_AA0544360	K00600 glyA, SHMT	glycine hydroxymethyltransferase [EC:2.1.2.1]	0.688653
TRIAE_CS42_3AL_TGACv1_195046_AA0644030	K00600 glyA, SHMT	glycine hydroxymethyltransferase [EC:2.1.2.1]	-0.0341416
TRIAE_CS42_3DL_TGACv1_250047_AA0861200	K00600 glyA, SHMT	glycine hydroxymethyltransferase [EC:2.1.2.1]	0.174629
TRIAE_CS42_7BS_TGACv1_592784_AA1944290	K00830 AGXT	alanine-glyoxylate transaminase / serine-glyoxylate transaminase / serine-pyruvate transaminase [EC:2.6.1.44 2.6.1.45 2.6.1.51]	0.939973
TRIAE_CS42_2AL_TGACv1_094518_AA0299060	K00058 serA, PHGDH	D-3-phosphoglycerate dehydrogenase [EC:1.1.1.95]	0.710704
TRIAE_CS42_2DL_TGACv1_160628_AA0552420	K00058 serA, PHGDH	D-3-phosphoglycerate dehydrogenase [EC:1.1.1.95]	0.494876
TRIAE_CS42_U_TGACv1_641020_AA2082360	K00058 serA, PHGDH	D-3-phosphoglycerate dehydrogenase [EC:1.1.1.95]	-0.365286
TRIAE_CS42_4AS_TGACv1_308114_AA1026040	K00831 serC, PSAT1	phosphoserine aminotransferase [EC:2.6.1.52]	1.61139
TRIAE_CS42_4BL_TGACv1_320762_AA1048120	K00831 serC, PSAT1	phosphoserine aminotransferase [EC:2.6.1.52]	1.88272
TRIAE_CS42_4BL_TGACv1_320762_AA1048130	K00831 serC, PSAT1	phosphoserine aminotransferase [EC:2.6.1.52]	1.41924
TRIAE_CS42_4DL_TGACv1_344003_AA1142380	K00831 serC, PSAT1	phosphoserine aminotransferase [EC:2.6.1.52]	1.53526
TRIAE_CS42_4DL_TGACv1_342739_AA1120730	K01079 serB, PSPH	phosphoserine phosphatase [EC:3.1.3.3]	0.521736
TRIAE_CS42_7AS_TGACv1_570269_AA1833130	K01079 serB, PSPH	phosphoserine phosphatase [EC:3.1.3.3]	-0.261956
TRIAE_CS42_4AL_TGACv1_288275_AA0943350	K01754 E4.3.1.19, ilvA, tdcB	threonine dehydratase [EC:4.3.1.19]	-0.179278
TRIAE_CS42_5AS_TGACv1_393452_AA1272610	K01754 E4.3.1.19, ilvA, tdcB	threonine dehydratase [EC:4.3.1.19]	0.260738
TRIAE_CS42_5AS_TGACv1_394204_AA1278760	K01754 E4.3.1.19, ilvA, tdcB	threonine dehydratase [EC:4.3.1.19]	-1.00757
TRIAE_CS42_5DS_TGACv1_457142_AA1483030	K01754 E4.3.1.19, ilvA, tdcB	threonine dehydratase [EC:4.3.1.19]	-1.03726
TRIAE_CS42_U_TGACv1_640771_AA2073630	K01754 E4.3.1.19, ilvA, tdcB	threonine dehydratase [EC:4.3.1.19]	-0.458715
TRIAE_CS42_U_TGACv1_641983_AA2108840	K01754 E4.3.1.19, ilvA, tdcB	threonine dehydratase [EC:4.3.1.19]	-0.382527
TRIAE_CS42_3AL_TGACv1_194054_AA0625530	K00281 GLDC, gcvP	glycine dehydrogenase [EC:1.4.4.2]	0.099518
TRIAE_CS42_3B_TGACv1_221268_AA0735710	K00281 GLDC, gcvP	glycine dehydrogenase [EC:1.4.4.2]	0.0947361
TRIAE_CS42_2AL_TGACv1_093548_AA0282400	K00605 gcvT, AMT	aminomethyltransferase [EC:2.1.2.10]	0.582031
TRIAE_CS42_2BL_TGACv1_132610_AA0438610	K00605 gcvT, AMT	aminomethyltransferase [EC:2.1.2.10]	0.546892
TRIAE_CS42_2BL_TGACv1_135617_AA0444770	K00605 gcvT, AMT	aminomethyltransferase [EC:2.1.2.10]	1.37255
TRIAE_CS42_2DL_TGACv1_160636_AA0552450	K00605 gcvT, AMT	aminomethyltransferase [EC:2.1.2.10]	0.430675
TRIAE_CS42_1AL_TGACv1_001060_AA0024180	K00640 cysE	serine O-acetyltransferase [EC:2.3.1.30]	0.640996
TRIAE_CS42_1BL_TGACv1_032417_AA0129610	K00640 cysE	serine O-acetyltransferase [EC:2.3.1.30]	0.729826
TRIAE_CS42_3AL_TGACv1_194189_AA0628150	K00640 cysE	serine O-acetyltransferase [EC:2.3.1.30]	0.882778
TRIAE_CS42_3B_TGACv1_227606_AA0824050	K00640 cysE	serine O-acetyltransferase [EC:2.3.1.30]	1.22054
TRIAE_CS42_3DL_TGACv1_250863_AA0874350	K00640 cysE	serine O-acetyltransferase [EC:2.3.1.30]	2.36961
TRIAE_CS42_4DL_TGACv1_343055_AA1128650	K00640 cysE	serine O-acetyltransferase [EC:2.3.1.30]	1.04122
TRIAE_CS42_3AL_TGACv1_195836_AA0654600	K01738 cysK	cysteine synthase A [EC:2.5.1.47]	0.140991
TRIAE_CS42_3AS_TGACv1_211963_AA0696070	K01738 cysK	cysteine synthase A [EC:2.5.1.47]	-0.271396
TRIAE_CS42_3DL_TGACv1_249102_AA0837770	K01738 cysK	cysteine synthase A [EC:2.5.1.47]	0.00336741
TRIAE_CS42_4AS_TGACv1_307629_AA1022150	K01738 cysK	cysteine synthase A [EC:2.5.1.47]	-0.129298
TRIAE_CS42_4BL_TGACv1_320652_AA1045660	K01738 cysK	cysteine synthase A [EC:2.5.1.47]	-0.0854866
TRIAE_CS42_4DL_TGACv1_345572_AA1153820	K01738 cysK	cysteine synthase A [EC:2.5.1.47]	-0.0444843
TRIAE_CS42_5AL_TGACv1_376302_AA1235110	K13034 ATCYSC1	L-3-cyanoalanine synthase/ cysteine synthase [EC:2.5.1.47 4.4.1.9]	0.182165
TRIAE_CS42_5DL_TGACv1_433140_AA1403380	K13034 ATCYSC1	L-3-cyanoalanine synthase/ cysteine synthase [EC:2.5.1.47 4.4.1.9]	-0.393508
TRIAE_CS42_3AL_TGACv1_195212_AA0646550	K01455 E3.5.1.49	formamidase [EC:3.5.1.49]	-0.0566887
TRIAE_CS42_3B_TGACv1_225364_AA0807560	K01455 E3.5.1.49	formamidase [EC:3.5.1.49]	0.19582
TRIAE_CS42_3DL_TGACv1_253414_AA0894470	K01455 E3.5.1.49	formamidase [EC:3.5.1.49]	-0.34467
TRIAE_CS42_6BL_TGACv1_501028_AA1612740	K01455 E3.5.1.49	formamidase [EC:3.5.1.49]	-0.390895
TRIAE_CS42_2AS_TGACv1_113542_AA0357490	K00249 ACADM, acd	acyl-CoA dehydrogenase [EC:1.3.8.7]	-0.0669553
TRIAE_CS42_1AL_TGACv1_000453_AA0012380	K05605 HIBCH	3-hydroxyisobutyryl-CoA hydrolase [EC:3.1.2.4]	-0.354524
TRIAE_CS42_1AL_TGACv1_003858_AA0051770	K05605 HIBCH	3-hydroxyisobutyryl-CoA hydrolase [EC:3.1.2.4]	0.0824355
TRIAE_CS42_1BL_TGACv1_030396_AA0089450	K05605 HIBCH	3-hydroxyisobutyryl-CoA hydrolase [EC:3.1.2.4]	-0.103262
TRIAE_CS42_1BL_TGACv1_034151_AA0143630	K05605 HIBCH	3-hydroxyisobutyryl-CoA hydrolase [EC:3.1.2.4]	-0.078674
TRIAE_CS42_1DL_TGACv1_062095_AA0208690	K05605 HIBCH	3-hydroxyisobutyryl-CoA hydrolase [EC:3.1.2.4]	0.0186217
TRIAE_CS42_3AL_TGACv1_195031_AA0643780	K05605 HIBCH	3-hydroxyisobutyryl-CoA hydrolase [EC:3.1.2.4]	-0.20373
TRIAE_CS42_2AL_TGACv1_094782_AA0303040	K00140 mmsA, iolA, ALDH6A1	malonate-semialdehyde dehydrogenase (acetylating) / methylmalonate-semialdehyde dehydrogenase [EC:1.2.1.18 1.2.1.27]	0.206431
TRIAE_CS42_2DL_TGACv1_157925_AA0501930	K00140 mmsA, iolA, ALDH6A1	malonate-semialdehyde dehydrogenase (acetylating) / methylmalonate-semialdehyde dehydrogenase [EC:1.2.1.18 1.2.1.27]	0.0741653
TRIAE_CS42_3B_TGACv1_221255_AA0735290	K18121 GLYR	glyoxylate/succinic semialdehyde reductase [EC:1.1.1.79 1.1.1.-]	-0.310216
TRIAE_CS42_6DS_TGACv1_543896_AA1745060	K18121 GLYR	glyoxylate/succinic semialdehyde reductase [EC:1.1.1.79 1.1.1.-]	-0.13107
01210 2-Oxocarboxylic acid metabolism [PATH:ko01210]
TRIAE_CS42_5AL_TGACv1_379781_AA1256830	K01647 CS, gltA	citrate synthase [EC:2.3.3.1]	0.139169
TRIAE_CS42_5BL_TGACv1_404412_AA1298880	K01647 CS, gltA	citrate synthase [EC:2.3.3.1]	0.255152
TRIAE_CS42_5DL_TGACv1_434037_AA1427680	K01647 CS, gltA	citrate synthase [EC:2.3.3.1]	0.0464684
TRIAE_CS42_6BS_TGACv1_514828_AA1664820	K01647 CS, gltA	citrate synthase [EC:2.3.3.1]	-0.0908432
TRIAE_CS42_6DS_TGACv1_542594_AA1724870	K01647 CS, gltA	citrate synthase [EC:2.3.3.1]	0.0152393
TRIAE_CS42_4DL_TGACv1_342960_AA1126160	K01681 ACO, acnA	aconitate hydratase [EC:4.2.1.3]	-0.00135138
TRIAE_CS42_5AL_TGACv1_376232_AA1234150	K01681 ACO, acnA	aconitate hydratase [EC:4.2.1.3]	-0.100721
TRIAE_CS42_2AL_TGACv1_094054_AA0291710	K00031 IDH1, IDH2, icd	isocitrate dehydrogenase [EC:1.1.1.42]	-0.17388
TRIAE_CS42_2AL_TGACv1_093946_AA0289880	K00030 IDH3	isocitrate dehydrogenase (NAD+) [EC:1.1.1.41]	-0.378511
TRIAE_CS42_2BL_TGACv1_129393_AA0381560	K00030 IDH3	isocitrate dehydrogenase (NAD+) [EC:1.1.1.41]	-0.309975
TRIAE_CS42_2DL_TGACv1_158738_AA0525220	K00030 IDH3	isocitrate dehydrogenase (NAD+) [EC:1.1.1.41]	-0.549593
TRIAE_CS42_7AL_TGACv1_556961_AA1774170	K14455 GOT2	aspartate aminotransferase, mitochondrial [EC:2.6.1.1]	0.430773
TRIAE_CS42_6BL_TGACv1_499834_AA1592810	K00811 ASP5	aspartate aminotransferase, chloroplastic [EC:2.6.1.1]	-0.291027
TRIAE_CS42_6DL_TGACv1_527835_AA1709100	K00811 ASP5	aspartate aminotransferase, chloroplastic [EC:2.6.1.1]	-0.224592
TRIAE_CS42_4AL_TGACv1_290400_AA0985020	K00928 lysC	aspartate kinase [EC:2.7.2.4]	-0.17732
TRIAE_CS42_5DL_TGACv1_433910_AA1425110	K00928 lysC	aspartate kinase [EC:2.7.2.4]	-0.165613
TRIAE_CS42_5DL_TGACv1_439458_AA1468950	K00928 lysC	aspartate kinase [EC:2.7.2.4]	-0.158366
TRIAE_CS42_5AL_TGACv1_375002_AA1213730	K00133 asd	aspartate-semialdehyde dehydrogenase [EC:1.2.1.11]	-0.0251507
TRIAE_CS42_5DL_TGACv1_435968_AA1456770	K00133 asd	aspartate-semialdehyde dehydrogenase [EC:1.2.1.11]	0.201635
TRIAE_CS42_2BS_TGACv1_146159_AA0457110	K00814 GPT, ALT	alanine transaminase [EC:2.6.1.2]	-1.24892
TRIAE_CS42_5AL_TGACv1_376370_AA1235930	K00814 GPT, ALT	alanine transaminase [EC:2.6.1.2]	-0.168503
TRIAE_CS42_5AS_TGACv1_392777_AA1264360	K00814 GPT, ALT	alanine transaminase [EC:2.6.1.2]	-0.525571
TRIAE_CS42_5BS_TGACv1_424024_AA1386120	K00814 GPT, ALT	alanine transaminase [EC:2.6.1.2]	-1.46211
TRIAE_CS42_2DL_TGACv1_158041_AA0507040	K14272 GGAT	glutamate--glyoxylate aminotransferase [EC:2.6.1.4 2.6.1.2 2.6.1.44]	-0.221117
TRIAE_CS42_4AS_TGACv1_308345_AA1027400	K00620 argJ	glutamate N-acetyltransferase / amino-acid N-acetyltransferase [EC:2.3.1.35 2.3.1.1]	-0.26238
TRIAE_CS42_2AS_TGACv1_114119_AA0364190	K14682 argAB	amino-acid N-acetyltransferase [EC:2.3.1.1]	-0.230718
TRIAE_CS42_2BS_TGACv1_147734_AA0487090	K14682 argAB	amino-acid N-acetyltransferase [EC:2.3.1.1]	-0.025159
TRIAE_CS42_2DS_TGACv1_177239_AA0570170	K14682 argAB	amino-acid N-acetyltransferase [EC:2.3.1.1]	-0.375527
TRIAE_CS42_7AS_TGACv1_569066_AA1806140	K14682 argAB	amino-acid N-acetyltransferase [EC:2.3.1.1]	0.113019
TRIAE_CS42_7BS_TGACv1_591952_AA1926490	K14682 argAB	amino-acid N-acetyltransferase [EC:2.3.1.1]	0.359653
TRIAE_CS42_7DS_TGACv1_624735_AA2063010	K14682 argAB	amino-acid N-acetyltransferase [EC:2.3.1.1]	-0.0375618
TRIAE_CS42_2AL_TGACv1_093621_AA0283830	K00930 argB	acetylglutamate kinase [EC:2.7.2.8]	0.292977
TRIAE_CS42_2BL_TGACv1_129432_AA0383440	K00930 argB	acetylglutamate kinase [EC:2.7.2.8]	0.191527
TRIAE_CS42_2DL_TGACv1_160095_AA0546600	K00930 argB	acetylglutamate kinase [EC:2.7.2.8]	-0.147822
TRIAE_CS42_6AL_TGACv1_473455_AA1531170	K00930 argB	acetylglutamate kinase [EC:2.7.2.8]	0.289487
TRIAE_CS42_6AL_TGACv1_473455_AA1531180	K00930 argB	acetylglutamate kinase [EC:2.7.2.8]	0.156778
TRIAE_CS42_6BL_TGACv1_499693_AA1589280	K00930 argB	acetylglutamate kinase [EC:2.7.2.8]	1.55906
TRIAE_CS42_6DL_TGACv1_527157_AA1699450	K00930 argB	acetylglutamate kinase [EC:2.7.2.8]	0.0512107
TRIAE_CS42_4AL_TGACv1_289001_AA0963120	K00145 argC	N-acetyl-gamma-glutamyl-phosphate reductase [EC:1.2.1.38]	0.22522
TRIAE_CS42_4BS_TGACv1_328220_AA1084840	K00145 argC	N-acetyl-gamma-glutamyl-phosphate reductase [EC:1.2.1.38]	0.30855
TRIAE_CS42_4DS_TGACv1_361334_AA1165950	K00145 argC	N-acetyl-gamma-glutamyl-phosphate reductase [EC:1.2.1.38]	0.207074
TRIAE_CS42_1AS_TGACv1_018963_AA0057020	K00818 E2.6.1.11, argD	acetylornithine aminotransferase [EC:2.6.1.11]	0.337478
TRIAE_CS42_1BS_TGACv1_049467_AA0154290	K00818 E2.6.1.11, argD	acetylornithine aminotransferase [EC:2.6.1.11]	2.34514
TRIAE_CS42_1BS_TGACv1_049467_AA0154300	K00818 E2.6.1.11, argD	acetylornithine aminotransferase [EC:2.6.1.11]	2.27642
TRIAE_CS42_1DS_TGACv1_081324_AA0259870	K00818 E2.6.1.11, argD	acetylornithine aminotransferase [EC:2.6.1.11]	-0.718635
TRIAE_CS42_1DS_TGACv1_081324_AA0259880	K00818 E2.6.1.11, argD	acetylornithine aminotransferase [EC:2.6.1.11]	-0.451146
TRIAE_CS42_6AL_TGACv1_471501_AA1509780	K01438 argE	acetylornithine deacetylase [EC:3.5.1.16]	0.296251
TRIAE_CS42_6BL_TGACv1_499745_AA1590920	K01438 argE	acetylornithine deacetylase [EC:3.5.1.16]	0.308619
TRIAE_CS42_6DL_TGACv1_527511_AA1705060	K01438 argE	acetylornithine deacetylase [EC:3.5.1.16]	0.258269
TRIAE_CS42_7AS_TGACv1_570495_AA1836620	K14677 ACY1	aminoacylase [EC:3.5.1.14]	-0.149887
TRIAE_CS42_7DS_TGACv1_624651_AA2062420	K14677 ACY1	aminoacylase [EC:3.5.1.14]	-0.144285
TRIAE_CS42_U_TGACv1_641085_AA2084640	K14677 ACY1	aminoacylase [EC:3.5.1.14]	0.416921
TRIAE_CS42_6AS_TGACv1_487122_AA1568340	K01703 leuC	3-isopropylmalate/(R)-2-methylmalate dehydratase large subunit [EC:4.2.1.33 4.2.1.35]	-0.341874
TRIAE_CS42_6AL_TGACv1_474171_AA1534380	K01704 leuD	3-isopropylmalate/(R)-2-methylmalate dehydratase small subunit [EC:4.2.1.33 4.2.1.35]	0.558602
TRIAE_CS42_6BL_TGACv1_501119_AA1613770	K01704 leuD	3-isopropylmalate/(R)-2-methylmalate dehydratase small subunit [EC:4.2.1.33 4.2.1.35]	0.151089
TRIAE_CS42_6DL_TGACv1_527601_AA1706230	K01704 leuD	3-isopropylmalate/(R)-2-methylmalate dehydratase small subunit [EC:4.2.1.33 4.2.1.35]	0.502575
TRIAE_CS42_3AS_TGACv1_210716_AA0677580	K00052 leuB	3-isopropylmalate dehydrogenase [EC:1.1.1.85]	-0.287313
TRIAE_CS42_6AL_TGACv1_473240_AA1529550	K01652 E2.2.1.6L, ilvB, ilvG, ilvI	acetolactate synthase I/II/III large subunit [EC:2.2.1.6]	0.33966
TRIAE_CS42_6BL_TGACv1_500462_AA1605120	K01652 E2.2.1.6L, ilvB, ilvG, ilvI	acetolactate synthase I/II/III large subunit [EC:2.2.1.6]	0.0545629
TRIAE_CS42_6DL_TGACv1_527727_AA1708000	K01652 E2.2.1.6L, ilvB, ilvG, ilvI	acetolactate synthase I/II/III large subunit [EC:2.2.1.6]	-0.0810636
TRIAE_CS42_6AL_TGACv1_472269_AA1520250	K01653 E2.2.1.6S, ilvH, ilvN	acetolactate synthase I/III small subunit [EC:2.2.1.6]	-0.645215
TRIAE_CS42_6DL_TGACv1_528046_AA1711060	K01653 E2.2.1.6S, ilvH, ilvN	acetolactate synthase I/III small subunit [EC:2.2.1.6]	-0.600833
TRIAE_CS42_1AL_TGACv1_000056_AA0001780	K00053 ilvC	ketol-acid reductoisomerase [EC:1.1.1.86]	-0.00549208
TRIAE_CS42_1BL_TGACv1_031344_AA0112040	K00053 ilvC	ketol-acid reductoisomerase [EC:1.1.1.86]	0.0591057
TRIAE_CS42_1DL_TGACv1_061518_AA0197520	K00053 ilvC	ketol-acid reductoisomerase [EC:1.1.1.86]	0.00186977
TRIAE_CS42_7AS_TGACv1_569990_AA1828200	K01687 ilvD	dihydroxy-acid dehydratase [EC:4.2.1.9]	-0.140432
TRIAE_CS42_7BS_TGACv1_593143_AA1948540	K01687 ilvD	dihydroxy-acid dehydratase [EC:4.2.1.9]	-0.234473
TRIAE_CS42_3AL_TGACv1_197778_AA0667260	K00826 E2.6.1.42, ilvE	branched-chain amino acid aminotransferase [EC:2.6.1.42]	-0.762776
TRIAE_CS42_3B_TGACv1_225369_AA0807670	K00826 E2.6.1.42, ilvE	branched-chain amino acid aminotransferase [EC:2.6.1.42]	-0.794688
TRIAE_CS42_3DL_TGACv1_250985_AA0875860	K00826 E2.6.1.42, ilvE	branched-chain amino acid aminotransferase [EC:2.6.1.42]	-0.821858
TRIAE_CS42_4AS_TGACv1_307232_AA1018650	K00826 E2.6.1.42, ilvE	branched-chain amino acid aminotransferase [EC:2.6.1.42]	0.257843
TRIAE_CS42_4BL_TGACv1_321464_AA1060900	K00826 E2.6.1.42, ilvE	branched-chain amino acid aminotransferase [EC:2.6.1.42]	0.422019
TRIAE_CS42_5AL_TGACv1_374584_AA1203910	K01649 leuA	2-isopropylmalate synthase [EC:2.3.3.13]	0.250742
TRIAE_CS42_5BL_TGACv1_405763_AA1334940	K01649 leuA	2-isopropylmalate synthase [EC:2.3.3.13]	0.361962
TRIAE_CS42_5DL_TGACv1_435886_AA1456020	K01649 leuA	2-isopropylmalate synthase [EC:2.3.3.13]	0.250952
TRIAE_CS42_2BS_TGACv1_146633_AA0469720	K11821 ST5A_B_C	desulfoglucosinolate sulfotransferase A/B/C [EC:2.8.2.-]	0.246535
TRIAE_CS42_2DL_TGACv1_158719_AA0524890	K11821 ST5A_B_C	desulfoglucosinolate sulfotransferase A/B/C [EC:2.8.2.-]	0.437993
TRIAE_CS42_2DS_TGACv1_177710_AA0582820	K11821 ST5A_B_C	desulfoglucosinolate sulfotransferase A/B/C [EC:2.8.2.-]	-0.484004
TRIAE_CS42_2DS_TGACv1_177710_AA0582830	K11821 ST5A_B_C	desulfoglucosinolate sulfotransferase A/B/C [EC:2.8.2.-]	2.28018
TRIAE_CS42_2BS_TGACv1_148853_AA0495360	K12153 CYP79A2	phenylalanine N-monooxygenase [EC:1.14.13.124]	-2.29136
TRIAE_CS42_6BS_TGACv1_513694_AA1647530	K11813 CYP79B3	tryptophan N-monooxygenase [EC:1.14.13.125]	-0.616455
01212 Fatty acid metabolism [PATH:ko01212]
TRIAE_CS42_4AL_TGACv1_290347_AA0984330	K11262 ACACA	acetyl-CoA carboxylase / biotin carboxylase 1 [EC:6.4.1.2 6.3.4.14]	0.289694
TRIAE_CS42_U_TGACv1_643054_AA2126680	K00645 fabD	[acyl-carrier-protein] S-malonyltransferase [EC:2.3.1.39]	-0.103571
TRIAE_CS42_2AL_TGACv1_094745_AA0302470	K00648 fabH	3-oxoacyl-[acyl-carrier-protein] synthase III [EC:2.3.1.180]	0.0344345
TRIAE_CS42_2DS_TGACv1_177590_AA0580700	K09458 fabF	3-oxoacyl-[acyl-carrier-protein] synthase II [EC:2.3.1.179]	-1.79143
TRIAE_CS42_6AS_TGACv1_488143_AA1574440	K09458 fabF	3-oxoacyl-[acyl-carrier-protein] synthase II [EC:2.3.1.179]	0.163024
TRIAE_CS42_6BS_TGACv1_515497_AA1670510	K09458 fabF	3-oxoacyl-[acyl-carrier-protein] synthase II [EC:2.3.1.179]	0.336402
TRIAE_CS42_1BL_TGACv1_033707_AA0141520	K00059 fabG	3-oxoacyl-[acyl-carrier protein] reductase [EC:1.1.1.100]	2.16483
TRIAE_CS42_1DL_TGACv1_061266_AA0190540	K00059 fabG	3-oxoacyl-[acyl-carrier protein] reductase [EC:1.1.1.100]	1.69657
TRIAE_CS42_1DL_TGACv1_061594_AA0199450	K00059 fabG	3-oxoacyl-[acyl-carrier protein] reductase [EC:1.1.1.100]	1.76015
TRIAE_CS42_3AS_TGACv1_210809_AA0679530	K00059 fabG	3-oxoacyl-[acyl-carrier protein] reductase [EC:1.1.1.100]	3.42289
TRIAE_CS42_3B_TGACv1_221836_AA0751040	K00059 fabG	3-oxoacyl-[acyl-carrier protein] reductase [EC:1.1.1.100]	3.70864
TRIAE_CS42_5AL_TGACv1_374248_AA1195130	K00059 fabG	3-oxoacyl-[acyl-carrier protein] reductase [EC:1.1.1.100]	0.989927
TRIAE_CS42_5AL_TGACv1_378546_AA1253680	K00059 fabG	3-oxoacyl-[acyl-carrier protein] reductase [EC:1.1.1.100]	-6.55464
TRIAE_CS42_5BL_TGACv1_405419_AA1326950	K00059 fabG	3-oxoacyl-[acyl-carrier protein] reductase [EC:1.1.1.100]	-3.54331
TRIAE_CS42_5DL_TGACv1_433967_AA1426390	K00059 fabG	3-oxoacyl-[acyl-carrier protein] reductase [EC:1.1.1.100]	-6.0504
TRIAE_CS42_2AL_TGACv1_096532_AA0319760	K02372 fabZ	3-hydroxyacyl-[acyl-carrier-protein] dehydratase [EC:4.2.1.59]	0.324375
TRIAE_CS42_2BL_TGACv1_131224_AA0424610	K02372 fabZ	3-hydroxyacyl-[acyl-carrier-protein] dehydratase [EC:4.2.1.59]	0.0186194
TRIAE_CS42_2DL_TGACv1_158957_AA0529510	K02372 fabZ	3-hydroxyacyl-[acyl-carrier-protein] dehydratase [EC:4.2.1.59]	0.101763
TRIAE_CS42_5BL_TGACv1_404711_AA1309110	K00208 fabI	enoyl-[acyl-carrier protein] reductase I [EC:1.3.1.9 1.3.1.10]	-0.301102
TRIAE_CS42_7BL_TGACv1_578432_AA1894780	K00208 fabI	enoyl-[acyl-carrier protein] reductase I [EC:1.3.1.9 1.3.1.10]	-0.159906
TRIAE_CS42_7DL_TGACv1_602655_AA1964210	K00208 fabI	enoyl-[acyl-carrier protein] reductase I [EC:1.3.1.9 1.3.1.10]	-0.342454
TRIAE_CS42_7AS_TGACv1_570803_AA1841080	K10781 FATB	fatty acyl-ACP thioesterase B [EC:3.1.2.14 3.1.2.21]	-0.0983691
TRIAE_CS42_3AL_TGACv1_195660_AA0652450	K03921 FAB2, SSI2, desA1	acyl-[acyl-carrier-protein] desaturase [EC:1.14.19.2 1.14.19.11 1.14.19.26]	3.43353
TRIAE_CS42_3DL_TGACv1_251793_AA0884990	K03921 FAB2, SSI2, desA1	acyl-[acyl-carrier-protein] desaturase [EC:1.14.19.2 1.14.19.11 1.14.19.26]	1.43353
TRIAE_CS42_5BL_TGACv1_406365_AA1344560	K03921 FAB2, SSI2, desA1	acyl-[acyl-carrier-protein] desaturase [EC:1.14.19.2 1.14.19.11 1.14.19.26]	-1.1945
TRIAE_CS42_5DL_TGACv1_435007_AA1444770	K03921 FAB2, SSI2, desA1	acyl-[acyl-carrier-protein] desaturase [EC:1.14.19.2 1.14.19.11 1.14.19.26]	-1.33906
TRIAE_CS42_5AL_TGACv1_374637_AA1205110	K07512 MECR, NRBF1	mitochondrial trans-2-enoyl-CoA reductase [EC:1.3.1.38]	-0.31545
TRIAE_CS42_5DL_TGACv1_435580_AA1452240	K07512 MECR, NRBF1	mitochondrial trans-2-enoyl-CoA reductase [EC:1.3.1.38]	0.322612
TRIAE_CS42_1BL_TGACv1_030397_AA0089470	K01074 PPT	palmitoyl-protein thioesterase [EC:3.1.2.22]	-0.465596
TRIAE_CS42_1DL_TGACv1_061871_AA0205000	K01074 PPT	palmitoyl-protein thioesterase [EC:3.1.2.22]	-0.395115
TRIAE_CS42_4BL_TGACv1_320781_AA1048670	K01074 PPT	palmitoyl-protein thioesterase [EC:3.1.2.22]	0.39498
TRIAE_CS42_4BL_TGACv1_322277_AA1070260	K01074 PPT	palmitoyl-protein thioesterase [EC:3.1.2.22]	1.00142
TRIAE_CS42_4DL_TGACv1_344072_AA1143300	K01074 PPT	palmitoyl-protein thioesterase [EC:3.1.2.22]	0.0429259
TRIAE_CS42_4DL_TGACv1_344129_AA1144060	K01074 PPT	palmitoyl-protein thioesterase [EC:3.1.2.22]	0.157461
TRIAE_CS42_5AL_TGACv1_375436_AA1221550	K01074 PPT	palmitoyl-protein thioesterase [EC:3.1.2.22]	0.12597
TRIAE_CS42_5AL_TGACv1_375588_AA1224110	K01074 PPT	palmitoyl-protein thioesterase [EC:3.1.2.22]	3.06681
TRIAE_CS42_2AS_TGACv1_112749_AA0344600	K00626 E2.3.1.9, atoB	acetyl-CoA C-acetyltransferase [EC:2.3.1.9]	0.332208
TRIAE_CS42_2BS_TGACv1_146068_AA0454610	K00626 E2.3.1.9, atoB	acetyl-CoA C-acetyltransferase [EC:2.3.1.9]	-0.452579
TRIAE_CS42_2DS_TGACv1_179516_AA0607730	K00626 E2.3.1.9, atoB	acetyl-CoA C-acetyltransferase [EC:2.3.1.9]	0.306934
TRIAE_CS42_5AL_TGACv1_376093_AA1232070	K00626 E2.3.1.9, atoB	acetyl-CoA C-acetyltransferase [EC:2.3.1.9]	-0.0599815
TRIAE_CS42_5BL_TGACv1_406301_AA1343780	K00626 E2.3.1.9, atoB	acetyl-CoA C-acetyltransferase [EC:2.3.1.9]	-0.16712
TRIAE_CS42_6DL_TGACv1_526455_AA1684200	K07513 ACAA1	acetyl-CoA acyltransferase 1 [EC:2.3.1.16]	0.378989
TRIAE_CS42_3DS_TGACv1_272448_AA0920810	K10527 MFP2	enoyl-CoA hydratase/3-hydroxyacyl-CoA dehydrogenase [EC:4.2.1.17 1.1.1.35 1.1.1.211]	-0.00841657
TRIAE_CS42_4AL_TGACv1_288271_AA0943050	K00232 E1.3.3.6, ACOX1, ACOX3	acyl-CoA oxidase [EC:1.3.3.6]	0.454442
TRIAE_CS42_7AS_TGACv1_569538_AA1818510	K00232 E1.3.3.6, ACOX1, ACOX3	acyl-CoA oxidase [EC:1.3.3.6]	0.230593
TRIAE_CS42_7AS_TGACv1_569538_AA1818520	K00232 E1.3.3.6, ACOX1, ACOX3	acyl-CoA oxidase [EC:1.3.3.6]	-0.214101
TRIAE_CS42_7AS_TGACv1_571743_AA1849640	K00232 E1.3.3.6, ACOX1, ACOX3	acyl-CoA oxidase [EC:1.3.3.6]	0.10065
TRIAE_CS42_7BL_TGACv1_578914_AA1901880	K00232 E1.3.3.6, ACOX1, ACOX3	acyl-CoA oxidase [EC:1.3.3.6]	0.10174
TRIAE_CS42_7BS_TGACv1_592854_AA1945250	K00232 E1.3.3.6, ACOX1, ACOX3	acyl-CoA oxidase [EC:1.3.3.6]	-0.0837584
TRIAE_CS42_7BS_TGACv1_593608_AA1953030	K00232 E1.3.3.6, ACOX1, ACOX3	acyl-CoA oxidase [EC:1.3.3.6]	0.00979616
TRIAE_CS42_7DL_TGACv1_602540_AA1959960	K00232 E1.3.3.6, ACOX1, ACOX3	acyl-CoA oxidase [EC:1.3.3.6]	0.0766967
TRIAE_CS42_7DS_TGACv1_622871_AA2046580	K00232 E1.3.3.6, ACOX1, ACOX3	acyl-CoA oxidase [EC:1.3.3.6]	-0.45053
TRIAE_CS42_U_TGACv1_641926_AA2107430	K00232 E1.3.3.6, ACOX1, ACOX3	acyl-CoA oxidase [EC:1.3.3.6]	1.06911
TRIAE_CS42_2AS_TGACv1_113542_AA0357490	K00249 ACADM, acd	acyl-CoA dehydrogenase [EC:1.3.8.7]	-0.0669553
TRIAE_CS42_1BS_TGACv1_050462_AA0172420	K01897 ACSL, fadD	long-chain acyl-CoA synthetase [EC:6.2.1.3]	-0.65824
TRIAE_CS42_1DS_TGACv1_080841_AA0254500	K01897 ACSL, fadD	long-chain acyl-CoA synthetase [EC:6.2.1.3]	-0.477939
TRIAE_CS42_4AL_TGACv1_289599_AA0973730	K01897 ACSL, fadD	long-chain acyl-CoA synthetase [EC:6.2.1.3]	0.210187
TRIAE_CS42_4AL_TGACv1_289599_AA0973750	K01897 ACSL, fadD	long-chain acyl-CoA synthetase [EC:6.2.1.3]	-0.141022
TRIAE_CS42_4DS_TGACv1_361141_AA1161830	K01897 ACSL, fadD	long-chain acyl-CoA synthetase [EC:6.2.1.3]	0.473217
TRIAE_CS42_5AL_TGACv1_376704_AA1240110	K01897 ACSL, fadD	long-chain acyl-CoA synthetase [EC:6.2.1.3]	0.471465
TRIAE_CS42_5BL_TGACv1_404243_AA1291920	K01897 ACSL, fadD	long-chain acyl-CoA synthetase [EC:6.2.1.3]	-0.314487
TRIAE_CS42_5BL_TGACv1_405838_AA1336190	K01897 ACSL, fadD	long-chain acyl-CoA synthetase [EC:6.2.1.3]	-0.411359
TRIAE_CS42_5BL_TGACv1_407613_AA1358380	K01897 ACSL, fadD	long-chain acyl-CoA synthetase [EC:6.2.1.3]	-0.170193
TRIAE_CS42_5DL_TGACv1_433357_AA1410780	K01897 ACSL, fadD	long-chain acyl-CoA synthetase [EC:6.2.1.3]	-0.418782
TRIAE_CS42_5DL_TGACv1_433839_AA1423470	K01897 ACSL, fadD	long-chain acyl-CoA synthetase [EC:6.2.1.3]	0.0997482
TRIAE_CS42_5DL_TGACv1_433839_AA1423490	K01897 ACSL, fadD	long-chain acyl-CoA synthetase [EC:6.2.1.3]	0.0964566
TRIAE_CS42_7DS_TGACv1_623759_AA2055940	K01897 ACSL, fadD	long-chain acyl-CoA synthetase [EC:6.2.1.3]	0.401924
TRIAE_CS42_2AL_TGACv1_094829_AA0303780	K10251 HSD17B12, KAR, IFA38	17beta-estradiol 17-dehydrogenase / very-long-chain 3-oxoacyl-CoA reductase [EC:1.1.1.62 1.1.1.330]	-2.18444
TRIAE_CS42_2BL_TGACv1_129430_AA0383370	K10251 HSD17B12, KAR, IFA38	17beta-estradiol 17-dehydrogenase / very-long-chain 3-oxoacyl-CoA reductase [EC:1.1.1.62 1.1.1.330]	-2.87632
TRIAE_CS42_2DL_TGACv1_162000_AA0561420	K10251 HSD17B12, KAR, IFA38	17beta-estradiol 17-dehydrogenase / very-long-chain 3-oxoacyl-CoA reductase [EC:1.1.1.62 1.1.1.330]	-1.7064
TRIAE_CS42_6AL_TGACv1_471808_AA1514550	K10251 HSD17B12, KAR, IFA38	17beta-estradiol 17-dehydrogenase / very-long-chain 3-oxoacyl-CoA reductase [EC:1.1.1.62 1.1.1.330]	-0.0430465
TRIAE_CS42_6BL_TGACv1_502490_AA1624990	K10251 HSD17B12, KAR, IFA38	17beta-estradiol 17-dehydrogenase / very-long-chain 3-oxoacyl-CoA reductase [EC:1.1.1.62 1.1.1.330]	1.11608
TRIAE_CS42_6DL_TGACv1_528409_AA1713910	K10251 HSD17B12, KAR, IFA38	17beta-estradiol 17-dehydrogenase / very-long-chain 3-oxoacyl-CoA reductase [EC:1.1.1.62 1.1.1.330]	0.369629
TRIAE_CS42_7DS_TGACv1_622265_AA2036720	K10251 HSD17B12, KAR, IFA38	17beta-estradiol 17-dehydrogenase / very-long-chain 3-oxoacyl-CoA reductase [EC:1.1.1.62 1.1.1.330]	1.17896
TRIAE_CS42_U_TGACv1_642097_AA2111400	K10251 HSD17B12, KAR, IFA38	17beta-estradiol 17-dehydrogenase / very-long-chain 3-oxoacyl-CoA reductase [EC:1.1.1.62 1.1.1.330]	0.719529
TRIAE_CS42_3DL_TGACv1_249317_AA0845130	K10703 PHS1, PAS2	very-long-chain (3R)-3-hydroxyacyl-CoA dehydratase [EC:4.2.1.134]	0.0606083
TRIAE_CS42_3AS_TGACv1_212128_AA0698000	K10258 TER, TSC13, CER10	very-long-chain enoyl-CoA reductase [EC:1.3.1.93]	0.0900634
TRIAE_CS42_3B_TGACv1_223221_AA0778210	K10258 TER, TSC13, CER10	very-long-chain enoyl-CoA reductase [EC:1.3.1.93]	0.685921
TRIAE_CS42_3DS_TGACv1_274069_AA0934580	K10258 TER, TSC13, CER10	very-long-chain enoyl-CoA reductase [EC:1.3.1.93]	0.304441
TRIAE_CS42_6AL_TGACv1_470867_AA1497220	K10256 FAD2	omega-6 fatty acid desaturase / acyl-lipid omega-6 desaturase (Delta-12 desaturase) [EC:1.14.19.6 1.14.19.22]	0.707523
TRIAE_CS42_6AL_TGACv1_472311_AA1520740	K10256 FAD2	omega-6 fatty acid desaturase / acyl-lipid omega-6 desaturase (Delta-12 desaturase) [EC:1.14.19.6 1.14.19.22]	1.0185
TRIAE_CS42_6BL_TGACv1_500260_AA1602380	K10256 FAD2	omega-6 fatty acid desaturase / acyl-lipid omega-6 desaturase (Delta-12 desaturase) [EC:1.14.19.6 1.14.19.22]	0.647785
TRIAE_CS42_6DL_TGACv1_526338_AA1679880	K10256 FAD2	omega-6 fatty acid desaturase / acyl-lipid omega-6 desaturase (Delta-12 desaturase) [EC:1.14.19.6 1.14.19.22]	0.367132
TRIAE_CS42_6DL_TGACv1_526338_AA1679890	K10256 FAD2	omega-6 fatty acid desaturase / acyl-lipid omega-6 desaturase (Delta-12 desaturase) [EC:1.14.19.6 1.14.19.22]	0.568301
01230 Biosynthesis of amino acids [PATH:ko01230]
TRIAE_CS42_5AL_TGACv1_376895_AA1242150	K01803 TPI, tpiA	triosephosphate isomerase (TIM) [EC:5.3.1.1]	-0.249244
TRIAE_CS42_5BL_TGACv1_404542_AA1303580	K01803 TPI, tpiA	triosephosphate isomerase (TIM) [EC:5.3.1.1]	-0.352576
TRIAE_CS42_5DL_TGACv1_433285_AA1408290	K01803 TPI, tpiA	triosephosphate isomerase (TIM) [EC:5.3.1.1]	-0.170574
TRIAE_CS42_1AL_TGACv1_002632_AA0044010	K00927 PGK, pgk	phosphoglycerate kinase [EC:2.7.2.3]	-0.580652
TRIAE_CS42_1AL_TGACv1_002632_AA0044020	K00927 PGK, pgk	phosphoglycerate kinase [EC:2.7.2.3]	-0.434557
TRIAE_CS42_1BL_TGACv1_030246_AA0083720	K00927 PGK, pgk	phosphoglycerate kinase [EC:2.7.2.3]	-0.52404
TRIAE_CS42_6BS_TGACv1_513938_AA1652520	K00927 PGK, pgk	phosphoglycerate kinase [EC:2.7.2.3]	-0.0724308
TRIAE_CS42_7BL_TGACv1_577464_AA1875920	K00927 PGK, pgk	phosphoglycerate kinase [EC:2.7.2.3]	-0.931357
TRIAE_CS42_7DL_TGACv1_604379_AA1997530	K00927 PGK, pgk	phosphoglycerate kinase [EC:2.7.2.3]	-0.46185
TRIAE_CS42_6AL_TGACv1_471630_AA1512050	K01834 PGAM, gpmA	2,3-bisphosphoglycerate-dependent phosphoglycerate mutase [EC:5.4.2.11]	-0.27741
TRIAE_CS42_U_TGACv1_640949_AA2080370	K01834 PGAM, gpmA	2,3-bisphosphoglycerate-dependent phosphoglycerate mutase [EC:5.4.2.11]	-0.62536
TRIAE_CS42_3AL_TGACv1_196039_AA0656760	K15633 gpmI	2,3-bisphosphoglycerate-independent phosphoglycerate mutase [EC:5.4.2.12]	-0.0259894
TRIAE_CS42_3B_TGACv1_222141_AA0758150	K15633 gpmI	2,3-bisphosphoglycerate-independent phosphoglycerate mutase [EC:5.4.2.12]	-0.0040185
TRIAE_CS42_4AL_TGACv1_288267_AA0942860	K15634 gpmB	probable phosphoglycerate mutase [EC:5.4.2.12]	-0.316202
TRIAE_CS42_5BL_TGACv1_405377_AA1326060	K15634 gpmB	probable phosphoglycerate mutase [EC:5.4.2.12]	0.725522
TRIAE_CS42_4AS_TGACv1_308531_AA1028480	K01689 ENO, eno	enolase [EC:4.2.1.11]	-0.0423523
TRIAE_CS42_5AL_TGACv1_374769_AA1208660	K01689 ENO, eno	enolase [EC:4.2.1.11]	-0.608076
TRIAE_CS42_5BL_TGACv1_405780_AA1335180	K01689 ENO, eno	enolase [EC:4.2.1.11]	2.29313
TRIAE_CS42_5DL_TGACv1_433836_AA1423410	K01689 ENO, eno	enolase [EC:4.2.1.11]	-0.068967
TRIAE_CS42_7DS_TGACv1_623820_AA2056540	K01689 ENO, eno	enolase [EC:4.2.1.11]	0.553559
TRIAE_CS42_U_TGACv1_686982_AA2159800	K01689 ENO, eno	enolase [EC:4.2.1.11]	1.76753
TRIAE_CS42_1AL_TGACv1_002865_AA0045670	K00873 PK, pyk	pyruvate kinase [EC:2.7.1.40]	-0.286705
TRIAE_CS42_1BL_TGACv1_030605_AA0095500	K00873 PK, pyk	pyruvate kinase [EC:2.7.1.40]	-0.240411
TRIAE_CS42_2AS_TGACv1_112739_AA0344340	K00873 PK, pyk	pyruvate kinase [EC:2.7.1.40]	-0.243497
TRIAE_CS42_2BS_TGACv1_146786_AA0472690	K00873 PK, pyk	pyruvate kinase [EC:2.7.1.40]	-0.364709
TRIAE_CS42_2DS_TGACv1_177244_AA0570280	K00873 PK, pyk	pyruvate kinase [EC:2.7.1.40]	-0.368016
TRIAE_CS42_3B_TGACv1_226039_AA0813550	K00873 PK, pyk	pyruvate kinase [EC:2.7.1.40]	-0.0557571
TRIAE_CS42_4DL_TGACv1_344271_AA1145720	K00873 PK, pyk	pyruvate kinase [EC:2.7.1.40]	-0.747039
TRIAE_CS42_3AL_TGACv1_195966_AA0655990	K01623 ALDO	fructose-bisphosphate aldolase, class I [EC:4.1.2.13]	0.205627
TRIAE_CS42_3AL_TGACv1_196429_AA0660330	K01623 ALDO	fructose-bisphosphate aldolase, class I [EC:4.1.2.13]	0.376447
TRIAE_CS42_3B_TGACv1_221609_AA0745810	K01623 ALDO	fructose-bisphosphate aldolase, class I [EC:4.1.2.13]	0.299564
TRIAE_CS42_3B_TGACv1_222439_AA0764590	K01623 ALDO	fructose-bisphosphate aldolase, class I [EC:4.1.2.13]	0.18743
TRIAE_CS42_3DL_TGACv1_250475_AA0868810	K01623 ALDO	fructose-bisphosphate aldolase, class I [EC:4.1.2.13]	0.264934
TRIAE_CS42_3DL_TGACv1_251713_AA0884060	K01623 ALDO	fructose-bisphosphate aldolase, class I [EC:4.1.2.13]	0.169808
TRIAE_CS42_5AS_TGACv1_392499_AA1259600	K01623 ALDO	fructose-bisphosphate aldolase, class I [EC:4.1.2.13]	1.05428
TRIAE_CS42_5BS_TGACv1_423387_AA1375670	K01623 ALDO	fructose-bisphosphate aldolase, class I [EC:4.1.2.13]	0.946855
TRIAE_CS42_5BS_TGACv1_423387_AA1375680	K01623 ALDO	fructose-bisphosphate aldolase, class I [EC:4.1.2.13]	1.00614
TRIAE_CS42_5DS_TGACv1_456793_AA1478070	K01623 ALDO	fructose-bisphosphate aldolase, class I [EC:4.1.2.13]	1.00538
TRIAE_CS42_7BL_TGACv1_578216_AA1891270	K01623 ALDO	fructose-bisphosphate aldolase, class I [EC:4.1.2.13]	1.54948
TRIAE_CS42_2AL_TGACv1_093681_AA0285090	K00850 pfkA, PFK	6-phosphofructokinase 1 [EC:2.7.1.11]	-0.0254653
TRIAE_CS42_2BL_TGACv1_131551_AA0429100	K00850 pfkA, PFK	6-phosphofructokinase 1 [EC:2.7.1.11]	0.355874
TRIAE_CS42_2DL_TGACv1_159654_AA0541070	K00850 pfkA, PFK	6-phosphofructokinase 1 [EC:2.7.1.11]	0.328793
TRIAE_CS42_2DS_TGACv1_177309_AA0573050	K00615 E2.2.1.1, tktA, tktB	transketolase [EC:2.2.1.1]	-1.1733
TRIAE_CS42_4AL_TGACv1_290435_AA0985480	K00615 E2.2.1.1, tktA, tktB	transketolase [EC:2.2.1.1]	-0.263579
TRIAE_CS42_7AS_TGACv1_569503_AA1817670	K00615 E2.2.1.1, tktA, tktB	transketolase [EC:2.2.1.1]	-0.134212
TRIAE_CS42_7DS_TGACv1_623048_AA2049060	K00615 E2.2.1.1, tktA, tktB	transketolase [EC:2.2.1.1]	-0.175644
TRIAE_CS42_3DL_TGACv1_252677_AA0891350	K00616 E2.2.1.2, talA, talB	transaldolase [EC:2.2.1.2]	0.286196
TRIAE_CS42_7DL_TGACv1_602921_AA1972000	K00616 E2.2.1.2, talA, talB	transaldolase [EC:2.2.1.2]	-0.00707427
TRIAE_CS42_4AS_TGACv1_307866_AA1024160	K01783 rpe, RPE	ribulose-phosphate 3-epimerase [EC:5.1.3.1]	-0.185262
TRIAE_CS42_4BL_TGACv1_320442_AA1039270	K01783 rpe, RPE	ribulose-phosphate 3-epimerase [EC:5.1.3.1]	-0.175903
TRIAE_CS42_4DL_TGACv1_344198_AA1144820	K01783 rpe, RPE	ribulose-phosphate 3-epimerase [EC:5.1.3.1]	-0.363759
TRIAE_CS42_5AL_TGACv1_375418_AA1221280	K01783 rpe, RPE	ribulose-phosphate 3-epimerase [EC:5.1.3.1]	0.577578
TRIAE_CS42_5DL_TGACv1_436163_AA1458840	K01783 rpe, RPE	ribulose-phosphate 3-epimerase [EC:5.1.3.1]	0.608968
TRIAE_CS42_U_TGACv1_642157_AA2112370	K01807 rpiA	ribose 5-phosphate isomerase A [EC:5.3.1.6]	0.00751175
TRIAE_CS42_4BL_TGACv1_321258_AA1058020	K00948 PRPS, prsA	ribose-phosphate pyrophosphokinase [EC:2.7.6.1]	0.174527
TRIAE_CS42_5AL_TGACv1_375999_AA1230470	K00948 PRPS, prsA	ribose-phosphate pyrophosphokinase [EC:2.7.6.1]	0.0641581
TRIAE_CS42_5AL_TGACv1_375999_AA1230480	K00948 PRPS, prsA	ribose-phosphate pyrophosphokinase [EC:2.7.6.1]	2.12743
TRIAE_CS42_6AS_TGACv1_487122_AA1568340	K01703 leuC	3-isopropylmalate/(R)-2-methylmalate dehydratase large subunit [EC:4.2.1.33 4.2.1.35]	-0.341874
TRIAE_CS42_6AL_TGACv1_474171_AA1534380	K01704 leuD	3-isopropylmalate/(R)-2-methylmalate dehydratase small subunit [EC:4.2.1.33 4.2.1.35]	0.558602
TRIAE_CS42_6BL_TGACv1_501119_AA1613770	K01704 leuD	3-isopropylmalate/(R)-2-methylmalate dehydratase small subunit [EC:4.2.1.33 4.2.1.35]	0.151089
TRIAE_CS42_6DL_TGACv1_527601_AA1706230	K01704 leuD	3-isopropylmalate/(R)-2-methylmalate dehydratase small subunit [EC:4.2.1.33 4.2.1.35]	0.502575
TRIAE_CS42_3AS_TGACv1_210716_AA0677580	K00052 leuB	3-isopropylmalate dehydrogenase [EC:1.1.1.85]	-0.287313
TRIAE_CS42_6AL_TGACv1_473240_AA1529550	K01652 E2.2.1.6L, ilvB, ilvG, ilvI	acetolactate synthase I/II/III large subunit [EC:2.2.1.6]	0.33966
TRIAE_CS42_6BL_TGACv1_500462_AA1605120	K01652 E2.2.1.6L, ilvB, ilvG, ilvI	acetolactate synthase I/II/III large subunit [EC:2.2.1.6]	0.0545629
TRIAE_CS42_6DL_TGACv1_527727_AA1708000	K01652 E2.2.1.6L, ilvB, ilvG, ilvI	acetolactate synthase I/II/III large subunit [EC:2.2.1.6]	-0.0810636
TRIAE_CS42_6AL_TGACv1_472269_AA1520250	K01653 E2.2.1.6S, ilvH, ilvN	acetolactate synthase I/III small subunit [EC:2.2.1.6]	-0.645215
TRIAE_CS42_6DL_TGACv1_528046_AA1711060	K01653 E2.2.1.6S, ilvH, ilvN	acetolactate synthase I/III small subunit [EC:2.2.1.6]	-0.600833
TRIAE_CS42_1AL_TGACv1_000056_AA0001780	K00053 ilvC	ketol-acid reductoisomerase [EC:1.1.1.86]	-0.00549208
TRIAE_CS42_1BL_TGACv1_031344_AA0112040	K00053 ilvC	ketol-acid reductoisomerase [EC:1.1.1.86]	0.0591057
TRIAE_CS42_1DL_TGACv1_061518_AA0197520	K00053 ilvC	ketol-acid reductoisomerase [EC:1.1.1.86]	0.00186977
TRIAE_CS42_7AS_TGACv1_569990_AA1828200	K01687 ilvD	dihydroxy-acid dehydratase [EC:4.2.1.9]	-0.140432
TRIAE_CS42_7BS_TGACv1_593143_AA1948540	K01687 ilvD	dihydroxy-acid dehydratase [EC:4.2.1.9]	-0.234473
TRIAE_CS42_3AL_TGACv1_197778_AA0667260	K00826 E2.6.1.42, ilvE	branched-chain amino acid aminotransferase [EC:2.6.1.42]	-0.762776
TRIAE_CS42_3B_TGACv1_225369_AA0807670	K00826 E2.6.1.42, ilvE	branched-chain amino acid aminotransferase [EC:2.6.1.42]	-0.794688
TRIAE_CS42_3DL_TGACv1_250985_AA0875860	K00826 E2.6.1.42, ilvE	branched-chain amino acid aminotransferase [EC:2.6.1.42]	-0.821858
TRIAE_CS42_4AS_TGACv1_307232_AA1018650	K00826 E2.6.1.42, ilvE	branched-chain amino acid aminotransferase [EC:2.6.1.42]	0.257843
TRIAE_CS42_4BL_TGACv1_321464_AA1060900	K00826 E2.6.1.42, ilvE	branched-chain amino acid aminotransferase [EC:2.6.1.42]	0.422019
TRIAE_CS42_5AL_TGACv1_374584_AA1203910	K01649 leuA	2-isopropylmalate synthase [EC:2.3.3.13]	0.250742
TRIAE_CS42_5BL_TGACv1_405763_AA1334940	K01649 leuA	2-isopropylmalate synthase [EC:2.3.3.13]	0.361962
TRIAE_CS42_5DL_TGACv1_435886_AA1456020	K01649 leuA	2-isopropylmalate synthase [EC:2.3.3.13]	0.250952
TRIAE_CS42_4AL_TGACv1_288275_AA0943350	K01754 E4.3.1.19, ilvA, tdcB	threonine dehydratase [EC:4.3.1.19]	-0.179278
TRIAE_CS42_5AS_TGACv1_393452_AA1272610	K01754 E4.3.1.19, ilvA, tdcB	threonine dehydratase [EC:4.3.1.19]	0.260738
TRIAE_CS42_5AS_TGACv1_394204_AA1278760	K01754 E4.3.1.19, ilvA, tdcB	threonine dehydratase [EC:4.3.1.19]	-1.00757
TRIAE_CS42_5DS_TGACv1_457142_AA1483030	K01754 E4.3.1.19, ilvA, tdcB	threonine dehydratase [EC:4.3.1.19]	-1.03726
TRIAE_CS42_U_TGACv1_640771_AA2073630	K01754 E4.3.1.19, ilvA, tdcB	threonine dehydratase [EC:4.3.1.19]	-0.458715
TRIAE_CS42_U_TGACv1_641983_AA2108840	K01754 E4.3.1.19, ilvA, tdcB	threonine dehydratase [EC:4.3.1.19]	-0.382527
TRIAE_CS42_1AL_TGACv1_001053_AA0024060	K00600 glyA, SHMT	glycine hydroxymethyltransferase [EC:2.1.2.1]	-0.141117
TRIAE_CS42_1BL_TGACv1_032580_AA0131680	K00600 glyA, SHMT	glycine hydroxymethyltransferase [EC:2.1.2.1]	0.229374
TRIAE_CS42_1DL_TGACv1_061112_AA0185800	K00600 glyA, SHMT	glycine hydroxymethyltransferase [EC:2.1.2.1]	0.0432008
TRIAE_CS42_2AL_TGACv1_094077_AA0292210	K00600 glyA, SHMT	glycine hydroxymethyltransferase [EC:2.1.2.1]	0.558036
TRIAE_CS42_2BL_TGACv1_129567_AA0388870	K00600 glyA, SHMT	glycine hydroxymethyltransferase [EC:2.1.2.1]	0.560086
TRIAE_CS42_2DL_TGACv1_159916_AA0544360	K00600 glyA, SHMT	glycine hydroxymethyltransferase [EC:2.1.2.1]	0.688653
TRIAE_CS42_3AL_TGACv1_195046_AA0644030	K00600 glyA, SHMT	glycine hydroxymethyltransferase [EC:2.1.2.1]	-0.0341416
TRIAE_CS42_3DL_TGACv1_250047_AA0861200	K00600 glyA, SHMT	glycine hydroxymethyltransferase [EC:2.1.2.1]	0.174629
TRIAE_CS42_2AL_TGACv1_093372_AA0278730	K01620 ltaE	threonine aldolase [EC:4.1.2.48]	0.485622
TRIAE_CS42_2BL_TGACv1_132878_AA0440250	K01620 ltaE	threonine aldolase [EC:4.1.2.48]	0.64189
TRIAE_CS42_2AL_TGACv1_094518_AA0299060	K00058 serA, PHGDH	D-3-phosphoglycerate dehydrogenase [EC:1.1.1.95]	0.710704
TRIAE_CS42_2DL_TGACv1_160628_AA0552420	K00058 serA, PHGDH	D-3-phosphoglycerate dehydrogenase [EC:1.1.1.95]	0.494876
TRIAE_CS42_U_TGACv1_641020_AA2082360	K00058 serA, PHGDH	D-3-phosphoglycerate dehydrogenase [EC:1.1.1.95]	-0.365286
TRIAE_CS42_4AS_TGACv1_308114_AA1026040	K00831 serC, PSAT1	phosphoserine aminotransferase [EC:2.6.1.52]	1.61139
TRIAE_CS42_4BL_TGACv1_320762_AA1048120	K00831 serC, PSAT1	phosphoserine aminotransferase [EC:2.6.1.52]	1.88272
TRIAE_CS42_4BL_TGACv1_320762_AA1048130	K00831 serC, PSAT1	phosphoserine aminotransferase [EC:2.6.1.52]	1.41924
TRIAE_CS42_4DL_TGACv1_344003_AA1142380	K00831 serC, PSAT1	phosphoserine aminotransferase [EC:2.6.1.52]	1.53526
TRIAE_CS42_4DL_TGACv1_342739_AA1120730	K01079 serB, PSPH	phosphoserine phosphatase [EC:3.1.3.3]	0.521736
TRIAE_CS42_7AS_TGACv1_570269_AA1833130	K01079 serB, PSPH	phosphoserine phosphatase [EC:3.1.3.3]	-0.261956
TRIAE_CS42_1AL_TGACv1_001060_AA0024180	K00640 cysE	serine O-acetyltransferase [EC:2.3.1.30]	0.640996
TRIAE_CS42_1BL_TGACv1_032417_AA0129610	K00640 cysE	serine O-acetyltransferase [EC:2.3.1.30]	0.729826
TRIAE_CS42_3AL_TGACv1_194189_AA0628150	K00640 cysE	serine O-acetyltransferase [EC:2.3.1.30]	0.882778
TRIAE_CS42_3B_TGACv1_227606_AA0824050	K00640 cysE	serine O-acetyltransferase [EC:2.3.1.30]	1.22054
TRIAE_CS42_3DL_TGACv1_250863_AA0874350	K00640 cysE	serine O-acetyltransferase [EC:2.3.1.30]	2.36961
TRIAE_CS42_4DL_TGACv1_343055_AA1128650	K00640 cysE	serine O-acetyltransferase [EC:2.3.1.30]	1.04122
TRIAE_CS42_3AL_TGACv1_195836_AA0654600	K01738 cysK	cysteine synthase A [EC:2.5.1.47]	0.140991
TRIAE_CS42_3AS_TGACv1_211963_AA0696070	K01738 cysK	cysteine synthase A [EC:2.5.1.47]	-0.271396
TRIAE_CS42_3DL_TGACv1_249102_AA0837770	K01738 cysK	cysteine synthase A [EC:2.5.1.47]	0.00336741
TRIAE_CS42_4AS_TGACv1_307629_AA1022150	K01738 cysK	cysteine synthase A [EC:2.5.1.47]	-0.129298
TRIAE_CS42_4BL_TGACv1_320652_AA1045660	K01738 cysK	cysteine synthase A [EC:2.5.1.47]	-0.0854866
TRIAE_CS42_4DL_TGACv1_345572_AA1153820	K01738 cysK	cysteine synthase A [EC:2.5.1.47]	-0.0444843
TRIAE_CS42_5AL_TGACv1_376302_AA1235110	K13034 ATCYSC1	L-3-cyanoalanine synthase/ cysteine synthase [EC:2.5.1.47 4.4.1.9]	0.182165
TRIAE_CS42_5DL_TGACv1_433140_AA1403380	K13034 ATCYSC1	L-3-cyanoalanine synthase/ cysteine synthase [EC:2.5.1.47 4.4.1.9]	-0.393508
TRIAE_CS42_4AL_TGACv1_290400_AA0985020	K00928 lysC	aspartate kinase [EC:2.7.2.4]	-0.17732
TRIAE_CS42_5DL_TGACv1_433910_AA1425110	K00928 lysC	aspartate kinase [EC:2.7.2.4]	-0.165613
TRIAE_CS42_5DL_TGACv1_439458_AA1468950	K00928 lysC	aspartate kinase [EC:2.7.2.4]	-0.158366
TRIAE_CS42_5BL_TGACv1_404321_AA1295470	K12524 thrA	bifunctional aspartokinase / homoserine dehydrogenase 1 [EC:2.7.2.4 1.1.1.3]	-0.407612
TRIAE_CS42_U_TGACv1_641432_AA2094970	K12524 thrA	bifunctional aspartokinase / homoserine dehydrogenase 1 [EC:2.7.2.4 1.1.1.3]	-0.453218
TRIAE_CS42_5AL_TGACv1_375002_AA1213730	K00133 asd	aspartate-semialdehyde dehydrogenase [EC:1.2.1.11]	-0.0251507
TRIAE_CS42_5DL_TGACv1_435968_AA1456770	K00133 asd	aspartate-semialdehyde dehydrogenase [EC:1.2.1.11]	0.201635
TRIAE_CS42_2AL_TGACv1_096507_AA0319530	K00872 thrB1	homoserine kinase [EC:2.7.1.39]	0.763576
TRIAE_CS42_6DL_TGACv1_526481_AA1684830	K00872 thrB1	homoserine kinase [EC:2.7.1.39]	-0.151903
TRIAE_CS42_6DL_TGACv1_526481_AA1684840	K00872 thrB1	homoserine kinase [EC:2.7.1.39]	0.398159
TRIAE_CS42_U_TGACv1_641672_AA2100940	K00872 thrB1	homoserine kinase [EC:2.7.1.39]	0.593998
TRIAE_CS42_U_TGACv1_641672_AA2100950	K00872 thrB1	homoserine kinase [EC:2.7.1.39]	0.194067
TRIAE_CS42_1DL_TGACv1_064628_AA0235180	K01733 thrC	threonine synthase [EC:4.2.3.1]	0.485584
TRIAE_CS42_3AL_TGACv1_194658_AA0637320	K01733 thrC	threonine synthase [EC:4.2.3.1]	-0.37915
TRIAE_CS42_3B_TGACv1_224886_AA0802810	K01733 thrC	threonine synthase [EC:4.2.3.1]	-0.39132
TRIAE_CS42_U_TGACv1_642807_AA2123550	K01733 thrC	threonine synthase [EC:4.2.3.1]	-1.21561
TRIAE_CS42_2BS_TGACv1_146159_AA0457110	K00814 GPT, ALT	alanine transaminase [EC:2.6.1.2]	-1.24892
TRIAE_CS42_5AL_TGACv1_376370_AA1235930	K00814 GPT, ALT	alanine transaminase [EC:2.6.1.2]	-0.168503
TRIAE_CS42_5AS_TGACv1_392777_AA1264360	K00814 GPT, ALT	alanine transaminase [EC:2.6.1.2]	-0.525571
TRIAE_CS42_5BS_TGACv1_424024_AA1386120	K00814 GPT, ALT	alanine transaminase [EC:2.6.1.2]	-1.46211
TRIAE_CS42_2DL_TGACv1_158041_AA0507040	K14272 GGAT	glutamate--glyoxylate aminotransferase [EC:2.6.1.4 2.6.1.2 2.6.1.44]	-0.221117
TRIAE_CS42_7AL_TGACv1_556961_AA1774170	K14455 GOT2	aspartate aminotransferase, mitochondrial [EC:2.6.1.1]	0.430773
TRIAE_CS42_6BL_TGACv1_499834_AA1592810	K00811 ASP5	aspartate aminotransferase, chloroplastic [EC:2.6.1.1]	-0.291027
TRIAE_CS42_6DL_TGACv1_527835_AA1709100	K00811 ASP5	aspartate aminotransferase, chloroplastic [EC:2.6.1.1]	-0.224592
TRIAE_CS42_4DL_TGACv1_343321_AA1133210	K01915 glnA, GLUL	glutamine synthetase [EC:6.3.1.2]	-0.0124102
TRIAE_CS42_U_TGACv1_654540_AA2150720	K00264 GLT1	glutamate synthase (NADPH/NADH) [EC:1.4.1.13 1.4.1.14]	0.204807
TRIAE_CS42_4DL_TGACv1_344656_AA1148770	K01739 metB	cystathionine gamma-synthase [EC:2.5.1.48]	-0.0943382
TRIAE_CS42_7BS_TGACv1_593419_AA1951340	K01760 metC	cystathionine beta-lyase [EC:4.4.1.8]	-0.0974891
TRIAE_CS42_4AL_TGACv1_290117_AA0981910	K00549 metE	5-methyltetrahydropteroyltriglutamate--homocysteine methyltransferase [EC:2.1.1.14]	0.273208
TRIAE_CS42_3DS_TGACv1_274021_AA0934410	K00789 metK	S-adenosylmethionine synthetase [EC:2.5.1.6]	0.111766
TRIAE_CS42_6AL_TGACv1_475648_AA1536640	K00789 metK	S-adenosylmethionine synthetase [EC:2.5.1.6]	0.674976
TRIAE_CS42_6AS_TGACv1_485487_AA1546220	K00789 metK	S-adenosylmethionine synthetase [EC:2.5.1.6]	-0.296327
TRIAE_CS42_6BL_TGACv1_499577_AA1586520	K00789 metK	S-adenosylmethionine synthetase [EC:2.5.1.6]	0.640374
TRIAE_CS42_6BL_TGACv1_500297_AA1602810	K00789 metK	S-adenosylmethionine synthetase [EC:2.5.1.6]	0.630045
TRIAE_CS42_6BS_TGACv1_515607_AA1671270	K00789 metK	S-adenosylmethionine synthetase [EC:2.5.1.6]	-7.7181
TRIAE_CS42_6DL_TGACv1_526382_AA1681340	K00789 metK	S-adenosylmethionine synthetase [EC:2.5.1.6]	0.705119
TRIAE_CS42_5AL_TGACv1_379781_AA1256830	K01647 CS, gltA	citrate synthase [EC:2.3.3.1]	0.139169
TRIAE_CS42_5BL_TGACv1_404412_AA1298880	K01647 CS, gltA	citrate synthase [EC:2.3.3.1]	0.255152
TRIAE_CS42_5DL_TGACv1_434037_AA1427680	K01647 CS, gltA	citrate synthase [EC:2.3.3.1]	0.0464684
TRIAE_CS42_6BS_TGACv1_514828_AA1664820	K01647 CS, gltA	citrate synthase [EC:2.3.3.1]	-0.0908432
TRIAE_CS42_6DS_TGACv1_542594_AA1724870	K01647 CS, gltA	citrate synthase [EC:2.3.3.1]	0.0152393
TRIAE_CS42_4DL_TGACv1_342960_AA1126160	K01681 ACO, acnA	aconitate hydratase [EC:4.2.1.3]	-0.00135138
TRIAE_CS42_5AL_TGACv1_376232_AA1234150	K01681 ACO, acnA	aconitate hydratase [EC:4.2.1.3]	-0.100721
TRIAE_CS42_2AL_TGACv1_094054_AA0291710	K00031 IDH1, IDH2, icd	isocitrate dehydrogenase [EC:1.1.1.42]	-0.17388
TRIAE_CS42_2AL_TGACv1_093946_AA0289880	K00030 IDH3	isocitrate dehydrogenase (NAD+) [EC:1.1.1.41]	-0.378511
TRIAE_CS42_2BL_TGACv1_129393_AA0381560	K00030 IDH3	isocitrate dehydrogenase (NAD+) [EC:1.1.1.41]	-0.309975
TRIAE_CS42_2DL_TGACv1_158738_AA0525220	K00030 IDH3	isocitrate dehydrogenase (NAD+) [EC:1.1.1.41]	-0.549593
TRIAE_CS42_5AL_TGACv1_374663_AA1206030	K14085 ALDH7A1	aldehyde dehydrogenase family 7 member A1 [EC:1.2.1.31 1.2.1.8 1.2.1.3]	0.433813
TRIAE_CS42_5BL_TGACv1_404142_AA1286440	K14085 ALDH7A1	aldehyde dehydrogenase family 7 member A1 [EC:1.2.1.31 1.2.1.8 1.2.1.3]	0.583955
TRIAE_CS42_5DL_TGACv1_434571_AA1438180	K14085 ALDH7A1	aldehyde dehydrogenase family 7 member A1 [EC:1.2.1.31 1.2.1.8 1.2.1.3]	0.758253
TRIAE_CS42_4AS_TGACv1_308345_AA1027400	K00620 argJ	glutamate N-acetyltransferase / amino-acid N-acetyltransferase [EC:2.3.1.35 2.3.1.1]	-0.26238
TRIAE_CS42_2AS_TGACv1_114119_AA0364190	K14682 argAB	amino-acid N-acetyltransferase [EC:2.3.1.1]	-0.230718
TRIAE_CS42_2BS_TGACv1_147734_AA0487090	K14682 argAB	amino-acid N-acetyltransferase [EC:2.3.1.1]	-0.025159
TRIAE_CS42_2DS_TGACv1_177239_AA0570170	K14682 argAB	amino-acid N-acetyltransferase [EC:2.3.1.1]	-0.375527
TRIAE_CS42_7AS_TGACv1_569066_AA1806140	K14682 argAB	amino-acid N-acetyltransferase [EC:2.3.1.1]	0.113019
TRIAE_CS42_7BS_TGACv1_591952_AA1926490	K14682 argAB	amino-acid N-acetyltransferase [EC:2.3.1.1]	0.359653
TRIAE_CS42_7DS_TGACv1_624735_AA2063010	K14682 argAB	amino-acid N-acetyltransferase [EC:2.3.1.1]	-0.0375618
TRIAE_CS42_2AL_TGACv1_093621_AA0283830	K00930 argB	acetylglutamate kinase [EC:2.7.2.8]	0.292977
TRIAE_CS42_2BL_TGACv1_129432_AA0383440	K00930 argB	acetylglutamate kinase [EC:2.7.2.8]	0.191527
TRIAE_CS42_2DL_TGACv1_160095_AA0546600	K00930 argB	acetylglutamate kinase [EC:2.7.2.8]	-0.147822
TRIAE_CS42_6AL_TGACv1_473455_AA1531170	K00930 argB	acetylglutamate kinase [EC:2.7.2.8]	0.289487
TRIAE_CS42_6AL_TGACv1_473455_AA1531180	K00930 argB	acetylglutamate kinase [EC:2.7.2.8]	0.156778
TRIAE_CS42_6BL_TGACv1_499693_AA1589280	K00930 argB	acetylglutamate kinase [EC:2.7.2.8]	1.55906
TRIAE_CS42_6DL_TGACv1_527157_AA1699450	K00930 argB	acetylglutamate kinase [EC:2.7.2.8]	0.0512107
TRIAE_CS42_4AL_TGACv1_289001_AA0963120	K00145 argC	N-acetyl-gamma-glutamyl-phosphate reductase [EC:1.2.1.38]	0.22522
TRIAE_CS42_4BS_TGACv1_328220_AA1084840	K00145 argC	N-acetyl-gamma-glutamyl-phosphate reductase [EC:1.2.1.38]	0.30855
TRIAE_CS42_4DS_TGACv1_361334_AA1165950	K00145 argC	N-acetyl-gamma-glutamyl-phosphate reductase [EC:1.2.1.38]	0.207074
TRIAE_CS42_1AS_TGACv1_018963_AA0057020	K00818 E2.6.1.11, argD	acetylornithine aminotransferase [EC:2.6.1.11]	0.337478
TRIAE_CS42_1BS_TGACv1_049467_AA0154290	K00818 E2.6.1.11, argD	acetylornithine aminotransferase [EC:2.6.1.11]	2.34514
TRIAE_CS42_1BS_TGACv1_049467_AA0154300	K00818 E2.6.1.11, argD	acetylornithine aminotransferase [EC:2.6.1.11]	2.27642
TRIAE_CS42_1DS_TGACv1_081324_AA0259870	K00818 E2.6.1.11, argD	acetylornithine aminotransferase [EC:2.6.1.11]	-0.718635
TRIAE_CS42_1DS_TGACv1_081324_AA0259880	K00818 E2.6.1.11, argD	acetylornithine aminotransferase [EC:2.6.1.11]	-0.451146
TRIAE_CS42_6AL_TGACv1_471501_AA1509780	K01438 argE	acetylornithine deacetylase [EC:3.5.1.16]	0.296251
TRIAE_CS42_6BL_TGACv1_499745_AA1590920	K01438 argE	acetylornithine deacetylase [EC:3.5.1.16]	0.308619
TRIAE_CS42_6DL_TGACv1_527511_AA1705060	K01438 argE	acetylornithine deacetylase [EC:3.5.1.16]	0.258269
TRIAE_CS42_7AS_TGACv1_570495_AA1836620	K14677 ACY1	aminoacylase [EC:3.5.1.14]	-0.149887
TRIAE_CS42_7DS_TGACv1_624651_AA2062420	K14677 ACY1	aminoacylase [EC:3.5.1.14]	-0.144285
TRIAE_CS42_U_TGACv1_641085_AA2084640	K14677 ACY1	aminoacylase [EC:3.5.1.14]	0.416921
TRIAE_CS42_6AL_TGACv1_472185_AA1518730	K00611 OTC, argF, argI	ornithine carbamoyltransferase [EC:2.1.3.3]	-0.161366
TRIAE_CS42_6BL_TGACv1_500079_AA1598430	K00611 OTC, argF, argI	ornithine carbamoyltransferase [EC:2.1.3.3]	-0.0288453
TRIAE_CS42_6DL_TGACv1_527366_AA1702850	K00611 OTC, argF, argI	ornithine carbamoyltransferase [EC:2.1.3.3]	-0.0502619
TRIAE_CS42_1AL_TGACv1_001169_AA0026410	K01940 argG, ASS1	argininosuccinate synthase [EC:6.3.4.5]	0.449223
TRIAE_CS42_1BL_TGACv1_030379_AA0088620	K01940 argG, ASS1	argininosuccinate synthase [EC:6.3.4.5]	0.418009
TRIAE_CS42_1DL_TGACv1_062637_AA0217560	K01940 argG, ASS1	argininosuccinate synthase [EC:6.3.4.5]	0.475518
TRIAE_CS42_4AS_TGACv1_307165_AA1017850	K01755 argH, ASL	argininosuccinate lyase [EC:4.3.2.1]	-0.197958
TRIAE_CS42_4BL_TGACv1_320740_AA1047610	K01755 argH, ASL	argininosuccinate lyase [EC:4.3.2.1]	0.00390864
TRIAE_CS42_4DL_TGACv1_344230_AA1145230	K01755 argH, ASL	argininosuccinate lyase [EC:4.3.2.1]	-0.0503304
TRIAE_CS42_2DS_TGACv1_178572_AA0597590	K01476 E3.5.3.1, rocF, arg	arginase [EC:3.5.3.1]	-0.154818
TRIAE_CS42_U_TGACv1_641144_AA2086570	K01476 E3.5.3.1, rocF, arg	arginase [EC:3.5.3.1]	0.682005
TRIAE_CS42_U_TGACv1_643294_AA2130330	K01476 E3.5.3.1, rocF, arg	arginase [EC:3.5.3.1]	0.487685
TRIAE_CS42_1AL_TGACv1_000254_AA0007380	K12657 ALDH18A1, P5CS	delta-1-pyrroline-5-carboxylate synthetase [EC:2.7.2.11 1.2.1.41]	0.641836
TRIAE_CS42_3B_TGACv1_225182_AA0805900	K12657 ALDH18A1, P5CS	delta-1-pyrroline-5-carboxylate synthetase [EC:2.7.2.11 1.2.1.41]	-0.43502
TRIAE_CS42_3DL_TGACv1_250063_AA0861520	K12657 ALDH18A1, P5CS	delta-1-pyrroline-5-carboxylate synthetase [EC:2.7.2.11 1.2.1.41]	0.166011
TRIAE_CS42_3B_TGACv1_221169_AA0732700	K00286 proC	pyrroline-5-carboxylate reductase [EC:1.5.1.2]	0.220369
TRIAE_CS42_3DL_TGACv1_249184_AA0840680	K00286 proC	pyrroline-5-carboxylate reductase [EC:1.5.1.2]	0.141939
TRIAE_CS42_2AL_TGACv1_093905_AA0289090	K01714 dapA	4-hydroxy-tetrahydrodipicolinate synthase [EC:4.3.3.7]	-0.502565
TRIAE_CS42_2AL_TGACv1_094308_AA0295550	K01714 dapA	4-hydroxy-tetrahydrodipicolinate synthase [EC:4.3.3.7]	0.0693312
TRIAE_CS42_2BL_TGACv1_132831_AA0439980	K01714 dapA	4-hydroxy-tetrahydrodipicolinate synthase [EC:4.3.3.7]	0.131975
TRIAE_CS42_2DL_TGACv1_157940_AA0502760	K01714 dapA	4-hydroxy-tetrahydrodipicolinate synthase [EC:4.3.3.7]	0.297815
TRIAE_CS42_2DL_TGACv1_158996_AA0530210	K01714 dapA	4-hydroxy-tetrahydrodipicolinate synthase [EC:4.3.3.7]	0.120228
TRIAE_CS42_1BS_TGACv1_050308_AA0170440	K00215 dapB	4-hydroxy-tetrahydrodipicolinate reductase [EC:1.17.1.8]	1.34052
TRIAE_CS42_1DS_TGACv1_080269_AA0244780	K00215 dapB	4-hydroxy-tetrahydrodipicolinate reductase [EC:1.17.1.8]	-0.244054
TRIAE_CS42_4AS_TGACv1_307705_AA1022850	K00215 dapB	4-hydroxy-tetrahydrodipicolinate reductase [EC:1.17.1.8]	0.407559
TRIAE_CS42_4DL_TGACv1_342735_AA1120650	K00215 dapB	4-hydroxy-tetrahydrodipicolinate reductase [EC:1.17.1.8]	0.14595
TRIAE_CS42_5AS_TGACv1_393869_AA1276630	K01778 dapF	diaminopimelate epimerase [EC:5.1.1.7]	-0.0200119
TRIAE_CS42_5BS_TGACv1_423185_AA1369640	K01778 dapF	diaminopimelate epimerase [EC:5.1.1.7]	0.166411
TRIAE_CS42_5DS_TGACv1_456800_AA1478260	K01778 dapF	diaminopimelate epimerase [EC:5.1.1.7]	-0.0107292
TRIAE_CS42_6AS_TGACv1_486582_AA1562820	K01586 lysA	diaminopimelate decarboxylase [EC:4.1.1.20]	-0.260641
TRIAE_CS42_6BS_TGACv1_513453_AA1642090	K01586 lysA	diaminopimelate decarboxylase [EC:4.1.1.20]	-0.365276
TRIAE_CS42_6DS_TGACv1_543312_AA1738350	K01586 lysA	diaminopimelate decarboxylase [EC:4.1.1.20]	-0.394255
TRIAE_CS42_4BL_TGACv1_320502_AA1041750	K10206 E2.6.1.83	LL-diaminopimelate aminotransferase [EC:2.6.1.83]	-0.135638
TRIAE_CS42_4BL_TGACv1_320503_AA1041780	K00765 hisG	ATP phosphoribosyltransferase [EC:2.4.2.17]	0.0195697
TRIAE_CS42_4DL_TGACv1_344686_AA1148930	K00765 hisG	ATP phosphoribosyltransferase [EC:2.4.2.17]	-0.259712
TRIAE_CS42_3AS_TGACv1_211762_AA0693810	K11755 hisIE	phosphoribosyl-ATP pyrophosphohydrolase / phosphoribosyl-AMP cyclohydrolase [EC:3.6.1.31 3.5.4.19]	-0.370215
TRIAE_CS42_3B_TGACv1_222306_AA0761780	K11755 hisIE	phosphoribosyl-ATP pyrophosphohydrolase / phosphoribosyl-AMP cyclohydrolase [EC:3.6.1.31 3.5.4.19]	0.0326868
TRIAE_CS42_3DS_TGACv1_273080_AA0928090	K11755 hisIE	phosphoribosyl-ATP pyrophosphohydrolase / phosphoribosyl-AMP cyclohydrolase [EC:3.6.1.31 3.5.4.19]	-0.259651
TRIAE_CS42_1AL_TGACv1_003443_AA0049820	K01814 hisA	phosphoribosylformimino-5-aminoimidazole carboxamide ribotide isomerase [EC:5.3.1.16]	-0.225924
TRIAE_CS42_1BL_TGACv1_031775_AA0120440	K01814 hisA	phosphoribosylformimino-5-aminoimidazole carboxamide ribotide isomerase [EC:5.3.1.16]	-0.304462
TRIAE_CS42_1DL_TGACv1_061143_AA0186800	K01814 hisA	phosphoribosylformimino-5-aminoimidazole carboxamide ribotide isomerase [EC:5.3.1.16]	-0.22655
TRIAE_CS42_4BL_TGACv1_322631_AA1072400	K01663 HIS7	glutamine amidotransferase / cyclase [EC:2.4.2.- 4.1.3.-]	1.2294
TRIAE_CS42_4DL_TGACv1_343985_AA1142210	K01663 HIS7	glutamine amidotransferase / cyclase [EC:2.4.2.- 4.1.3.-]	0.15381
TRIAE_CS42_2AL_TGACv1_092997_AA0269140	K01693 hisB	imidazoleglycerol-phosphate dehydratase [EC:4.2.1.19]	-0.0843641
TRIAE_CS42_2BL_TGACv1_130756_AA0417440	K01693 hisB	imidazoleglycerol-phosphate dehydratase [EC:4.2.1.19]	-0.0093293
TRIAE_CS42_2DL_TGACv1_158388_AA0517200	K01693 hisB	imidazoleglycerol-phosphate dehydratase [EC:4.2.1.19]	0.0682823
TRIAE_CS42_6DL_TGACv1_526850_AA1693410	K00817 hisC	histidinol-phosphate aminotransferase [EC:2.6.1.9]	-0.150688
TRIAE_CS42_3B_TGACv1_220765_AA0718610	K18649 IMPL2	inositol-phosphate phosphatase / L-galactose 1-phosphate phosphatase / histidinol-phosphatase [EC:3.1.3.25 3.1.3.93 3.1.3.15]	0.0364547
TRIAE_CS42_2BL_TGACv1_129964_AA0400580	K00013 hisD	histidinol dehydrogenase [EC:1.1.1.23]	-0.642938
TRIAE_CS42_2DL_TGACv1_161755_AA0560490	K00013 hisD	histidinol dehydrogenase [EC:1.1.1.23]	-0.191586
TRIAE_CS42_2AS_TGACv1_113290_AA0354140	K01626 E2.5.1.54, aroF, aroG, aroH	3-deoxy-7-phosphoheptulonate synthase [EC:2.5.1.54]	0.313695
TRIAE_CS42_2BS_TGACv1_148078_AA0490420	K01626 E2.5.1.54, aroF, aroG, aroH	3-deoxy-7-phosphoheptulonate synthase [EC:2.5.1.54]	0.261663
TRIAE_CS42_2DS_TGACv1_177445_AA0577290	K01626 E2.5.1.54, aroF, aroG, aroH	3-deoxy-7-phosphoheptulonate synthase [EC:2.5.1.54]	0.309721
TRIAE_CS42_5AL_TGACv1_378245_AA1252180	K01735 aroB	3-dehydroquinate synthase [EC:4.2.3.4]	0.407306
TRIAE_CS42_5AS_TGACv1_393890_AA1276810	K13832 aroDE, DHQ-SDH	3-dehydroquinate dehydratase / shikimate dehydrogenase [EC:4.2.1.10 1.1.1.25]	0.11097
TRIAE_CS42_5BS_TGACv1_423401_AA1375990	K13832 aroDE, DHQ-SDH	3-dehydroquinate dehydratase / shikimate dehydrogenase [EC:4.2.1.10 1.1.1.25]	-0.0703886
TRIAE_CS42_5DS_TGACv1_456834_AA1478870	K13832 aroDE, DHQ-SDH	3-dehydroquinate dehydratase / shikimate dehydrogenase [EC:4.2.1.10 1.1.1.25]	0.0731979
TRIAE_CS42_2AL_TGACv1_093323_AA0277540	K00891 E2.7.1.71, aroK, aroL	shikimate kinase [EC:2.7.1.71]	0.203113
TRIAE_CS42_2AL_TGACv1_093323_AA0277550	K00891 E2.7.1.71, aroK, aroL	shikimate kinase [EC:2.7.1.71]	0.209143
TRIAE_CS42_7AS_TGACv1_569503_AA1817660	K00800 aroA	3-phosphoshikimate 1-carboxyvinyltransferase [EC:2.5.1.19]	0.498513
TRIAE_CS42_4DL_TGACv1_342646_AA1119030	K01736 aroC	chorismate synthase [EC:4.2.3.5]	0.236252
TRIAE_CS42_4AS_TGACv1_307865_AA1024140	K01657 trpE	anthranilate synthase component I [EC:4.1.3.27]	-0.00895967
TRIAE_CS42_4BL_TGACv1_321255_AA1057990	K01657 trpE	anthranilate synthase component I [EC:4.1.3.27]	-0.340046
TRIAE_CS42_4DL_TGACv1_344617_AA1148430	K01657 trpE	anthranilate synthase component I [EC:4.1.3.27]	-0.329784
TRIAE_CS42_5AL_TGACv1_377307_AA1245790	K01657 trpE	anthranilate synthase component I [EC:4.1.3.27]	-0.023643
TRIAE_CS42_5AL_TGACv1_377307_AA1245800	K01657 trpE	anthranilate synthase component I [EC:4.1.3.27]	-0.232466
TRIAE_CS42_5BL_TGACv1_404682_AA1308280	K01657 trpE	anthranilate synthase component I [EC:4.1.3.27]	-0.0461524
TRIAE_CS42_5DL_TGACv1_434446_AA1436130	K01657 trpE	anthranilate synthase component I [EC:4.1.3.27]	-0.15396
TRIAE_CS42_2DL_TGACv1_159145_AA0533300	K01658 trpG	anthranilate synthase component II [EC:4.1.3.27]	0.0213536
TRIAE_CS42_4BL_TGACv1_320323_AA1035150	K00766 trpD	anthranilate phosphoribosyltransferase [EC:2.4.2.18]	-0.48656
TRIAE_CS42_4DL_TGACv1_346127_AA1155180	K00766 trpD	anthranilate phosphoribosyltransferase [EC:2.4.2.18]	-0.307637
TRIAE_CS42_5AL_TGACv1_374482_AA1201350	K00766 trpD	anthranilate phosphoribosyltransferase [EC:2.4.2.18]	-0.424016
TRIAE_CS42_7BL_TGACv1_579456_AA1907440	K01817 trpF	phosphoribosylanthranilate isomerase [EC:5.3.1.24]	0.50809
TRIAE_CS42_3DL_TGACv1_251761_AA0884640	K01609 trpC	indole-3-glycerol phosphate synthase [EC:4.1.1.48]	-0.0829965
TRIAE_CS42_5BL_TGACv1_404243_AA1291930	K01609 trpC	indole-3-glycerol phosphate synthase [EC:4.1.1.48]	0.577923
TRIAE_CS42_7BL_TGACv1_577750_AA1882530	K01609 trpC	indole-3-glycerol phosphate synthase [EC:4.1.1.48]	-0.114016
TRIAE_CS42_1BL_TGACv1_033329_AA0138800	K01695 trpA	tryptophan synthase alpha chain [EC:4.2.1.20]	-0.0339908
TRIAE_CS42_5BL_TGACv1_406947_AA1351690	K01695 trpA	tryptophan synthase alpha chain [EC:4.2.1.20]	0.288868
TRIAE_CS42_5DL_TGACv1_433372_AA1411340	K01695 trpA	tryptophan synthase alpha chain [EC:4.2.1.20]	-0.0240476
TRIAE_CS42_7AL_TGACv1_557898_AA1787490	K01696 trpB	tryptophan synthase beta chain [EC:4.2.1.20]	0.220975
TRIAE_CS42_7BL_TGACv1_577759_AA1882740	K01696 trpB	tryptophan synthase beta chain [EC:4.2.1.20]	-0.322268
TRIAE_CS42_7DL_TGACv1_603499_AA1984840	K01696 trpB	tryptophan synthase beta chain [EC:4.2.1.20]	-1.64049
TRIAE_CS42_7BL_TGACv1_580372_AA1913740	K06001 trpB	tryptophan synthase beta chain [EC:4.2.1.20]	1.75691
TRIAE_CS42_3AL_TGACv1_195527_AA0650560	K01850 E5.4.99.5	chorismate mutase [EC:5.4.99.5]	0.255454
TRIAE_CS42_3B_TGACv1_222613_AA0767820	K01850 E5.4.99.5	chorismate mutase [EC:5.4.99.5]	0.321284
TRIAE_CS42_3DL_TGACv1_252354_AA0889470	K01850 E5.4.99.5	chorismate mutase [EC:5.4.99.5]	0.110667
TRIAE_CS42_7AS_TGACv1_571191_AA1845620	K01850 E5.4.99.5	chorismate mutase [EC:5.4.99.5]	1.03057
TRIAE_CS42_1DL_TGACv1_062558_AA0216450	K00815 TAT	tyrosine aminotransferase [EC:2.6.1.5]	-0.701758
TRIAE_CS42_6BS_TGACv1_514473_AA1660220	K00815 TAT	tyrosine aminotransferase [EC:2.6.1.5]	0.0908422
TRIAE_CS42_6DS_TGACv1_543240_AA1737380	K00815 TAT	tyrosine aminotransferase [EC:2.6.1.5]	-0.00380661
TRIAE_CS42_7AL_TGACv1_558313_AA1792260	K15227 TYRAAT	arogenate dehydrogenase (NADP+), plant [EC:1.3.1.78]	1.62254
TRIAE_CS42_7BL_TGACv1_578941_AA1902310	K15227 TYRAAT	arogenate dehydrogenase (NADP+), plant [EC:1.3.1.78]	1.53095
TRIAE_CS42_7DL_TGACv1_602612_AA1962770	K15227 TYRAAT	arogenate dehydrogenase (NADP+), plant [EC:1.3.1.78]	1.50619
TRIAE_CS42_2BL_TGACv1_129516_AA0386790	K05359 ADT, PDT	arogenate/prephenate dehydratase [EC:4.2.1.91 4.2.1.51]	-0.300293
TRIAE_CS42_2BL_TGACv1_131086_AA0422270	K05359 ADT, PDT	arogenate/prephenate dehydratase [EC:4.2.1.91 4.2.1.51]	1.52367
TRIAE_CS42_2DL_TGACv1_158972_AA0529690	K05359 ADT, PDT	arogenate/prephenate dehydratase [EC:4.2.1.91 4.2.1.51]	3.25296
TRIAE_CS42_5AL_TGACv1_377876_AA1249950	K05359 ADT, PDT	arogenate/prephenate dehydratase [EC:4.2.1.91 4.2.1.51]	1.0838
TRIAE_CS42_5BL_TGACv1_404656_AA1307560	K05359 ADT, PDT	arogenate/prephenate dehydratase [EC:4.2.1.91 4.2.1.51]	1.734
TRIAE_CS42_5DL_TGACv1_438818_AA1468680	K05359 ADT, PDT	arogenate/prephenate dehydratase [EC:4.2.1.91 4.2.1.51]	1.8516
01220 Degradation of aromatic compounds [PATH:ko01220]
TRIAE_CS42_7AL_TGACv1_558392_AA1793090	K00487 CYP73A	trans-cinnamate 4-monooxygenase [EC:1.14.13.11]	4.20654
TRIAE_CS42_7BL_TGACv1_580949_AA1916070	K00487 CYP73A	trans-cinnamate 4-monooxygenase [EC:1.14.13.11]	3.06032
TRIAE_CS42_7DL_TGACv1_603296_AA1980330	K00487 CYP73A	trans-cinnamate 4-monooxygenase [EC:1.14.13.11]	2.96466
TRIAE_CS42_1AS_TGACv1_019816_AA0071780	K00001 E1.1.1.1, adh	alcohol dehydrogenase [EC:1.1.1.1]	1.00939
TRIAE_CS42_1BS_TGACv1_049466_AA0154250	K00001 E1.1.1.1, adh	alcohol dehydrogenase [EC:1.1.1.1]	0.71172
TRIAE_CS42_6AL_TGACv1_471378_AA1507970	K00001 E1.1.1.1, adh	alcohol dehydrogenase [EC:1.1.1.1]	0.0804106
TRIAE_CS42_U_TGACv1_643312_AA2130560	K00001 E1.1.1.1, adh	alcohol dehydrogenase [EC:1.1.1.1]	1.2911
TRIAE_CS42_2BS_TGACv1_146892_AA0474960	K00121 frmA, ADH5, adhC	S-(hydroxymethyl)glutathione dehydrogenase / alcohol dehydrogenase [EC:1.1.1.284 1.1.1.1]	0.67179
TRIAE_CS42_4AL_TGACv1_289132_AA0965420	K00121 frmA, ADH5, adhC	S-(hydroxymethyl)glutathione dehydrogenase / alcohol dehydrogenase [EC:1.1.1.284 1.1.1.1]	0.0522153
TRIAE_CS42_4BL_TGACv1_321370_AA1059690	K00121 frmA, ADH5, adhC	S-(hydroxymethyl)glutathione dehydrogenase / alcohol dehydrogenase [EC:1.1.1.284 1.1.1.1]	-0.0626532
TRIAE_CS42_6AL_TGACv1_472556_AA1523530	K00121 frmA, ADH5, adhC	S-(hydroxymethyl)glutathione dehydrogenase / alcohol dehydrogenase [EC:1.1.1.284 1.1.1.1]	0.107726
TRIAE_CS42_6BL_TGACv1_500415_AA1604260	K00121 frmA, ADH5, adhC	S-(hydroxymethyl)glutathione dehydrogenase / alcohol dehydrogenase [EC:1.1.1.284 1.1.1.1]	-0.203691
TRIAE_CS42_6DL_TGACv1_526515_AA1685890	K00121 frmA, ADH5, adhC	S-(hydroxymethyl)glutathione dehydrogenase / alcohol dehydrogenase [EC:1.1.1.284 1.1.1.1]	-0.10855
Carbohydrate metabolism
00010 Glycolysis / Gluconeogenesis [PATH:ko00010]
TRIAE_CS42_1AL_TGACv1_001075_AA0024540	K00844 HK	hexokinase [EC:2.7.1.1]	-0.157312
TRIAE_CS42_1AS_TGACv1_020399_AA0077180	K00844 HK	hexokinase [EC:2.7.1.1]	-1.15091
TRIAE_CS42_1BS_TGACv1_050013_AA0165940	K00844 HK	hexokinase [EC:2.7.1.1]	1.91355
TRIAE_CS42_1DS_TGACv1_082224_AA0264200	K00844 HK	hexokinase [EC:2.7.1.1]	0.127257
TRIAE_CS42_2DS_TGACv1_177333_AA0573930	K00844 HK	hexokinase [EC:2.7.1.1]	-0.330165
TRIAE_CS42_1BS_TGACv1_050050_AA0166630	K01810 GPI, pgi	glucose-6-phosphate isomerase [EC:5.3.1.9]	0.817955
TRIAE_CS42_5AL_TGACv1_376506_AA1237760	K01810 GPI, pgi	glucose-6-phosphate isomerase [EC:5.3.1.9]	-0.485975
TRIAE_CS42_5DL_TGACv1_434738_AA1440810	K01810 GPI, pgi	glucose-6-phosphate isomerase [EC:5.3.1.9]	-0.398785
TRIAE_CS42_2AL_TGACv1_093681_AA0285090	K00850 pfkA, PFK	6-phosphofructokinase 1 [EC:2.7.1.11]	-0.0254653
TRIAE_CS42_2BL_TGACv1_131551_AA0429100	K00850 pfkA, PFK	6-phosphofructokinase 1 [EC:2.7.1.11]	0.355874
TRIAE_CS42_2DL_TGACv1_159654_AA0541070	K00850 pfkA, PFK	6-phosphofructokinase 1 [EC:2.7.1.11]	0.328793
TRIAE_CS42_5DS_TGACv1_457160_AA1483380	K00895 pfp, pfk	pyrophosphate--fructose-6-phosphate 1-phosphotransferase [EC:2.7.1.90]	0.363824
TRIAE_CS42_6AL_TGACv1_471645_AA1512290	K00895 pfp, pfk	pyrophosphate--fructose-6-phosphate 1-phosphotransferase [EC:2.7.1.90]	0.0282764
TRIAE_CS42_7AS_TGACv1_570937_AA1842720	K00895 pfp, pfk	pyrophosphate--fructose-6-phosphate 1-phosphotransferase [EC:2.7.1.90]	-0.495409
TRIAE_CS42_7BS_TGACv1_592594_AA1941060	K00895 pfp, pfk	pyrophosphate--fructose-6-phosphate 1-phosphotransferase [EC:2.7.1.90]	-0.773839
TRIAE_CS42_7BS_TGACv1_592649_AA1942290	K00895 pfp, pfk	pyrophosphate--fructose-6-phosphate 1-phosphotransferase [EC:2.7.1.90]	0.156575
TRIAE_CS42_7DS_TGACv1_621507_AA2017840	K00895 pfp, pfk	pyrophosphate--fructose-6-phosphate 1-phosphotransferase [EC:2.7.1.90]	-0.403757
TRIAE_CS42_4DL_TGACv1_344100_AA1143650	K03841 FBP, fbp	fructose-1,6-bisphosphatase I [EC:3.1.3.11]	0.523375
TRIAE_CS42_7AL_TGACv1_556057_AA1754050	K03841 FBP, fbp	fructose-1,6-bisphosphatase I [EC:3.1.3.11]	0.298623
TRIAE_CS42_7BL_TGACv1_577840_AA1884410	K03841 FBP, fbp	fructose-1,6-bisphosphatase I [EC:3.1.3.11]	-0.0614037
TRIAE_CS42_7DL_TGACv1_602571_AA1961060	K03841 FBP, fbp	fructose-1,6-bisphosphatase I [EC:3.1.3.11]	-0.385281
TRIAE_CS42_3AL_TGACv1_195966_AA0655990	K01623 ALDO	fructose-bisphosphate aldolase, class I [EC:4.1.2.13]	0.205627
TRIAE_CS42_3AL_TGACv1_196429_AA0660330	K01623 ALDO	fructose-bisphosphate aldolase, class I [EC:4.1.2.13]	0.376447
TRIAE_CS42_3B_TGACv1_221609_AA0745810	K01623 ALDO	fructose-bisphosphate aldolase, class I [EC:4.1.2.13]	0.299564
TRIAE_CS42_3B_TGACv1_222439_AA0764590	K01623 ALDO	fructose-bisphosphate aldolase, class I [EC:4.1.2.13]	0.18743
TRIAE_CS42_3DL_TGACv1_250475_AA0868810	K01623 ALDO	fructose-bisphosphate aldolase, class I [EC:4.1.2.13]	0.264934
TRIAE_CS42_3DL_TGACv1_251713_AA0884060	K01623 ALDO	fructose-bisphosphate aldolase, class I [EC:4.1.2.13]	0.169808
TRIAE_CS42_5AS_TGACv1_392499_AA1259600	K01623 ALDO	fructose-bisphosphate aldolase, class I [EC:4.1.2.13]	1.05428
TRIAE_CS42_5BS_TGACv1_423387_AA1375670	K01623 ALDO	fructose-bisphosphate aldolase, class I [EC:4.1.2.13]	0.946855
TRIAE_CS42_5BS_TGACv1_423387_AA1375680	K01623 ALDO	fructose-bisphosphate aldolase, class I [EC:4.1.2.13]	1.00614
TRIAE_CS42_5DS_TGACv1_456793_AA1478070	K01623 ALDO	fructose-bisphosphate aldolase, class I [EC:4.1.2.13]	1.00538
TRIAE_CS42_7BL_TGACv1_578216_AA1891270	K01623 ALDO	fructose-bisphosphate aldolase, class I [EC:4.1.2.13]	1.54948
TRIAE_CS42_5AL_TGACv1_376895_AA1242150	K01803 TPI, tpiA	triosephosphate isomerase (TIM) [EC:5.3.1.1]	-0.249244
TRIAE_CS42_5BL_TGACv1_404542_AA1303580	K01803 TPI, tpiA	triosephosphate isomerase (TIM) [EC:5.3.1.1]	-0.352576
TRIAE_CS42_5DL_TGACv1_433285_AA1408290	K01803 TPI, tpiA	triosephosphate isomerase (TIM) [EC:5.3.1.1]	-0.170574
TRIAE_CS42_1AL_TGACv1_002632_AA0044010	K00927 PGK, pgk	phosphoglycerate kinase [EC:2.7.2.3]	-0.580652
TRIAE_CS42_1AL_TGACv1_002632_AA0044020	K00927 PGK, pgk	phosphoglycerate kinase [EC:2.7.2.3]	-0.434557
TRIAE_CS42_1BL_TGACv1_030246_AA0083720	K00927 PGK, pgk	phosphoglycerate kinase [EC:2.7.2.3]	-0.52404
TRIAE_CS42_6BS_TGACv1_513938_AA1652520	K00927 PGK, pgk	phosphoglycerate kinase [EC:2.7.2.3]	-0.0724308
TRIAE_CS42_7BL_TGACv1_577464_AA1875920	K00927 PGK, pgk	phosphoglycerate kinase [EC:2.7.2.3]	-0.931357
TRIAE_CS42_7DL_TGACv1_604379_AA1997530	K00927 PGK, pgk	phosphoglycerate kinase [EC:2.7.2.3]	-0.46185
TRIAE_CS42_6AL_TGACv1_471630_AA1512050	K01834 PGAM, gpmA	2,3-bisphosphoglycerate-dependent phosphoglycerate mutase [EC:5.4.2.11]	-0.27741
TRIAE_CS42_U_TGACv1_640949_AA2080370	K01834 PGAM, gpmA	2,3-bisphosphoglycerate-dependent phosphoglycerate mutase [EC:5.4.2.11]	-0.62536
TRIAE_CS42_3AL_TGACv1_196039_AA0656760	K15633 gpmI	2,3-bisphosphoglycerate-independent phosphoglycerate mutase [EC:5.4.2.12]	-0.0259894
TRIAE_CS42_3B_TGACv1_222141_AA0758150	K15633 gpmI	2,3-bisphosphoglycerate-independent phosphoglycerate mutase [EC:5.4.2.12]	-0.0040185
TRIAE_CS42_4AL_TGACv1_288267_AA0942860	K15634 gpmB	probable phosphoglycerate mutase [EC:5.4.2.12]	-0.316202
TRIAE_CS42_5BL_TGACv1_405377_AA1326060	K15634 gpmB	probable phosphoglycerate mutase [EC:5.4.2.12]	0.725522
TRIAE_CS42_4AS_TGACv1_308531_AA1028480	K01689 ENO, eno	enolase [EC:4.2.1.11]	-0.0423523
TRIAE_CS42_5AL_TGACv1_374769_AA1208660	K01689 ENO, eno	enolase [EC:4.2.1.11]	-0.608076
TRIAE_CS42_5BL_TGACv1_405780_AA1335180	K01689 ENO, eno	enolase [EC:4.2.1.11]	2.29313
TRIAE_CS42_5DL_TGACv1_433836_AA1423410	K01689 ENO, eno	enolase [EC:4.2.1.11]	-0.068967
TRIAE_CS42_7DS_TGACv1_623820_AA2056540	K01689 ENO, eno	enolase [EC:4.2.1.11]	0.553559
TRIAE_CS42_U_TGACv1_686982_AA2159800	K01689 ENO, eno	enolase [EC:4.2.1.11]	1.76753
TRIAE_CS42_1AL_TGACv1_002865_AA0045670	K00873 PK, pyk	pyruvate kinase [EC:2.7.1.40]	-0.286705
TRIAE_CS42_1BL_TGACv1_030605_AA0095500	K00873 PK, pyk	pyruvate kinase [EC:2.7.1.40]	-0.240411
TRIAE_CS42_2AS_TGACv1_112739_AA0344340	K00873 PK, pyk	pyruvate kinase [EC:2.7.1.40]	-0.243497
TRIAE_CS42_2BS_TGACv1_146786_AA0472690	K00873 PK, pyk	pyruvate kinase [EC:2.7.1.40]	-0.364709
TRIAE_CS42_2DS_TGACv1_177244_AA0570280	K00873 PK, pyk	pyruvate kinase [EC:2.7.1.40]	-0.368016
TRIAE_CS42_3B_TGACv1_226039_AA0813550	K00873 PK, pyk	pyruvate kinase [EC:2.7.1.40]	-0.0557571
TRIAE_CS42_4DL_TGACv1_344271_AA1145720	K00873 PK, pyk	pyruvate kinase [EC:2.7.1.40]	-0.747039
TRIAE_CS42_2AS_TGACv1_112938_AA0348140	K00161 PDHA, pdhA	pyruvate dehydrogenase E1 component alpha subunit [EC:1.2.4.1]	0.552886
TRIAE_CS42_2BS_TGACv1_148429_AA0492770	K00161 PDHA, pdhA	pyruvate dehydrogenase E1 component alpha subunit [EC:1.2.4.1]	0.611651
TRIAE_CS42_2DS_TGACv1_177392_AA0575420	K00161 PDHA, pdhA	pyruvate dehydrogenase E1 component alpha subunit [EC:1.2.4.1]	0.0662086
TRIAE_CS42_6BL_TGACv1_500614_AA1607170	K00161 PDHA, pdhA	pyruvate dehydrogenase E1 component alpha subunit [EC:1.2.4.1]	-0.128911
TRIAE_CS42_5AL_TGACv1_375143_AA1216900	K00162 PDHB, pdhB	pyruvate dehydrogenase E1 component beta subunit [EC:1.2.4.1]	-0.285038
TRIAE_CS42_5AS_TGACv1_392973_AA1266990	K00162 PDHB, pdhB	pyruvate dehydrogenase E1 component beta subunit [EC:1.2.4.1]	-0.0946216
TRIAE_CS42_5BL_TGACv1_404585_AA1305040	K00162 PDHB, pdhB	pyruvate dehydrogenase E1 component beta subunit [EC:1.2.4.1]	-0.236006
TRIAE_CS42_5DL_TGACv1_433716_AA1420390	K00162 PDHB, pdhB	pyruvate dehydrogenase E1 component beta subunit [EC:1.2.4.1]	-0.0895983
TRIAE_CS42_5AS_TGACv1_393835_AA1276350	K00627 DLAT, aceF, pdhC	pyruvate dehydrogenase E2 component (dihydrolipoamide acetyltransferase) [EC:2.3.1.12]	-0.052927
TRIAE_CS42_5BL_TGACv1_407418_AA1356680	K00627 DLAT, aceF, pdhC	pyruvate dehydrogenase E2 component (dihydrolipoamide acetyltransferase) [EC:2.3.1.12]	-0.369815
TRIAE_CS42_5DL_TGACv1_435258_AA1447950	K00627 DLAT, aceF, pdhC	pyruvate dehydrogenase E2 component (dihydrolipoamide acetyltransferase) [EC:2.3.1.12]	-0.0765402
TRIAE_CS42_7AL_TGACv1_559149_AA1798370	K00627 DLAT, aceF, pdhC	pyruvate dehydrogenase E2 component (dihydrolipoamide acetyltransferase) [EC:2.3.1.12]	0.0990929
TRIAE_CS42_7AS_TGACv1_570089_AA1830240	K00627 DLAT, aceF, pdhC	pyruvate dehydrogenase E2 component (dihydrolipoamide acetyltransferase) [EC:2.3.1.12]	0.066071
TRIAE_CS42_U_TGACv1_641127_AA2086260	K00627 DLAT, aceF, pdhC	pyruvate dehydrogenase E2 component (dihydrolipoamide acetyltransferase) [EC:2.3.1.12]	0.0219756
TRIAE_CS42_U_TGACv1_643244_AA2129590	K00627 DLAT, aceF, pdhC	pyruvate dehydrogenase E2 component (dihydrolipoamide acetyltransferase) [EC:2.3.1.12]	0.117424
TRIAE_CS42_1AS_TGACv1_019394_AA0066090	K00382 DLD, lpd, pdhD	dihydrolipoamide dehydrogenase [EC:1.8.1.4]	-0.278097
TRIAE_CS42_1BS_TGACv1_049391_AA0151900	K00382 DLD, lpd, pdhD	dihydrolipoamide dehydrogenase [EC:1.8.1.4]	0.34909
TRIAE_CS42_1BS_TGACv1_050322_AA0170640	K00382 DLD, lpd, pdhD	dihydrolipoamide dehydrogenase [EC:1.8.1.4]	1.53449
TRIAE_CS42_1DS_TGACv1_080515_AA0249340	K00382 DLD, lpd, pdhD	dihydrolipoamide dehydrogenase [EC:1.8.1.4]	-0.298824
TRIAE_CS42_1DS_TGACv1_080858_AA0254720	K00382 DLD, lpd, pdhD	dihydrolipoamide dehydrogenase [EC:1.8.1.4]	-0.860625
TRIAE_CS42_U_TGACv1_642031_AA2109890	K00382 DLD, lpd, pdhD	dihydrolipoamide dehydrogenase [EC:1.8.1.4]	-1.48427
TRIAE_CS42_6AS_TGACv1_487300_AA1569840	K00016 LDH, ldh	L-lactate dehydrogenase [EC:1.1.1.27]	1.52266
TRIAE_CS42_6DS_TGACv1_542862_AA1731740	K00016 LDH, ldh	L-lactate dehydrogenase [EC:1.1.1.27]	1.70415
TRIAE_CS42_7DL_TGACv1_605148_AA2005090	K00016 LDH, ldh	L-lactate dehydrogenase [EC:1.1.1.27]	0.201122
TRIAE_CS42_U_TGACv1_642265_AA2114470	K00016 LDH, ldh	L-lactate dehydrogenase [EC:1.1.1.27]	0.624606
TRIAE_CS42_2DS_TGACv1_177893_AA0586750	K01568 E4.1.1.1, pdc	pyruvate decarboxylase [EC:4.1.1.1]	0.41646
TRIAE_CS42_2BS_TGACv1_146892_AA0474960	K00121 frmA, ADH5, adhC	S-(hydroxymethyl)glutathione dehydrogenase / alcohol dehydrogenase [EC:1.1.1.284 1.1.1.1]	0.67179
TRIAE_CS42_4AL_TGACv1_289132_AA0965420	K00121 frmA, ADH5, adhC	S-(hydroxymethyl)glutathione dehydrogenase / alcohol dehydrogenase [EC:1.1.1.284 1.1.1.1]	0.0522153
TRIAE_CS42_4BL_TGACv1_321370_AA1059690	K00121 frmA, ADH5, adhC	S-(hydroxymethyl)glutathione dehydrogenase / alcohol dehydrogenase [EC:1.1.1.284 1.1.1.1]	-0.0626532
TRIAE_CS42_6AL_TGACv1_472556_AA1523530	K00121 frmA, ADH5, adhC	S-(hydroxymethyl)glutathione dehydrogenase / alcohol dehydrogenase [EC:1.1.1.284 1.1.1.1]	0.107726
TRIAE_CS42_6BL_TGACv1_500415_AA1604260	K00121 frmA, ADH5, adhC	S-(hydroxymethyl)glutathione dehydrogenase / alcohol dehydrogenase [EC:1.1.1.284 1.1.1.1]	-0.203691
TRIAE_CS42_6DL_TGACv1_526515_AA1685890	K00121 frmA, ADH5, adhC	S-(hydroxymethyl)glutathione dehydrogenase / alcohol dehydrogenase [EC:1.1.1.284 1.1.1.1]	-0.10855
TRIAE_CS42_1AL_TGACv1_000411_AA0011470	K18857 ADH1	alcohol dehydrogenase class-P [EC:1.1.1.1]	1.516
TRIAE_CS42_1AL_TGACv1_000411_AA0011480	K18857 ADH1	alcohol dehydrogenase class-P [EC:1.1.1.1]	-0.564494
TRIAE_CS42_1BL_TGACv1_032544_AA0131180	K18857 ADH1	alcohol dehydrogenase class-P [EC:1.1.1.1]	-1.01834
TRIAE_CS42_4AL_TGACv1_288623_AA0953950	K18857 ADH1	alcohol dehydrogenase class-P [EC:1.1.1.1]	1.67669
TRIAE_CS42_4AL_TGACv1_288905_AA0961060	K18857 ADH1	alcohol dehydrogenase class-P [EC:1.1.1.1]	0.137484
TRIAE_CS42_4AL_TGACv1_290177_AA0982590	K18857 ADH1	alcohol dehydrogenase class-P [EC:1.1.1.1]	0.482349
TRIAE_CS42_4BS_TGACv1_328726_AA1092710	K18857 ADH1	alcohol dehydrogenase class-P [EC:1.1.1.1]	0.110807
TRIAE_CS42_4BS_TGACv1_329166_AA1098520	K18857 ADH1	alcohol dehydrogenase class-P [EC:1.1.1.1]	0.0960923
TRIAE_CS42_4BS_TGACv1_329957_AA1105010	K18857 ADH1	alcohol dehydrogenase class-P [EC:1.1.1.1]	1.82601
TRIAE_CS42_4DS_TGACv1_361061_AA1160000	K18857 ADH1	alcohol dehydrogenase class-P [EC:1.1.1.1]	0.524414
TRIAE_CS42_4DS_TGACv1_361061_AA1160020	K18857 ADH1	alcohol dehydrogenase class-P [EC:1.1.1.1]	0.0552124
TRIAE_CS42_4DS_TGACv1_361061_AA1160040	K18857 ADH1	alcohol dehydrogenase class-P [EC:1.1.1.1]	1.09124
TRIAE_CS42_5DL_TGACv1_433720_AA1420530	K18857 ADH1	alcohol dehydrogenase class-P [EC:1.1.1.1]	0.922447
TRIAE_CS42_1AS_TGACv1_019816_AA0071780	K00001 E1.1.1.1, adh	alcohol dehydrogenase [EC:1.1.1.1]	1.00939
TRIAE_CS42_1BS_TGACv1_049466_AA0154250	K00001 E1.1.1.1, adh	alcohol dehydrogenase [EC:1.1.1.1]	0.71172
TRIAE_CS42_6AL_TGACv1_471378_AA1507970	K00001 E1.1.1.1, adh	alcohol dehydrogenase [EC:1.1.1.1]	0.0804106
TRIAE_CS42_U_TGACv1_643312_AA2130560	K00001 E1.1.1.1, adh	alcohol dehydrogenase [EC:1.1.1.1]	1.2911
TRIAE_CS42_2BL_TGACv1_130904_AA0419740	K00128 E1.2.1.3	aldehyde dehydrogenase (NAD+) [EC:1.2.1.3]	1.19643
TRIAE_CS42_4BS_TGACv1_328089_AA1082580	K00128 E1.2.1.3	aldehyde dehydrogenase (NAD+) [EC:1.2.1.3]	0.100958
TRIAE_CS42_4BS_TGACv1_328260_AA1085360	K00128 E1.2.1.3	aldehyde dehydrogenase (NAD+) [EC:1.2.1.3]	0.0640256
TRIAE_CS42_6DL_TGACv1_526759_AA1691560	K00128 E1.2.1.3	aldehyde dehydrogenase (NAD+) [EC:1.2.1.3]	0.526844
TRIAE_CS42_5AL_TGACv1_374663_AA1206030	K14085 ALDH7A1	aldehyde dehydrogenase family 7 member A1 [EC:1.2.1.31 1.2.1.8 1.2.1.3]	0.433813
TRIAE_CS42_5BL_TGACv1_404142_AA1286440	K14085 ALDH7A1	aldehyde dehydrogenase family 7 member A1 [EC:1.2.1.31 1.2.1.8 1.2.1.3]	0.583955
TRIAE_CS42_5DL_TGACv1_434571_AA1438180	K14085 ALDH7A1	aldehyde dehydrogenase family 7 member A1 [EC:1.2.1.31 1.2.1.8 1.2.1.3]	0.758253
TRIAE_CS42_6BL_TGACv1_500306_AA1602900	K01895 ACSS, acs	acetyl-CoA synthetase [EC:6.2.1.1]	0.098791
TRIAE_CS42_2AL_TGACv1_092975_AA0268370	K01785 galM, GALM	aldose 1-epimerase [EC:5.1.3.3]	0.411465
TRIAE_CS42_2AL_TGACv1_098119_AA0325700	K01785 galM, GALM	aldose 1-epimerase [EC:5.1.3.3]	-0.252413
TRIAE_CS42_2AS_TGACv1_114841_AA0369690	K01785 galM, GALM	aldose 1-epimerase [EC:5.1.3.3]	0.2483
TRIAE_CS42_2BL_TGACv1_131851_AA0432880	K01785 galM, GALM	aldose 1-epimerase [EC:5.1.3.3]	-0.309431
TRIAE_CS42_2BL_TGACv1_132066_AA0434930	K01785 galM, GALM	aldose 1-epimerase [EC:5.1.3.3]	-0.448283
TRIAE_CS42_2BS_TGACv1_146270_AA0460890	K01785 galM, GALM	aldose 1-epimerase [EC:5.1.3.3]	-0.346125
TRIAE_CS42_2DL_TGACv1_158049_AA0507280	K01785 galM, GALM	aldose 1-epimerase [EC:5.1.3.3]	0.260247
TRIAE_CS42_2DL_TGACv1_158049_AA0507290	K01785 galM, GALM	aldose 1-epimerase [EC:5.1.3.3]	-0.0511484
TRIAE_CS42_2DS_TGACv1_178299_AA0593880	K01785 galM, GALM	aldose 1-epimerase [EC:5.1.3.3]	0.146434
TRIAE_CS42_7BS_TGACv1_593311_AA1950320	K01785 galM, GALM	aldose 1-epimerase [EC:5.1.3.3]	0.123678
TRIAE_CS42_7DS_TGACv1_624797_AA2063360	K01785 galM, GALM	aldose 1-epimerase [EC:5.1.3.3]	-3.46128
TRIAE_CS42_4AL_TGACv1_288277_AA0943460	K01835 pgm	phosphoglucomutase [EC:5.4.2.2]	-0.30892
TRIAE_CS42_4BS_TGACv1_328907_AA1095320	K01835 pgm	phosphoglucomutase [EC:5.4.2.2]	-0.226832
TRIAE_CS42_4DS_TGACv1_361179_AA1162870	K01835 pgm	phosphoglucomutase [EC:5.4.2.2]	-0.257242
TRIAE_CS42_2BL_TGACv1_130591_AA0414370	K01792 E5.1.3.15	glucose-6-phosphate 1-epimerase [EC:5.1.3.15]	-0.172969
TRIAE_CS42_5AL_TGACv1_374928_AA1212250	K01792 E5.1.3.15	glucose-6-phosphate 1-epimerase [EC:5.1.3.15]	-0.37085
TRIAE_CS42_5BL_TGACv1_404775_AA1310530	K01792 E5.1.3.15	glucose-6-phosphate 1-epimerase [EC:5.1.3.15]	-0.551481
TRIAE_CS42_5DL_TGACv1_434275_AA1433030	K01792 E5.1.3.15	glucose-6-phosphate 1-epimerase [EC:5.1.3.15]	-0.329374
TRIAE_CS42_5AL_TGACv1_375477_AA1222460	K03103 MINPP1	multiple inositol-polyphosphate phosphatase / 2,3-bisphosphoglycerate 3-phosphatase [EC:3.1.3.62 3.1.3.80]	-0.614567
TRIAE_CS42_5BL_TGACv1_407781_AA1359510	K03103 MINPP1	multiple inositol-polyphosphate phosphatase / 2,3-bisphosphoglycerate 3-phosphatase [EC:3.1.3.62 3.1.3.80]	-0.553358
TRIAE_CS42_5DL_TGACv1_433800_AA1422410	K03103 MINPP1	multiple inositol-polyphosphate phosphatase / 2,3-bisphosphoglycerate 3-phosphatase [EC:3.1.3.62 3.1.3.80]	-0.56763
TRIAE_CS42_2AS_TGACv1_113589_AA0358260	K00131 gapN	glyceraldehyde-3-phosphate dehydrogenase (NADP+) [EC:1.2.1.9]	-0.329456
TRIAE_CS42_2BS_TGACv1_148182_AA0491170	K00131 gapN	glyceraldehyde-3-phosphate dehydrogenase (NADP+) [EC:1.2.1.9]	-0.115311
TRIAE_CS42_2DS_TGACv1_177805_AA0584930	K00131 gapN	glyceraldehyde-3-phosphate dehydrogenase (NADP+) [EC:1.2.1.9]	-0.41512
TRIAE_CS42_4AS_TGACv1_307555_AA1021350	K01610 E4.1.1.49, pckA	phosphoenolpyruvate carboxykinase (ATP) [EC:4.1.1.49]	3.13691
TRIAE_CS42_4DL_TGACv1_344375_AA1146650	K01610 E4.1.1.49, pckA	phosphoenolpyruvate carboxykinase (ATP) [EC:4.1.1.49]	3.13788
00020 Citrate cycle (TCA cycle) [PATH:ko00020]
TRIAE_CS42_5AL_TGACv1_379781_AA1256830	K01647 CS, gltA	citrate synthase [EC:2.3.3.1]	0.139169
TRIAE_CS42_5BL_TGACv1_404412_AA1298880	K01647 CS, gltA	citrate synthase [EC:2.3.3.1]	0.255152
TRIAE_CS42_5DL_TGACv1_434037_AA1427680	K01647 CS, gltA	citrate synthase [EC:2.3.3.1]	0.0464684
TRIAE_CS42_6BS_TGACv1_514828_AA1664820	K01647 CS, gltA	citrate synthase [EC:2.3.3.1]	-0.0908432
TRIAE_CS42_6DS_TGACv1_542594_AA1724870	K01647 CS, gltA	citrate synthase [EC:2.3.3.1]	0.0152393
TRIAE_CS42_7DL_TGACv1_602888_AA1971170	K01648 ACLY	ATP citrate (pro-S)-lyase [EC:2.3.3.8]	-0.310138
TRIAE_CS42_U_TGACv1_644349_AA2138970	K01648 ACLY	ATP citrate (pro-S)-lyase [EC:2.3.3.8]	-0.0956408
TRIAE_CS42_4DL_TGACv1_342960_AA1126160	K01681 ACO, acnA	aconitate hydratase [EC:4.2.1.3]	-0.00135138
TRIAE_CS42_5AL_TGACv1_376232_AA1234150	K01681 ACO, acnA	aconitate hydratase [EC:4.2.1.3]	-0.100721
TRIAE_CS42_2AL_TGACv1_094054_AA0291710	K00031 IDH1, IDH2, icd	isocitrate dehydrogenase [EC:1.1.1.42]	-0.17388
TRIAE_CS42_2AL_TGACv1_093946_AA0289880	K00030 IDH3	isocitrate dehydrogenase (NAD+) [EC:1.1.1.41]	-0.378511
TRIAE_CS42_2BL_TGACv1_129393_AA0381560	K00030 IDH3	isocitrate dehydrogenase (NAD+) [EC:1.1.1.41]	-0.309975
TRIAE_CS42_2DL_TGACv1_158738_AA0525220	K00030 IDH3	isocitrate dehydrogenase (NAD+) [EC:1.1.1.41]	-0.549593
TRIAE_CS42_2AS_TGACv1_113238_AA0353310	K00164 OGDH, sucA	2-oxoglutarate dehydrogenase E1 component [EC:1.2.4.2]	-0.0843149
TRIAE_CS42_2BS_TGACv1_146827_AA0473550	K00164 OGDH, sucA	2-oxoglutarate dehydrogenase E1 component [EC:1.2.4.2]	-0.130718
TRIAE_CS42_2DS_TGACv1_178224_AA0592930	K00164 OGDH, sucA	2-oxoglutarate dehydrogenase E1 component [EC:1.2.4.2]	-0.174928
TRIAE_CS42_2AS_TGACv1_112201_AA0333000	K00658 DLST, sucB	2-oxoglutarate dehydrogenase E2 component (dihydrolipoamide succinyltransferase) [EC:2.3.1.61]	0.660917
TRIAE_CS42_2BS_TGACv1_146881_AA0474750	K00658 DLST, sucB	2-oxoglutarate dehydrogenase E2 component (dihydrolipoamide succinyltransferase) [EC:2.3.1.61]	-0.668278
TRIAE_CS42_2DS_TGACv1_177327_AA0573740	K00658 DLST, sucB	2-oxoglutarate dehydrogenase E2 component (dihydrolipoamide succinyltransferase) [EC:2.3.1.61]	0.59924
TRIAE_CS42_4DS_TGACv1_362069_AA1176360	K00658 DLST, sucB	2-oxoglutarate dehydrogenase E2 component (dihydrolipoamide succinyltransferase) [EC:2.3.1.61]	-0.102333
TRIAE_CS42_1AS_TGACv1_019394_AA0066090	K00382 DLD, lpd, pdhD	dihydrolipoamide dehydrogenase [EC:1.8.1.4]	-0.278097
TRIAE_CS42_1BS_TGACv1_049391_AA0151900	K00382 DLD, lpd, pdhD	dihydrolipoamide dehydrogenase [EC:1.8.1.4]	0.34909
TRIAE_CS42_1BS_TGACv1_050322_AA0170640	K00382 DLD, lpd, pdhD	dihydrolipoamide dehydrogenase [EC:1.8.1.4]	1.53449
TRIAE_CS42_1DS_TGACv1_080515_AA0249340	K00382 DLD, lpd, pdhD	dihydrolipoamide dehydrogenase [EC:1.8.1.4]	-0.298824
TRIAE_CS42_1DS_TGACv1_080858_AA0254720	K00382 DLD, lpd, pdhD	dihydrolipoamide dehydrogenase [EC:1.8.1.4]	-0.860625
TRIAE_CS42_U_TGACv1_642031_AA2109890	K00382 DLD, lpd, pdhD	dihydrolipoamide dehydrogenase [EC:1.8.1.4]	-1.48427
TRIAE_CS42_2AS_TGACv1_114387_AA0366670	K01899 LSC1	succinyl-CoA synthetase alpha subunit [EC:6.2.1.4 6.2.1.5]	-0.330113
TRIAE_CS42_2BS_TGACv1_146230_AA0459580	K01899 LSC1	succinyl-CoA synthetase alpha subunit [EC:6.2.1.4 6.2.1.5]	-0.16627
TRIAE_CS42_2DS_TGACv1_177555_AA0579940	K01899 LSC1	succinyl-CoA synthetase alpha subunit [EC:6.2.1.4 6.2.1.5]	-0.0795933
TRIAE_CS42_6AL_TGACv1_474572_AA1535460	K01900 LSC2	succinyl-CoA synthetase beta subunit [EC:6.2.1.4 6.2.1.5]	-0.210303
TRIAE_CS42_6DL_TGACv1_526324_AA1679520	K01900 LSC2	succinyl-CoA synthetase beta subunit [EC:6.2.1.4 6.2.1.5]	-0.144549
TRIAE_CS42_5BL_TGACv1_404126_AA1285390	K00234 SDHA, SDH1	succinate dehydrogenase (ubiquinone) flavoprotein subunit [EC:1.3.5.1]	0.142089
TRIAE_CS42_5DL_TGACv1_434321_AA1433910	K00234 SDHA, SDH1	succinate dehydrogenase (ubiquinone) flavoprotein subunit [EC:1.3.5.1]	0.0668844
TRIAE_CS42_7AL_TGACv1_556119_AA1756230	K00235 SDHB, SDH2	succinate dehydrogenase (ubiquinone) iron-sulfur subunit [EC:1.3.5.1]	0.446779
TRIAE_CS42_7BL_TGACv1_578256_AA1892040	K00235 SDHB, SDH2	succinate dehydrogenase (ubiquinone) iron-sulfur subunit [EC:1.3.5.1]	0.293259
TRIAE_CS42_4AS_TGACv1_307458_AA1020520	K01679 E4.2.1.2B, fumC	fumarate hydratase, class II [EC:4.2.1.2]	-0.096709
TRIAE_CS42_4BL_TGACv1_321079_AA1054920	K01679 E4.2.1.2B, fumC	fumarate hydratase, class II [EC:4.2.1.2]	-0.00841045
TRIAE_CS42_4DL_TGACv1_343304_AA1133000	K01679 E4.2.1.2B, fumC	fumarate hydratase, class II [EC:4.2.1.2]	-0.0960695
TRIAE_CS42_1AL_TGACv1_000087_AA0002830	K00025 MDH1	malate dehydrogenase [EC:1.1.1.37]	-0.0449462
TRIAE_CS42_1AL_TGACv1_001101_AA0024930	K00026 MDH2	malate dehydrogenase [EC:1.1.1.37]	0.00458962
TRIAE_CS42_1BL_TGACv1_030772_AA0100420	K00026 MDH2	malate dehydrogenase [EC:1.1.1.37]	-0.128112
TRIAE_CS42_1DL_TGACv1_063681_AA0229830	K00026 MDH2	malate dehydrogenase [EC:1.1.1.37]	0.261423
TRIAE_CS42_3DL_TGACv1_249199_AA0841000	K00026 MDH2	malate dehydrogenase [EC:1.1.1.37]	0.411569
TRIAE_CS42_7AL_TGACv1_560148_AA1801770	K00026 MDH2	malate dehydrogenase [EC:1.1.1.37]	0.310085
TRIAE_CS42_7BL_TGACv1_578344_AA1893330	K00026 MDH2	malate dehydrogenase [EC:1.1.1.37]	0.0293351
TRIAE_CS42_4AS_TGACv1_307555_AA1021350	K01610 E4.1.1.49, pckA	phosphoenolpyruvate carboxykinase (ATP) [EC:4.1.1.49]	3.13691
TRIAE_CS42_4DL_TGACv1_344375_AA1146650	K01610 E4.1.1.49, pckA	phosphoenolpyruvate carboxykinase (ATP) [EC:4.1.1.49]	3.13788
TRIAE_CS42_2AS_TGACv1_112938_AA0348140	K00161 PDHA, pdhA	pyruvate dehydrogenase E1 component alpha subunit [EC:1.2.4.1]	0.552886
TRIAE_CS42_2BS_TGACv1_148429_AA0492770	K00161 PDHA, pdhA	pyruvate dehydrogenase E1 component alpha subunit [EC:1.2.4.1]	0.611651
TRIAE_CS42_2DS_TGACv1_177392_AA0575420	K00161 PDHA, pdhA	pyruvate dehydrogenase E1 component alpha subunit [EC:1.2.4.1]	0.0662086
TRIAE_CS42_6BL_TGACv1_500614_AA1607170	K00161 PDHA, pdhA	pyruvate dehydrogenase E1 component alpha subunit [EC:1.2.4.1]	-0.128911
TRIAE_CS42_5AL_TGACv1_375143_AA1216900	K00162 PDHB, pdhB	pyruvate dehydrogenase E1 component beta subunit [EC:1.2.4.1]	-0.285038
TRIAE_CS42_5AS_TGACv1_392973_AA1266990	K00162 PDHB, pdhB	pyruvate dehydrogenase E1 component beta subunit [EC:1.2.4.1]	-0.0946216
TRIAE_CS42_5BL_TGACv1_404585_AA1305040	K00162 PDHB, pdhB	pyruvate dehydrogenase E1 component beta subunit [EC:1.2.4.1]	-0.236006
TRIAE_CS42_5DL_TGACv1_433716_AA1420390	K00162 PDHB, pdhB	pyruvate dehydrogenase E1 component beta subunit [EC:1.2.4.1]	-0.0895983
TRIAE_CS42_5AS_TGACv1_393835_AA1276350	K00627 DLAT, aceF, pdhC	pyruvate dehydrogenase E2 component (dihydrolipoamide acetyltransferase) [EC:2.3.1.12]	-0.052927
TRIAE_CS42_5BL_TGACv1_407418_AA1356680	K00627 DLAT, aceF, pdhC	pyruvate dehydrogenase E2 component (dihydrolipoamide acetyltransferase) [EC:2.3.1.12]	-0.369815
TRIAE_CS42_5DL_TGACv1_435258_AA1447950	K00627 DLAT, aceF, pdhC	pyruvate dehydrogenase E2 component (dihydrolipoamide acetyltransferase) [EC:2.3.1.12]	-0.0765402
TRIAE_CS42_7AL_TGACv1_559149_AA1798370	K00627 DLAT, aceF, pdhC	pyruvate dehydrogenase E2 component (dihydrolipoamide acetyltransferase) [EC:2.3.1.12]	0.0990929
TRIAE_CS42_7AS_TGACv1_570089_AA1830240	K00627 DLAT, aceF, pdhC	pyruvate dehydrogenase E2 component (dihydrolipoamide acetyltransferase) [EC:2.3.1.12]	0.066071
TRIAE_CS42_U_TGACv1_641127_AA2086260	K00627 DLAT, aceF, pdhC	pyruvate dehydrogenase E2 component (dihydrolipoamide acetyltransferase) [EC:2.3.1.12]	0.0219756
TRIAE_CS42_U_TGACv1_643244_AA2129590	K00627 DLAT, aceF, pdhC	pyruvate dehydrogenase E2 component (dihydrolipoamide acetyltransferase) [EC:2.3.1.12]	0.117424
00030 Pentose phosphate pathway [PATH:ko00030]
TRIAE_CS42_1BS_TGACv1_050050_AA0166630	K01810 GPI, pgi	glucose-6-phosphate isomerase [EC:5.3.1.9]	0.817955
TRIAE_CS42_5AL_TGACv1_376506_AA1237760	K01810 GPI, pgi	glucose-6-phosphate isomerase [EC:5.3.1.9]	-0.485975
TRIAE_CS42_5DL_TGACv1_434738_AA1440810	K01810 GPI, pgi	glucose-6-phosphate isomerase [EC:5.3.1.9]	-0.398785
TRIAE_CS42_6BS_TGACv1_513182_AA1633250	K00036 G6PD, zwf	glucose-6-phosphate 1-dehydrogenase [EC:1.1.1.49 1.1.1.363]	0.209508
TRIAE_CS42_2AS_TGACv1_113417_AA0355730	K01057 PGLS, pgl, devB	6-phosphogluconolactonase [EC:3.1.1.31]	0.21945
TRIAE_CS42_2BS_TGACv1_146252_AA0460450	K01057 PGLS, pgl, devB	6-phosphogluconolactonase [EC:3.1.1.31]	-0.167379
TRIAE_CS42_2DS_TGACv1_177259_AA0570980	K01057 PGLS, pgl, devB	6-phosphogluconolactonase [EC:3.1.1.31]	0.0605438
TRIAE_CS42_5AL_TGACv1_374937_AA1212340	K01057 PGLS, pgl, devB	6-phosphogluconolactonase [EC:3.1.1.31]	-0.102226
TRIAE_CS42_5BL_TGACv1_405530_AA1329550	K01057 PGLS, pgl, devB	6-phosphogluconolactonase [EC:3.1.1.31]	-0.636746
TRIAE_CS42_5DL_TGACv1_434818_AA1442110	K01057 PGLS, pgl, devB	6-phosphogluconolactonase [EC:3.1.1.31]	-0.112919
TRIAE_CS42_7AS_TGACv1_569658_AA1821250	K01057 PGLS, pgl, devB	6-phosphogluconolactonase [EC:3.1.1.31]	0.335694
TRIAE_CS42_7DS_TGACv1_622033_AA2031340	K01057 PGLS, pgl, devB	6-phosphogluconolactonase [EC:3.1.1.31]	0.371894
TRIAE_CS42_1BL_TGACv1_031793_AA0120640	K00033 PGD, gnd, gntZ	6-phosphogluconate dehydrogenase [EC:1.1.1.44 1.1.1.343]	0.333566
TRIAE_CS42_3B_TGACv1_221263_AA0735530	K00033 PGD, gnd, gntZ	6-phosphogluconate dehydrogenase [EC:1.1.1.44 1.1.1.343]	0.376617
TRIAE_CS42_3DL_TGACv1_250453_AA0868500	K00033 PGD, gnd, gntZ	6-phosphogluconate dehydrogenase [EC:1.1.1.44 1.1.1.343]	0.361339
TRIAE_CS42_4AL_TGACv1_288659_AA0954680	K00033 PGD, gnd, gntZ	6-phosphogluconate dehydrogenase [EC:1.1.1.44 1.1.1.343]	-0.102738
TRIAE_CS42_7AS_TGACv1_569743_AA1823190	K00033 PGD, gnd, gntZ	6-phosphogluconate dehydrogenase [EC:1.1.1.44 1.1.1.343]	0.134735
TRIAE_CS42_7AS_TGACv1_570191_AA1831910	K00033 PGD, gnd, gntZ	6-phosphogluconate dehydrogenase [EC:1.1.1.44 1.1.1.343]	0.3324
TRIAE_CS42_7DS_TGACv1_624347_AA2060690	K00033 PGD, gnd, gntZ	6-phosphogluconate dehydrogenase [EC:1.1.1.44 1.1.1.343]	-0.0238272
TRIAE_CS42_4AS_TGACv1_307866_AA1024160	K01783 rpe, RPE	ribulose-phosphate 3-epimerase [EC:5.1.3.1]	-0.185262
TRIAE_CS42_4BL_TGACv1_320442_AA1039270	K01783 rpe, RPE	ribulose-phosphate 3-epimerase [EC:5.1.3.1]	-0.175903
TRIAE_CS42_4DL_TGACv1_344198_AA1144820	K01783 rpe, RPE	ribulose-phosphate 3-epimerase [EC:5.1.3.1]	-0.363759
TRIAE_CS42_5AL_TGACv1_375418_AA1221280	K01783 rpe, RPE	ribulose-phosphate 3-epimerase [EC:5.1.3.1]	0.577578
TRIAE_CS42_5DL_TGACv1_436163_AA1458840	K01783 rpe, RPE	ribulose-phosphate 3-epimerase [EC:5.1.3.1]	0.608968
TRIAE_CS42_2DS_TGACv1_177309_AA0573050	K00615 E2.2.1.1, tktA, tktB	transketolase [EC:2.2.1.1]	-1.1733
TRIAE_CS42_4AL_TGACv1_290435_AA0985480	K00615 E2.2.1.1, tktA, tktB	transketolase [EC:2.2.1.1]	-0.263579
TRIAE_CS42_7AS_TGACv1_569503_AA1817670	K00615 E2.2.1.1, tktA, tktB	transketolase [EC:2.2.1.1]	-0.134212
TRIAE_CS42_7DS_TGACv1_623048_AA2049060	K00615 E2.2.1.1, tktA, tktB	transketolase [EC:2.2.1.1]	-0.175644
TRIAE_CS42_3DL_TGACv1_252677_AA0891350	K00616 E2.2.1.2, talA, talB	transaldolase [EC:2.2.1.2]	0.286196
TRIAE_CS42_7DL_TGACv1_602921_AA1972000	K00616 E2.2.1.2, talA, talB	transaldolase [EC:2.2.1.2]	-0.00707427
TRIAE_CS42_U_TGACv1_642157_AA2112370	K01807 rpiA	ribose 5-phosphate isomerase A [EC:5.3.1.6]	0.00751175
TRIAE_CS42_3AL_TGACv1_193857_AA0621040	K00852 rbsK, RBKS	ribokinase [EC:2.7.1.15]	0.327614
TRIAE_CS42_3DL_TGACv1_249488_AA0849970	K00852 rbsK, RBKS	ribokinase [EC:2.7.1.15]	-0.0882583
TRIAE_CS42_U_TGACv1_641702_AA2101930	K00852 rbsK, RBKS	ribokinase [EC:2.7.1.15]	-0.0811674
TRIAE_CS42_4AL_TGACv1_288277_AA0943460	K01835 pgm	phosphoglucomutase [EC:5.4.2.2]	-0.30892
TRIAE_CS42_4BS_TGACv1_328907_AA1095320	K01835 pgm	phosphoglucomutase [EC:5.4.2.2]	-0.226832
TRIAE_CS42_4DS_TGACv1_361179_AA1162870	K01835 pgm	phosphoglucomutase [EC:5.4.2.2]	-0.257242
TRIAE_CS42_4BL_TGACv1_321258_AA1058020	K00948 PRPS, prsA	ribose-phosphate pyrophosphokinase [EC:2.7.6.1]	0.174527
TRIAE_CS42_5AL_TGACv1_375999_AA1230470	K00948 PRPS, prsA	ribose-phosphate pyrophosphokinase [EC:2.7.6.1]	0.0641581
TRIAE_CS42_5AL_TGACv1_375999_AA1230480	K00948 PRPS, prsA	ribose-phosphate pyrophosphokinase [EC:2.7.6.1]	2.12743
TRIAE_CS42_2AS_TGACv1_113589_AA0358260	K00131 gapN	glyceraldehyde-3-phosphate dehydrogenase (NADP+) [EC:1.2.1.9]	-0.329456
TRIAE_CS42_2BS_TGACv1_148182_AA0491170	K00131 gapN	glyceraldehyde-3-phosphate dehydrogenase (NADP+) [EC:1.2.1.9]	-0.115311
TRIAE_CS42_2DS_TGACv1_177805_AA0584930	K00131 gapN	glyceraldehyde-3-phosphate dehydrogenase (NADP+) [EC:1.2.1.9]	-0.41512
TRIAE_CS42_7AS_TGACv1_570025_AA1828960	K00851 E2.7.1.12, gntK, idnK	gluconokinase [EC:2.7.1.12]	2.45459
TRIAE_CS42_3AL_TGACv1_195966_AA0655990	K01623 ALDO	fructose-bisphosphate aldolase, class I [EC:4.1.2.13]	0.205627
TRIAE_CS42_3AL_TGACv1_196429_AA0660330	K01623 ALDO	fructose-bisphosphate aldolase, class I [EC:4.1.2.13]	0.376447
TRIAE_CS42_3B_TGACv1_221609_AA0745810	K01623 ALDO	fructose-bisphosphate aldolase, class I [EC:4.1.2.13]	0.299564
TRIAE_CS42_3B_TGACv1_222439_AA0764590	K01623 ALDO	fructose-bisphosphate aldolase, class I [EC:4.1.2.13]	0.18743
TRIAE_CS42_3DL_TGACv1_250475_AA0868810	K01623 ALDO	fructose-bisphosphate aldolase, class I [EC:4.1.2.13]	0.264934
TRIAE_CS42_3DL_TGACv1_251713_AA0884060	K01623 ALDO	fructose-bisphosphate aldolase, class I [EC:4.1.2.13]	0.169808
TRIAE_CS42_5AS_TGACv1_392499_AA1259600	K01623 ALDO	fructose-bisphosphate aldolase, class I [EC:4.1.2.13]	1.05428
TRIAE_CS42_5BS_TGACv1_423387_AA1375670	K01623 ALDO	fructose-bisphosphate aldolase, class I [EC:4.1.2.13]	0.946855
TRIAE_CS42_5BS_TGACv1_423387_AA1375680	K01623 ALDO	fructose-bisphosphate aldolase, class I [EC:4.1.2.13]	1.00614
TRIAE_CS42_5DS_TGACv1_456793_AA1478070	K01623 ALDO	fructose-bisphosphate aldolase, class I [EC:4.1.2.13]	1.00538
TRIAE_CS42_7BL_TGACv1_578216_AA1891270	K01623 ALDO	fructose-bisphosphate aldolase, class I [EC:4.1.2.13]	1.54948
TRIAE_CS42_4DL_TGACv1_344100_AA1143650	K03841 FBP, fbp	fructose-1,6-bisphosphatase I [EC:3.1.3.11]	0.523375
TRIAE_CS42_7AL_TGACv1_556057_AA1754050	K03841 FBP, fbp	fructose-1,6-bisphosphatase I [EC:3.1.3.11]	0.298623
TRIAE_CS42_7BL_TGACv1_577840_AA1884410	K03841 FBP, fbp	fructose-1,6-bisphosphatase I [EC:3.1.3.11]	-0.0614037
TRIAE_CS42_7DL_TGACv1_602571_AA1961060	K03841 FBP, fbp	fructose-1,6-bisphosphatase I [EC:3.1.3.11]	-0.385281
TRIAE_CS42_2AL_TGACv1_093681_AA0285090	K00850 pfkA, PFK	6-phosphofructokinase 1 [EC:2.7.1.11]	-0.0254653
TRIAE_CS42_2BL_TGACv1_131551_AA0429100	K00850 pfkA, PFK	6-phosphofructokinase 1 [EC:2.7.1.11]	0.355874
TRIAE_CS42_2DL_TGACv1_159654_AA0541070	K00850 pfkA, PFK	6-phosphofructokinase 1 [EC:2.7.1.11]	0.328793
TRIAE_CS42_5DS_TGACv1_457160_AA1483380	K00895 pfp, pfk	pyrophosphate--fructose-6-phosphate 1-phosphotransferase [EC:2.7.1.90]	0.363824
TRIAE_CS42_6AL_TGACv1_471645_AA1512290	K00895 pfp, pfk	pyrophosphate--fructose-6-phosphate 1-phosphotransferase [EC:2.7.1.90]	0.0282764
TRIAE_CS42_7AS_TGACv1_570937_AA1842720	K00895 pfp, pfk	pyrophosphate--fructose-6-phosphate 1-phosphotransferase [EC:2.7.1.90]	-0.495409
TRIAE_CS42_7BS_TGACv1_592594_AA1941060	K00895 pfp, pfk	pyrophosphate--fructose-6-phosphate 1-phosphotransferase [EC:2.7.1.90]	-0.773839
TRIAE_CS42_7BS_TGACv1_592649_AA1942290	K00895 pfp, pfk	pyrophosphate--fructose-6-phosphate 1-phosphotransferase [EC:2.7.1.90]	0.156575
TRIAE_CS42_7DS_TGACv1_621507_AA2017840	K00895 pfp, pfk	pyrophosphate--fructose-6-phosphate 1-phosphotransferase [EC:2.7.1.90]	-0.403757
00040 Pentose and glucuronate interconversions [PATH:ko00040]
TRIAE_CS42_1BL_TGACv1_030267_AA0084630	K01051 E3.1.1.11	pectinesterase [EC:3.1.1.11]	1.13748
TRIAE_CS42_1DL_TGACv1_061558_AA0198680	K01051 E3.1.1.11	pectinesterase [EC:3.1.1.11]	2.4258
TRIAE_CS42_1DL_TGACv1_062951_AA0222030	K01051 E3.1.1.11	pectinesterase [EC:3.1.1.11]	0.289081
TRIAE_CS42_2AS_TGACv1_113542_AA0357480	K01051 E3.1.1.11	pectinesterase [EC:3.1.1.11]	0.440894
TRIAE_CS42_2BS_TGACv1_146717_AA0471430	K01051 E3.1.1.11	pectinesterase [EC:3.1.1.11]	-0.10159
TRIAE_CS42_2BS_TGACv1_146717_AA0471440	K01051 E3.1.1.11	pectinesterase [EC:3.1.1.11]	0.504218
TRIAE_CS42_2DS_TGACv1_177621_AA0581220	K01051 E3.1.1.11	pectinesterase [EC:3.1.1.11]	0.0223465
TRIAE_CS42_2DS_TGACv1_177621_AA0581230	K01051 E3.1.1.11	pectinesterase [EC:3.1.1.11]	0.0887725
TRIAE_CS42_3AL_TGACv1_196171_AA0657850	K01051 E3.1.1.11	pectinesterase [EC:3.1.1.11]	0.692873
TRIAE_CS42_3AS_TGACv1_210687_AA0677140	K01051 E3.1.1.11	pectinesterase [EC:3.1.1.11]	-0.554394
TRIAE_CS42_5AS_TGACv1_393843_AA1276440	K01051 E3.1.1.11	pectinesterase [EC:3.1.1.11]	1.11359
TRIAE_CS42_5BS_TGACv1_424249_AA1388030	K01051 E3.1.1.11	pectinesterase [EC:3.1.1.11]	1.02428
TRIAE_CS42_5DS_TGACv1_456565_AA1474220	K01051 E3.1.1.11	pectinesterase [EC:3.1.1.11]	1.32397
TRIAE_CS42_1AL_TGACv1_000020_AA0000630	K01728 pel	pectate lyase [EC:4.2.2.2]	1.35553
TRIAE_CS42_1BL_TGACv1_032266_AA0127690	K01728 pel	pectate lyase [EC:4.2.2.2]	0.652317
TRIAE_CS42_1DL_TGACv1_062759_AA0219480	K01728 pel	pectate lyase [EC:4.2.2.2]	0.360665
TRIAE_CS42_2BS_TGACv1_145973_AA0451370	K01728 pel	pectate lyase [EC:4.2.2.2]	0.26231
TRIAE_CS42_3B_TGACv1_228171_AA0826110	K01728 pel	pectate lyase [EC:4.2.2.2]	1.06854
TRIAE_CS42_6AS_TGACv1_486737_AA1564620	K01728 pel	pectate lyase [EC:4.2.2.2]	-0.1125
TRIAE_CS42_5DL_TGACv1_434588_AA1438380	K01184 E3.2.1.15	polygalacturonase [EC:3.2.1.15]	0.551185
TRIAE_CS42_7AS_TGACv1_570086_AA1830060	K01213 E3.2.1.67	galacturan 1,4-alpha-galacturonidase [EC:3.2.1.67]	1.87857
TRIAE_CS42_6BS_TGACv1_513531_AA1644210	K16190 GLCAK	glucuronokinase [EC:2.7.1.43]	0.219677
TRIAE_CS42_7BL_TGACv1_577395_AA1874340	K12447 USP	UDP-sugar pyrophosphorylase [EC:2.7.7.64]	0.703094
TRIAE_CS42_4AL_TGACv1_288304_AA0944130	K00012 UGDH, ugd	UDPglucose 6-dehydrogenase [EC:1.1.1.22]	0.229374
TRIAE_CS42_4BS_TGACv1_328669_AA1091980	K00012 UGDH, ugd	UDPglucose 6-dehydrogenase [EC:1.1.1.22]	0.217385
TRIAE_CS42_4DS_TGACv1_361591_AA1170510	K00012 UGDH, ugd	UDPglucose 6-dehydrogenase [EC:1.1.1.22]	-0.0862083
TRIAE_CS42_4DS_TGACv1_362004_AA1175590	K00012 UGDH, ugd	UDPglucose 6-dehydrogenase [EC:1.1.1.22]	0.403674
TRIAE_CS42_5AL_TGACv1_375282_AA1219100	K00012 UGDH, ugd	UDPglucose 6-dehydrogenase [EC:1.1.1.22]	0.854026
TRIAE_CS42_5BL_TGACv1_404418_AA1299220	K00012 UGDH, ugd	UDPglucose 6-dehydrogenase [EC:1.1.1.22]	0.87219
TRIAE_CS42_5DL_TGACv1_433028_AA1398770	K00012 UGDH, ugd	UDPglucose 6-dehydrogenase [EC:1.1.1.22]	0.888165
TRIAE_CS42_6BS_TGACv1_513282_AA1637150	K00963 UGP2, galU, galF	UTP--glucose-1-phosphate uridylyltransferase [EC:2.7.7.9]	-0.184444
TRIAE_CS42_4AS_TGACv1_307866_AA1024160	K01783 rpe, RPE	ribulose-phosphate 3-epimerase [EC:5.1.3.1]	-0.185262
TRIAE_CS42_4BL_TGACv1_320442_AA1039270	K01783 rpe, RPE	ribulose-phosphate 3-epimerase [EC:5.1.3.1]	-0.175903
TRIAE_CS42_4DL_TGACv1_344198_AA1144820	K01783 rpe, RPE	ribulose-phosphate 3-epimerase [EC:5.1.3.1]	-0.363759
TRIAE_CS42_5AL_TGACv1_375418_AA1221280	K01783 rpe, RPE	ribulose-phosphate 3-epimerase [EC:5.1.3.1]	0.577578
TRIAE_CS42_5DL_TGACv1_436163_AA1458840	K01783 rpe, RPE	ribulose-phosphate 3-epimerase [EC:5.1.3.1]	0.608968
TRIAE_CS42_2AS_TGACv1_113509_AA0357040	K00854 xylB, XYLB	xylulokinase [EC:2.7.1.17]	-0.157704
TRIAE_CS42_2BS_TGACv1_148997_AA0495900	K00854 xylB, XYLB	xylulokinase [EC:2.7.1.17]	-0.0885526
TRIAE_CS42_2DS_TGACv1_178567_AA0597560	K00854 xylB, XYLB	xylulokinase [EC:2.7.1.17]	-0.252778
TRIAE_CS42_2DS_TGACv1_177668_AA0582190	K01805 xylA	xylose isomerase [EC:5.3.1.5]	0.12924
TRIAE_CS42_7AS_TGACv1_571503_AA1848170	K00008 SORD, gutB	L-iditol 2-dehydrogenase [EC:1.1.1.14]	1.04957
TRIAE_CS42_7BS_TGACv1_593156_AA1948750	K00008 SORD, gutB	L-iditol 2-dehydrogenase [EC:1.1.1.14]	1.21973
TRIAE_CS42_7DS_TGACv1_624028_AA2058390	K00008 SORD, gutB	L-iditol 2-dehydrogenase [EC:1.1.1.14]	1.26934
TRIAE_CS42_2BL_TGACv1_130904_AA0419740	K00128 E1.2.1.3	aldehyde dehydrogenase (NAD+) [EC:1.2.1.3]	1.19643
TRIAE_CS42_4BS_TGACv1_328089_AA1082580	K00128 E1.2.1.3	aldehyde dehydrogenase (NAD+) [EC:1.2.1.3]	0.100958
TRIAE_CS42_4BS_TGACv1_328260_AA1085360	K00128 E1.2.1.3	aldehyde dehydrogenase (NAD+) [EC:1.2.1.3]	0.0640256
TRIAE_CS42_6DL_TGACv1_526759_AA1691560	K00128 E1.2.1.3	aldehyde dehydrogenase (NAD+) [EC:1.2.1.3]	0.526844
00051 Fructose and mannose metabolism [PATH:ko00051]
TRIAE_CS42_3B_TGACv1_228460_AA0826890	K19355 MAN	mannan endo-1,4-beta-mannosidase [EC:3.2.1.78]	0.504263
TRIAE_CS42_5DL_TGACv1_433037_AA1399330	K19355 MAN	mannan endo-1,4-beta-mannosidase [EC:3.2.1.78]	1.516
TRIAE_CS42_3B_TGACv1_225676_AA0810930	K00847 E2.7.1.4, scrK	fructokinase [EC:2.7.1.4]	-1.22097
TRIAE_CS42_3DS_TGACv1_271634_AA0904320	K00847 E2.7.1.4, scrK	fructokinase [EC:2.7.1.4]	-0.068967
TRIAE_CS42_7AL_TGACv1_557023_AA1775330	K00847 E2.7.1.4, scrK	fructokinase [EC:2.7.1.4]	0.5933
TRIAE_CS42_7BL_TGACv1_576818_AA1855980	K00847 E2.7.1.4, scrK	fructokinase [EC:2.7.1.4]	0.685131
TRIAE_CS42_3DS_TGACv1_271721_AA0906500	K01809 manA, MPI	mannose-6-phosphate isomerase [EC:5.3.1.8]	-0.498955
TRIAE_CS42_4AL_TGACv1_288463_AA0949320	K17497 PMM	phosphomannomutase [EC:5.4.2.8]	-0.120314
TRIAE_CS42_4AS_TGACv1_307146_AA1017610	K17497 PMM	phosphomannomutase [EC:5.4.2.8]	-0.041222
TRIAE_CS42_3AL_TGACv1_196152_AA0657700	K00966 GMPP	mannose-1-phosphate guanylyltransferase [EC:2.7.7.13]	-0.327646
TRIAE_CS42_3B_TGACv1_221037_AA0727760	K00966 GMPP	mannose-1-phosphate guanylyltransferase [EC:2.7.7.13]	-0.229346
TRIAE_CS42_3DL_TGACv1_250050_AA0861250	K00966 GMPP	mannose-1-phosphate guanylyltransferase [EC:2.7.7.13]	-0.118309
TRIAE_CS42_7DS_TGACv1_621680_AA2023030	K01711 gmd, GMDS	GDPmannose 4,6-dehydratase [EC:4.2.1.47]	0.866078
TRIAE_CS42_7AL_TGACv1_558796_AA1796130	K02377 TSTA3, fcl	GDP-L-fucose synthase [EC:1.1.1.271]	0.21362
TRIAE_CS42_7BL_TGACv1_578013_AA1887930	K02377 TSTA3, fcl	GDP-L-fucose synthase [EC:1.1.1.271]	0.123193
TRIAE_CS42_7AS_TGACv1_569320_AA1813430	K18447 NUDX14	ADP-sugar diphosphatase [EC:3.6.1.21]	0.148359
TRIAE_CS42_7DS_TGACv1_623166_AA2050350	K18447 NUDX14	ADP-sugar diphosphatase [EC:3.6.1.21]	0.0701663
TRIAE_CS42_U_TGACv1_645284_AA2143850	K18447 NUDX14	ADP-sugar diphosphatase [EC:3.6.1.21]	0.136759
TRIAE_CS42_4DL_TGACv1_342433_AA1113540	K05305 FUK	fucokinase [EC:2.7.1.52]	0.26735
TRIAE_CS42_5AL_TGACv1_375836_AA1227770	K05305 FUK	fucokinase [EC:2.7.1.52]	0.348084
TRIAE_CS42_U_TGACv1_641031_AA2082830	K05305 FUK	fucokinase [EC:2.7.1.52]	0.0907567
TRIAE_CS42_1AL_TGACv1_001075_AA0024540	K00844 HK	hexokinase [EC:2.7.1.1]	-0.157312
TRIAE_CS42_1AS_TGACv1_020399_AA0077180	K00844 HK	hexokinase [EC:2.7.1.1]	-1.15091
TRIAE_CS42_1BS_TGACv1_050013_AA0165940	K00844 HK	hexokinase [EC:2.7.1.1]	1.91355
TRIAE_CS42_1DS_TGACv1_082224_AA0264200	K00844 HK	hexokinase [EC:2.7.1.1]	0.127257
TRIAE_CS42_2DS_TGACv1_177333_AA0573930	K00844 HK	hexokinase [EC:2.7.1.1]	-0.330165
TRIAE_CS42_2AL_TGACv1_093681_AA0285090	K00850 pfkA, PFK	6-phosphofructokinase 1 [EC:2.7.1.11]	-0.0254653
TRIAE_CS42_2BL_TGACv1_131551_AA0429100	K00850 pfkA, PFK	6-phosphofructokinase 1 [EC:2.7.1.11]	0.355874
TRIAE_CS42_2DL_TGACv1_159654_AA0541070	K00850 pfkA, PFK	6-phosphofructokinase 1 [EC:2.7.1.11]	0.328793
TRIAE_CS42_5DS_TGACv1_457160_AA1483380	K00895 pfp, pfk	pyrophosphate--fructose-6-phosphate 1-phosphotransferase [EC:2.7.1.90]	0.363824
TRIAE_CS42_6AL_TGACv1_471645_AA1512290	K00895 pfp, pfk	pyrophosphate--fructose-6-phosphate 1-phosphotransferase [EC:2.7.1.90]	0.0282764
TRIAE_CS42_7AS_TGACv1_570937_AA1842720	K00895 pfp, pfk	pyrophosphate--fructose-6-phosphate 1-phosphotransferase [EC:2.7.1.90]	-0.495409
TRIAE_CS42_7BS_TGACv1_592594_AA1941060	K00895 pfp, pfk	pyrophosphate--fructose-6-phosphate 1-phosphotransferase [EC:2.7.1.90]	-0.773839
TRIAE_CS42_7BS_TGACv1_592649_AA1942290	K00895 pfp, pfk	pyrophosphate--fructose-6-phosphate 1-phosphotransferase [EC:2.7.1.90]	0.156575
TRIAE_CS42_7DS_TGACv1_621507_AA2017840	K00895 pfp, pfk	pyrophosphate--fructose-6-phosphate 1-phosphotransferase [EC:2.7.1.90]	-0.403757
TRIAE_CS42_4DL_TGACv1_344100_AA1143650	K03841 FBP, fbp	fructose-1,6-bisphosphatase I [EC:3.1.3.11]	0.523375
TRIAE_CS42_7AL_TGACv1_556057_AA1754050	K03841 FBP, fbp	fructose-1,6-bisphosphatase I [EC:3.1.3.11]	0.298623
TRIAE_CS42_7BL_TGACv1_577840_AA1884410	K03841 FBP, fbp	fructose-1,6-bisphosphatase I [EC:3.1.3.11]	-0.0614037
TRIAE_CS42_7DL_TGACv1_602571_AA1961060	K03841 FBP, fbp	fructose-1,6-bisphosphatase I [EC:3.1.3.11]	-0.385281
TRIAE_CS42_1AS_TGACv1_019973_AA0073360	K01103 PFKFB3	6-phosphofructo-2-kinase / fructose-2,6-biphosphatase 3 [EC:2.7.1.105 3.1.3.46]	-0.591306
TRIAE_CS42_1BS_TGACv1_050073_AA0167070	K01103 PFKFB3	6-phosphofructo-2-kinase / fructose-2,6-biphosphatase 3 [EC:2.7.1.105 3.1.3.46]	0.00682943
TRIAE_CS42_1DS_TGACv1_080756_AA0253310	K01103 PFKFB3	6-phosphofructo-2-kinase / fructose-2,6-biphosphatase 3 [EC:2.7.1.105 3.1.3.46]	-0.771042
TRIAE_CS42_7AS_TGACv1_571503_AA1848170	K00008 SORD, gutB	L-iditol 2-dehydrogenase [EC:1.1.1.14]	1.04957
TRIAE_CS42_7BS_TGACv1_593156_AA1948750	K00008 SORD, gutB	L-iditol 2-dehydrogenase [EC:1.1.1.14]	1.21973
TRIAE_CS42_7DS_TGACv1_624028_AA2058390	K00008 SORD, gutB	L-iditol 2-dehydrogenase [EC:1.1.1.14]	1.26934
TRIAE_CS42_2DS_TGACv1_177668_AA0582190	K01805 xylA	xylose isomerase [EC:5.3.1.5]	0.12924
TRIAE_CS42_3AL_TGACv1_195966_AA0655990	K01623 ALDO	fructose-bisphosphate aldolase, class I [EC:4.1.2.13]	0.205627
TRIAE_CS42_3AL_TGACv1_196429_AA0660330	K01623 ALDO	fructose-bisphosphate aldolase, class I [EC:4.1.2.13]	0.376447
TRIAE_CS42_3B_TGACv1_221609_AA0745810	K01623 ALDO	fructose-bisphosphate aldolase, class I [EC:4.1.2.13]	0.299564
TRIAE_CS42_3B_TGACv1_222439_AA0764590	K01623 ALDO	fructose-bisphosphate aldolase, class I [EC:4.1.2.13]	0.18743
TRIAE_CS42_3DL_TGACv1_250475_AA0868810	K01623 ALDO	fructose-bisphosphate aldolase, class I [EC:4.1.2.13]	0.264934
TRIAE_CS42_3DL_TGACv1_251713_AA0884060	K01623 ALDO	fructose-bisphosphate aldolase, class I [EC:4.1.2.13]	0.169808
TRIAE_CS42_5AS_TGACv1_392499_AA1259600	K01623 ALDO	fructose-bisphosphate aldolase, class I [EC:4.1.2.13]	1.05428
TRIAE_CS42_5BS_TGACv1_423387_AA1375670	K01623 ALDO	fructose-bisphosphate aldolase, class I [EC:4.1.2.13]	0.946855
TRIAE_CS42_5BS_TGACv1_423387_AA1375680	K01623 ALDO	fructose-bisphosphate aldolase, class I [EC:4.1.2.13]	1.00614
TRIAE_CS42_5DS_TGACv1_456793_AA1478070	K01623 ALDO	fructose-bisphosphate aldolase, class I [EC:4.1.2.13]	1.00538
TRIAE_CS42_7BL_TGACv1_578216_AA1891270	K01623 ALDO	fructose-bisphosphate aldolase, class I [EC:4.1.2.13]	1.54948
TRIAE_CS42_5AL_TGACv1_376895_AA1242150	K01803 TPI, tpiA	triosephosphate isomerase (TIM) [EC:5.3.1.1]	-0.249244
TRIAE_CS42_5BL_TGACv1_404542_AA1303580	K01803 TPI, tpiA	triosephosphate isomerase (TIM) [EC:5.3.1.1]	-0.352576
TRIAE_CS42_5DL_TGACv1_433285_AA1408290	K01803 TPI, tpiA	triosephosphate isomerase (TIM) [EC:5.3.1.1]	-0.170574
TRIAE_CS42_4BS_TGACv1_327933_AA1079150	K00863 DAK, TKFC	triose/dihydroxyacetone kinase / FAD-AMP lyase (cyclizing) [EC:2.7.1.28 2.7.1.29 4.6.1.15]	-0.138743
TRIAE_CS42_4DS_TGACv1_361697_AA1171690	K00863 DAK, TKFC	triose/dihydroxyacetone kinase / FAD-AMP lyase (cyclizing) [EC:2.7.1.28 2.7.1.29 4.6.1.15]	-0.115768
00052 Galactose metabolism [PATH:ko00052]
TRIAE_CS42_2AL_TGACv1_092975_AA0268370	K01785 galM, GALM	aldose 1-epimerase [EC:5.1.3.3]	0.411465
TRIAE_CS42_2AL_TGACv1_098119_AA0325700	K01785 galM, GALM	aldose 1-epimerase [EC:5.1.3.3]	-0.252413
TRIAE_CS42_2AS_TGACv1_114841_AA0369690	K01785 galM, GALM	aldose 1-epimerase [EC:5.1.3.3]	0.2483
TRIAE_CS42_2BL_TGACv1_131851_AA0432880	K01785 galM, GALM	aldose 1-epimerase [EC:5.1.3.3]	-0.309431
TRIAE_CS42_2BL_TGACv1_132066_AA0434930	K01785 galM, GALM	aldose 1-epimerase [EC:5.1.3.3]	-0.448283
TRIAE_CS42_2BS_TGACv1_146270_AA0460890	K01785 galM, GALM	aldose 1-epimerase [EC:5.1.3.3]	-0.346125
TRIAE_CS42_2DL_TGACv1_158049_AA0507280	K01785 galM, GALM	aldose 1-epimerase [EC:5.1.3.3]	0.260247
TRIAE_CS42_2DL_TGACv1_158049_AA0507290	K01785 galM, GALM	aldose 1-epimerase [EC:5.1.3.3]	-0.0511484
TRIAE_CS42_2DS_TGACv1_178299_AA0593880	K01785 galM, GALM	aldose 1-epimerase [EC:5.1.3.3]	0.146434
TRIAE_CS42_7BS_TGACv1_593311_AA1950320	K01785 galM, GALM	aldose 1-epimerase [EC:5.1.3.3]	0.123678
TRIAE_CS42_7DS_TGACv1_624797_AA2063360	K01785 galM, GALM	aldose 1-epimerase [EC:5.1.3.3]	-3.46128
TRIAE_CS42_6BL_TGACv1_499623_AA1587850	K00965 galT, GALT	UDPglucose--hexose-1-phosphate uridylyltransferase [EC:2.7.7.12]	0.100958
TRIAE_CS42_6DL_TGACv1_528868_AA1716600	K00965 galT, GALT	UDPglucose--hexose-1-phosphate uridylyltransferase [EC:2.7.7.12]	0.0537522
TRIAE_CS42_U_TGACv1_641902_AA2106990	K00965 galT, GALT	UDPglucose--hexose-1-phosphate uridylyltransferase [EC:2.7.7.12]	0.207298
TRIAE_CS42_1AL_TGACv1_000473_AA0012920	K01784 galE, GALE	UDP-glucose 4-epimerase [EC:5.1.3.2]	-0.60342
TRIAE_CS42_1BL_TGACv1_030377_AA0088490	K01784 galE, GALE	UDP-glucose 4-epimerase [EC:5.1.3.2]	0.691013
TRIAE_CS42_5DL_TGACv1_433530_AA1415640	K01784 galE, GALE	UDP-glucose 4-epimerase [EC:5.1.3.2]	0.462646
TRIAE_CS42_6BS_TGACv1_513282_AA1637150	K00963 UGP2, galU, galF	UTP--glucose-1-phosphate uridylyltransferase [EC:2.7.7.9]	-0.184444
TRIAE_CS42_4AL_TGACv1_288277_AA0943460	K01835 pgm	phosphoglucomutase [EC:5.4.2.2]	-0.30892
TRIAE_CS42_4BS_TGACv1_328907_AA1095320	K01835 pgm	phosphoglucomutase [EC:5.4.2.2]	-0.226832
TRIAE_CS42_4DS_TGACv1_361179_AA1162870	K01835 pgm	phosphoglucomutase [EC:5.4.2.2]	-0.257242
TRIAE_CS42_1AL_TGACv1_001075_AA0024540	K00844 HK	hexokinase [EC:2.7.1.1]	-0.157312
TRIAE_CS42_1AS_TGACv1_020399_AA0077180	K00844 HK	hexokinase [EC:2.7.1.1]	-1.15091
TRIAE_CS42_1BS_TGACv1_050013_AA0165940	K00844 HK	hexokinase [EC:2.7.1.1]	1.91355
TRIAE_CS42_1DS_TGACv1_082224_AA0264200	K00844 HK	hexokinase [EC:2.7.1.1]	0.127257
TRIAE_CS42_2DS_TGACv1_177333_AA0573930	K00844 HK	hexokinase [EC:2.7.1.1]	-0.330165
TRIAE_CS42_3B_TGACv1_227614_AA0824090	K01190 lacZ	beta-galactosidase [EC:3.2.1.23]	0.374468
TRIAE_CS42_1AL_TGACv1_000249_AA0007310	K12309 GLB1, ELNR1	beta-galactosidase [EC:3.2.1.23]	-0.218821
TRIAE_CS42_1BL_TGACv1_030460_AA0091450	K12309 GLB1, ELNR1	beta-galactosidase [EC:3.2.1.23]	-0.146848
TRIAE_CS42_1DL_TGACv1_063861_AA0231340	K12309 GLB1, ELNR1	beta-galactosidase [EC:3.2.1.23]	-0.172153
TRIAE_CS42_7AL_TGACv1_556974_AA1774520	K12309 GLB1, ELNR1	beta-galactosidase [EC:3.2.1.23]	0.410969
TRIAE_CS42_7BL_TGACv1_577395_AA1874340	K12447 USP	UDP-sugar pyrophosphorylase [EC:2.7.7.64]	0.703094
TRIAE_CS42_2DS_TGACv1_178174_AA0592260	K18819 GOLS	inositol 3-alpha-galactosyltransferase [EC:2.4.1.123]	-0.266906
TRIAE_CS42_3AS_TGACv1_211725_AA0693400	K06617 E2.4.1.82	raffinose synthase [EC:2.4.1.82]	0.985481
TRIAE_CS42_3B_TGACv1_222685_AA0768900	K06617 E2.4.1.82	raffinose synthase [EC:2.4.1.82]	1.23589
TRIAE_CS42_3DS_TGACv1_271986_AA0912330	K06617 E2.4.1.82	raffinose synthase [EC:2.4.1.82]	2.91289
TRIAE_CS42_U_TGACv1_643560_AA2133000	K06617 E2.4.1.82	raffinose synthase [EC:2.4.1.82]	0.920979
TRIAE_CS42_1DL_TGACv1_063732_AA0230310	K07407 E3.2.1.22B, galA, rafA	alpha-galactosidase [EC:3.2.1.22]	2.90486
TRIAE_CS42_2AL_TGACv1_093681_AA0285090	K00850 pfkA, PFK	6-phosphofructokinase 1 [EC:2.7.1.11]	-0.0254653
TRIAE_CS42_2BL_TGACv1_131551_AA0429100	K00850 pfkA, PFK	6-phosphofructokinase 1 [EC:2.7.1.11]	0.355874
TRIAE_CS42_2DL_TGACv1_159654_AA0541070	K00850 pfkA, PFK	6-phosphofructokinase 1 [EC:2.7.1.11]	0.328793
TRIAE_CS42_2AL_TGACv1_093126_AA0272780	K01193 E3.2.1.26, sacA	beta-fructofuranosidase [EC:3.2.1.26]	-0.322056
TRIAE_CS42_2BL_TGACv1_130022_AA0401820	K01193 E3.2.1.26, sacA	beta-fructofuranosidase [EC:3.2.1.26]	-0.268715
TRIAE_CS42_2BL_TGACv1_130262_AA0407610	K01193 E3.2.1.26, sacA	beta-fructofuranosidase [EC:3.2.1.26]	-1.20647
TRIAE_CS42_7AS_TGACv1_569119_AA1807690	K01193 E3.2.1.26, sacA	beta-fructofuranosidase [EC:3.2.1.26]	0.16982
TRIAE_CS42_7DS_TGACv1_621569_AA2019550	K01193 E3.2.1.26, sacA	beta-fructofuranosidase [EC:3.2.1.26]	1.46118
TRIAE_CS42_U_TGACv1_642385_AA2116710	K01187 malZ	alpha-glucosidase [EC:3.2.1.20]	-1.16089
00053 Ascorbate and aldarate metabolism [PATH:ko00053]
TRIAE_CS42_4AL_TGACv1_288304_AA0944130	K00012 UGDH, ugd	UDPglucose 6-dehydrogenase [EC:1.1.1.22]	0.229374
TRIAE_CS42_4BS_TGACv1_328669_AA1091980	K00012 UGDH, ugd	UDPglucose 6-dehydrogenase [EC:1.1.1.22]	0.217385
TRIAE_CS42_4DS_TGACv1_361591_AA1170510	K00012 UGDH, ugd	UDPglucose 6-dehydrogenase [EC:1.1.1.22]	-0.0862083
TRIAE_CS42_4DS_TGACv1_362004_AA1175590	K00012 UGDH, ugd	UDPglucose 6-dehydrogenase [EC:1.1.1.22]	0.403674
TRIAE_CS42_5AL_TGACv1_375282_AA1219100	K00012 UGDH, ugd	UDPglucose 6-dehydrogenase [EC:1.1.1.22]	0.854026
TRIAE_CS42_5BL_TGACv1_404418_AA1299220	K00012 UGDH, ugd	UDPglucose 6-dehydrogenase [EC:1.1.1.22]	0.87219
TRIAE_CS42_5DL_TGACv1_433028_AA1398770	K00012 UGDH, ugd	UDPglucose 6-dehydrogenase [EC:1.1.1.22]	0.888165
TRIAE_CS42_7BL_TGACv1_577395_AA1874340	K12447 USP	UDP-sugar pyrophosphorylase [EC:2.7.7.64]	0.703094
TRIAE_CS42_6BS_TGACv1_513531_AA1644210	K16190 GLCAK	glucuronokinase [EC:2.7.1.43]	0.219677
TRIAE_CS42_7AL_TGACv1_556467_AA1763690	K00469 MIOX	inositol oxygenase [EC:1.13.99.1]	-0.77946
TRIAE_CS42_7BL_TGACv1_577581_AA1878970	K00469 MIOX	inositol oxygenase [EC:1.13.99.1]	0.0771448
TRIAE_CS42_7DL_TGACv1_602694_AA1965500	K00469 MIOX	inositol oxygenase [EC:1.13.99.1]	0.287789
TRIAE_CS42_1DL_TGACv1_062249_AA0211290	K10046 GME	GDP-D-mannose 3', 5'-epimerase [EC:5.1.3.18 5.1.3.-]	0.522536
TRIAE_CS42_3B_TGACv1_221164_AA0732490	K14190 VTC2_5	GDP-L-galactose phosphorylase [EC:2.7.7.69]	-0.830807
TRIAE_CS42_4DS_TGACv1_361238_AA1164180	K14190 VTC2_5	GDP-L-galactose phosphorylase [EC:2.7.7.69]	0.150387
TRIAE_CS42_5BS_TGACv1_423588_AA1380070	K14190 VTC2_5	GDP-L-galactose phosphorylase [EC:2.7.7.69]	0.0914977
TRIAE_CS42_5DS_TGACv1_456845_AA1479000	K14190 VTC2_5	GDP-L-galactose phosphorylase [EC:2.7.7.69]	-0.229148
TRIAE_CS42_4AL_TGACv1_288528_AA0951160	K10047 VTC4	inositol-phosphate phosphatase / L-galactose 1-phosphate phosphatase [EC:3.1.3.25 3.1.3.93]	-0.147346
TRIAE_CS42_4DS_TGACv1_362638_AA1181170	K10047 VTC4	inositol-phosphate phosphatase / L-galactose 1-phosphate phosphatase [EC:3.1.3.25 3.1.3.93]	-0.0480276
TRIAE_CS42_3B_TGACv1_220765_AA0718610	K18649 IMPL2	inositol-phosphate phosphatase / L-galactose 1-phosphate phosphatase / histidinol-phosphatase [EC:3.1.3.25 3.1.3.93 3.1.3.15]	0.0364547
TRIAE_CS42_5AS_TGACv1_393899_AA1277070	K17744 GalDH	L-galactose dehydrogenase [EC:1.1.1.316]	-0.181861
TRIAE_CS42_5BS_TGACv1_425022_AA1392340	K17744 GalDH	L-galactose dehydrogenase [EC:1.1.1.316]	-0.302477
TRIAE_CS42_5DS_TGACv1_456894_AA1479720	K17744 GalDH	L-galactose dehydrogenase [EC:1.1.1.316]	-0.309448
TRIAE_CS42_5AL_TGACv1_379316_AA1256040	K00225 GLDH	L-galactono-1,4-lactone dehydrogenase [EC:1.3.2.3]	-0.172759
TRIAE_CS42_5BL_TGACv1_407246_AA1354790	K00225 GLDH	L-galactono-1,4-lactone dehydrogenase [EC:1.3.2.3]	-0.0895773
TRIAE_CS42_5DL_TGACv1_433833_AA1423370	K00225 GLDH	L-galactono-1,4-lactone dehydrogenase [EC:1.3.2.3]	0.0125144
TRIAE_CS42_6AL_TGACv1_471762_AA1513920	K08232 E1.6.5.4	monodehydroascorbate reductase (NADH) [EC:1.6.5.4]	0.0655019
TRIAE_CS42_6BL_TGACv1_499432_AA1582460	K08232 E1.6.5.4	monodehydroascorbate reductase (NADH) [EC:1.6.5.4]	-0.078872
TRIAE_CS42_6DL_TGACv1_526828_AA1692810	K08232 E1.6.5.4	monodehydroascorbate reductase (NADH) [EC:1.6.5.4]	-0.228438
TRIAE_CS42_7BS_TGACv1_592828_AA1944800	K08232 E1.6.5.4	monodehydroascorbate reductase (NADH) [EC:1.6.5.4]	0.757417
TRIAE_CS42_7DL_TGACv1_603380_AA1982290	K00423 E1.10.3.3	L-ascorbate oxidase [EC:1.10.3.3]	0.287395
TRIAE_CS42_U_TGACv1_641199_AA2087980	K00423 E1.10.3.3	L-ascorbate oxidase [EC:1.10.3.3]	0.39366
TRIAE_CS42_2BL_TGACv1_130632_AA0415000	K00434 E1.11.1.11	L-ascorbate peroxidase [EC:1.11.1.11]	-0.280018
TRIAE_CS42_2BS_TGACv1_146384_AA0464000	K00434 E1.11.1.11	L-ascorbate peroxidase [EC:1.11.1.11]	0.349449
TRIAE_CS42_5DL_TGACv1_433012_AA1398100	K00434 E1.11.1.11	L-ascorbate peroxidase [EC:1.11.1.11]	-0.209532
TRIAE_CS42_2BL_TGACv1_130904_AA0419740	K00128 E1.2.1.3	aldehyde dehydrogenase (NAD+) [EC:1.2.1.3]	1.19643
TRIAE_CS42_4BS_TGACv1_328089_AA1082580	K00128 E1.2.1.3	aldehyde dehydrogenase (NAD+) [EC:1.2.1.3]	0.100958
TRIAE_CS42_4BS_TGACv1_328260_AA1085360	K00128 E1.2.1.3	aldehyde dehydrogenase (NAD+) [EC:1.2.1.3]	0.0640256
TRIAE_CS42_6DL_TGACv1_526759_AA1691560	K00128 E1.2.1.3	aldehyde dehydrogenase (NAD+) [EC:1.2.1.3]	0.526844
TRIAE_CS42_5AL_TGACv1_374663_AA1206030	K14085 ALDH7A1	aldehyde dehydrogenase family 7 member A1 [EC:1.2.1.31 1.2.1.8 1.2.1.3]	0.433813
TRIAE_CS42_5BL_TGACv1_404142_AA1286440	K14085 ALDH7A1	aldehyde dehydrogenase family 7 member A1 [EC:1.2.1.31 1.2.1.8 1.2.1.3]	0.583955
TRIAE_CS42_5DL_TGACv1_434571_AA1438180	K14085 ALDH7A1	aldehyde dehydrogenase family 7 member A1 [EC:1.2.1.31 1.2.1.8 1.2.1.3]	0.758253
00500 Starch and sucrose metabolism [PATH:ko00500]
TRIAE_CS42_2AL_TGACv1_093126_AA0272780	K01193 E3.2.1.26, sacA	beta-fructofuranosidase [EC:3.2.1.26]	-0.322056
TRIAE_CS42_2BL_TGACv1_130022_AA0401820	K01193 E3.2.1.26, sacA	beta-fructofuranosidase [EC:3.2.1.26]	-0.268715
TRIAE_CS42_2BL_TGACv1_130262_AA0407610	K01193 E3.2.1.26, sacA	beta-fructofuranosidase [EC:3.2.1.26]	-1.20647
TRIAE_CS42_7AS_TGACv1_569119_AA1807690	K01193 E3.2.1.26, sacA	beta-fructofuranosidase [EC:3.2.1.26]	0.16982
TRIAE_CS42_7DS_TGACv1_621569_AA2019550	K01193 E3.2.1.26, sacA	beta-fructofuranosidase [EC:3.2.1.26]	1.46118
TRIAE_CS42_4BS_TGACv1_327873_AA1077290	K00696 E2.4.1.14	sucrose-phosphate synthase [EC:2.4.1.14]	0.736959
TRIAE_CS42_6DL_TGACv1_527850_AA1709240	K00695 E2.4.1.13	sucrose synthase [EC:2.4.1.13]	0.240238
TRIAE_CS42_U_TGACv1_642385_AA2116710	K01187 malZ	alpha-glucosidase [EC:3.2.1.20]	-1.16089
TRIAE_CS42_2AS_TGACv1_114888_AA0369800	K19891 GN1_2_3	glucan endo-1,3-beta-glucosidase 1/2/3 [EC:3.2.1.39]	0.187853
TRIAE_CS42_2AS_TGACv1_114888_AA0369810	K19891 GN1_2_3	glucan endo-1,3-beta-glucosidase 1/2/3 [EC:3.2.1.39]	0.388884
TRIAE_CS42_2BS_TGACv1_147863_AA0488400	K19891 GN1_2_3	glucan endo-1,3-beta-glucosidase 1/2/3 [EC:3.2.1.39]	0.289081
TRIAE_CS42_4AS_TGACv1_307672_AA1022550	K19891 GN1_2_3	glucan endo-1,3-beta-glucosidase 1/2/3 [EC:3.2.1.39]	-0.000254232
TRIAE_CS42_4BL_TGACv1_320541_AA1042570	K19891 GN1_2_3	glucan endo-1,3-beta-glucosidase 1/2/3 [EC:3.2.1.39]	0.746608
TRIAE_CS42_4DL_TGACv1_345748_AA1154320	K19891 GN1_2_3	glucan endo-1,3-beta-glucosidase 1/2/3 [EC:3.2.1.39]	0.385599
TRIAE_CS42_2AS_TGACv1_112810_AA0345650	K19892 GN4	glucan endo-1,3-beta-glucosidase 4 [EC:3.2.1.39]	0.0521355
TRIAE_CS42_2BS_TGACv1_146599_AA0469120	K19892 GN4	glucan endo-1,3-beta-glucosidase 4 [EC:3.2.1.39]	0.099745
TRIAE_CS42_2DS_TGACv1_179016_AA0603540	K19892 GN4	glucan endo-1,3-beta-glucosidase 4 [EC:3.2.1.39]	0.0539801
TRIAE_CS42_5AL_TGACv1_377731_AA1249020	K19892 GN4	glucan endo-1,3-beta-glucosidase 4 [EC:3.2.1.39]	-0.148151
TRIAE_CS42_5BL_TGACv1_406542_AA1346820	K19892 GN4	glucan endo-1,3-beta-glucosidase 4 [EC:3.2.1.39]	0.02963
TRIAE_CS42_5DL_TGACv1_434603_AA1438590	K19892 GN4	glucan endo-1,3-beta-glucosidase 4 [EC:3.2.1.39]	0.0180561
TRIAE_CS42_6AS_TGACv1_485183_AA1539470	K19893 GN5_6	glucan endo-1,3-beta-glucosidase 5/6 [EC:3.2.1.39]	0.120138
TRIAE_CS42_6BS_TGACv1_514166_AA1656270	K19893 GN5_6	glucan endo-1,3-beta-glucosidase 5/6 [EC:3.2.1.39]	-0.0116609
TRIAE_CS42_5AL_TGACv1_374195_AA1193240	K01188 E3.2.1.21	beta-glucosidase [EC:3.2.1.21]	-0.206471
TRIAE_CS42_5BL_TGACv1_405057_AA1318970	K01188 E3.2.1.21	beta-glucosidase [EC:3.2.1.21]	-1.8345
TRIAE_CS42_5DL_TGACv1_433449_AA1413400	K01188 E3.2.1.21	beta-glucosidase [EC:3.2.1.21]	0.409507
TRIAE_CS42_7AL_TGACv1_556854_AA1772130	K01188 E3.2.1.21	beta-glucosidase [EC:3.2.1.21]	1.20453
TRIAE_CS42_1AL_TGACv1_003832_AA0051620	K05349 bglX	beta-glucosidase [EC:3.2.1.21]	0.373484
TRIAE_CS42_5AL_TGACv1_375300_AA1219470	K05349 bglX	beta-glucosidase [EC:3.2.1.21]	-0.295035
TRIAE_CS42_5AL_TGACv1_376824_AA1241310	K05349 bglX	beta-glucosidase [EC:3.2.1.21]	0.153425
TRIAE_CS42_5AL_TGACv1_377241_AA1245300	K05349 bglX	beta-glucosidase [EC:3.2.1.21]	-0.090429
TRIAE_CS42_5BL_TGACv1_404938_AA1315700	K05349 bglX	beta-glucosidase [EC:3.2.1.21]	0.385999
TRIAE_CS42_5DL_TGACv1_435861_AA1455700	K05349 bglX	beta-glucosidase [EC:3.2.1.21]	0.805502
TRIAE_CS42_1AL_TGACv1_000453_AA0012390	K01087 otsB	trehalose 6-phosphate phosphatase [EC:3.1.3.12]	-1.51257
TRIAE_CS42_1DL_TGACv1_061101_AA0185260	K01087 otsB	trehalose 6-phosphate phosphatase [EC:3.1.3.12]	-0.983682
TRIAE_CS42_5AL_TGACv1_373994_AA1186960	K01087 otsB	trehalose 6-phosphate phosphatase [EC:3.1.3.12]	0.675506
TRIAE_CS42_5BL_TGACv1_407284_AA1355280	K01087 otsB	trehalose 6-phosphate phosphatase [EC:3.1.3.12]	-0.0562839
TRIAE_CS42_5DL_TGACv1_434802_AA1441860	K01087 otsB	trehalose 6-phosphate phosphatase [EC:3.1.3.12]	0.135174
TRIAE_CS42_1AL_TGACv1_001541_AA0031950	K16055 TPS	trehalose 6-phosphate synthase/phosphatase [EC:2.4.1.15 3.1.3.12]	-0.473521
TRIAE_CS42_5AS_TGACv1_392496_AA1259590	K16055 TPS	trehalose 6-phosphate synthase/phosphatase [EC:2.4.1.15 3.1.3.12]	-0.000201397
TRIAE_CS42_5BL_TGACv1_405389_AA1326200	K16055 TPS	trehalose 6-phosphate synthase/phosphatase [EC:2.4.1.15 3.1.3.12]	0.035273
TRIAE_CS42_5DL_TGACv1_432991_AA1397100	K16055 TPS	trehalose 6-phosphate synthase/phosphatase [EC:2.4.1.15 3.1.3.12]	0.125392
TRIAE_CS42_U_TGACv1_641172_AA2087310	K16055 TPS	trehalose 6-phosphate synthase/phosphatase [EC:2.4.1.15 3.1.3.12]	0.0100213
TRIAE_CS42_1AL_TGACv1_003899_AA0051890	K01194 TREH, treA, treF	alpha,alpha-trehalase [EC:3.2.1.28]	0.376271
TRIAE_CS42_1BL_TGACv1_030304_AA0086170	K01194 TREH, treA, treF	alpha,alpha-trehalase [EC:3.2.1.28]	0.660767
TRIAE_CS42_1DL_TGACv1_061138_AA0186610	K01194 TREH, treA, treF	alpha,alpha-trehalase [EC:3.2.1.28]	0.827655
TRIAE_CS42_4AL_TGACv1_288304_AA0944130	K00012 UGDH, ugd	UDPglucose 6-dehydrogenase [EC:1.1.1.22]	0.229374
TRIAE_CS42_4BS_TGACv1_328669_AA1091980	K00012 UGDH, ugd	UDPglucose 6-dehydrogenase [EC:1.1.1.22]	0.217385
TRIAE_CS42_4DS_TGACv1_361591_AA1170510	K00012 UGDH, ugd	UDPglucose 6-dehydrogenase [EC:1.1.1.22]	-0.0862083
TRIAE_CS42_4DS_TGACv1_362004_AA1175590	K00012 UGDH, ugd	UDPglucose 6-dehydrogenase [EC:1.1.1.22]	0.403674
TRIAE_CS42_5AL_TGACv1_375282_AA1219100	K00012 UGDH, ugd	UDPglucose 6-dehydrogenase [EC:1.1.1.22]	0.854026
TRIAE_CS42_5BL_TGACv1_404418_AA1299220	K00012 UGDH, ugd	UDPglucose 6-dehydrogenase [EC:1.1.1.22]	0.87219
TRIAE_CS42_5DL_TGACv1_433028_AA1398770	K00012 UGDH, ugd	UDPglucose 6-dehydrogenase [EC:1.1.1.22]	0.888165
TRIAE_CS42_2AS_TGACv1_112536_AA0340160	K08678 UXS1, uxs	UDP-glucuronate decarboxylase [EC:4.1.1.35]	0.018529
TRIAE_CS42_U_TGACv1_643566_AA2133030	K08678 UXS1, uxs	UDP-glucuronate decarboxylase [EC:4.1.1.35]	1.69258
TRIAE_CS42_5BS_TGACv1_425241_AA1392650	K00770 E2.4.2.24	1,4-beta-D-xylan synthase [EC:2.4.2.24]	-0.206471
TRIAE_CS42_6BL_TGACv1_499899_AA1594180	K15920 XYL4	beta-D-xylosidase 4 [EC:3.2.1.37]	0.879432
TRIAE_CS42_4AS_TGACv1_307936_AA1024600	K08679 E5.1.3.6	UDP-glucuronate 4-epimerase [EC:5.1.3.6]	-0.385542
TRIAE_CS42_4DL_TGACv1_343943_AA1141790	K08679 E5.1.3.6	UDP-glucuronate 4-epimerase [EC:5.1.3.6]	-0.358474
TRIAE_CS42_5AL_TGACv1_375730_AA1226280	K08679 E5.1.3.6	UDP-glucuronate 4-epimerase [EC:5.1.3.6]	0.578731
TRIAE_CS42_5BL_TGACv1_406897_AA1351270	K08679 E5.1.3.6	UDP-glucuronate 4-epimerase [EC:5.1.3.6]	-0.77946
TRIAE_CS42_5DL_TGACv1_434103_AA1429310	K08679 E5.1.3.6	UDP-glucuronate 4-epimerase [EC:5.1.3.6]	0.346071
TRIAE_CS42_6AL_TGACv1_471835_AA1514980	K08679 E5.1.3.6	UDP-glucuronate 4-epimerase [EC:5.1.3.6]	1.08451
TRIAE_CS42_6AL_TGACv1_471835_AA1514990	K08679 E5.1.3.6	UDP-glucuronate 4-epimerase [EC:5.1.3.6]	0.706517
TRIAE_CS42_6BL_TGACv1_499944_AA1595610	K08679 E5.1.3.6	UDP-glucuronate 4-epimerase [EC:5.1.3.6]	1.20769
TRIAE_CS42_6DL_TGACv1_526442_AA1683610	K08679 E5.1.3.6	UDP-glucuronate 4-epimerase [EC:5.1.3.6]	0.883899
TRIAE_CS42_7AS_TGACv1_569101_AA1807150	K08679 E5.1.3.6	UDP-glucuronate 4-epimerase [EC:5.1.3.6]	1.19127
TRIAE_CS42_7BS_TGACv1_593672_AA1953660	K08679 E5.1.3.6	UDP-glucuronate 4-epimerase [EC:5.1.3.6]	-0.154697
TRIAE_CS42_7DS_TGACv1_622089_AA2032550	K08679 E5.1.3.6	UDP-glucuronate 4-epimerase [EC:5.1.3.6]	0.196494
TRIAE_CS42_2AL_TGACv1_093484_AA0280970	K13648 GAUT	alpha-1,4-galacturonosyltransferase [EC:2.4.1.43]	-0.161137
TRIAE_CS42_2AL_TGACv1_093484_AA0280980	K13648 GAUT	alpha-1,4-galacturonosyltransferase [EC:2.4.1.43]	-0.291742
TRIAE_CS42_2BL_TGACv1_131159_AA0423490	K13648 GAUT	alpha-1,4-galacturonosyltransferase [EC:2.4.1.43]	0.242693
TRIAE_CS42_2BS_TGACv1_146366_AA0463400	K13648 GAUT	alpha-1,4-galacturonosyltransferase [EC:2.4.1.43]	-0.144818
TRIAE_CS42_2DL_TGACv1_158624_AA0523490	K13648 GAUT	alpha-1,4-galacturonosyltransferase [EC:2.4.1.43]	-1.09205
TRIAE_CS42_3DL_TGACv1_249099_AA0837620	K13648 GAUT	alpha-1,4-galacturonosyltransferase [EC:2.4.1.43]	0.938938
TRIAE_CS42_4BS_TGACv1_328241_AA1085060	K13648 GAUT	alpha-1,4-galacturonosyltransferase [EC:2.4.1.43]	0.247207
TRIAE_CS42_5AL_TGACv1_374164_AA1192150	K13648 GAUT	alpha-1,4-galacturonosyltransferase [EC:2.4.1.43]	-0.15643
TRIAE_CS42_5BL_TGACv1_405311_AA1324620	K13648 GAUT	alpha-1,4-galacturonosyltransferase [EC:2.4.1.43]	-0.0218544
TRIAE_CS42_5DL_TGACv1_434058_AA1428100	K13648 GAUT	alpha-1,4-galacturonosyltransferase [EC:2.4.1.43]	-0.726575
TRIAE_CS42_7AL_TGACv1_556567_AA1765620	K13648 GAUT	alpha-1,4-galacturonosyltransferase [EC:2.4.1.43]	-1.11247
TRIAE_CS42_7DL_TGACv1_602975_AA1973090	K13648 GAUT	alpha-1,4-galacturonosyltransferase [EC:2.4.1.43]	-0.753828
TRIAE_CS42_1BL_TGACv1_030267_AA0084630	K01051 E3.1.1.11	pectinesterase [EC:3.1.1.11]	1.13748
TRIAE_CS42_1DL_TGACv1_061558_AA0198680	K01051 E3.1.1.11	pectinesterase [EC:3.1.1.11]	2.4258
TRIAE_CS42_1DL_TGACv1_062951_AA0222030	K01051 E3.1.1.11	pectinesterase [EC:3.1.1.11]	0.289081
TRIAE_CS42_2AS_TGACv1_113542_AA0357480	K01051 E3.1.1.11	pectinesterase [EC:3.1.1.11]	0.440894
TRIAE_CS42_2BS_TGACv1_146717_AA0471430	K01051 E3.1.1.11	pectinesterase [EC:3.1.1.11]	-0.10159
TRIAE_CS42_2BS_TGACv1_146717_AA0471440	K01051 E3.1.1.11	pectinesterase [EC:3.1.1.11]	0.504218
TRIAE_CS42_2DS_TGACv1_177621_AA0581220	K01051 E3.1.1.11	pectinesterase [EC:3.1.1.11]	0.0223465
TRIAE_CS42_2DS_TGACv1_177621_AA0581230	K01051 E3.1.1.11	pectinesterase [EC:3.1.1.11]	0.0887725
TRIAE_CS42_3AL_TGACv1_196171_AA0657850	K01051 E3.1.1.11	pectinesterase [EC:3.1.1.11]	0.692873
TRIAE_CS42_3AS_TGACv1_210687_AA0677140	K01051 E3.1.1.11	pectinesterase [EC:3.1.1.11]	-0.554394
TRIAE_CS42_5AS_TGACv1_393843_AA1276440	K01051 E3.1.1.11	pectinesterase [EC:3.1.1.11]	1.11359
TRIAE_CS42_5BS_TGACv1_424249_AA1388030	K01051 E3.1.1.11	pectinesterase [EC:3.1.1.11]	1.02428
TRIAE_CS42_5DS_TGACv1_456565_AA1474220	K01051 E3.1.1.11	pectinesterase [EC:3.1.1.11]	1.32397
TRIAE_CS42_5DL_TGACv1_434588_AA1438380	K01184 E3.2.1.15	polygalacturonase [EC:3.2.1.15]	0.551185
TRIAE_CS42_7AS_TGACv1_570086_AA1830060	K01213 E3.2.1.67	galacturan 1,4-alpha-galacturonidase [EC:3.2.1.67]	1.87857
TRIAE_CS42_6BS_TGACv1_513282_AA1637150	K00963 UGP2, galU, galF	UTP--glucose-1-phosphate uridylyltransferase [EC:2.7.7.9]	-0.184444
TRIAE_CS42_4AL_TGACv1_288277_AA0943460	K01835 pgm	phosphoglucomutase [EC:5.4.2.2]	-0.30892
TRIAE_CS42_4BS_TGACv1_328907_AA1095320	K01835 pgm	phosphoglucomutase [EC:5.4.2.2]	-0.226832
TRIAE_CS42_4DS_TGACv1_361179_AA1162870	K01835 pgm	phosphoglucomutase [EC:5.4.2.2]	-0.257242
TRIAE_CS42_1AL_TGACv1_001075_AA0024540	K00844 HK	hexokinase [EC:2.7.1.1]	-0.157312
TRIAE_CS42_1AS_TGACv1_020399_AA0077180	K00844 HK	hexokinase [EC:2.7.1.1]	-1.15091
TRIAE_CS42_1BS_TGACv1_050013_AA0165940	K00844 HK	hexokinase [EC:2.7.1.1]	1.91355
TRIAE_CS42_1DS_TGACv1_082224_AA0264200	K00844 HK	hexokinase [EC:2.7.1.1]	0.127257
TRIAE_CS42_2DS_TGACv1_177333_AA0573930	K00844 HK	hexokinase [EC:2.7.1.1]	-0.330165
TRIAE_CS42_1BS_TGACv1_050050_AA0166630	K01810 GPI, pgi	glucose-6-phosphate isomerase [EC:5.3.1.9]	0.817955
TRIAE_CS42_5AL_TGACv1_376506_AA1237760	K01810 GPI, pgi	glucose-6-phosphate isomerase [EC:5.3.1.9]	-0.485975
TRIAE_CS42_5DL_TGACv1_434738_AA1440810	K01810 GPI, pgi	glucose-6-phosphate isomerase [EC:5.3.1.9]	-0.398785
TRIAE_CS42_3B_TGACv1_225676_AA0810930	K00847 E2.7.1.4, scrK	fructokinase [EC:2.7.1.4]	-1.22097
TRIAE_CS42_3DS_TGACv1_271634_AA0904320	K00847 E2.7.1.4, scrK	fructokinase [EC:2.7.1.4]	-0.068967
TRIAE_CS42_7AL_TGACv1_557023_AA1775330	K00847 E2.7.1.4, scrK	fructokinase [EC:2.7.1.4]	0.5933
TRIAE_CS42_7BL_TGACv1_576818_AA1855980	K00847 E2.7.1.4, scrK	fructokinase [EC:2.7.1.4]	0.685131
TRIAE_CS42_5AL_TGACv1_374188_AA1192890	K00975 glgC	glucose-1-phosphate adenylyltransferase [EC:2.7.7.27]	-0.734641
TRIAE_CS42_5BL_TGACv1_407231_AA1354680	K00975 glgC	glucose-1-phosphate adenylyltransferase [EC:2.7.7.27]	-0.774188
TRIAE_CS42_5DL_TGACv1_434564_AA1438030	K00975 glgC	glucose-1-phosphate adenylyltransferase [EC:2.7.7.27]	-0.442306
TRIAE_CS42_7AS_TGACv1_569682_AA1821750	K00975 glgC	glucose-1-phosphate adenylyltransferase [EC:2.7.7.27]	-0.379801
TRIAE_CS42_7BS_TGACv1_591785_AA1921060	K00975 glgC	glucose-1-phosphate adenylyltransferase [EC:2.7.7.27]	-0.525896
TRIAE_CS42_7DS_TGACv1_622617_AA2042690	K00975 glgC	glucose-1-phosphate adenylyltransferase [EC:2.7.7.27]	-0.429508
TRIAE_CS42_7AS_TGACv1_569320_AA1813430	K18447 NUDX14	ADP-sugar diphosphatase [EC:3.6.1.21]	0.148359
TRIAE_CS42_7DS_TGACv1_623166_AA2050350	K18447 NUDX14	ADP-sugar diphosphatase [EC:3.6.1.21]	0.0701663
TRIAE_CS42_U_TGACv1_645284_AA2143850	K18447 NUDX14	ADP-sugar diphosphatase [EC:3.6.1.21]	0.136759
TRIAE_CS42_1AL_TGACv1_000065_AA0001960	K00703 E2.4.1.21, glgA	starch synthase [EC:2.4.1.21]	0.12653
TRIAE_CS42_1BL_TGACv1_030798_AA0101070	K00703 E2.4.1.21, glgA	starch synthase [EC:2.4.1.21]	-0.203132
TRIAE_CS42_1DL_TGACv1_061908_AA0205540	K00703 E2.4.1.21, glgA	starch synthase [EC:2.4.1.21]	-0.0403695
TRIAE_CS42_6BL_TGACv1_501591_AA1619110	K00703 E2.4.1.21, glgA	starch synthase [EC:2.4.1.21]	0.404767
TRIAE_CS42_7AL_TGACv1_556597_AA1766600	K00700 glgB	1,4-alpha-glucan branching enzyme [EC:2.4.1.18]	-1.19637
TRIAE_CS42_7AL_TGACv1_556597_AA1766630	K00700 glgB	1,4-alpha-glucan branching enzyme [EC:2.4.1.18]	0.235888
TRIAE_CS42_7AL_TGACv1_556924_AA1773500	K00700 glgB	1,4-alpha-glucan branching enzyme [EC:2.4.1.18]	0.197108
TRIAE_CS42_7BL_TGACv1_577598_AA1879190	K00700 glgB	1,4-alpha-glucan branching enzyme [EC:2.4.1.18]	-0.446037
TRIAE_CS42_7BL_TGACv1_577607_AA1879410	K00700 glgB	1,4-alpha-glucan branching enzyme [EC:2.4.1.18]	0.0374135
TRIAE_CS42_3AL_TGACv1_193596_AA0614380	K00688 E2.4.1.1, glgP, PYG	starch phosphorylase [EC:2.4.1.1]	-0.292753
TRIAE_CS42_5BL_TGACv1_404418_AA1299180	K00688 E2.4.1.1, glgP, PYG	starch phosphorylase [EC:2.4.1.1]	-0.591162
TRIAE_CS42_5DL_TGACv1_434640_AA1439280	K01176 E3.2.1.1, amyA, malS	alpha-amylase [EC:3.2.1.1]	-0.184444
TRIAE_CS42_7BL_TGACv1_578096_AA1889420	K01176 E3.2.1.1, amyA, malS	alpha-amylase [EC:3.2.1.1]	3.19782
TRIAE_CS42_1AL_TGACv1_001798_AA0035330	K01177 E3.2.1.2	beta-amylase [EC:3.2.1.2]	0.579189
TRIAE_CS42_1BL_TGACv1_030979_AA0104980	K01177 E3.2.1.2	beta-amylase [EC:3.2.1.2]	1.19147
TRIAE_CS42_1DL_TGACv1_064652_AA0235250	K01177 E3.2.1.2	beta-amylase [EC:3.2.1.2]	0.968266
TRIAE_CS42_4BL_TGACv1_320641_AA1045350	K01177 E3.2.1.2	beta-amylase [EC:3.2.1.2]	1.64606
TRIAE_CS42_4DL_TGACv1_342613_AA1118080	K01177 E3.2.1.2	beta-amylase [EC:3.2.1.2]	0.725172
TRIAE_CS42_4DS_TGACv1_361520_AA1169500	K01177 E3.2.1.2	beta-amylase [EC:3.2.1.2]	0.0919085
TRIAE_CS42_5AL_TGACv1_376467_AA1237310	K01177 E3.2.1.2	beta-amylase [EC:3.2.1.2]	1.30954
TRIAE_CS42_2AS_TGACv1_112747_AA0344470	K00705 malQ	4-alpha-glucanotransferase [EC:2.4.1.25]	-0.0483023
TRIAE_CS42_2BS_TGACv1_146766_AA0472380	K00705 malQ	4-alpha-glucanotransferase [EC:2.4.1.25]	0.43747
TRIAE_CS42_6AL_TGACv1_472648_AA1524380	K01179 E3.2.1.4	endoglucanase [EC:3.2.1.4]	-1.44748
00520 Amino sugar and nucleotide sugar metabolism [PATH:ko00520]
TRIAE_CS42_2AL_TGACv1_094147_AA0293320	K01183 E3.2.1.14	chitinase [EC:3.2.1.14]	3.75743
TRIAE_CS42_2BL_TGACv1_131533_AA0428910	K01183 E3.2.1.14	chitinase [EC:3.2.1.14]	2.84365
TRIAE_CS42_2BL_TGACv1_133752_AA0443120	K01183 E3.2.1.14	chitinase [EC:3.2.1.14]	3.28
TRIAE_CS42_2DL_TGACv1_158075_AA0508060	K01183 E3.2.1.14	chitinase [EC:3.2.1.14]	2.7271
TRIAE_CS42_2DL_TGACv1_161091_AA0556610	K01183 E3.2.1.14	chitinase [EC:3.2.1.14]	1.73839
TRIAE_CS42_3AL_TGACv1_194246_AA0629570	K01183 E3.2.1.14	chitinase [EC:3.2.1.14]	1.77903
TRIAE_CS42_3AL_TGACv1_194305_AA0630860	K01183 E3.2.1.14	chitinase [EC:3.2.1.14]	0.278956
TRIAE_CS42_3B_TGACv1_226655_AA0818430	K01183 E3.2.1.14	chitinase [EC:3.2.1.14]	2.91593
TRIAE_CS42_3B_TGACv1_226118_AA0814050	K20547 CHIB	basic endochitinase B [EC:3.2.1.14]	3.52787
TRIAE_CS42_3DL_TGACv1_250209_AA0864280	K20547 CHIB	basic endochitinase B [EC:3.2.1.14]	3.45798
TRIAE_CS42_3DL_TGACv1_251513_AA0882150	K20547 CHIB	basic endochitinase B [EC:3.2.1.14]	4.18252
TRIAE_CS42_7AL_TGACv1_559082_AA1797990	K20547 CHIB	basic endochitinase B [EC:3.2.1.14]	-0.484004
TRIAE_CS42_U_TGACv1_642890_AA2124500	K20547 CHIB	basic endochitinase B [EC:3.2.1.14]	4.16996
TRIAE_CS42_1AS_TGACv1_019770_AA0071260	K12373 HEXA_B	hexosaminidase [EC:3.2.1.52]	-0.066609
TRIAE_CS42_1BS_TGACv1_049587_AA0157330	K12373 HEXA_B	hexosaminidase [EC:3.2.1.52]	0.107052
TRIAE_CS42_1DS_TGACv1_080133_AA0240920	K12373 HEXA_B	hexosaminidase [EC:3.2.1.52]	-0.326674
TRIAE_CS42_4AS_TGACv1_309655_AA1031130	K12373 HEXA_B	hexosaminidase [EC:3.2.1.52]	1.35424
TRIAE_CS42_4BL_TGACv1_321674_AA1063950	K12373 HEXA_B	hexosaminidase [EC:3.2.1.52]	1.19407
TRIAE_CS42_4DL_TGACv1_342705_AA1120000	K12373 HEXA_B	hexosaminidase [EC:3.2.1.52]	1.25296
TRIAE_CS42_4DL_TGACv1_343601_AA1137240	K01836 PGM3	phosphoacetylglucosamine mutase [EC:5.4.2.3]	-0.184025
TRIAE_CS42_7AS_TGACv1_569374_AA1814570	K01836 PGM3	phosphoacetylglucosamine mutase [EC:5.4.2.3]	-0.0755471
TRIAE_CS42_7BS_TGACv1_592139_AA1931500	K01836 PGM3	phosphoacetylglucosamine mutase [EC:5.4.2.3]	-0.0274477
TRIAE_CS42_2AL_TGACv1_094237_AA0294900	K00972 UAP1	UDP-N-acetylglucosamine/UDP-N-acetylgalactosamine diphosphorylase [EC:2.7.7.23 2.7.7.83]	-0.163674
TRIAE_CS42_2BL_TGACv1_129383_AA0381080	K00972 UAP1	UDP-N-acetylglucosamine/UDP-N-acetylgalactosamine diphosphorylase [EC:2.7.7.23 2.7.7.83]	-0.0429447
TRIAE_CS42_2DL_TGACv1_158194_AA0511980	K00972 UAP1	UDP-N-acetylglucosamine/UDP-N-acetylgalactosamine diphosphorylase [EC:2.7.7.23 2.7.7.83]	-0.0866435
TRIAE_CS42_1AL_TGACv1_001075_AA0024540	K00844 HK	hexokinase [EC:2.7.1.1]	-0.157312
TRIAE_CS42_1AS_TGACv1_020399_AA0077180	K00844 HK	hexokinase [EC:2.7.1.1]	-1.15091
TRIAE_CS42_1BS_TGACv1_050013_AA0165940	K00844 HK	hexokinase [EC:2.7.1.1]	1.91355
TRIAE_CS42_1DS_TGACv1_082224_AA0264200	K00844 HK	hexokinase [EC:2.7.1.1]	0.127257
TRIAE_CS42_2DS_TGACv1_177333_AA0573930	K00844 HK	hexokinase [EC:2.7.1.1]	-0.330165
TRIAE_CS42_5AL_TGACv1_375068_AA1215210	K00621 GNPNAT1, GNA1	glucosamine-phosphate N-acetyltransferase [EC:2.3.1.4]	-0.986505
TRIAE_CS42_5AL_TGACv1_375068_AA1215220	K00621 GNPNAT1, GNA1	glucosamine-phosphate N-acetyltransferase [EC:2.3.1.4]	0.49663
TRIAE_CS42_5BL_TGACv1_405536_AA1329750	K00621 GNPNAT1, GNA1	glucosamine-phosphate N-acetyltransferase [EC:2.3.1.4]	-0.261612
TRIAE_CS42_5DL_TGACv1_434283_AA1433170	K00621 GNPNAT1, GNA1	glucosamine-phosphate N-acetyltransferase [EC:2.3.1.4]	0.390465
TRIAE_CS42_3B_TGACv1_225676_AA0810930	K00847 E2.7.1.4, scrK	fructokinase [EC:2.7.1.4]	-1.22097
TRIAE_CS42_3DS_TGACv1_271634_AA0904320	K00847 E2.7.1.4, scrK	fructokinase [EC:2.7.1.4]	-0.068967
TRIAE_CS42_7AL_TGACv1_557023_AA1775330	K00847 E2.7.1.4, scrK	fructokinase [EC:2.7.1.4]	0.5933
TRIAE_CS42_7BL_TGACv1_576818_AA1855980	K00847 E2.7.1.4, scrK	fructokinase [EC:2.7.1.4]	0.685131
TRIAE_CS42_4AL_TGACv1_291288_AA0993470	K00820 glmS, GFPT	glucosamine--fructose-6-phosphate aminotransferase (isomerizing) [EC:2.6.1.16]	-0.068967
TRIAE_CS42_4DS_TGACv1_362234_AA1178030	K00820 glmS, GFPT	glucosamine--fructose-6-phosphate aminotransferase (isomerizing) [EC:2.6.1.16]	-0.29418
TRIAE_CS42_5BL_TGACv1_406602_AA1347640	K00820 glmS, GFPT	glucosamine--fructose-6-phosphate aminotransferase (isomerizing) [EC:2.6.1.16]	0.205095
TRIAE_CS42_5DL_TGACv1_434188_AA1431310	K00820 glmS, GFPT	glucosamine--fructose-6-phosphate aminotransferase (isomerizing) [EC:2.6.1.16]	0.343652
TRIAE_CS42_6DS_TGACv1_543704_AA1743270	K12446 E2.7.1.46	L-arabinokinase [EC:2.7.1.46]	-0.350511
TRIAE_CS42_7BL_TGACv1_577395_AA1874340	K12447 USP	UDP-sugar pyrophosphorylase [EC:2.7.7.64]	0.703094
TRIAE_CS42_2AS_TGACv1_113522_AA0357250	K13379 RGP, UTM	reversibly glycosylated polypeptide / UDP-arabinopyranose mutase [EC:2.4.1.- 5.4.99.30]	-0.195724
TRIAE_CS42_2BL_TGACv1_131489_AA0428400	K13379 RGP, UTM	reversibly glycosylated polypeptide / UDP-arabinopyranose mutase [EC:2.4.1.- 5.4.99.30]	-0.0723783
TRIAE_CS42_2BS_TGACv1_147826_AA0487990	K13379 RGP, UTM	reversibly glycosylated polypeptide / UDP-arabinopyranose mutase [EC:2.4.1.- 5.4.99.30]	0.0957644
TRIAE_CS42_2DL_TGACv1_161143_AA0557040	K13379 RGP, UTM	reversibly glycosylated polypeptide / UDP-arabinopyranose mutase [EC:2.4.1.- 5.4.99.30]	0.0054792
TRIAE_CS42_4DS_TGACv1_361657_AA1171120	K13379 RGP, UTM	reversibly glycosylated polypeptide / UDP-arabinopyranose mutase [EC:2.4.1.- 5.4.99.30]	0.00993929
TRIAE_CS42_4AL_TGACv1_290316_AA0983990	K01209 abfA	alpha-N-arabinofuranosidase [EC:3.2.1.55]	-0.0911398
TRIAE_CS42_4BL_TGACv1_321302_AA1058630	K01209 abfA	alpha-N-arabinofuranosidase [EC:3.2.1.55]	0.532771
TRIAE_CS42_4BS_TGACv1_329981_AA1105270	K01209 abfA	alpha-N-arabinofuranosidase [EC:3.2.1.55]	-0.198294
TRIAE_CS42_4DS_TGACv1_362440_AA1179780	K01209 abfA	alpha-N-arabinofuranosidase [EC:3.2.1.55]	-0.0129685
TRIAE_CS42_5BS_TGACv1_425241_AA1392650	K00770 E2.4.2.24	1,4-beta-D-xylan synthase [EC:2.4.2.24]	-0.206471
TRIAE_CS42_6BL_TGACv1_499899_AA1594180	K15920 XYL4	beta-D-xylosidase 4 [EC:3.2.1.37]	0.879432
TRIAE_CS42_5BL_TGACv1_406599_AA1347630	K12448 UXE, uxe	UDP-arabinose 4-epimerase [EC:5.1.3.5]	0.229105
TRIAE_CS42_6BS_TGACv1_513531_AA1644210	K16190 GLCAK	glucuronokinase [EC:2.7.1.43]	0.219677
TRIAE_CS42_2AS_TGACv1_112536_AA0340160	K08678 UXS1, uxs	UDP-glucuronate decarboxylase [EC:4.1.1.35]	0.018529
TRIAE_CS42_U_TGACv1_643566_AA2133030	K08678 UXS1, uxs	UDP-glucuronate decarboxylase [EC:4.1.1.35]	1.69258
TRIAE_CS42_3B_TGACv1_221714_AA0748100	K12449 AXS	UDP-apiose/xylose synthase	-0.409915
TRIAE_CS42_1BS_TGACv1_050050_AA0166630	K01810 GPI, pgi	glucose-6-phosphate isomerase [EC:5.3.1.9]	0.817955
TRIAE_CS42_5AL_TGACv1_376506_AA1237760	K01810 GPI, pgi	glucose-6-phosphate isomerase [EC:5.3.1.9]	-0.485975
TRIAE_CS42_5DL_TGACv1_434738_AA1440810	K01810 GPI, pgi	glucose-6-phosphate isomerase [EC:5.3.1.9]	-0.398785
TRIAE_CS42_4AL_TGACv1_288277_AA0943460	K01835 pgm	phosphoglucomutase [EC:5.4.2.2]	-0.30892
TRIAE_CS42_4BS_TGACv1_328907_AA1095320	K01835 pgm	phosphoglucomutase [EC:5.4.2.2]	-0.226832
TRIAE_CS42_4DS_TGACv1_361179_AA1162870	K01835 pgm	phosphoglucomutase [EC:5.4.2.2]	-0.257242
TRIAE_CS42_6BS_TGACv1_513282_AA1637150	K00963 UGP2, galU, galF	UTP--glucose-1-phosphate uridylyltransferase [EC:2.7.7.9]	-0.184444
TRIAE_CS42_5DS_TGACv1_456534_AA1473250	K12450 RHM	UDP-glucose 4,6-dehydratase [EC:4.2.1.76]	0.439872
TRIAE_CS42_U_TGACv1_641429_AA2094850	K12450 RHM	UDP-glucose 4,6-dehydratase [EC:4.2.1.76]	0.0806671
TRIAE_CS42_4AL_TGACv1_288304_AA0944130	K00012 UGDH, ugd	UDPglucose 6-dehydrogenase [EC:1.1.1.22]	0.229374
TRIAE_CS42_4BS_TGACv1_328669_AA1091980	K00012 UGDH, ugd	UDPglucose 6-dehydrogenase [EC:1.1.1.22]	0.217385
TRIAE_CS42_4DS_TGACv1_361591_AA1170510	K00012 UGDH, ugd	UDPglucose 6-dehydrogenase [EC:1.1.1.22]	-0.0862083
TRIAE_CS42_4DS_TGACv1_362004_AA1175590	K00012 UGDH, ugd	UDPglucose 6-dehydrogenase [EC:1.1.1.22]	0.403674
TRIAE_CS42_5AL_TGACv1_375282_AA1219100	K00012 UGDH, ugd	UDPglucose 6-dehydrogenase [EC:1.1.1.22]	0.854026
TRIAE_CS42_5BL_TGACv1_404418_AA1299220	K00012 UGDH, ugd	UDPglucose 6-dehydrogenase [EC:1.1.1.22]	0.87219
TRIAE_CS42_5DL_TGACv1_433028_AA1398770	K00012 UGDH, ugd	UDPglucose 6-dehydrogenase [EC:1.1.1.22]	0.888165
TRIAE_CS42_1AL_TGACv1_002594_AA0043390	K06118 SQD1, sqdB	UDP-sulfoquinovose synthase [EC:3.13.1.1]	0.336355
TRIAE_CS42_1DL_TGACv1_061485_AA0196630	K06118 SQD1, sqdB	UDP-sulfoquinovose synthase [EC:3.13.1.1]	0.356257
TRIAE_CS42_U_TGACv1_643213_AA2129070	K06118 SQD1, sqdB	UDP-sulfoquinovose synthase [EC:3.13.1.1]	0.463344
TRIAE_CS42_6BL_TGACv1_499623_AA1587850	K00965 galT, GALT	UDPglucose--hexose-1-phosphate uridylyltransferase [EC:2.7.7.12]	0.100958
TRIAE_CS42_6DL_TGACv1_528868_AA1716600	K00965 galT, GALT	UDPglucose--hexose-1-phosphate uridylyltransferase [EC:2.7.7.12]	0.0537522
TRIAE_CS42_U_TGACv1_641902_AA2106990	K00965 galT, GALT	UDPglucose--hexose-1-phosphate uridylyltransferase [EC:2.7.7.12]	0.207298
TRIAE_CS42_1AL_TGACv1_000473_AA0012920	K01784 galE, GALE	UDP-glucose 4-epimerase [EC:5.1.3.2]	-0.60342
TRIAE_CS42_1BL_TGACv1_030377_AA0088490	K01784 galE, GALE	UDP-glucose 4-epimerase [EC:5.1.3.2]	0.691013
TRIAE_CS42_5DL_TGACv1_433530_AA1415640	K01784 galE, GALE	UDP-glucose 4-epimerase [EC:5.1.3.2]	0.462646
TRIAE_CS42_4AS_TGACv1_307936_AA1024600	K08679 E5.1.3.6	UDP-glucuronate 4-epimerase [EC:5.1.3.6]	-0.385542
TRIAE_CS42_4DL_TGACv1_343943_AA1141790	K08679 E5.1.3.6	UDP-glucuronate 4-epimerase [EC:5.1.3.6]	-0.358474
TRIAE_CS42_5AL_TGACv1_375730_AA1226280	K08679 E5.1.3.6	UDP-glucuronate 4-epimerase [EC:5.1.3.6]	0.578731
TRIAE_CS42_5BL_TGACv1_406897_AA1351270	K08679 E5.1.3.6	UDP-glucuronate 4-epimerase [EC:5.1.3.6]	-0.77946
TRIAE_CS42_5DL_TGACv1_434103_AA1429310	K08679 E5.1.3.6	UDP-glucuronate 4-epimerase [EC:5.1.3.6]	0.346071
TRIAE_CS42_6AL_TGACv1_471835_AA1514980	K08679 E5.1.3.6	UDP-glucuronate 4-epimerase [EC:5.1.3.6]	1.08451
TRIAE_CS42_6AL_TGACv1_471835_AA1514990	K08679 E5.1.3.6	UDP-glucuronate 4-epimerase [EC:5.1.3.6]	0.706517
TRIAE_CS42_6BL_TGACv1_499944_AA1595610	K08679 E5.1.3.6	UDP-glucuronate 4-epimerase [EC:5.1.3.6]	1.20769
TRIAE_CS42_6DL_TGACv1_526442_AA1683610	K08679 E5.1.3.6	UDP-glucuronate 4-epimerase [EC:5.1.3.6]	0.883899
TRIAE_CS42_7AS_TGACv1_569101_AA1807150	K08679 E5.1.3.6	UDP-glucuronate 4-epimerase [EC:5.1.3.6]	1.19127
TRIAE_CS42_7BS_TGACv1_593672_AA1953660	K08679 E5.1.3.6	UDP-glucuronate 4-epimerase [EC:5.1.3.6]	-0.154697
TRIAE_CS42_7DS_TGACv1_622089_AA2032550	K08679 E5.1.3.6	UDP-glucuronate 4-epimerase [EC:5.1.3.6]	0.196494
TRIAE_CS42_2AL_TGACv1_093541_AA0282230	K18677 GALAK	galacturonokinase [EC:2.7.1.44]	-0.0558415
TRIAE_CS42_2BL_TGACv1_131119_AA0422830	K18677 GALAK	galacturonokinase [EC:2.7.1.44]	0.0228939
TRIAE_CS42_2DL_TGACv1_160680_AA0553060	K18677 GALAK	galacturonokinase [EC:2.7.1.44]	-0.168763
TRIAE_CS42_2AL_TGACv1_093484_AA0280970	K13648 GAUT	alpha-1,4-galacturonosyltransferase [EC:2.4.1.43]	-0.161137
TRIAE_CS42_2AL_TGACv1_093484_AA0280980	K13648 GAUT	alpha-1,4-galacturonosyltransferase [EC:2.4.1.43]	-0.291742
TRIAE_CS42_2BL_TGACv1_131159_AA0423490	K13648 GAUT	alpha-1,4-galacturonosyltransferase [EC:2.4.1.43]	0.242693
TRIAE_CS42_2BS_TGACv1_146366_AA0463400	K13648 GAUT	alpha-1,4-galacturonosyltransferase [EC:2.4.1.43]	-0.144818
TRIAE_CS42_2DL_TGACv1_158624_AA0523490	K13648 GAUT	alpha-1,4-galacturonosyltransferase [EC:2.4.1.43]	-1.09205
TRIAE_CS42_3DL_TGACv1_249099_AA0837620	K13648 GAUT	alpha-1,4-galacturonosyltransferase [EC:2.4.1.43]	0.938938
TRIAE_CS42_4BS_TGACv1_328241_AA1085060	K13648 GAUT	alpha-1,4-galacturonosyltransferase [EC:2.4.1.43]	0.247207
TRIAE_CS42_5AL_TGACv1_374164_AA1192150	K13648 GAUT	alpha-1,4-galacturonosyltransferase [EC:2.4.1.43]	-0.15643
TRIAE_CS42_5BL_TGACv1_405311_AA1324620	K13648 GAUT	alpha-1,4-galacturonosyltransferase [EC:2.4.1.43]	-0.0218544
TRIAE_CS42_5DL_TGACv1_434058_AA1428100	K13648 GAUT	alpha-1,4-galacturonosyltransferase [EC:2.4.1.43]	-0.726575
TRIAE_CS42_7AL_TGACv1_556567_AA1765620	K13648 GAUT	alpha-1,4-galacturonosyltransferase [EC:2.4.1.43]	-1.11247
TRIAE_CS42_7DL_TGACv1_602975_AA1973090	K13648 GAUT	alpha-1,4-galacturonosyltransferase [EC:2.4.1.43]	-0.753828
TRIAE_CS42_4AL_TGACv1_288463_AA0949320	K17497 PMM	phosphomannomutase [EC:5.4.2.8]	-0.120314
TRIAE_CS42_4AS_TGACv1_307146_AA1017610	K17497 PMM	phosphomannomutase [EC:5.4.2.8]	-0.041222
TRIAE_CS42_3AL_TGACv1_196152_AA0657700	K00966 GMPP	mannose-1-phosphate guanylyltransferase [EC:2.7.7.13]	-0.327646
TRIAE_CS42_3B_TGACv1_221037_AA0727760	K00966 GMPP	mannose-1-phosphate guanylyltransferase [EC:2.7.7.13]	-0.229346
TRIAE_CS42_3DL_TGACv1_250050_AA0861250	K00966 GMPP	mannose-1-phosphate guanylyltransferase [EC:2.7.7.13]	-0.118309
TRIAE_CS42_7DS_TGACv1_621680_AA2023030	K01711 gmd, GMDS	GDPmannose 4,6-dehydratase [EC:4.2.1.47]	0.866078
TRIAE_CS42_3DS_TGACv1_271721_AA0906500	K01809 manA, MPI	mannose-6-phosphate isomerase [EC:5.3.1.8]	-0.498955
TRIAE_CS42_1DL_TGACv1_062249_AA0211290	K10046 GME	GDP-D-mannose 3', 5'-epimerase [EC:5.1.3.18 5.1.3.-]	0.522536
TRIAE_CS42_4DL_TGACv1_342433_AA1113540	K05305 FUK	fucokinase [EC:2.7.1.52]	0.26735
TRIAE_CS42_5AL_TGACv1_375836_AA1227770	K05305 FUK	fucokinase [EC:2.7.1.52]	0.348084
TRIAE_CS42_U_TGACv1_641031_AA2082830	K05305 FUK	fucokinase [EC:2.7.1.52]	0.0907567
TRIAE_CS42_7AL_TGACv1_558796_AA1796130	K02377 TSTA3, fcl	GDP-L-fucose synthase [EC:1.1.1.271]	0.21362
TRIAE_CS42_7BL_TGACv1_578013_AA1887930	K02377 TSTA3, fcl	GDP-L-fucose synthase [EC:1.1.1.271]	0.123193
TRIAE_CS42_5AL_TGACv1_374188_AA1192890	K00975 glgC	glucose-1-phosphate adenylyltransferase [EC:2.7.7.27]	-0.734641
TRIAE_CS42_5BL_TGACv1_407231_AA1354680	K00975 glgC	glucose-1-phosphate adenylyltransferase [EC:2.7.7.27]	-0.774188
TRIAE_CS42_5DL_TGACv1_434564_AA1438030	K00975 glgC	glucose-1-phosphate adenylyltransferase [EC:2.7.7.27]	-0.442306
TRIAE_CS42_7AS_TGACv1_569682_AA1821750	K00975 glgC	glucose-1-phosphate adenylyltransferase [EC:2.7.7.27]	-0.379801
TRIAE_CS42_7BS_TGACv1_591785_AA1921060	K00975 glgC	glucose-1-phosphate adenylyltransferase [EC:2.7.7.27]	-0.525896
TRIAE_CS42_7DS_TGACv1_622617_AA2042690	K00975 glgC	glucose-1-phosphate adenylyltransferase [EC:2.7.7.27]	-0.429508
00620 Pyruvate metabolism [PATH:ko00620]
TRIAE_CS42_6BL_TGACv1_500306_AA1602900	K01895 ACSS, acs	acetyl-CoA synthetase [EC:6.2.1.1]	0.098791
TRIAE_CS42_2AS_TGACv1_112938_AA0348140	K00161 PDHA, pdhA	pyruvate dehydrogenase E1 component alpha subunit [EC:1.2.4.1]	0.552886
TRIAE_CS42_2BS_TGACv1_148429_AA0492770	K00161 PDHA, pdhA	pyruvate dehydrogenase E1 component alpha subunit [EC:1.2.4.1]	0.611651
TRIAE_CS42_2DS_TGACv1_177392_AA0575420	K00161 PDHA, pdhA	pyruvate dehydrogenase E1 component alpha subunit [EC:1.2.4.1]	0.0662086
TRIAE_CS42_6BL_TGACv1_500614_AA1607170	K00161 PDHA, pdhA	pyruvate dehydrogenase E1 component alpha subunit [EC:1.2.4.1]	-0.128911
TRIAE_CS42_5AL_TGACv1_375143_AA1216900	K00162 PDHB, pdhB	pyruvate dehydrogenase E1 component beta subunit [EC:1.2.4.1]	-0.285038
TRIAE_CS42_5AS_TGACv1_392973_AA1266990	K00162 PDHB, pdhB	pyruvate dehydrogenase E1 component beta subunit [EC:1.2.4.1]	-0.0946216
TRIAE_CS42_5BL_TGACv1_404585_AA1305040	K00162 PDHB, pdhB	pyruvate dehydrogenase E1 component beta subunit [EC:1.2.4.1]	-0.236006
TRIAE_CS42_5DL_TGACv1_433716_AA1420390	K00162 PDHB, pdhB	pyruvate dehydrogenase E1 component beta subunit [EC:1.2.4.1]	-0.0895983
TRIAE_CS42_5AS_TGACv1_393835_AA1276350	K00627 DLAT, aceF, pdhC	pyruvate dehydrogenase E2 component (dihydrolipoamide acetyltransferase) [EC:2.3.1.12]	-0.052927
TRIAE_CS42_5BL_TGACv1_407418_AA1356680	K00627 DLAT, aceF, pdhC	pyruvate dehydrogenase E2 component (dihydrolipoamide acetyltransferase) [EC:2.3.1.12]	-0.369815
TRIAE_CS42_5DL_TGACv1_435258_AA1447950	K00627 DLAT, aceF, pdhC	pyruvate dehydrogenase E2 component (dihydrolipoamide acetyltransferase) [EC:2.3.1.12]	-0.0765402
TRIAE_CS42_7AL_TGACv1_559149_AA1798370	K00627 DLAT, aceF, pdhC	pyruvate dehydrogenase E2 component (dihydrolipoamide acetyltransferase) [EC:2.3.1.12]	0.0990929
TRIAE_CS42_7AS_TGACv1_570089_AA1830240	K00627 DLAT, aceF, pdhC	pyruvate dehydrogenase E2 component (dihydrolipoamide acetyltransferase) [EC:2.3.1.12]	0.066071
TRIAE_CS42_U_TGACv1_641127_AA2086260	K00627 DLAT, aceF, pdhC	pyruvate dehydrogenase E2 component (dihydrolipoamide acetyltransferase) [EC:2.3.1.12]	0.0219756
TRIAE_CS42_U_TGACv1_643244_AA2129590	K00627 DLAT, aceF, pdhC	pyruvate dehydrogenase E2 component (dihydrolipoamide acetyltransferase) [EC:2.3.1.12]	0.117424
TRIAE_CS42_1AS_TGACv1_019394_AA0066090	K00382 DLD, lpd, pdhD	dihydrolipoamide dehydrogenase [EC:1.8.1.4]	-0.278097
TRIAE_CS42_1BS_TGACv1_049391_AA0151900	K00382 DLD, lpd, pdhD	dihydrolipoamide dehydrogenase [EC:1.8.1.4]	0.34909
TRIAE_CS42_1BS_TGACv1_050322_AA0170640	K00382 DLD, lpd, pdhD	dihydrolipoamide dehydrogenase [EC:1.8.1.4]	1.53449
TRIAE_CS42_1DS_TGACv1_080515_AA0249340	K00382 DLD, lpd, pdhD	dihydrolipoamide dehydrogenase [EC:1.8.1.4]	-0.298824
TRIAE_CS42_1DS_TGACv1_080858_AA0254720	K00382 DLD, lpd, pdhD	dihydrolipoamide dehydrogenase [EC:1.8.1.4]	-0.860625
TRIAE_CS42_U_TGACv1_642031_AA2109890	K00382 DLD, lpd, pdhD	dihydrolipoamide dehydrogenase [EC:1.8.1.4]	-1.48427
TRIAE_CS42_1AL_TGACv1_002865_AA0045670	K00873 PK, pyk	pyruvate kinase [EC:2.7.1.40]	-0.286705
TRIAE_CS42_1BL_TGACv1_030605_AA0095500	K00873 PK, pyk	pyruvate kinase [EC:2.7.1.40]	-0.240411
TRIAE_CS42_2AS_TGACv1_112739_AA0344340	K00873 PK, pyk	pyruvate kinase [EC:2.7.1.40]	-0.243497
TRIAE_CS42_2BS_TGACv1_146786_AA0472690	K00873 PK, pyk	pyruvate kinase [EC:2.7.1.40]	-0.364709
TRIAE_CS42_2DS_TGACv1_177244_AA0570280	K00873 PK, pyk	pyruvate kinase [EC:2.7.1.40]	-0.368016
TRIAE_CS42_3B_TGACv1_226039_AA0813550	K00873 PK, pyk	pyruvate kinase [EC:2.7.1.40]	-0.0557571
TRIAE_CS42_4DL_TGACv1_344271_AA1145720	K00873 PK, pyk	pyruvate kinase [EC:2.7.1.40]	-0.747039
TRIAE_CS42_4AL_TGACv1_290347_AA0984330	K11262 ACACA	acetyl-CoA carboxylase / biotin carboxylase 1 [EC:6.4.1.2 6.3.4.14]	0.289694
TRIAE_CS42_7BS_TGACv1_592698_AA1943310	K01512 acyP	acylphosphatase [EC:3.6.1.7]	0.132667
TRIAE_CS42_7DS_TGACv1_621925_AA2029460	K01512 acyP	acylphosphatase [EC:3.6.1.7]	0.585536
TRIAE_CS42_7DS_TGACv1_622196_AA2034960	K01512 acyP	acylphosphatase [EC:3.6.1.7]	0.27207
TRIAE_CS42_U_TGACv1_641681_AA2101270	K01512 acyP	acylphosphatase [EC:3.6.1.7]	1.19407
TRIAE_CS42_2BL_TGACv1_130904_AA0419740	K00128 E1.2.1.3	aldehyde dehydrogenase (NAD+) [EC:1.2.1.3]	1.19643
TRIAE_CS42_4BS_TGACv1_328089_AA1082580	K00128 E1.2.1.3	aldehyde dehydrogenase (NAD+) [EC:1.2.1.3]	0.100958
TRIAE_CS42_4BS_TGACv1_328260_AA1085360	K00128 E1.2.1.3	aldehyde dehydrogenase (NAD+) [EC:1.2.1.3]	0.0640256
TRIAE_CS42_6DL_TGACv1_526759_AA1691560	K00128 E1.2.1.3	aldehyde dehydrogenase (NAD+) [EC:1.2.1.3]	0.526844
TRIAE_CS42_5AL_TGACv1_374663_AA1206030	K14085 ALDH7A1	aldehyde dehydrogenase family 7 member A1 [EC:1.2.1.31 1.2.1.8 1.2.1.3]	0.433813
TRIAE_CS42_5BL_TGACv1_404142_AA1286440	K14085 ALDH7A1	aldehyde dehydrogenase family 7 member A1 [EC:1.2.1.31 1.2.1.8 1.2.1.3]	0.583955
TRIAE_CS42_5DL_TGACv1_434571_AA1438180	K14085 ALDH7A1	aldehyde dehydrogenase family 7 member A1 [EC:1.2.1.31 1.2.1.8 1.2.1.3]	0.758253
TRIAE_CS42_6AS_TGACv1_487300_AA1569840	K00016 LDH, ldh	L-lactate dehydrogenase [EC:1.1.1.27]	1.52266
TRIAE_CS42_6DS_TGACv1_542862_AA1731740	K00016 LDH, ldh	L-lactate dehydrogenase [EC:1.1.1.27]	1.70415
TRIAE_CS42_7DL_TGACv1_605148_AA2005090	K00016 LDH, ldh	L-lactate dehydrogenase [EC:1.1.1.27]	0.201122
TRIAE_CS42_U_TGACv1_642265_AA2114470	K00016 LDH, ldh	L-lactate dehydrogenase [EC:1.1.1.27]	0.624606
TRIAE_CS42_2AL_TGACv1_095172_AA0307750	K00102 dld, LDHD	D-lactate dehydrogenase (cytochrome) [EC:1.1.2.4]	-0.226244
TRIAE_CS42_2BL_TGACv1_130104_AA0403880	K00102 dld, LDHD	D-lactate dehydrogenase (cytochrome) [EC:1.1.2.4]	-0.353308
TRIAE_CS42_2DL_TGACv1_160129_AA0547210	K00102 dld, LDHD	D-lactate dehydrogenase (cytochrome) [EC:1.1.2.4]	-0.36419
TRIAE_CS42_6AL_TGACv1_472065_AA1517350	K00102 dld, LDHD	D-lactate dehydrogenase (cytochrome) [EC:1.1.2.4]	-0.200757
TRIAE_CS42_6BL_TGACv1_499887_AA1594030	K00102 dld, LDHD	D-lactate dehydrogenase (cytochrome) [EC:1.1.2.4]	-0.179998
TRIAE_CS42_6DL_TGACv1_528821_AA1716390	K00102 dld, LDHD	D-lactate dehydrogenase (cytochrome) [EC:1.1.2.4]	-0.453992
TRIAE_CS42_2BS_TGACv1_148159_AA0491040	K01759 GLO1, gloA	lactoylglutathione lyase [EC:4.4.1.5]	-0.331725
TRIAE_CS42_6AL_TGACv1_472020_AA1516880	K01759 GLO1, gloA	lactoylglutathione lyase [EC:4.4.1.5]	-0.593911
TRIAE_CS42_4AS_TGACv1_307855_AA1024030	K01069 E3.1.2.6, gloB	hydroxyacylglutathione hydrolase [EC:3.1.2.6]	-0.0362019
TRIAE_CS42_4DL_TGACv1_343752_AA1139180	K01069 E3.1.2.6, gloB	hydroxyacylglutathione hydrolase [EC:3.1.2.6]	0.135196
TRIAE_CS42_5AL_TGACv1_375515_AA1223060	K01069 E3.1.2.6, gloB	hydroxyacylglutathione hydrolase [EC:3.1.2.6]	-0.146872
TRIAE_CS42_5BL_TGACv1_406081_AA1340450	K01069 E3.1.2.6, gloB	hydroxyacylglutathione hydrolase [EC:3.1.2.6]	-0.103666
TRIAE_CS42_5DL_TGACv1_435087_AA1445790	K01069 E3.1.2.6, gloB	hydroxyacylglutathione hydrolase [EC:3.1.2.6]	-0.13466
TRIAE_CS42_U_TGACv1_640772_AA2073670	K01069 E3.1.2.6, gloB	hydroxyacylglutathione hydrolase [EC:3.1.2.6]	0.152736
TRIAE_CS42_2BL_TGACv1_131843_AA0432760	K18881 DJ1D	D-lactate dehydratase [EC:4.2.1.130]	0.46986
TRIAE_CS42_7AL_TGACv1_556609_AA1766960	K18881 DJ1D	D-lactate dehydratase [EC:4.2.1.130]	-0.139356
TRIAE_CS42_7BL_TGACv1_576837_AA1856800	K18881 DJ1D	D-lactate dehydratase [EC:4.2.1.130]	1.7853
TRIAE_CS42_1BL_TGACv1_030411_AA0089860	K00028 E1.1.1.39	malate dehydrogenase (decarboxylating) [EC:1.1.1.39]	-0.404445
TRIAE_CS42_1AS_TGACv1_019501_AA0067410	K00029 E1.1.1.40, maeB	malate dehydrogenase (oxaloacetate-decarboxylating)(NADP+) [EC:1.1.1.40]	1.05987
TRIAE_CS42_1DS_TGACv1_080216_AA0243390	K00029 E1.1.1.40, maeB	malate dehydrogenase (oxaloacetate-decarboxylating)(NADP+) [EC:1.1.1.40]	0.408647
TRIAE_CS42_1DS_TGACv1_080216_AA0243400	K00029 E1.1.1.40, maeB	malate dehydrogenase (oxaloacetate-decarboxylating)(NADP+) [EC:1.1.1.40]	0.374537
TRIAE_CS42_3B_TGACv1_222986_AA0774630	K00029 E1.1.1.40, maeB	malate dehydrogenase (oxaloacetate-decarboxylating)(NADP+) [EC:1.1.1.40]	0.163766
TRIAE_CS42_1AL_TGACv1_000087_AA0002830	K00025 MDH1	malate dehydrogenase [EC:1.1.1.37]	-0.0449462
TRIAE_CS42_1AL_TGACv1_001101_AA0024930	K00026 MDH2	malate dehydrogenase [EC:1.1.1.37]	0.00458962
TRIAE_CS42_1BL_TGACv1_030772_AA0100420	K00026 MDH2	malate dehydrogenase [EC:1.1.1.37]	-0.128112
TRIAE_CS42_1DL_TGACv1_063681_AA0229830	K00026 MDH2	malate dehydrogenase [EC:1.1.1.37]	0.261423
TRIAE_CS42_3DL_TGACv1_249199_AA0841000	K00026 MDH2	malate dehydrogenase [EC:1.1.1.37]	0.411569
TRIAE_CS42_7AL_TGACv1_560148_AA1801770	K00026 MDH2	malate dehydrogenase [EC:1.1.1.37]	0.310085
TRIAE_CS42_7BL_TGACv1_578344_AA1893330	K00026 MDH2	malate dehydrogenase [EC:1.1.1.37]	0.0293351
TRIAE_CS42_5AL_TGACv1_379144_AA1255620	K00051 E1.1.1.82	malate dehydrogenase (NADP+) [EC:1.1.1.82]	-0.332001
TRIAE_CS42_4AS_TGACv1_307458_AA1020520	K01679 E4.2.1.2B, fumC	fumarate hydratase, class II [EC:4.2.1.2]	-0.096709
TRIAE_CS42_4BL_TGACv1_321079_AA1054920	K01679 E4.2.1.2B, fumC	fumarate hydratase, class II [EC:4.2.1.2]	-0.00841045
TRIAE_CS42_4DL_TGACv1_343304_AA1133000	K01679 E4.2.1.2B, fumC	fumarate hydratase, class II [EC:4.2.1.2]	-0.0960695
TRIAE_CS42_3B_TGACv1_225351_AA0807390	K01595 ppc	phosphoenolpyruvate carboxylase [EC:4.1.1.31]	1.37433
TRIAE_CS42_3DS_TGACv1_272179_AA0916360	K01595 ppc	phosphoenolpyruvate carboxylase [EC:4.1.1.31]	-0.592529
TRIAE_CS42_7BL_TGACv1_577218_AA1869310	K01595 ppc	phosphoenolpyruvate carboxylase [EC:4.1.1.31]	0.782041
TRIAE_CS42_4AS_TGACv1_307555_AA1021350	K01610 E4.1.1.49, pckA	phosphoenolpyruvate carboxykinase (ATP) [EC:4.1.1.49]	3.13691
TRIAE_CS42_4DL_TGACv1_344375_AA1146650	K01610 E4.1.1.49, pckA	phosphoenolpyruvate carboxykinase (ATP) [EC:4.1.1.49]	3.13788
TRIAE_CS42_1AL_TGACv1_002140_AA0039030	K01006 ppdK	pyruvate, orthophosphate dikinase [EC:2.7.9.1]	-0.227018
TRIAE_CS42_2DL_TGACv1_159430_AA0538200	K01638 aceB, glcB	malate synthase [EC:2.3.3.9]	0.0277447
TRIAE_CS42_2AS_TGACv1_112749_AA0344600	K00626 E2.3.1.9, atoB	acetyl-CoA C-acetyltransferase [EC:2.3.1.9]	0.332208
TRIAE_CS42_2BS_TGACv1_146068_AA0454610	K00626 E2.3.1.9, atoB	acetyl-CoA C-acetyltransferase [EC:2.3.1.9]	-0.452579
TRIAE_CS42_2DS_TGACv1_179516_AA0607730	K00626 E2.3.1.9, atoB	acetyl-CoA C-acetyltransferase [EC:2.3.1.9]	0.306934
TRIAE_CS42_5AL_TGACv1_376093_AA1232070	K00626 E2.3.1.9, atoB	acetyl-CoA C-acetyltransferase [EC:2.3.1.9]	-0.0599815
TRIAE_CS42_5BL_TGACv1_406301_AA1343780	K00626 E2.3.1.9, atoB	acetyl-CoA C-acetyltransferase [EC:2.3.1.9]	-0.16712
TRIAE_CS42_5AL_TGACv1_374584_AA1203910	K01649 leuA	2-isopropylmalate synthase [EC:2.3.3.13]	0.250742
TRIAE_CS42_5BL_TGACv1_405763_AA1334940	K01649 leuA	2-isopropylmalate synthase [EC:2.3.3.13]	0.361962
TRIAE_CS42_5DL_TGACv1_435886_AA1456020	K01649 leuA	2-isopropylmalate synthase [EC:2.3.3.13]	0.250952
00630 Glyoxylate and dicarboxylate metabolism [PATH:ko00630]
TRIAE_CS42_2BS_TGACv1_145994_AA0452210	K01637 E4.1.3.1, aceA	isocitrate lyase [EC:4.1.3.1]	3.516
TRIAE_CS42_2DL_TGACv1_159430_AA0538200	K01638 aceB, glcB	malate synthase [EC:2.3.3.9]	0.0277447
TRIAE_CS42_1AL_TGACv1_000087_AA0002830	K00025 MDH1	malate dehydrogenase [EC:1.1.1.37]	-0.0449462
TRIAE_CS42_1AL_TGACv1_001101_AA0024930	K00026 MDH2	malate dehydrogenase [EC:1.1.1.37]	0.00458962
TRIAE_CS42_1BL_TGACv1_030772_AA0100420	K00026 MDH2	malate dehydrogenase [EC:1.1.1.37]	-0.128112
TRIAE_CS42_1DL_TGACv1_063681_AA0229830	K00026 MDH2	malate dehydrogenase [EC:1.1.1.37]	0.261423
TRIAE_CS42_3DL_TGACv1_249199_AA0841000	K00026 MDH2	malate dehydrogenase [EC:1.1.1.37]	0.411569
TRIAE_CS42_7AL_TGACv1_560148_AA1801770	K00026 MDH2	malate dehydrogenase [EC:1.1.1.37]	0.310085
TRIAE_CS42_7BL_TGACv1_578344_AA1893330	K00026 MDH2	malate dehydrogenase [EC:1.1.1.37]	0.0293351
TRIAE_CS42_5AL_TGACv1_379781_AA1256830	K01647 CS, gltA	citrate synthase [EC:2.3.3.1]	0.139169
TRIAE_CS42_5BL_TGACv1_404412_AA1298880	K01647 CS, gltA	citrate synthase [EC:2.3.3.1]	0.255152
TRIAE_CS42_5DL_TGACv1_434037_AA1427680	K01647 CS, gltA	citrate synthase [EC:2.3.3.1]	0.0464684
TRIAE_CS42_6BS_TGACv1_514828_AA1664820	K01647 CS, gltA	citrate synthase [EC:2.3.3.1]	-0.0908432
TRIAE_CS42_6DS_TGACv1_542594_AA1724870	K01647 CS, gltA	citrate synthase [EC:2.3.3.1]	0.0152393
TRIAE_CS42_4DL_TGACv1_342960_AA1126160	K01681 ACO, acnA	aconitate hydratase [EC:4.2.1.3]	-0.00135138
TRIAE_CS42_5AL_TGACv1_376232_AA1234150	K01681 ACO, acnA	aconitate hydratase [EC:4.2.1.3]	-0.100721
TRIAE_CS42_2AS_TGACv1_112749_AA0344600	K00626 E2.3.1.9, atoB	acetyl-CoA C-acetyltransferase [EC:2.3.1.9]	0.332208
TRIAE_CS42_2BS_TGACv1_146068_AA0454610	K00626 E2.3.1.9, atoB	acetyl-CoA C-acetyltransferase [EC:2.3.1.9]	-0.452579
TRIAE_CS42_2DS_TGACv1_179516_AA0607730	K00626 E2.3.1.9, atoB	acetyl-CoA C-acetyltransferase [EC:2.3.1.9]	0.306934
TRIAE_CS42_5AL_TGACv1_376093_AA1232070	K00626 E2.3.1.9, atoB	acetyl-CoA C-acetyltransferase [EC:2.3.1.9]	-0.0599815
TRIAE_CS42_5BL_TGACv1_406301_AA1343780	K00626 E2.3.1.9, atoB	acetyl-CoA C-acetyltransferase [EC:2.3.1.9]	-0.16712
TRIAE_CS42_2AL_TGACv1_092959_AA0268030	K11517 HAO	(S)-2-hydroxy-acid oxidase [EC:1.1.3.15]	-0.290989
TRIAE_CS42_5BL_TGACv1_408001_AA1360910	K11517 HAO	(S)-2-hydroxy-acid oxidase [EC:1.1.3.15]	0.358459
TRIAE_CS42_4DL_TGACv1_343177_AA1131150	K03781 katE, CAT, catB, srpA	catalase [EC:1.11.1.6]	0.809349
TRIAE_CS42_6BS_TGACv1_513206_AA1634470	K03781 katE, CAT, catB, srpA	catalase [EC:1.11.1.6]	2.15368
TRIAE_CS42_6BS_TGACv1_513206_AA1634480	K03781 katE, CAT, catB, srpA	catalase [EC:1.11.1.6]	2.20041
TRIAE_CS42_6DS_TGACv1_545065_AA1749890	K03781 katE, CAT, catB, srpA	catalase [EC:1.11.1.6]	2.32227
TRIAE_CS42_3B_TGACv1_221255_AA0735290	K18121 GLYR	glyoxylate/succinic semialdehyde reductase [EC:1.1.1.79 1.1.1.-]	-0.310216
TRIAE_CS42_6DS_TGACv1_543896_AA1745060	K18121 GLYR	glyoxylate/succinic semialdehyde reductase [EC:1.1.1.79 1.1.1.-]	-0.13107
TRIAE_CS42_2DL_TGACv1_158852_AA0527130	K19269 PGP, PGLP	phosphoglycolate phosphatase [EC:3.1.3.18 3.1.3.48]	-0.58812
TRIAE_CS42_1DL_TGACv1_062236_AA0211160	K01601 rbcL	ribulose-bisphosphate carboxylase large chain [EC:4.1.1.39]	-2.46356
TRIAE_CS42_5DL_TGACv1_454507_AA1470980	K01602 rbcS	ribulose-bisphosphate carboxylase small chain [EC:4.1.1.39]	-0.021112
TRIAE_CS42_7BS_TGACv1_592784_AA1944290	K00830 AGXT	alanine-glyoxylate transaminase / serine-glyoxylate transaminase / serine-pyruvate transaminase [EC:2.6.1.44 2.6.1.45 2.6.1.51]	0.939973
TRIAE_CS42_2DL_TGACv1_158041_AA0507040	K14272 GGAT	glutamate--glyoxylate aminotransferase [EC:2.6.1.4 2.6.1.2 2.6.1.44]	-0.221117
TRIAE_CS42_2BS_TGACv1_147968_AA0489420	K00284 E1.4.7.1	glutamate synthase (ferredoxin) [EC:1.4.7.1]	-0.161305
TRIAE_CS42_4DL_TGACv1_343321_AA1133210	K01915 glnA, GLUL	glutamine synthetase [EC:6.3.1.2]	-0.0124102
TRIAE_CS42_1AL_TGACv1_001053_AA0024060	K00600 glyA, SHMT	glycine hydroxymethyltransferase [EC:2.1.2.1]	-0.141117
TRIAE_CS42_1BL_TGACv1_032580_AA0131680	K00600 glyA, SHMT	glycine hydroxymethyltransferase [EC:2.1.2.1]	0.229374
TRIAE_CS42_1DL_TGACv1_061112_AA0185800	K00600 glyA, SHMT	glycine hydroxymethyltransferase [EC:2.1.2.1]	0.0432008
TRIAE_CS42_2AL_TGACv1_094077_AA0292210	K00600 glyA, SHMT	glycine hydroxymethyltransferase [EC:2.1.2.1]	0.558036
TRIAE_CS42_2BL_TGACv1_129567_AA0388870	K00600 glyA, SHMT	glycine hydroxymethyltransferase [EC:2.1.2.1]	0.560086
TRIAE_CS42_2DL_TGACv1_159916_AA0544360	K00600 glyA, SHMT	glycine hydroxymethyltransferase [EC:2.1.2.1]	0.688653
TRIAE_CS42_3AL_TGACv1_195046_AA0644030	K00600 glyA, SHMT	glycine hydroxymethyltransferase [EC:2.1.2.1]	-0.0341416
TRIAE_CS42_3DL_TGACv1_250047_AA0861200	K00600 glyA, SHMT	glycine hydroxymethyltransferase [EC:2.1.2.1]	0.174629
TRIAE_CS42_3AL_TGACv1_194054_AA0625530	K00281 GLDC, gcvP	glycine dehydrogenase [EC:1.4.4.2]	0.099518
TRIAE_CS42_3B_TGACv1_221268_AA0735710	K00281 GLDC, gcvP	glycine dehydrogenase [EC:1.4.4.2]	0.0947361
TRIAE_CS42_2AL_TGACv1_093548_AA0282400	K00605 gcvT, AMT	aminomethyltransferase [EC:2.1.2.10]	0.582031
TRIAE_CS42_2BL_TGACv1_132610_AA0438610	K00605 gcvT, AMT	aminomethyltransferase [EC:2.1.2.10]	0.546892
TRIAE_CS42_2BL_TGACv1_135617_AA0444770	K00605 gcvT, AMT	aminomethyltransferase [EC:2.1.2.10]	1.37255
TRIAE_CS42_2DL_TGACv1_160636_AA0552450	K00605 gcvT, AMT	aminomethyltransferase [EC:2.1.2.10]	0.430675
TRIAE_CS42_1AS_TGACv1_019394_AA0066090	K00382 DLD, lpd, pdhD	dihydrolipoamide dehydrogenase [EC:1.8.1.4]	-0.278097
TRIAE_CS42_1BS_TGACv1_049391_AA0151900	K00382 DLD, lpd, pdhD	dihydrolipoamide dehydrogenase [EC:1.8.1.4]	0.34909
TRIAE_CS42_1BS_TGACv1_050322_AA0170640	K00382 DLD, lpd, pdhD	dihydrolipoamide dehydrogenase [EC:1.8.1.4]	1.53449
TRIAE_CS42_1DS_TGACv1_080515_AA0249340	K00382 DLD, lpd, pdhD	dihydrolipoamide dehydrogenase [EC:1.8.1.4]	-0.298824
TRIAE_CS42_1DS_TGACv1_080858_AA0254720	K00382 DLD, lpd, pdhD	dihydrolipoamide dehydrogenase [EC:1.8.1.4]	-0.860625
TRIAE_CS42_U_TGACv1_642031_AA2109890	K00382 DLD, lpd, pdhD	dihydrolipoamide dehydrogenase [EC:1.8.1.4]	-1.48427
TRIAE_CS42_6DL_TGACv1_527011_AA1697160	K02437 gcvH, GCSH	glycine cleavage system H protein	0.27455
TRIAE_CS42_3B_TGACv1_223602_AA0784350	K15918 GLYK	D-glycerate 3-kinase [EC:2.7.1.31]	-0.487843
TRIAE_CS42_3DL_TGACv1_249662_AA0853780	K15918 GLYK	D-glycerate 3-kinase [EC:2.7.1.31]	-0.501433
TRIAE_CS42_4AS_TGACv1_307069_AA1016690	K15918 GLYK	D-glycerate 3-kinase [EC:2.7.1.31]	-0.468724
TRIAE_CS42_6DS_TGACv1_543041_AA1734480	K15893 HPR1	hydroxypyruvate reductase 1	-0.310545
TRIAE_CS42_2DS_TGACv1_177322_AA0573420	K15919 HPR2	hydroxypyruvate reductase 2	1.13914
TRIAE_CS42_3AS_TGACv1_211819_AA0694600	K15919 HPR2	hydroxypyruvate reductase 2	0.539918
TRIAE_CS42_3B_TGACv1_222184_AA0759240	K15919 HPR2	hydroxypyruvate reductase 2	0.753545
TRIAE_CS42_3DS_TGACv1_272455_AA0920950	K15919 HPR2	hydroxypyruvate reductase 2	0.584247
TRIAE_CS42_4BL_TGACv1_320339_AA1035810	K15919 HPR2	hydroxypyruvate reductase 2	0.701551
TRIAE_CS42_7BL_TGACv1_577241_AA1869800	K15919 HPR2	hydroxypyruvate reductase 2	-0.068967
TRIAE_CS42_6DL_TGACv1_526850_AA1693400	K00122 FDH	formate dehydrogenase [EC:1.2.1.2]	0.26002
TRIAE_CS42_4BL_TGACv1_321458_AA1060750	K01433 purU	formyltetrahydrofolate deformylase [EC:3.5.1.10]	-0.886015
TRIAE_CS42_4DL_TGACv1_344277_AA1145760	K01433 purU	formyltetrahydrofolate deformylase [EC:3.5.1.10]	0.460813
TRIAE_CS42_3AL_TGACv1_195212_AA0646550	K01455 E3.5.1.49	formamidase [EC:3.5.1.49]	-0.0566887
TRIAE_CS42_3B_TGACv1_225364_AA0807560	K01455 E3.5.1.49	formamidase [EC:3.5.1.49]	0.19582
TRIAE_CS42_3DL_TGACv1_253414_AA0894470	K01455 E3.5.1.49	formamidase [EC:3.5.1.49]	-0.34467
TRIAE_CS42_6BL_TGACv1_501028_AA1612740	K01455 E3.5.1.49	formamidase [EC:3.5.1.49]	-0.390895
00640 Propanoate metabolism [PATH:ko00640]
TRIAE_CS42_6BL_TGACv1_500306_AA1602900	K01895 ACSS, acs	acetyl-CoA synthetase [EC:6.2.1.1]	0.098791
TRIAE_CS42_4BS_TGACv1_328114_AA1083070	K00166 BCKDHA, bkdA1	2-oxoisovalerate dehydrogenase E1 component alpha subunit [EC:1.2.4.4]	0.422437
TRIAE_CS42_U_TGACv1_684644_AA2159220	K00166 BCKDHA, bkdA1	2-oxoisovalerate dehydrogenase E1 component alpha subunit [EC:1.2.4.4]	0.31244
TRIAE_CS42_2AS_TGACv1_112770_AA0344930	K09699 DBT, bkdB	2-oxoisovalerate dehydrogenase E2 component (dihydrolipoyl transacylase) [EC:2.3.1.168]	0.0564589
TRIAE_CS42_1AS_TGACv1_019394_AA0066090	K00382 DLD, lpd, pdhD	dihydrolipoamide dehydrogenase [EC:1.8.1.4]	-0.278097
TRIAE_CS42_1BS_TGACv1_049391_AA0151900	K00382 DLD, lpd, pdhD	dihydrolipoamide dehydrogenase [EC:1.8.1.4]	0.34909
TRIAE_CS42_1BS_TGACv1_050322_AA0170640	K00382 DLD, lpd, pdhD	dihydrolipoamide dehydrogenase [EC:1.8.1.4]	1.53449
TRIAE_CS42_1DS_TGACv1_080515_AA0249340	K00382 DLD, lpd, pdhD	dihydrolipoamide dehydrogenase [EC:1.8.1.4]	-0.298824
TRIAE_CS42_1DS_TGACv1_080858_AA0254720	K00382 DLD, lpd, pdhD	dihydrolipoamide dehydrogenase [EC:1.8.1.4]	-0.860625
TRIAE_CS42_U_TGACv1_642031_AA2109890	K00382 DLD, lpd, pdhD	dihydrolipoamide dehydrogenase [EC:1.8.1.4]	-1.48427
TRIAE_CS42_2AS_TGACv1_113542_AA0357490	K00249 ACADM, acd	acyl-CoA dehydrogenase [EC:1.3.8.7]	-0.0669553
TRIAE_CS42_1AL_TGACv1_000453_AA0012380	K05605 HIBCH	3-hydroxyisobutyryl-CoA hydrolase [EC:3.1.2.4]	-0.354524
TRIAE_CS42_1AL_TGACv1_003858_AA0051770	K05605 HIBCH	3-hydroxyisobutyryl-CoA hydrolase [EC:3.1.2.4]	0.0824355
TRIAE_CS42_1BL_TGACv1_030396_AA0089450	K05605 HIBCH	3-hydroxyisobutyryl-CoA hydrolase [EC:3.1.2.4]	-0.103262
TRIAE_CS42_1BL_TGACv1_034151_AA0143630	K05605 HIBCH	3-hydroxyisobutyryl-CoA hydrolase [EC:3.1.2.4]	-0.078674
TRIAE_CS42_1DL_TGACv1_062095_AA0208690	K05605 HIBCH	3-hydroxyisobutyryl-CoA hydrolase [EC:3.1.2.4]	0.0186217
TRIAE_CS42_3AL_TGACv1_195031_AA0643780	K05605 HIBCH	3-hydroxyisobutyryl-CoA hydrolase [EC:3.1.2.4]	-0.20373
TRIAE_CS42_4AL_TGACv1_290347_AA0984330	K11262 ACACA	acetyl-CoA carboxylase / biotin carboxylase 1 [EC:6.4.1.2 6.3.4.14]	0.289694
TRIAE_CS42_5BL_TGACv1_404399_AA1298500	K01578 MLYCD	malonyl-CoA decarboxylase [EC:4.1.1.9]	-0.194659
TRIAE_CS42_2AS_TGACv1_114387_AA0366670	K01899 LSC1	succinyl-CoA synthetase alpha subunit [EC:6.2.1.4 6.2.1.5]	-0.330113
TRIAE_CS42_2BS_TGACv1_146230_AA0459580	K01899 LSC1	succinyl-CoA synthetase alpha subunit [EC:6.2.1.4 6.2.1.5]	-0.16627
TRIAE_CS42_2DS_TGACv1_177555_AA0579940	K01899 LSC1	succinyl-CoA synthetase alpha subunit [EC:6.2.1.4 6.2.1.5]	-0.0795933
TRIAE_CS42_6AL_TGACv1_474572_AA1535460	K01900 LSC2	succinyl-CoA synthetase beta subunit [EC:6.2.1.4 6.2.1.5]	-0.210303
TRIAE_CS42_6DL_TGACv1_526324_AA1679520	K01900 LSC2	succinyl-CoA synthetase beta subunit [EC:6.2.1.4 6.2.1.5]	-0.144549
TRIAE_CS42_2AL_TGACv1_094782_AA0303040	K00140 mmsA, iolA, ALDH6A1	malonate-semialdehyde dehydrogenase (acetylating) / methylmalonate-semialdehyde dehydrogenase [EC:1.2.1.18 1.2.1.27]	0.206431
TRIAE_CS42_2DL_TGACv1_157925_AA0501930	K00140 mmsA, iolA, ALDH6A1	malonate-semialdehyde dehydrogenase (acetylating) / methylmalonate-semialdehyde dehydrogenase [EC:1.2.1.18 1.2.1.27]	0.0741653
TRIAE_CS42_6AS_TGACv1_487300_AA1569840	K00016 LDH, ldh	L-lactate dehydrogenase [EC:1.1.1.27]	1.52266
TRIAE_CS42_6DS_TGACv1_542862_AA1731740	K00016 LDH, ldh	L-lactate dehydrogenase [EC:1.1.1.27]	1.70415
TRIAE_CS42_7DL_TGACv1_605148_AA2005090	K00016 LDH, ldh	L-lactate dehydrogenase [EC:1.1.1.27]	0.201122
TRIAE_CS42_U_TGACv1_642265_AA2114470	K00016 LDH, ldh	L-lactate dehydrogenase [EC:1.1.1.27]	0.624606
TRIAE_CS42_2AS_TGACv1_112749_AA0344600	K00626 E2.3.1.9, atoB	acetyl-CoA C-acetyltransferase [EC:2.3.1.9]	0.332208
TRIAE_CS42_2BS_TGACv1_146068_AA0454610	K00626 E2.3.1.9, atoB	acetyl-CoA C-acetyltransferase [EC:2.3.1.9]	-0.452579
TRIAE_CS42_2DS_TGACv1_179516_AA0607730	K00626 E2.3.1.9, atoB	acetyl-CoA C-acetyltransferase [EC:2.3.1.9]	0.306934
TRIAE_CS42_5AL_TGACv1_376093_AA1232070	K00626 E2.3.1.9, atoB	acetyl-CoA C-acetyltransferase [EC:2.3.1.9]	-0.0599815
TRIAE_CS42_5BL_TGACv1_406301_AA1343780	K00626 E2.3.1.9, atoB	acetyl-CoA C-acetyltransferase [EC:2.3.1.9]	-0.16712
00650 Butanoate metabolism [PATH:ko00650]
TRIAE_CS42_2AS_TGACv1_112749_AA0344600	K00626 E2.3.1.9, atoB	acetyl-CoA C-acetyltransferase [EC:2.3.1.9]	0.332208
TRIAE_CS42_2BS_TGACv1_146068_AA0454610	K00626 E2.3.1.9, atoB	acetyl-CoA C-acetyltransferase [EC:2.3.1.9]	-0.452579
TRIAE_CS42_2DS_TGACv1_179516_AA0607730	K00626 E2.3.1.9, atoB	acetyl-CoA C-acetyltransferase [EC:2.3.1.9]	0.306934
TRIAE_CS42_5AL_TGACv1_376093_AA1232070	K00626 E2.3.1.9, atoB	acetyl-CoA C-acetyltransferase [EC:2.3.1.9]	-0.0599815
TRIAE_CS42_5BL_TGACv1_406301_AA1343780	K00626 E2.3.1.9, atoB	acetyl-CoA C-acetyltransferase [EC:2.3.1.9]	-0.16712
TRIAE_CS42_3AL_TGACv1_197375_AA0666100	K00074 paaH, hbd, fadB, mmgB	3-hydroxybutyryl-CoA dehydrogenase [EC:1.1.1.157]	0.931033
TRIAE_CS42_3B_TGACv1_222492_AA0765830	K00074 paaH, hbd, fadB, mmgB	3-hydroxybutyryl-CoA dehydrogenase [EC:1.1.1.157]	0.0783291
TRIAE_CS42_3B_TGACv1_222492_AA0765840	K00074 paaH, hbd, fadB, mmgB	3-hydroxybutyryl-CoA dehydrogenase [EC:1.1.1.157]	0.134646
TRIAE_CS42_3DL_TGACv1_253056_AA0893160	K00074 paaH, hbd, fadB, mmgB	3-hydroxybutyryl-CoA dehydrogenase [EC:1.1.1.157]	0.0958675
TRIAE_CS42_4DL_TGACv1_344775_AA1149720	K01580 E4.1.1.15, gadB, gadA, GAD	glutamate decarboxylase [EC:4.1.1.15]	1.516
TRIAE_CS42_3B_TGACv1_221255_AA0735290	K18121 GLYR	glyoxylate/succinic semialdehyde reductase [EC:1.1.1.79 1.1.1.-]	-0.310216
TRIAE_CS42_6DS_TGACv1_543896_AA1745060	K18121 GLYR	glyoxylate/succinic semialdehyde reductase [EC:1.1.1.79 1.1.1.-]	-0.13107
TRIAE_CS42_4DL_TGACv1_343496_AA1135330	K01641 E2.3.3.10	hydroxymethylglutaryl-CoA synthase [EC:2.3.3.10]	-0.101196
TRIAE_CS42_7DS_TGACv1_623117_AA2049760	K01641 E2.3.3.10	hydroxymethylglutaryl-CoA synthase [EC:2.3.3.10]	-0.0319578
TRIAE_CS42_3DS_TGACv1_272107_AA0915000	K01640 E4.1.3.4, HMGCL, hmgL	hydroxymethylglutaryl-CoA lyase [EC:4.1.3.4]	-0.259752
TRIAE_CS42_5AL_TGACv1_376171_AA1233180	K01640 E4.1.3.4, HMGCL, hmgL	hydroxymethylglutaryl-CoA lyase [EC:4.1.3.4]	-0.148534
TRIAE_CS42_5BL_TGACv1_405044_AA1318650	K01640 E4.1.3.4, HMGCL, hmgL	hydroxymethylglutaryl-CoA lyase [EC:4.1.3.4]	-0.155056
TRIAE_CS42_5BL_TGACv1_405044_AA1318660	K01640 E4.1.3.4, HMGCL, hmgL	hydroxymethylglutaryl-CoA lyase [EC:4.1.3.4]	-0.167583
TRIAE_CS42_5DL_TGACv1_434908_AA1443430	K01640 E4.1.3.4, HMGCL, hmgL	hydroxymethylglutaryl-CoA lyase [EC:4.1.3.4]	-0.140087
TRIAE_CS42_U_TGACv1_641661_AA2100740	K01640 E4.1.3.4, HMGCL, hmgL	hydroxymethylglutaryl-CoA lyase [EC:4.1.3.4]	-0.284616
TRIAE_CS42_6AL_TGACv1_473240_AA1529550	K01652 E2.2.1.6L, ilvB, ilvG, ilvI	acetolactate synthase I/II/III large subunit [EC:2.2.1.6]	0.33966
TRIAE_CS42_6BL_TGACv1_500462_AA1605120	K01652 E2.2.1.6L, ilvB, ilvG, ilvI	acetolactate synthase I/II/III large subunit [EC:2.2.1.6]	0.0545629
TRIAE_CS42_6DL_TGACv1_527727_AA1708000	K01652 E2.2.1.6L, ilvB, ilvG, ilvI	acetolactate synthase I/II/III large subunit [EC:2.2.1.6]	-0.0810636
TRIAE_CS42_6AL_TGACv1_472269_AA1520250	K01653 E2.2.1.6S, ilvH, ilvN	acetolactate synthase I/III small subunit [EC:2.2.1.6]	-0.645215
TRIAE_CS42_6DL_TGACv1_528046_AA1711060	K01653 E2.2.1.6S, ilvH, ilvN	acetolactate synthase I/III small subunit [EC:2.2.1.6]	-0.600833
00660 C5-Branched dibasic acid metabolism [PATH:ko00660]
TRIAE_CS42_6AL_TGACv1_473240_AA1529550	K01652 E2.2.1.6L, ilvB, ilvG, ilvI	acetolactate synthase I/II/III large subunit [EC:2.2.1.6]	0.33966
TRIAE_CS42_6BL_TGACv1_500462_AA1605120	K01652 E2.2.1.6L, ilvB, ilvG, ilvI	acetolactate synthase I/II/III large subunit [EC:2.2.1.6]	0.0545629
TRIAE_CS42_6DL_TGACv1_527727_AA1708000	K01652 E2.2.1.6L, ilvB, ilvG, ilvI	acetolactate synthase I/II/III large subunit [EC:2.2.1.6]	-0.0810636
TRIAE_CS42_6AL_TGACv1_472269_AA1520250	K01653 E2.2.1.6S, ilvH, ilvN	acetolactate synthase I/III small subunit [EC:2.2.1.6]	-0.645215
TRIAE_CS42_6DL_TGACv1_528046_AA1711060	K01653 E2.2.1.6S, ilvH, ilvN	acetolactate synthase I/III small subunit [EC:2.2.1.6]	-0.600833
TRIAE_CS42_6AS_TGACv1_487122_AA1568340	K01703 leuC	3-isopropylmalate/(R)-2-methylmalate dehydratase large subunit [EC:4.2.1.33 4.2.1.35]	-0.341874
TRIAE_CS42_6AL_TGACv1_474171_AA1534380	K01704 leuD	3-isopropylmalate/(R)-2-methylmalate dehydratase small subunit [EC:4.2.1.33 4.2.1.35]	0.558602
TRIAE_CS42_6BL_TGACv1_501119_AA1613770	K01704 leuD	3-isopropylmalate/(R)-2-methylmalate dehydratase small subunit [EC:4.2.1.33 4.2.1.35]	0.151089
TRIAE_CS42_6DL_TGACv1_527601_AA1706230	K01704 leuD	3-isopropylmalate/(R)-2-methylmalate dehydratase small subunit [EC:4.2.1.33 4.2.1.35]	0.502575
TRIAE_CS42_3AS_TGACv1_210716_AA0677580	K00052 leuB	3-isopropylmalate dehydrogenase [EC:1.1.1.85]	-0.287313
00562 Inositol phosphate metabolism [PATH:ko00562]
TRIAE_CS42_5BS_TGACv1_423579_AA1379900	K00914 PIK3C3, VPS34	phosphatidylinositol 3-kinase [EC:2.7.1.137]	1.27647
TRIAE_CS42_7BS_TGACv1_592663_AA1942720	K18081 MTMR1_2	myotubularin-related protein 1/2 [EC:3.1.3.64 3.1.3.95]	-0.311065
TRIAE_CS42_U_TGACv1_641331_AA2092210	K18081 MTMR1_2	myotubularin-related protein 1/2 [EC:3.1.3.64 3.1.3.95]	0.0816667
TRIAE_CS42_U_TGACv1_643975_AA2136210	K18081 MTMR1_2	myotubularin-related protein 1/2 [EC:3.1.3.64 3.1.3.95]	-0.0316022
TRIAE_CS42_U_TGACv1_643975_AA2136220	K18081 MTMR1_2	myotubularin-related protein 1/2 [EC:3.1.3.64 3.1.3.95]	-0.263983
TRIAE_CS42_4DS_TGACv1_361292_AA1165110	K00888 PI4KA	phosphatidylinositol 4-kinase A [EC:2.7.1.67]	-0.0292876
TRIAE_CS42_4AL_TGACv1_290029_AA0980640	K19801 PI4KB	phosphatidylinositol 4-kinase B [EC:2.7.1.67]	-0.134247
TRIAE_CS42_4BS_TGACv1_331684_AA1110160	K19801 PI4KB	phosphatidylinositol 4-kinase B [EC:2.7.1.67]	-0.184052
TRIAE_CS42_4DS_TGACv1_361238_AA1164160	K19801 PI4KB	phosphatidylinositol 4-kinase B [EC:2.7.1.67]	-0.254501
TRIAE_CS42_2AS_TGACv1_114163_AA0364530	K00889 PIP5K	1-phosphatidylinositol-4-phosphate 5-kinase [EC:2.7.1.68]	-0.849325
TRIAE_CS42_2DS_TGACv1_178226_AA0592980	K00889 PIP5K	1-phosphatidylinositol-4-phosphate 5-kinase [EC:2.7.1.68]	-0.766404
TRIAE_CS42_4AL_TGACv1_288979_AA0962630	K00889 PIP5K	1-phosphatidylinositol-4-phosphate 5-kinase [EC:2.7.1.68]	0.259802
TRIAE_CS42_4AL_TGACv1_290591_AA0987270	K00889 PIP5K	1-phosphatidylinositol-4-phosphate 5-kinase [EC:2.7.1.68]	-0.12234
TRIAE_CS42_4BS_TGACv1_329692_AA1103240	K00889 PIP5K	1-phosphatidylinositol-4-phosphate 5-kinase [EC:2.7.1.68]	0.568463
TRIAE_CS42_4BS_TGACv1_330061_AA1105700	K00889 PIP5K	1-phosphatidylinositol-4-phosphate 5-kinase [EC:2.7.1.68]	-0.246906
TRIAE_CS42_4DS_TGACv1_361196_AA1163280	K00889 PIP5K	1-phosphatidylinositol-4-phosphate 5-kinase [EC:2.7.1.68]	-0.360175
TRIAE_CS42_6BL_TGACv1_500168_AA1600450	K00889 PIP5K	1-phosphatidylinositol-4-phosphate 5-kinase [EC:2.7.1.68]	0.860077
TRIAE_CS42_6DL_TGACv1_527491_AA1704800	K00889 PIP5K	1-phosphatidylinositol-4-phosphate 5-kinase [EC:2.7.1.68]	-1.88243
TRIAE_CS42_5AS_TGACv1_392929_AA1266340	K01110 PTEN	phosphatidylinositol-3,4,5-trisphosphate 3-phosphatase and dual-specificity protein phosphatase PTEN [EC:3.1.3.16 3.1.3.48 3.1.3.67]	0.148762
TRIAE_CS42_5DS_TGACv1_457151_AA1483200	K01110 PTEN	phosphatidylinositol-3,4,5-trisphosphate 3-phosphatase and dual-specificity protein phosphatase PTEN [EC:3.1.3.16 3.1.3.48 3.1.3.67]	0.0470314
TRIAE_CS42_U_TGACv1_641786_AA2104250	K01110 PTEN	phosphatidylinositol-3,4,5-trisphosphate 3-phosphatase and dual-specificity protein phosphatase PTEN [EC:3.1.3.16 3.1.3.48 3.1.3.67]	0.153552
TRIAE_CS42_4AL_TGACv1_289461_AA0971610	K00921 PIKFYVE, FAB1	1-phosphatidylinositol-3-phosphate 5-kinase [EC:2.7.1.150]	-0.106137
TRIAE_CS42_4DL_TGACv1_342853_AA1123880	K00921 PIKFYVE, FAB1	1-phosphatidylinositol-3-phosphate 5-kinase [EC:2.7.1.150]	0.327386
TRIAE_CS42_5AL_TGACv1_375892_AA1228520	K00921 PIKFYVE, FAB1	1-phosphatidylinositol-3-phosphate 5-kinase [EC:2.7.1.150]	-0.492737
TRIAE_CS42_7BL_TGACv1_577753_AA1882570	K00921 PIKFYVE, FAB1	1-phosphatidylinositol-3-phosphate 5-kinase [EC:2.7.1.150]	0.156119
TRIAE_CS42_2BS_TGACv1_146806_AA0473260	K05857 PLCD	phosphatidylinositol phospholipase C, delta [EC:3.1.4.11]	0.0957232
TRIAE_CS42_5BL_TGACv1_406373_AA1344690	K05857 PLCD	phosphatidylinositol phospholipase C, delta [EC:3.1.4.11]	0.169321
TRIAE_CS42_3AS_TGACv1_211460_AA0690360	K01114 plcC	phospholipase C [EC:3.1.4.3]	-0.14052
TRIAE_CS42_3B_TGACv1_223089_AA0776340	K01114 plcC	phospholipase C [EC:3.1.4.3]	-0.487571
TRIAE_CS42_3DS_TGACv1_274299_AA0935360	K01114 plcC	phospholipase C [EC:3.1.4.3]	-0.403951
TRIAE_CS42_4AL_TGACv1_289430_AA0970980	K01114 plcC	phospholipase C [EC:3.1.4.3]	1.32958
TRIAE_CS42_5AL_TGACv1_374235_AA1194540	K01114 plcC	phospholipase C [EC:3.1.4.3]	0.188365
TRIAE_CS42_5AL_TGACv1_374235_AA1194550	K01114 plcC	phospholipase C [EC:3.1.4.3]	0.34368
TRIAE_CS42_5DL_TGACv1_433367_AA1411040	K01114 plcC	phospholipase C [EC:3.1.4.3]	0.162865
TRIAE_CS42_6BS_TGACv1_515770_AA1672250	K01092 E3.1.3.25, IMPA, suhB	myo-inositol-1(or 4)-monophosphatase [EC:3.1.3.25]	-0.262867
TRIAE_CS42_6DS_TGACv1_543133_AA1735960	K01092 E3.1.3.25, IMPA, suhB	myo-inositol-1(or 4)-monophosphatase [EC:3.1.3.25]	-0.10408
TRIAE_CS42_4AL_TGACv1_288528_AA0951160	K10047 VTC4	inositol-phosphate phosphatase / L-galactose 1-phosphate phosphatase [EC:3.1.3.25 3.1.3.93]	-0.147346
TRIAE_CS42_4DS_TGACv1_362638_AA1181170	K10047 VTC4	inositol-phosphate phosphatase / L-galactose 1-phosphate phosphatase [EC:3.1.3.25 3.1.3.93]	-0.0480276
TRIAE_CS42_3B_TGACv1_220765_AA0718610	K18649 IMPL2	inositol-phosphate phosphatase / L-galactose 1-phosphate phosphatase / histidinol-phosphatase [EC:3.1.3.25 3.1.3.93 3.1.3.15]	0.0364547
TRIAE_CS42_2AL_TGACv1_097031_AA0322720	K00999 CDIPT	CDP-diacylglycerol--inositol 3-phosphatidyltransferase [EC:2.7.8.11]	-0.00889353
TRIAE_CS42_2BL_TGACv1_131580_AA0429370	K00999 CDIPT	CDP-diacylglycerol--inositol 3-phosphatidyltransferase [EC:2.7.8.11]	-0.0165748
TRIAE_CS42_4DL_TGACv1_342557_AA1116570	K01858 INO1, ISYNA1	myo-inositol-1-phosphate synthase [EC:5.5.1.4]	-0.463287
TRIAE_CS42_5DL_TGACv1_439332_AA1468940	K15422 SAL	3'(2'), 5'-bisphosphate nucleotidase / inositol polyphosphate 1-phosphatase [EC:3.1.3.7 3.1.3.57]	0.0194657
TRIAE_CS42_U_TGACv1_641722_AA2102520	K15422 SAL	3'(2'), 5'-bisphosphate nucleotidase / inositol polyphosphate 1-phosphatase [EC:3.1.3.7 3.1.3.57]	-0.184181
TRIAE_CS42_4BS_TGACv1_328344_AA1086580	K19517 MIK	1D-myo-inositol 3-kinase [EC:2.7.1.64]	0.241373
TRIAE_CS42_4DS_TGACv1_363013_AA1183030	K19517 MIK	1D-myo-inositol 3-kinase [EC:2.7.1.64]	0.130342
TRIAE_CS42_5AL_TGACv1_375477_AA1222460	K03103 MINPP1	multiple inositol-polyphosphate phosphatase / 2,3-bisphosphoglycerate 3-phosphatase [EC:3.1.3.62 3.1.3.80]	-0.614567
TRIAE_CS42_5BL_TGACv1_407781_AA1359510	K03103 MINPP1	multiple inositol-polyphosphate phosphatase / 2,3-bisphosphoglycerate 3-phosphatase [EC:3.1.3.62 3.1.3.80]	-0.553358
TRIAE_CS42_5DL_TGACv1_433800_AA1422410	K03103 MINPP1	multiple inositol-polyphosphate phosphatase / 2,3-bisphosphoglycerate 3-phosphatase [EC:3.1.3.62 3.1.3.80]	-0.56763
TRIAE_CS42_1AL_TGACv1_003073_AA0047430	K00913 ITPK1	inositol-1,3,4-trisphosphate 5/6-kinase / inositol-tetrakisphosphate 1-kinase [EC:2.7.1.159 2.7.1.134]	0.334666
TRIAE_CS42_7AL_TGACv1_556888_AA1772870	K00915 IPMK, IPK2	inositol-polyphosphate multikinase [EC:2.7.1.140 2.7.1.151]	0.106577
TRIAE_CS42_7BL_TGACv1_577484_AA1876520	K00915 IPMK, IPK2	inositol-polyphosphate multikinase [EC:2.7.1.140 2.7.1.151]	-0.09342
TRIAE_CS42_7DL_TGACv1_603779_AA1989110	K00915 IPMK, IPK2	inositol-polyphosphate multikinase [EC:2.7.1.140 2.7.1.151]	0.0791317
TRIAE_CS42_2AL_TGACv1_095050_AA0306410	K10572 IPPK	inositol-pentakisphosphate 2-kinase [EC:2.7.1.158]	-0.529825
TRIAE_CS42_2BL_TGACv1_129504_AA0386330	K10572 IPPK	inositol-pentakisphosphate 2-kinase [EC:2.7.1.158]	-0.413152
TRIAE_CS42_2DL_TGACv1_159606_AA0540500	K10572 IPPK	inositol-pentakisphosphate 2-kinase [EC:2.7.1.158]	-0.375828
TRIAE_CS42_7AL_TGACv1_556467_AA1763690	K00469 MIOX	inositol oxygenase [EC:1.13.99.1]	-0.77946
TRIAE_CS42_7BL_TGACv1_577581_AA1878970	K00469 MIOX	inositol oxygenase [EC:1.13.99.1]	0.0771448
TRIAE_CS42_7DL_TGACv1_602694_AA1965500	K00469 MIOX	inositol oxygenase [EC:1.13.99.1]	0.287789
TRIAE_CS42_2AL_TGACv1_094782_AA0303040	K00140 mmsA, iolA, ALDH6A1	malonate-semialdehyde dehydrogenase (acetylating) / methylmalonate-semialdehyde dehydrogenase [EC:1.2.1.18 1.2.1.27]	0.206431
TRIAE_CS42_2DL_TGACv1_157925_AA0501930	K00140 mmsA, iolA, ALDH6A1	malonate-semialdehyde dehydrogenase (acetylating) / methylmalonate-semialdehyde dehydrogenase [EC:1.2.1.18 1.2.1.27]	0.0741653
TRIAE_CS42_5AL_TGACv1_376895_AA1242150	K01803 TPI, tpiA	triosephosphate isomerase (TIM) [EC:5.3.1.1]	-0.249244
TRIAE_CS42_5BL_TGACv1_404542_AA1303580	K01803 TPI, tpiA	triosephosphate isomerase (TIM) [EC:5.3.1.1]	-0.352576
TRIAE_CS42_5DL_TGACv1_433285_AA1408290	K01803 TPI, tpiA	triosephosphate isomerase (TIM) [EC:5.3.1.1]	-0.170574
Energy metabolism
00190 Oxidative phosphorylation [PATH:ko00190]
TRIAE_CS42_7BS_TGACv1_593272_AA1950010	K05572 ndhA	NAD(P)H-quinone oxidoreductase subunit 1 [EC:1.6.5.3]	-2.48668
TRIAE_CS42_4AS_TGACv1_306187_AA1004030	K05573 ndhB	NAD(P)H-quinone oxidoreductase subunit 2 [EC:1.6.5.3]	-3.14206
TRIAE_CS42_5DS_TGACv1_464685_AA1496030	K05574 ndhC	NAD(P)H-quinone oxidoreductase subunit 3 [EC:1.6.5.3]	-2.07249
TRIAE_CS42_5DL_TGACv1_436660_AA1462560	K05575 ndhD	NAD(P)H-quinone oxidoreductase subunit 4 [EC:1.6.5.3]	-1.53727
TRIAE_CS42_3B_TGACv1_221344_AA0737967	K05576 ndhE	NAD(P)H-quinone oxidoreductase subunit 4L [EC:1.6.5.3]	-2.85314
TRIAE_CS42_4AS_TGACv1_310399_AA1031500	K05577 ndhF	NAD(P)H-quinone oxidoreductase subunit 5 [EC:1.6.5.3]	-2.149
TRIAE_CS42_1BL_TGACv1_036885_AA0147500	K05578 ndhG	NAD(P)H-quinone oxidoreductase subunit 6 [EC:1.6.5.3]	-2.73922
TRIAE_CS42_1BL_TGACv1_036885_AA0147490	K05580 ndhI	NAD(P)H-quinone oxidoreductase subunit I [EC:1.6.5.3]	-2.71095
TRIAE_CS42_4AS_TGACv1_306725_AA1012640	K05580 ndhI	NAD(P)H-quinone oxidoreductase subunit I [EC:1.6.5.3]	-2.71777
TRIAE_CS42_5BL_TGACv1_405253_AA1323320	K05580 ndhI	NAD(P)H-quinone oxidoreductase subunit I [EC:1.6.5.3]	-2.8281
TRIAE_CS42_1DL_TGACv1_061198_AA0188540	K05581 ndhJ	NAD(P)H-quinone oxidoreductase subunit J [EC:1.6.5.3]	-2.08766
TRIAE_CS42_1DL_TGACv1_062365_AA0213330	K05581 ndhJ	NAD(P)H-quinone oxidoreductase subunit J [EC:1.6.5.3]	-2.52621
TRIAE_CS42_3B_TGACv1_224779_AA0801435	K03879 ND2	NADH-ubiquinone oxidoreductase chain 2 [EC:1.6.5.3]	-2.45102
TRIAE_CS42_3B_TGACv1_228338_AA0826555	K03880 ND3	NADH-ubiquinone oxidoreductase chain 3 [EC:1.6.5.3]	-2.16225
TRIAE_CS42_U_TGACv1_642096_AA2111370	K03881 ND4	NADH-ubiquinone oxidoreductase chain 4 [EC:1.6.5.3]	-1.88822
TRIAE_CS42_3AS_TGACv1_217316_AA0709430	K03883 ND5	NADH-ubiquinone oxidoreductase chain 5 [EC:1.6.5.3]	-2.21512
TRIAE_CS42_7DS_TGACv1_621462_AA2016380	K03884 ND6	NADH-ubiquinone oxidoreductase chain 6 [EC:1.6.5.3]	-1.49747
TRIAE_CS42_U_TGACv1_649988_AA2148940	K03884 ND6	NADH-ubiquinone oxidoreductase chain 6 [EC:1.6.5.3]	-1.66265
TRIAE_CS42_4AL_TGACv1_288275_AA0943380	K03934 NDUFS1	NADH dehydrogenase (ubiquinone) Fe-S protein 1 [EC:1.6.5.3 1.6.99.3]	-0.0337966
TRIAE_CS42_4BS_TGACv1_329948_AA1104870	K03934 NDUFS1	NADH dehydrogenase (ubiquinone) Fe-S protein 1 [EC:1.6.5.3 1.6.99.3]	-0.0382609
TRIAE_CS42_4DS_TGACv1_361934_AA1174470	K03934 NDUFS1	NADH dehydrogenase (ubiquinone) Fe-S protein 1 [EC:1.6.5.3 1.6.99.3]	-0.102987
TRIAE_CS42_1BL_TGACv1_036393_AA0147350	K03935 NDUFS2	NADH dehydrogenase (ubiquinone) Fe-S protein 2 [EC:1.6.5.3 1.6.99.3]	-1.78186
TRIAE_CS42_2AS_TGACv1_114645_AA0368590	K03937 NDUFS4	NADH dehydrogenase (ubiquinone) Fe-S protein 4	-0.114747
TRIAE_CS42_2BS_TGACv1_145943_AA0450190	K03937 NDUFS4	NADH dehydrogenase (ubiquinone) Fe-S protein 4	-0.20455
TRIAE_CS42_2DS_TGACv1_178236_AA0593210	K03937 NDUFS4	NADH dehydrogenase (ubiquinone) Fe-S protein 4	-0.044432
TRIAE_CS42_7BS_TGACv1_592663_AA1942730	K03938 NDUFS5	NADH dehydrogenase (ubiquinone) Fe-S protein 5	0.0684342
TRIAE_CS42_U_TGACv1_641331_AA2092200	K03938 NDUFS5	NADH dehydrogenase (ubiquinone) Fe-S protein 5	0.0907688
TRIAE_CS42_7AL_TGACv1_556445_AA1763090	K03939 NDUFS6	NADH dehydrogenase (ubiquinone) Fe-S protein 6	0.262853
TRIAE_CS42_7BL_TGACv1_579784_AA1910020	K03939 NDUFS6	NADH dehydrogenase (ubiquinone) Fe-S protein 6	0.492679
TRIAE_CS42_7DL_TGACv1_603466_AA1984300	K03939 NDUFS6	NADH dehydrogenase (ubiquinone) Fe-S protein 6	0.409861
TRIAE_CS42_1AL_TGACv1_000384_AA0010680	K03940 NDUFS7	NADH dehydrogenase (ubiquinone) Fe-S protein 7 [EC:1.6.5.3 1.6.99.3]	0.738388
TRIAE_CS42_1BL_TGACv1_032005_AA0124130	K03940 NDUFS7	NADH dehydrogenase (ubiquinone) Fe-S protein 7 [EC:1.6.5.3 1.6.99.3]	0.975427
TRIAE_CS42_3AL_TGACv1_194189_AA0628180	K03940 NDUFS7	NADH dehydrogenase (ubiquinone) Fe-S protein 7 [EC:1.6.5.3 1.6.99.3]	0.0935022
TRIAE_CS42_3B_TGACv1_226306_AA0815880	K03940 NDUFS7	NADH dehydrogenase (ubiquinone) Fe-S protein 7 [EC:1.6.5.3 1.6.99.3]	0.202402
TRIAE_CS42_3DL_TGACv1_250760_AA0872690	K03940 NDUFS7	NADH dehydrogenase (ubiquinone) Fe-S protein 7 [EC:1.6.5.3 1.6.99.3]	0.156354
TRIAE_CS42_5BL_TGACv1_407747_AA1359310	K03941 NDUFS8	NADH dehydrogenase (ubiquinone) Fe-S protein 8 [EC:1.6.5.3 1.6.99.3]	-0.116667
TRIAE_CS42_5DL_TGACv1_435359_AA1449550	K03941 NDUFS8	NADH dehydrogenase (ubiquinone) Fe-S protein 8 [EC:1.6.5.3 1.6.99.3]	-0.0528619
TRIAE_CS42_2DS_TGACv1_177140_AA0566290	K03942 NDUFV1	NADH dehydrogenase (ubiquinone) flavoprotein 1 [EC:1.6.5.3 1.6.99.3]	-0.273762
TRIAE_CS42_1BL_TGACv1_031451_AA0114330	K03943 NDUFV2	NADH dehydrogenase (ubiquinone) flavoprotein 2 [EC:1.6.5.3 1.6.99.3]	-0.278239
TRIAE_CS42_2AL_TGACv1_093563_AA0282640	K03946 NDUFA2	NADH dehydrogenase (ubiquinone) 1 alpha subcomplex subunit 2	0.232774
TRIAE_CS42_4AS_TGACv1_308046_AA1025430	K03949 NDUFA5	NADH dehydrogenase (ubiquinone) 1 alpha subcomplex subunit 5	0.45139
TRIAE_CS42_4BL_TGACv1_322200_AA1069580	K03949 NDUFA5	NADH dehydrogenase (ubiquinone) 1 alpha subcomplex subunit 5	0.419476
TRIAE_CS42_4DL_TGACv1_344098_AA1143640	K03949 NDUFA5	NADH dehydrogenase (ubiquinone) 1 alpha subcomplex subunit 5	0.466635
TRIAE_CS42_2AS_TGACv1_112888_AA0346730	K03950 NDUFA6	NADH dehydrogenase (ubiquinone) 1 alpha subcomplex subunit 6	-0.039623
TRIAE_CS42_2BS_TGACv1_147406_AA0482790	K03950 NDUFA6	NADH dehydrogenase (ubiquinone) 1 alpha subcomplex subunit 6	0.220779
TRIAE_CS42_2DS_TGACv1_179115_AA0604430	K03950 NDUFA6	NADH dehydrogenase (ubiquinone) 1 alpha subcomplex subunit 6	0.270001
TRIAE_CS42_4AS_TGACv1_308113_AA1025990	K03952 NDUFA8	NADH dehydrogenase (ubiquinone) 1 alpha subcomplex subunit 8	0.0914037
TRIAE_CS42_4BL_TGACv1_320432_AA1038940	K03952 NDUFA8	NADH dehydrogenase (ubiquinone) 1 alpha subcomplex subunit 8	0.150492
TRIAE_CS42_4DL_TGACv1_342546_AA1116270	K03952 NDUFA8	NADH dehydrogenase (ubiquinone) 1 alpha subcomplex subunit 8	0.217233
TRIAE_CS42_6AL_TGACv1_472145_AA1518220	K03953 NDUFA9	NADH dehydrogenase (ubiquinone) 1 alpha subcomplex subunit 9	0.750576
TRIAE_CS42_6BL_TGACv1_500706_AA1608640	K03953 NDUFA9	NADH dehydrogenase (ubiquinone) 1 alpha subcomplex subunit 9	-0.511158
TRIAE_CS42_6DL_TGACv1_526456_AA1684220	K03953 NDUFA9	NADH dehydrogenase (ubiquinone) 1 alpha subcomplex subunit 9	-0.445758
TRIAE_CS42_1AL_TGACv1_002484_AA0042310	K03955 NDUFAB1	NADH dehydrogenase (ubiquinone) 1 alpha/beta subcomplex 1	0.499196
TRIAE_CS42_1BL_TGACv1_033990_AA0143000	K03955 NDUFAB1	NADH dehydrogenase (ubiquinone) 1 alpha/beta subcomplex 1	0.20259
TRIAE_CS42_1DL_TGACv1_061224_AA0189230	K03955 NDUFAB1	NADH dehydrogenase (ubiquinone) 1 alpha/beta subcomplex 1	0.380559
TRIAE_CS42_4AS_TGACv1_307491_AA1020730	K03955 NDUFAB1	NADH dehydrogenase (ubiquinone) 1 alpha/beta subcomplex 1	-0.245394
TRIAE_CS42_4DL_TGACv1_342590_AA1117340	K03955 NDUFAB1	NADH dehydrogenase (ubiquinone) 1 alpha/beta subcomplex 1	-0.120061
TRIAE_CS42_7AS_TGACv1_571644_AA1849060	K03955 NDUFAB1	NADH dehydrogenase (ubiquinone) 1 alpha/beta subcomplex 1	0.472769
TRIAE_CS42_U_TGACv1_640949_AA2080360	K03955 NDUFAB1	NADH dehydrogenase (ubiquinone) 1 alpha/beta subcomplex 1	0.280679
TRIAE_CS42_1DL_TGACv1_062176_AA0210040	K11352 NDUFA12	NADH dehydrogenase (ubiquinone) 1 alpha subcomplex subunit 12	-0.385354
TRIAE_CS42_4BL_TGACv1_320264_AA1033020	K11353 NDUFA13	NADH dehydrogenase (ubiquinone) 1 alpha subcomplex subunit 13	-0.244709
TRIAE_CS42_4DL_TGACv1_344305_AA1145910	K11353 NDUFA13	NADH dehydrogenase (ubiquinone) 1 alpha subcomplex subunit 13	0.181268
TRIAE_CS42_4DL_TGACv1_342648_AA1119080	K03963 NDUFB7	NADH dehydrogenase (ubiquinone) 1 beta subcomplex subunit 7	0.490975
TRIAE_CS42_5AL_TGACv1_375821_AA1227550	K03963 NDUFB7	NADH dehydrogenase (ubiquinone) 1 beta subcomplex subunit 7	0.85025
TRIAE_CS42_7AL_TGACv1_556850_AA1772070	K03965 NDUFB9	NADH dehydrogenase (ubiquinone) 1 beta subcomplex subunit 9	0.157867
TRIAE_CS42_7BL_TGACv1_579857_AA1910580	K03965 NDUFB9	NADH dehydrogenase (ubiquinone) 1 beta subcomplex subunit 9	0.09989
TRIAE_CS42_7DL_TGACv1_603426_AA1983460	K03965 NDUFB9	NADH dehydrogenase (ubiquinone) 1 beta subcomplex subunit 9	0.20499
TRIAE_CS42_1AL_TGACv1_003073_AA0047440	K03966 NDUFB10	NADH dehydrogenase (ubiquinone) 1 beta subcomplex subunit 10	0.714631
TRIAE_CS42_1BL_TGACv1_032012_AA0124180	K03966 NDUFB10	NADH dehydrogenase (ubiquinone) 1 beta subcomplex subunit 10	0.48531
TRIAE_CS42_1DL_TGACv1_061280_AA0191090	K03966 NDUFB10	NADH dehydrogenase (ubiquinone) 1 beta subcomplex subunit 10	0.618098
TRIAE_CS42_5BL_TGACv1_404126_AA1285390	K00234 SDHA, SDH1	succinate dehydrogenase (ubiquinone) flavoprotein subunit [EC:1.3.5.1]	0.142089
TRIAE_CS42_5DL_TGACv1_434321_AA1433910	K00234 SDHA, SDH1	succinate dehydrogenase (ubiquinone) flavoprotein subunit [EC:1.3.5.1]	0.0668844
TRIAE_CS42_7AL_TGACv1_556119_AA1756230	K00235 SDHB, SDH2	succinate dehydrogenase (ubiquinone) iron-sulfur subunit [EC:1.3.5.1]	0.446779
TRIAE_CS42_7BL_TGACv1_578256_AA1892040	K00235 SDHB, SDH2	succinate dehydrogenase (ubiquinone) iron-sulfur subunit [EC:1.3.5.1]	0.293259
TRIAE_CS42_6DL_TGACv1_527475_AA1704610	K00411 UQCRFS1, RIP1, petA	ubiquinol-cytochrome c reductase iron-sulfur subunit [EC:1.10.2.2]	0.900937
TRIAE_CS42_7BS_TGACv1_592064_AA1929760	K00412 CYTB, petB	ubiquinol-cytochrome c reductase cytochrome b subunit	-1.89484
TRIAE_CS42_3AL_TGACv1_194420_AA0632720	K00413 CYC1, CYT1, petC	ubiquinol-cytochrome c reductase cytochrome c1 subunit	1.26402
TRIAE_CS42_4AL_TGACv1_289236_AA0967710	K00416 QCR6, UQCRH	ubiquinol-cytochrome c reductase subunit 6	-0.297709
TRIAE_CS42_4BS_TGACv1_328938_AA1095860	K00416 QCR6, UQCRH	ubiquinol-cytochrome c reductase subunit 6	-0.52128
TRIAE_CS42_5AL_TGACv1_374006_AA1187500	K00416 QCR6, UQCRH	ubiquinol-cytochrome c reductase subunit 6	-0.688124
TRIAE_CS42_5BL_TGACv1_406546_AA1346870	K00416 QCR6, UQCRH	ubiquinol-cytochrome c reductase subunit 6	-0.565667
TRIAE_CS42_5AL_TGACv1_378438_AA1253310	K00417 QCR7, UQCRB	ubiquinol-cytochrome c reductase subunit 7	0.396221
TRIAE_CS42_5BL_TGACv1_405468_AA1327940	K00417 QCR7, UQCRB	ubiquinol-cytochrome c reductase subunit 7	0.483494
TRIAE_CS42_5DL_TGACv1_433058_AA1400110	K00417 QCR7, UQCRB	ubiquinol-cytochrome c reductase subunit 7	0.417621
TRIAE_CS42_1DS_TGACv1_080997_AA0256580	K02257 COX10	protoheme IX farnesyltransferase [EC:2.5.1.-]	0.77903
TRIAE_CS42_6AS_TGACv1_486638_AA1563470	K02257 COX10	protoheme IX farnesyltransferase [EC:2.5.1.-]	0.91115
TRIAE_CS42_6BS_TGACv1_513192_AA1633840	K02257 COX10	protoheme IX farnesyltransferase [EC:2.5.1.-]	-0.143772
TRIAE_CS42_6DS_TGACv1_544877_AA1749600	K02257 COX10	protoheme IX farnesyltransferase [EC:2.5.1.-]	0.0346228
TRIAE_CS42_3B_TGACv1_221980_AA0754370	K02256 COX1	cytochrome c oxidase subunit 1 [EC:1.9.3.1]	-2.28814
TRIAE_CS42_5DL_TGACv1_435063_AA1445540	K02266 COX6A	cytochrome c oxidase subunit 6a	0.266759
TRIAE_CS42_2AS_TGACv1_112694_AA0343570	K02267 COX6B	cytochrome c oxidase subunit 6b	-0.198742
TRIAE_CS42_2BL_TGACv1_131757_AA0431740	K02267 COX6B	cytochrome c oxidase subunit 6b	0.0697019
TRIAE_CS42_2BS_TGACv1_146892_AA0474970	K02267 COX6B	cytochrome c oxidase subunit 6b	-0.203456
TRIAE_CS42_2DL_TGACv1_161633_AA0559650	K02267 COX6B	cytochrome c oxidase subunit 6b	-0.336591
TRIAE_CS42_2DS_TGACv1_179560_AA0607920	K02267 COX6B	cytochrome c oxidase subunit 6b	-0.218805
TRIAE_CS42_7AS_TGACv1_569024_AA1804910	K02259 COX15	cytochrome c oxidase assembly protein subunit 15	0.290361
TRIAE_CS42_7DS_TGACv1_622848_AA2046290	K02259 COX15	cytochrome c oxidase assembly protein subunit 15	-0.213043
TRIAE_CS42_5BL_TGACv1_405709_AA1333630	K02260 COX17	cytochrome c oxidase assembly protein subunit 17	0.571594
TRIAE_CS42_5DL_TGACv1_433022_AA1398550	K02260 COX17	cytochrome c oxidase assembly protein subunit 17	-0.0866256
TRIAE_CS42_6AL_TGACv1_473409_AA1530910	K02260 COX17	cytochrome c oxidase assembly protein subunit 17	-1.51795
TRIAE_CS42_U_TGACv1_643586_AA2133220	K02260 COX17	cytochrome c oxidase assembly protein subunit 17	-0.361148
TRIAE_CS42_1DL_TGACv1_061777_AA0203330	K02111 ATPF1A, atpA	F-type H+-transporting ATPase subunit alpha [EC:3.6.3.14]	-2.796
TRIAE_CS42_3B_TGACv1_233534_AA0831590	K02112 ATPF1B, atpD	F-type H+-transporting ATPase subunit beta [EC:3.6.3.14]	-2.69895
TRIAE_CS42_2BS_TGACv1_151238_AA0498550	K02115 ATPF1G, atpG	F-type H+-transporting ATPase subunit gamma	-0.062305
TRIAE_CS42_U_TGACv1_712630_AA2166950	K02115 ATPF1G, atpG	F-type H+-transporting ATPase subunit gamma	0.0984136
TRIAE_CS42_6AL_TGACv1_473264_AA1529760	K02113 ATPF1D, atpH	F-type H+-transporting ATPase subunit delta	0.101994
TRIAE_CS42_6BL_TGACv1_501085_AA1613310	K02113 ATPF1D, atpH	F-type H+-transporting ATPase subunit delta	0.300673
TRIAE_CS42_6DL_TGACv1_526376_AA1681230	K02113 ATPF1D, atpH	F-type H+-transporting ATPase subunit delta	0.162879
TRIAE_CS42_4AS_TGACv1_308640_AA1028790	K02108 ATPF0A, atpB	F-type H+-transporting ATPase subunit a	-2.95502
TRIAE_CS42_5DL_TGACv1_439510_AA1468990	K02108 ATPF0A, atpB	F-type H+-transporting ATPase subunit a	-2.78308
TRIAE_CS42_4AS_TGACv1_306561_AA1010200	K02109 ATPF0B, atpF	F-type H+-transporting ATPase subunit b	1.35996
TRIAE_CS42_4BL_TGACv1_322607_AA1072260	K02109 ATPF0B, atpF	F-type H+-transporting ATPase subunit b	0.980769
TRIAE_CS42_4DL_TGACv1_343277_AA1132640	K02109 ATPF0B, atpF	F-type H+-transporting ATPase subunit b	1.35827
TRIAE_CS42_7DL_TGACv1_602809_AA1969270	K02109 ATPF0B, atpF	F-type H+-transporting ATPase subunit b	-2.19744
TRIAE_CS42_6DS_TGACv1_543500_AA1740810	K02110 ATPF0C, atpE	F-type H+-transporting ATPase subunit c	-1.23478
TRIAE_CS42_7BL_TGACv1_584395_AA1919200	K02110 ATPF0C, atpE	F-type H+-transporting ATPase subunit c	-2.68181
TRIAE_CS42_3B_TGACv1_224279_AA0794740	K02132 ATPeF1A, ATP5A1, ATP1	F-type H+-transporting ATPase subunit alpha	-2.56796
TRIAE_CS42_5AL_TGACv1_385033_AA1258350	K02132 ATPeF1A, ATP5A1, ATP1	F-type H+-transporting ATPase subunit alpha	-2.56579
TRIAE_CS42_1AL_TGACv1_004040_AA0052320	K02136 ATPeF1G, ATP5C1, ATP3	F-type H+-transporting ATPase subunit gamma	-0.370246
TRIAE_CS42_1BS_TGACv1_050799_AA0175610	K02136 ATPeF1G, ATP5C1, ATP3	F-type H+-transporting ATPase subunit gamma	0.0076131
TRIAE_CS42_1DS_TGACv1_080550_AA0249950	K02136 ATPeF1G, ATP5C1, ATP3	F-type H+-transporting ATPase subunit gamma	-0.47686
TRIAE_CS42_2AL_TGACv1_096315_AA0318510	K02134 ATPeF1D, ATP5D, ATP16	F-type H+-transporting ATPase subunit delta	-0.0767145
TRIAE_CS42_2BS_TGACv1_147875_AA0488540	K02134 ATPeF1D, ATP5D, ATP16	F-type H+-transporting ATPase subunit delta	-0.156806
TRIAE_CS42_U_TGACv1_642392_AA2116860	K02134 ATPeF1D, ATP5D, ATP16	F-type H+-transporting ATPase subunit delta	-0.056528
TRIAE_CS42_3AL_TGACv1_194729_AA0638290	K02135 ATPeF1E, ATP5E, ATP15	F-type H+-transporting ATPase subunit epsilon	0.178906
TRIAE_CS42_3B_TGACv1_226412_AA0816770	K02135 ATPeF1E, ATP5E, ATP15	F-type H+-transporting ATPase subunit epsilon	0.279619
TRIAE_CS42_3DL_TGACv1_249707_AA0854970	K02135 ATPeF1E, ATP5E, ATP15	F-type H+-transporting ATPase subunit epsilon	0.314858
TRIAE_CS42_6DL_TGACv1_526850_AA1693430	K02137 ATPeF0O, ATP5O, ATP5	F-type H+-transporting ATPase subunit O	-0.187558
TRIAE_CS42_7BS_TGACv1_592064_AA1929770	K02126 ATPeF0A, MTATP6, ATP6	F-type H+-transporting ATPase subunit a	-1.99903
TRIAE_CS42_2AL_TGACv1_095324_AA0309650	K02138 ATPeF0D, ATP5H, ATP7	F-type H+-transporting ATPase subunit d	0.0759026
TRIAE_CS42_2BL_TGACv1_130381_AA0409970	K02138 ATPeF0D, ATP5H, ATP7	F-type H+-transporting ATPase subunit d	0.0635957
TRIAE_CS42_1AL_TGACv1_002629_AA0043900	K02140 ATPeFG, ATP5L, ATP20	F-type H+-transporting ATPase subunit g	-0.0624167
TRIAE_CS42_1BL_TGACv1_033746_AA0141810	K02140 ATPeFG, ATP5L, ATP20	F-type H+-transporting ATPase subunit g	0.243282
TRIAE_CS42_3AL_TGACv1_193989_AA0624110	K02140 ATPeFG, ATP5L, ATP20	F-type H+-transporting ATPase subunit g	0.612418
TRIAE_CS42_3B_TGACv1_225944_AA0813020	K02140 ATPeFG, ATP5L, ATP20	F-type H+-transporting ATPase subunit g	0.579419
TRIAE_CS42_3B_TGACv1_226306_AA0815890	K02140 ATPeFG, ATP5L, ATP20	F-type H+-transporting ATPase subunit g	-0.306006
TRIAE_CS42_3DL_TGACv1_251767_AA0884700	K02140 ATPeFG, ATP5L, ATP20	F-type H+-transporting ATPase subunit g	0.16205
TRIAE_CS42_7BL_TGACv1_579063_AA1903600	K02145 ATPeV1A, ATP6A	V-type H+-transporting ATPase subunit A [EC:3.6.3.14]	-0.0890455
TRIAE_CS42_7BL_TGACv1_579860_AA1910590	K02145 ATPeV1A, ATP6A	V-type H+-transporting ATPase subunit A [EC:3.6.3.14]	-0.0665123
TRIAE_CS42_7DL_TGACv1_603800_AA1989460	K02145 ATPeV1A, ATP6A	V-type H+-transporting ATPase subunit A [EC:3.6.3.14]	-0.0500456
TRIAE_CS42_3B_TGACv1_221149_AA0731840	K02147 ATPeV1B, ATP6B	V-type H+-transporting ATPase subunit B	-0.0403978
TRIAE_CS42_3DL_TGACv1_250951_AA0875390	K02147 ATPeV1B, ATP6B	V-type H+-transporting ATPase subunit B	-0.0747099
TRIAE_CS42_1AL_TGACv1_001462_AA0030900	K02148 ATPeV1C, ATP6C	V-type H+-transporting ATPase subunit C	0.108104
TRIAE_CS42_1BL_TGACv1_030825_AA0101620	K02148 ATPeV1C, ATP6C	V-type H+-transporting ATPase subunit C	-0.597178
TRIAE_CS42_1DL_TGACv1_061232_AA0189370	K02148 ATPeV1C, ATP6C	V-type H+-transporting ATPase subunit C	1.37617
TRIAE_CS42_2AL_TGACv1_094745_AA0302490	K02149 ATPeV1D, ATP6M	V-type H+-transporting ATPase subunit D	0.377509
TRIAE_CS42_2BL_TGACv1_130514_AA0412690	K02149 ATPeV1D, ATP6M	V-type H+-transporting ATPase subunit D	0.25368
TRIAE_CS42_2DL_TGACv1_159111_AA0532650	K02149 ATPeV1D, ATP6M	V-type H+-transporting ATPase subunit D	0.125575
TRIAE_CS42_3B_TGACv1_222928_AA0773340	K02150 ATPeV1E, ATP6E	V-type H+-transporting ATPase subunit E	-0.314483
TRIAE_CS42_3DL_TGACv1_250696_AA0872090	K02150 ATPeV1E, ATP6E	V-type H+-transporting ATPase subunit E	-0.398488
TRIAE_CS42_3AL_TGACv1_195562_AA0651220	K02151 ATPeV1F, ATP6S14	V-type H+-transporting ATPase subunit F	-0.29681
TRIAE_CS42_3B_TGACv1_221643_AA0746430	K02151 ATPeV1F, ATP6S14	V-type H+-transporting ATPase subunit F	-0.24997
TRIAE_CS42_3DL_TGACv1_250717_AA0872310	K02151 ATPeV1F, ATP6S14	V-type H+-transporting ATPase subunit F	-0.133419
TRIAE_CS42_2AL_TGACv1_093910_AA0289190	K02152 ATPeV1G, ATP6G	V-type H+-transporting ATPase subunit G	-0.616144
TRIAE_CS42_2BL_TGACv1_130632_AA0414980	K02152 ATPeV1G, ATP6G	V-type H+-transporting ATPase subunit G	-0.222279
TRIAE_CS42_2DL_TGACv1_158490_AA0520030	K02152 ATPeV1G, ATP6G	V-type H+-transporting ATPase subunit G	-0.356229
TRIAE_CS42_2AS_TGACv1_113043_AA0350340	K02144 ATPeV1H	V-type H+-transporting ATPase subunit H	-0.181798
TRIAE_CS42_2BS_TGACv1_147847_AA0488160	K02144 ATPeV1H	V-type H+-transporting ATPase subunit H	-0.243806
TRIAE_CS42_2DS_TGACv1_178055_AA0589940	K02144 ATPeV1H	V-type H+-transporting ATPase subunit H	-0.178158
TRIAE_CS42_3AL_TGACv1_196411_AA0660160	K02154 ATPeV0A, ATP6N	V-type H+-transporting ATPase subunit a	0.162051
TRIAE_CS42_3B_TGACv1_223826_AA0788060	K02154 ATPeV0A, ATP6N	V-type H+-transporting ATPase subunit a	0.177931
TRIAE_CS42_3DL_TGACv1_250081_AA0861880	K02154 ATPeV0A, ATP6N	V-type H+-transporting ATPase subunit a	0.185521
TRIAE_CS42_4BL_TGACv1_320523_AA1042220	K02154 ATPeV0A, ATP6N	V-type H+-transporting ATPase subunit a	-0.165705
TRIAE_CS42_1AS_TGACv1_019203_AA0063050	K02155 ATPeV0C, ATP6L	V-type H+-transporting ATPase 16kDa proteolipid subunit	0.381915
TRIAE_CS42_1BS_TGACv1_049968_AA0165030	K02155 ATPeV0C, ATP6L	V-type H+-transporting ATPase 16kDa proteolipid subunit	1.93606
TRIAE_CS42_1DS_TGACv1_080256_AA0244480	K02155 ATPeV0C, ATP6L	V-type H+-transporting ATPase 16kDa proteolipid subunit	0.693581
TRIAE_CS42_4BS_TGACv1_330987_AA1109260	K02155 ATPeV0C, ATP6L	V-type H+-transporting ATPase 16kDa proteolipid subunit	0.628855
TRIAE_CS42_5DL_TGACv1_436184_AA1459030	K02155 ATPeV0C, ATP6L	V-type H+-transporting ATPase 16kDa proteolipid subunit	0.45377
TRIAE_CS42_U_TGACv1_642696_AA2121820	K02155 ATPeV0C, ATP6L	V-type H+-transporting ATPase 16kDa proteolipid subunit	0.437059
TRIAE_CS42_3AL_TGACv1_196256_AA0658860	K03661 ATPeV0B, ATP6F	V-type H+-transporting ATPase 21kDa proteolipid subunit	-0.251462
TRIAE_CS42_3B_TGACv1_225184_AA0805950	K03661 ATPeV0B, ATP6F	V-type H+-transporting ATPase 21kDa proteolipid subunit	-0.336564
TRIAE_CS42_3DL_TGACv1_253908_AA0895740	K03661 ATPeV0B, ATP6F	V-type H+-transporting ATPase 21kDa proteolipid subunit	-0.321475
TRIAE_CS42_3B_TGACv1_222757_AA0770070	K02146 ATPeV0D, ATP6D	V-type H+-transporting ATPase subunit d	-0.00847426
TRIAE_CS42_1AL_TGACv1_000077_AA0002660	K01535 PMA1, PMA2	H+-transporting ATPase [EC:3.6.3.6]	0.372738
TRIAE_CS42_1BL_TGACv1_032169_AA0126250	K01535 PMA1, PMA2	H+-transporting ATPase [EC:3.6.3.6]	-1.21609
TRIAE_CS42_1DL_TGACv1_061438_AA0195310	K01535 PMA1, PMA2	H+-transporting ATPase [EC:3.6.3.6]	0.625741
TRIAE_CS42_1AL_TGACv1_000245_AA0007160	K01507 ppa	inorganic pyrophosphatase [EC:3.6.1.1]	0.882123
TRIAE_CS42_3B_TGACv1_220646_AA0713510	K01507 ppa	inorganic pyrophosphatase [EC:3.6.1.1]	0.778108
TRIAE_CS42_3B_TGACv1_220646_AA0713530	K01507 ppa	inorganic pyrophosphatase [EC:3.6.1.1]	0.997155
TRIAE_CS42_6AL_TGACv1_472980_AA1527810	K01507 ppa	inorganic pyrophosphatase [EC:3.6.1.1]	-0.325059
TRIAE_CS42_6BL_TGACv1_501315_AA1615950	K01507 ppa	inorganic pyrophosphatase [EC:3.6.1.1]	-0.293933
TRIAE_CS42_6DL_TGACv1_527107_AA1698690	K01507 ppa	inorganic pyrophosphatase [EC:3.6.1.1]	-0.228218
00195 Photosynthesis [PATH:ko00195]
[truncated: 9,087 more rows]

## Sheet: pathway Summary
Table - List of KEGG pathways identified in different functional categories
Se. No.	Identified Patways
1	00010 Glycolysis / Gluconeogenesis [PATH:ko00010]
2	00020 Citrate cycle (TCA cycle) [PATH:ko00020]
3	00030 Pentose phosphate pathway [PATH:ko00030]
4	00040 Pentose and glucuronate interconversions [PATH:ko00040]
5	00051 Fructose and mannose metabolism [PATH:ko00051]
6	00052 Galactose metabolism [PATH:ko00052]
7	00053 Ascorbate and aldarate metabolism [PATH:ko00053]
8	00061 Fatty acid biosynthesis [PATH:ko00061]
9	00062 Fatty acid elongation [PATH:ko00062]
10	00071 Fatty acid degradation [PATH:ko00071]
11	00072 Synthesis and degradation of ketone bodies [PATH:ko00072]
12	00073 Cutin, suberine and wax biosynthesis [PATH:ko00073]
13	00100 Steroid biosynthesis [PATH:ko00100]
14	00130 Ubiquinone and other terpenoid-quinone biosynthesis [PATH:ko00130]
15	00140 Steroid hormone biosynthesis [PATH:ko00140]
16	00190 Oxidative phosphorylation [PATH:ko00190]
17	00195 Photosynthesis [PATH:ko00195]
18	00196 Photosynthesis - antenna proteins [PATH:ko00196]
19	00220 Arginine biosynthesis [PATH:ko00220]
20	00230 Purine metabolism [PATH:ko00230]
21	00232 Caffeine metabolism [PATH:ko00232]
22	00240 Pyrimidine metabolism [PATH:ko00240]
23	00250 Alanine, aspartate and glutamate metabolism [PATH:ko00250]
24	00254 Aflatoxin biosynthesis [PATH:ko00254]
25	00260 Glycine, serine and threonine metabolism [PATH:ko00260]
26	00261 Monobactam biosynthesis [PATH:ko00261]
27	00270 Cysteine and methionine metabolism [PATH:ko00270]
28	00280 Valine, leucine and isoleucine degradation [PATH:ko00280]
29	00281 Geraniol degradation [PATH:ko00281]
30	00290 Valine, leucine and isoleucine biosynthesis [PATH:ko00290]
31	00300 Lysine biosynthesis [PATH:ko00300]
32	00310 Lysine degradation [PATH:ko00310]
33	00330 Arginine and proline metabolism [PATH:ko00330]
34	00340 Histidine metabolism [PATH:ko00340]
35	00350 Tyrosine metabolism [PATH:ko00350]
36	00360 Phenylalanine metabolism [PATH:ko00360]
37	00361 Chlorocyclohexane and chlorobenzene degradation [PATH:ko00361]
38	00362 Benzoate degradation [PATH:ko00362]
39	00363 Bisphenol degradation [PATH:ko00363]
40	00364 Fluorobenzoate degradation [PATH:ko00364]
41	00380 Tryptophan metabolism [PATH:ko00380]
42	00400 Phenylalanine, tyrosine and tryptophan biosynthesis [PATH:ko00400]
43	00401 Novobiocin biosynthesis [PATH:ko00401]
44	00410 beta-Alanine metabolism [PATH:ko00410]
45	00430 Taurine and hypotaurine metabolism [PATH:ko00430]
46	00440 Phosphonate and phosphinate metabolism [PATH:ko00440]
47	00450 Selenocompound metabolism [PATH:ko00450]
48	00460 Cyanoamino acid metabolism [PATH:ko00460]
49	00471 D-Glutamine and D-glutamate metabolism [PATH:ko00471]
50	00480 Glutathione metabolism [PATH:ko00480]
51	00500 Starch and sucrose metabolism [PATH:ko00500]
52	00510 N-Glycan biosynthesis [PATH:ko00510]
53	00511 Other glycan degradation [PATH:ko00511]
54	00513 Various types of N-glycan biosynthesis [PATH:ko00513]
55	00514 Other types of O-glycan biosynthesis [PATH:ko00514]
56	00520 Amino sugar and nucleotide sugar metabolism [PATH:ko00520]
57	00521 Streptomycin biosynthesis [PATH:ko00521]
58	00524 Neomycin, kanamycin and gentamicin biosynthesis [PATH:ko00524]
59	00531 Glycosaminoglycan degradation [PATH:ko00531]
60	00540 Lipopolysaccharide biosynthesis [PATH:ko00540]
61	00550 Peptidoglycan biosynthesis [PATH:ko00550]
62	00561 Glycerolipid metabolism [PATH:ko00561]
63	00562 Inositol phosphate metabolism [PATH:ko00562]
64	00563 Glycosylphosphatidylinositol(GPI)-anchor biosynthesis [PATH:ko00563]
65	00564 Glycerophospholipid metabolism [PATH:ko00564]
66	00565 Ether lipid metabolism [PATH:ko00565]
67	00590 Arachidonic acid metabolism [PATH:ko00590]
68	00591 Linoleic acid metabolism [PATH:ko00591]
69	00592 alpha-Linolenic acid metabolism [PATH:ko00592]
70	00600 Sphingolipid metabolism [PATH:ko00600]
71	00603 Glycosphingolipid biosynthesis - globo series [PATH:ko00603]
72	00604 Glycosphingolipid biosynthesis - ganglio series [PATH:ko00604]
73	00620 Pyruvate metabolism [PATH:ko00620]
74	00623 Toluene degradation [PATH:ko00623]
75	00624 Polycyclic aromatic hydrocarbon degradation [PATH:ko00624]
76	00625 Chloroalkane and chloroalkene degradation [PATH:ko00625]
77	00626 Naphthalene degradation [PATH:ko00626]
78	00627 Aminobenzoate degradation [PATH:ko00627]
79	00630 Glyoxylate and dicarboxylate metabolism [PATH:ko00630]
80	00640 Propanoate metabolism [PATH:ko00640]
81	00643 Styrene degradation [PATH:ko00643]
82	00650 Butanoate metabolism [PATH:ko00650]
83	00660 C5-Branched dibasic acid metabolism [PATH:ko00660]
84	00670 One carbon pool by folate [PATH:ko00670]
85	00680 Methane metabolism [PATH:ko00680]
86	00710 Carbon fixation in photosynthetic organisms [PATH:ko00710]
87	00720 Carbon fixation pathways in prokaryotes [PATH:ko00720]
88	00730 Thiamine metabolism [PATH:ko00730]
89	00740 Riboflavin metabolism [PATH:ko00740]
90	00750 Vitamin B6 metabolism [PATH:ko00750]
91	00760 Nicotinate and nicotinamide metabolism [PATH:ko00760]
92	00770 Pantothenate and CoA biosynthesis [PATH:ko00770]
93	00780 Biotin metabolism [PATH:ko00780]
94	00785 Lipoic acid metabolism [PATH:ko00785]
95	00790 Folate biosynthesis [PATH:ko00790]
96	00791 Atrazine degradation [PATH:ko00791]
97	00830 Retinol metabolism [PATH:ko00830]
98	00860 Porphyrin and chlorophyll metabolism [PATH:ko00860]
99	00900 Terpenoid backbone biosynthesis [PATH:ko00900]
100	00901 Indole alkaloid biosynthesis [PATH:ko00901]
101	00902 Monoterpenoid biosynthesis [PATH:ko00902]
102	00903 Limonene and pinene degradation [PATH:ko00903]
103	00904 Diterpenoid biosynthesis [PATH:ko00904]
104	00905 Brassinosteroid biosynthesis [PATH:ko00905]
105	00906 Carotenoid biosynthesis [PATH:ko00906]
106	00908 Zeatin biosynthesis [PATH:ko00908]
107	00909 Sesquiterpenoid and triterpenoid biosynthesis [PATH:ko00909]
108	00910 Nitrogen metabolism [PATH:ko00910]
109	00920 Sulfur metabolism [PATH:ko00920]
110	00940 Phenylpropanoid biosynthesis [PATH:ko00940]
111	00941 Flavonoid biosynthesis [PATH:ko00941]
112	00942 Anthocyanin biosynthesis [PATH:ko00942]
113	00944 Flavone and flavonol biosynthesis [PATH:ko00944]
114	00945 Stilbenoid, diarylheptanoid and gingerol biosynthesis [PATH:ko00945]
115	00950 Isoquinoline alkaloid biosynthesis [PATH:ko00950]
116	00960 Tropane, piperidine and pyridine alkaloid biosynthesis [PATH:ko00960]
117	00965 Betalain biosynthesis [PATH:ko00965]
118	00966 Glucosinolate biosynthesis [PATH:ko00966]
119	00970 Aminoacyl-tRNA biosynthesis [PATH:ko00970]
120	00980 Metabolism of xenobiotics by cytochrome P450 [PATH:ko00980]
121	00982 Drug metabolism - cytochrome P450 [PATH:ko00982]
122	00983 Drug metabolism - other enzymes [PATH:ko00983]
123	01040 Biosynthesis of unsaturated fatty acids [PATH:ko01040]
124	01051 Biosynthesis of ansamycins [PATH:ko01051]
125	01053 Biosynthesis of siderophore group nonribosomal peptides [PATH:ko01053]
126	01200 Carbon metabolism [PATH:ko01200]
127	01210 2-Oxocarboxylic acid metabolism [PATH:ko01210]
128	01212 Fatty acid metabolism [PATH:ko01212]
129	01220 Degradation of aromatic compounds [PATH:ko01220]
130	01230 Biosynthesis of amino acids [PATH:ko01230]
131	02010 ABC transporters [PATH:ko02010]
132	02020 Two-component system [PATH:ko02020]
133	02024 Quorum sensing [PATH:ko02024]
134	03008 Ribosome biogenesis in eukaryotes [PATH:ko03008]
135	03010 Ribosome [PATH:ko03010]
136	03013 RNA transport [PATH:ko03013]
137	03015 mRNA surveillance pathway [PATH:ko03015]
138	03018 RNA degradation [PATH:ko03018]
139	03020 RNA polymerase [PATH:ko03020]
140	03022 Basal transcription factors [PATH:ko03022]
141	03030 DNA replication [PATH:ko03030]
142	03040 Spliceosome [PATH:ko03040]
143	03050 Proteasome [PATH:ko03050]
144	03060 Protein export [PATH:ko03060]
145	03070 Bacterial secretion system [PATH:ko03070]
146	03410 Base excision repair [PATH:ko03410]
147	03420 Nucleotide excision repair [PATH:ko03420]
148	03430 Mismatch repair [PATH:ko03430]
149	03440 Homologous recombination [PATH:ko03440]
150	03450 Non-homologous end-joining [PATH:ko03450]
151	03460 Fanconi anemia pathway [PATH:ko03460]
152	04010 MAPK signaling pathway [PATH:ko04010]
153	04011 MAPK signaling pathway - yeast [PATH:ko04011]
154	04012 ErbB signaling pathway [PATH:ko04012]
155	04013 MAPK signaling pathway - fly [PATH:ko04013]
156	04014 Ras signaling pathway [PATH:ko04014]
157	04015 Rap1 signaling pathway [PATH:ko04015]
158	04020 Calcium signaling pathway [PATH:ko04020]
159	04022 cGMP - PKG signaling pathway [PATH:ko04022]
160	04024 cAMP signaling pathway [PATH:ko04024]
161	04064 NF-kappa B signaling pathway [PATH:ko04064]
162	04066 HIF-1 signaling pathway [PATH:ko04066]
163	04068 FoxO signaling pathway [PATH:ko04068]
164	04070 Phosphatidylinositol signaling system [PATH:ko04070]
165	04071 Sphingolipid signaling pathway [PATH:ko04071]
166	04072 Phospholipase D signaling pathway [PATH:ko04072]
167	04075 Plant hormone signal transduction [PATH:ko04075]
168	04110 Cell cycle [PATH:ko04110]
169	04111 Cell cycle - yeast [PATH:ko04111]
170	04112 Cell cycle - Caulobacter [PATH:ko04112]
171	04113 Meiosis - yeast [PATH:ko04113]
172	04114 Oocyte meiosis [PATH:ko04114]
173	04115 p53 signaling pathway [PATH:ko04115]
174	04120 Ubiquitin mediated proteolysis [PATH:ko04120]
175	04122 Sulfur relay system [PATH:ko04122]
176	04130 SNARE interactions in vesicular transport [PATH:ko04130]
177	04139 Regulation of mitophagy - yeast [PATH:ko04139]
178	04140 Regulation of autophagy [PATH:ko04140]
179	04141 Protein processing in endoplasmic reticulum [PATH:ko04141]
180	04142 Lysosome [PATH:ko04142]
181	04144 Endocytosis [PATH:ko04144]
182	04145 Phagosome [PATH:ko04145]
183	04146 Peroxisome [PATH:ko04146]
184	04150 mTOR signaling pathway [PATH:ko04150]
185	04151 PI3K-Akt signaling pathway [PATH:ko04151]
186	04152 AMPK signaling pathway [PATH:ko04152]
187	04210 Apoptosis [PATH:ko04210]
188	04214 Apoptosis - fly [PATH:ko04214]
189	04215 Apoptosis - multiple species [PATH:ko04215]
190	04310 Wnt signaling pathway [PATH:ko04310]
191	04330 Notch signaling pathway [PATH:ko04330]
192	04340 Hedgehog signaling pathway [PATH:ko04340]
193	04341 Hedgehog signaling pathway - Fly [PATH:ko04341]
194	04350 TGF-beta signaling pathway [PATH:ko04350]
195	04370 VEGF signaling pathway [PATH:ko04370]
196	04390 Hippo signaling pathway [PATH:ko04390]
197	04391 Hippo signaling pathway -fly [PATH:ko04391]
198	04392 Hippo signaling pathway - multiple species [PATH:ko04392]
199	04510 Focal adhesion [PATH:ko04510]
200	04520 Adherens junction [PATH:ko04520]
201	04530 Tight junction [PATH:ko04530]
202	04540 Gap junction [PATH:ko04540]
203	04550 Signaling pathways regulating pluripotency of stem cells [PATH:ko04550]
204	04626 Plant-pathogen interaction [PATH:ko04626]
205	04630 Jak-STAT signaling pathway [PATH:ko04630]
206	04668 TNF signaling pathway [PATH:ko04668]
207	04712 Circadian rhythm - plant [PATH:ko04712]
208	04810 Regulation of actin cytoskeleton [PATH:ko04810]
Se. No.	Functional categories
1	Amino acid metabolism
2	Biosynthesis of other secondary metabolites
3	Carbohydrate metabolism
4	Cell growth and death
5	Cell motility
6	Cellular community
7	Energy metabolism
8	Environmental adaptation
9	Folding, sorting and degradation
10	Glycan biosynthesis and metabolism
11	Lipid metabolism
12	Membrane transport
13	Metabolism of cofactors and vitamins
14	Metabolism of other amino acids
15	Metabolism of terpenoids and polyketides
16	Nucleotide metabolism
17	Replication and repair
18	Signal transduction
19	Transcription
20	Translation
21	Transport and catabolism
22	Xenobiotics biodegradation and metabolism
