# Supplementary material for: Transcriptome Analysis of Wheat–Tilletia indica Interaction Provides Defense and Pathogenesis-Related Genes
Source: Plants (Basel). 2022 Nov 11;11(22):3061. doi: 10.3390/plants11223061 (PMC9698794; doi:10.3390/plants11223061)
Supplement: Supplementary file 1 [file plants-11-03061-s001.zip › plants-1953648-supplementary/Table S6.xlsx]

## Sheet: Defence genes
Supplementary file 6
Differential expression of defense related genes in wheat after T. indica infection
Gene IDS	foldChange	log2FoldChange	P-value	Regulation	GO term accession	GO term name
TRIAE_CS42_1BS_TGACv1_049380_AA0151360	15.8887	3.98993	0.00110248	Up	GO:0043531	ADP binding
TRIAE_CS42_1BS_TGACv1_049498_AA0155020	34.0018	5.08754	6.45e-08	Up	GO:0043531	ADP binding
TRIAE_CS42_1DS_TGACv1_080256_AA0244390	10.5112	3.39385	5.28e-06	Up	GO:0043531	ADP binding
TRIAE_CS42_1DS_TGACv1_080301_AA0245590	5.03798	2.33285	0.00445454	Up	GO:0043531	ADP binding
TRIAE_CS42_2BS_TGACv1_145945_AA0450400	6.28485	2.65188	0.00379078	Up	GO:0043531	ADP binding
TRIAE_CS42_3AS_TGACv1_211983_AA0696400	17.2392	4.10762	0.00124483	Up	GO:0043531	ADP binding
TRIAE_CS42_4AS_TGACv1_307938_AA1024620	4.32351	2.1122	0.0364819	Up	GO:0043531	ADP binding
TRIAE_CS42_5BL_TGACv1_410711_AA1367180	13.3772	3.74171	0.000338222	Up	GO:0043531	ADP binding
TRIAE_CS42_6DL_TGACv1_526393_AA1682050	12.6655	3.66284	0.00891522	Up	GO:0043531	ADP binding
TRIAE_CS42_6DL_TGACv1_526393_AA1682100	14.963	3.90333	2.03e-05	Up	GO:0043531	ADP binding
TRIAE_CS42_6DL_TGACv1_526393_AA1682130	5.63124	2.49345	0.00662213	Up	GO:0043531	ADP binding
TRIAE_CS42_6DL_TGACv1_526431_AA1683210	6.17586	2.62664	0.00621199	Up	GO:0043531	ADP binding
TRIAE_CS42_1DS_TGACv1_080396_AA0247300	0.176724	-2.50043	3.11e-05	Down	GO:0043531	ADP binding
TRIAE_CS42_2BL_TGACv1_129815_AA0397050	0.0593643	-4.07426	0.000610438	Down	GO:0043531	ADP binding
TRIAE_CS42_3B_TGACv1_221946_AA0753720	0.0706163	-3.82385	0.00339287	Down	GO:0043531	ADP binding
TRIAE_CS42_4AL_TGACv1_289128_AA0965350	0.0920652	-3.4412	0.00164857	Down	GO:0043531	ADP binding
TRIAE_CS42_4AL_TGACv1_292698_AA0999500	0.322138	-1.63425	0.0325094	Down	GO:0043531	ADP binding
TRIAE_CS42_U_TGACv1_642708_AA2121930	0.0681704	-3.87471	4.38e-06	Down	GO:0043531	ADP binding
TRIAE_CS42_1BS_TGACv1_049534_AA0156080	3.4673	1.79381	0.000853947	Up	GO:0005524	ATP binding
TRIAE_CS42_1DL_TGACv1_065698_AA0237330	2.39158	1.25796	0.0180878	Up	GO:0005524	ATP binding
TRIAE_CS42_2AL_TGACv1_094077_AA0292220	3.29913	1.72209	0.0360296	Up	GO:0005524	ATP binding
TRIAE_CS42_2BL_TGACv1_129567_AA0388890	4.75735	2.25016	0.0123738	Up	GO:0005524	ATP binding
TRIAE_CS42_3B_TGACv1_221776_AA0749700	6.19658	2.63147	0.0453856	Up	GO:0005524	ATP binding
TRIAE_CS42_6AL_TGACv1_471335_AA1507210	7.76559	2.9571	0.00368341	Up	GO:0005524	ATP binding
TRIAE_CS42_7AL_TGACv1_556928_AA1773540	3.37682	1.75567	0.00980401	Up	GO:0005524	ATP binding
TRIAE_CS42_2AS_TGACv1_112673_AA0343140	0.0856276	-3.54578	0.00537568	Down	GO:0005524	ATP binding
TRIAE_CS42_4DS_TGACv1_361576_AA1170310	0.425519	-1.2327	0.0253342	Down	GO:0005524	ATP binding
TRIAE_CS42_5AL_TGACv1_375758_AA1226740	0.124346	-3.00757	0.0234556	Down	GO:0005524	ATP binding
TRIAE_CS42_6BL_TGACv1_499764_AA1591200	0.0779667	-3.681	0.00152875	Down	GO:0005524	ATP binding
TRIAE_CS42_1AL_TGACv1_001075_AA0024550	18.8064	4.23315	1.76e-06	Up	GO:0050832	defense response to fungus
TRIAE_CS42_1DL_TGACv1_063099_AA0223870	16.8023	4.07058	0.000154228	Up	GO:0050832	defense response to fungus
TRIAE_CS42_3DL_TGACv1_251714_AA0884080	9.99124	3.32066	1.18e-07	Up	GO:0050832	defense response to fungus
TRIAE_CS42_6AL_TGACv1_472383_AA1521510	14.4536	3.85335	0.000182938	Up	GO:0050832	defense response to fungus
TRIAE_CS42_1AS_TGACv1_019705_AA0070250	0.142162	-2.81439	0.00631848	Down	GO:0050832	defense response to fungus
TRIAE_CS42_1BS_TGACv1_049736_AA0160630	0.0391775	-4.67383	0.000125909	Down	GO:0050832	defense response to fungus
TRIAE_CS42_1BS_TGACv1_050102_AA0167480	0.0872319	-3.519	0.00639828	Down	GO:0050832	defense response to fungus
TRIAE_CS42_1DS_TGACv1_081076_AA0257460	0.0453962	-4.46128	2.29e-07	Down	GO:0050832	defense response to fungus
TRIAE_CS42_1AL_TGACv1_000490_AA0013360	7.55434	2.91731	0.00187853	Up	GO:0005576	extracellular region
TRIAE_CS42_1AL_TGACv1_000490_AA0013370	8.8114	3.13937	1.86e-06	Up	GO:0005576	extracellular region
TRIAE_CS42_1AS_TGACv1_019137_AA0061390	31.1418	4.96078	2.16e-05	Up	GO:0005576	extracellular region
TRIAE_CS42_1AS_TGACv1_019137_AA0061450	6.0377	2.594	0.0387137	Up	GO:0005576	extracellular region
TRIAE_CS42_1BL_TGACv1_031247_AA0110350	12.4146	3.63396	3.14e-06	Up	GO:0005576	extracellular region
TRIAE_CS42_3B_TGACv1_222519_AA0766300	2.47346	1.30653	0.0170951	Up	GO:0005576	extracellular region
TRIAE_CS42_5BL_TGACv1_404207_AA1290140	25.7441	4.68617	3.67e-14	Up	GO:0005576	extracellular region
TRIAE_CS42_5DL_TGACv1_434787_AA1441590	79.3321	6.30983	2.86e-20	Up	GO:0005576	extracellular region
TRIAE_CS42_5DL_TGACv1_436942_AA1464130	14.3634	3.84432	6.49e-06	Up	GO:0005576	extracellular region
TRIAE_CS42_7DS_TGACv1_623771_AA2056080	24.3778	4.60749	7.91e-05	Up	GO:0005576	extracellular region
TRIAE_CS42_7DS_TGACv1_625472_AA2065280	18.4227	4.20341	2.27e-11	Up	GO:0005576	extracellular region
TRIAE_CS42_1DS_TGACv1_080617_AA0251090	0.234701	-2.09111	0.0266266	Down	GO:0005576	extracellular region
TRIAE_CS42_3DL_TGACv1_250312_AA0865920	22.8797	4.516	0.000231633	Up	GO:0042973	glucan endo-1,3-beta-D-glucosidase activity
TRIAE_CS42_2DS_TGACv1_177336_AA0574060	3.34964	1.74401	0.0318115	Up	GO:0016787	hydrolase activity
TRIAE_CS42_4BL_TGACv1_320810_AA1049290	2.21094	1.14466	0.0309426	Up	GO:0016787	hydrolase activity
TRIAE_CS42_4DS_TGACv1_361317_AA1165590	7.53123	2.91289	0.0193279	Up	GO:0016787	hydrolase activity
TRIAE_CS42_5BL_TGACv1_407995_AA1360870	7.62656	2.93103	0.0250143	Up	GO:0016787	hydrolase activity
TRIAE_CS42_7DL_TGACv1_603035_AA1974240	4.58435	2.19672	0.029945	Up	GO:0016787	hydrolase activity
TRIAE_CS42_4DS_TGACv1_361164_AA1162360	0.238987	-2.065	0.0319038	Down	GO:0016787	hydrolase activity
TRIAE_CS42_1AL_TGACv1_000368_AA0010420	4.61096	2.20507	0.0161593	Up	GO:0016788	hydrolase activity, acting on ester bonds
TRIAE_CS42_1BS_TGACv1_050947_AA0176850	4.1391	2.04932	0.0382375	Up	GO:0016788	hydrolase activity, acting on ester bonds
TRIAE_CS42_3B_TGACv1_221001_AA0726430	3.93197	1.97525	0.00598099	Up	GO:0016788	hydrolase activity, acting on ester bonds
TRIAE_CS42_3B_TGACv1_226756_AA0819260	3.28915	1.71771	0.0204396	Up	GO:0016788	hydrolase activity, acting on ester bonds
TRIAE_CS42_3DS_TGACv1_272149_AA0915720	10.4865	3.39046	0.0065749	Up	GO:0016788	hydrolase activity, acting on ester bonds
TRIAE_CS42_4AS_TGACv1_309009_AA1030130	6.67324	2.73839	0.0246287	Up	GO:0016788	hydrolase activity, acting on ester bonds
TRIAE_CS42_4BS_TGACv1_328999_AA1096640	6.22836	2.63885	0.0428212	Up	GO:0016788	hydrolase activity, acting on ester bonds
TRIAE_CS42_4DL_TGACv1_342978_AA1126740	0.158887	-2.65393	0.0390914	Down	GO:0016788	hydrolase activity, acting on ester bonds
TRIAE_CS42_2DS_TGACv1_177963_AA0588200	0.195258	-2.35654	0.0293546	Down	GO:0052716	hydroquinone:oxygen oxidoreductase activity
TRIAE_CS42_1AS_TGACv1_019239_AA0063780	2.44047	1.28716	0.0174713	Up	GO:0046872	metal ion binding
TRIAE_CS42_1BL_TGACv1_035130_AA0146220	4.30917	2.10741	0.000519094	Up	GO:0046872	metal ion binding
TRIAE_CS42_1BS_TGACv1_050050_AA0166570	22.9478	4.52028	0.000125826	Up	GO:0046872	metal ion binding
TRIAE_CS42_1BS_TGACv1_050864_AA0176280	16.2995	4.02675	1.54e-05	Up	GO:0046872	metal ion binding
TRIAE_CS42_1BS_TGACv1_051112_AA0177810	28.872	4.8516	0.000325109	Up	GO:0046872	metal ion binding
TRIAE_CS42_1DS_TGACv1_080718_AA0252660	5.32738	2.41343	0.0384631	Up	GO:0046872	metal ion binding
TRIAE_CS42_2AL_TGACv1_095993_AA0316480	8.84469	3.14481	0.012053	Up	GO:0046872	metal ion binding
TRIAE_CS42_2AS_TGACv1_113352_AA0354860	6.26468	2.64724	0.0415422	Up	GO:0046872	metal ion binding
TRIAE_CS42_2AS_TGACv1_114421_AA0367100	4.52256	2.17714	6.48e-05	Up	GO:0046872	metal ion binding
TRIAE_CS42_2BL_TGACv1_129622_AA0390860	9.05654	3.17896	0.0200283	Up	GO:0046872	metal ion binding
TRIAE_CS42_2BL_TGACv1_130218_AA0406480	11.3207	3.50089	0.0112963	Up	GO:0046872	metal ion binding
TRIAE_CS42_2BL_TGACv1_131011_AA0421200	24.6742	4.62493	2.86e-05	Up	GO:0046872	metal ion binding
TRIAE_CS42_2BL_TGACv1_132289_AA0436530	3.78704	1.92107	0.0368578	Up	GO:0046872	metal ion binding
TRIAE_CS42_2BS_TGACv1_146256_AA0460570	4.95197	2.308	0.0469532	Up	GO:0046872	metal ion binding
TRIAE_CS42_3B_TGACv1_223009_AA0775160	3.44375	1.78398	0.00999875	Up	GO:0046872	metal ion binding
TRIAE_CS42_3B_TGACv1_224046_AA0791510	4.5209	2.17661	0.0182863	Up	GO:0046872	metal ion binding
TRIAE_CS42_4AL_TGACv1_289135_AA0965570	3.09652	1.63065	0.00556144	Up	GO:0046872	metal ion binding
TRIAE_CS42_4AL_TGACv1_290165_AA0982510	2.94121	1.55641	0.0229847	Up	GO:0046872	metal ion binding
TRIAE_CS42_4AL_TGACv1_292002_AA0997350	8.68581	3.11866	0.0218949	Up	GO:0046872	metal ion binding
TRIAE_CS42_4BS_TGACv1_327858_AA1076520	2.47554	1.30774	0.0133982	Up	GO:0046872	metal ion binding
TRIAE_CS42_4BS_TGACv1_328976_AA1096420	3.43425	1.78	0.032472	Up	GO:0046872	metal ion binding
TRIAE_CS42_4DL_TGACv1_343530_AA1136090	3.99262	1.99734	0.0320003	Up	GO:0046872	metal ion binding
TRIAE_CS42_4DS_TGACv1_363103_AA1183340	3.35058	1.74441	0.0199285	Up	GO:0046872	metal ion binding
TRIAE_CS42_5DL_TGACv1_433047_AA1399680	2.13193	1.09216	0.0435815	Up	GO:0046872	metal ion binding
TRIAE_CS42_5DL_TGACv1_433131_AA1403090	4.96924	2.31303	6.21e-05	Up	GO:0046872	metal ion binding
TRIAE_CS42_5DL_TGACv1_434349_AA1434390	3.21811	1.68622	0.0399953	Up	GO:0046872	metal ion binding
TRIAE_CS42_6AL_TGACv1_471983_AA1516620	2.10075	1.0709	0.04223	Up	GO:0046872	metal ion binding
TRIAE_CS42_6BL_TGACv1_500638_AA1607780	6.53705	2.70864	0.0387996	Up	GO:0046872	metal ion binding
TRIAE_CS42_6DL_TGACv1_526747_AA1691320	9.42022	3.23576	2.2e-07	Up	GO:0046872	metal ion binding
TRIAE_CS42_1BS_TGACv1_049727_AA0160550	0.124346	-3.00757	0.0239318	Down	GO:0046872	metal ion binding
TRIAE_CS42_2BS_TGACv1_147728_AA0487030	0.259137	-1.94821	0.0256154	Down	GO:0046872	metal ion binding
TRIAE_CS42_6BS_TGACv1_515607_AA1671270	0.00474919	-7.7181	1.57e-22	Down	GO:0046872	metal ion binding
TRIAE_CS42_6DL_TGACv1_527230_AA1700850	0.158887	-2.65393	0.0390914	Down	GO:0046872	metal ion binding
TRIAE_CS42_6DS_TGACv1_543042_AA1734510	0.327117	-1.61212	0.0034922	Down	GO:0046872	metal ion binding
TRIAE_CS42_7BL_TGACv1_579103_AA1904200	0.0672932	-3.8934	0.00627781	Down	GO:0046872	metal ion binding
TRIAE_CS42_7BS_TGACv1_592029_AA1928690	0.31342	-1.67383	0.00802247	Down	GO:0046872	metal ion binding
TRIAE_CS42_7DL_TGACv1_602897_AA1971360	0.0856917	-3.5447	0.0104426	Down	GO:0046872	metal ion binding
TRIAE_CS42_7DS_TGACv1_625332_AA2064910	0.372831	-1.42341	0.0149965	Down	GO:0046872	metal ion binding
TRIAE_CS42_1BS_TGACv1_050729_AA0174830	17.6364	4.14049	0.00247981	Up	GO:0045548	phenylalanine ammonia-lyase activity
TRIAE_CS42_4AL_TGACv1_290391_AA0984880	5.19993	2.37849	0.00493211	Up	GO:0045548	phenylalanine ammonia-lyase activity
TRIAE_CS42_2AL_TGACv1_093537_AA0282050	2.38385	1.25329	0.0176541	Up	GO:0009607	response to biotic stimulus
TRIAE_CS42_5DS_TGACv1_457675_AA1488830	22.0853	4.46501	0.00161184	Up	GO:0009607	response to biotic stimulus
TRIAE_CS42_7DL_TGACv1_603560_AA1985660	10.598	3.40572	2.87e-09	Up	GO:0009607	response to biotic stimulus
TRIAE_CS42_2BL_TGACv1_129343_AA0379490	0.196717	-2.34581	0.02951	Down	GO:0009607	response to biotic stimulus
TRIAE_CS42_3B_TGACv1_221066_AA0729040	32.3493	5.01566	4.2e-06	Up	GO:0006950	response to stress
TRIAE_CS42_3AS_TGACv1_211135_AA0685810	6.70364	2.74495	3.92e-06	Up	GO:0009611	response to wounding
TRIAE_CS42_3DS_TGACv1_271869_AA0909730	7.40281	2.88807	4.59e-07	Up	GO:0009611	response to wounding
TRIAE_CS42_2AS_TGACv1_112552_AA0340710	5.21118	2.38161	0.000924046	Up	GO:0010333	terpene synthase activity
TRIAE_CS42_2BL_TGACv1_129351_AA0379810	4.43226	2.14804	0.00360782	Up	GO:0010333	terpene synthase activity
TRIAE_CS42_7DL_TGACv1_603451_AA1983980	8.68294	3.11818	0.00358237	Up	GO:0010333	terpene synthase activity
TRIAE_CS42_2BL_TGACv1_129738_AA0394260	0.109349	-3.19299	5.59e-08	Down	GO:0010333	terpene synthase activity
TRIAE_CS42_2AL_TGACv1_094713_AA0301970	26.8836	4.74866	0.00100799	Up	GO:0016114	terpenoid biosynthetic process
TRIAE_CS42_2BL_TGACv1_130934_AA0420140	5.76137	2.52641	0.0415261	Up	GO:0016114	terpenoid biosynthetic process
