# Supplementary material for: Transcriptome Analysis of Wheat–Tilletia indica Interaction Provides Defense and Pathogenesis-Related Genes
Source: Plants (Basel). 2022 Nov 11;11(22):3061. doi: 10.3390/plants11223061 (PMC9698794; doi:10.3390/plants11223061)
Supplement: Supplementary file 1 [file plants-11-03061-s001.zip › plants-1953648-supplementary/Table S7.xls]

## Sheet: Expressed_Both
Gene IDS	Gene Description	Accession Name	Suceptible baseMean	Resistant baseMean	foldChange	log2FoldChange	P-value	adjusted p value	Significance	Regulation	GO Biological Process	GO Cellular Component	GO Molecular Function
NODE_102_length_88417_cov_9.98054_ID_1408296.g5198.t1	gi|501275562|ref|WP_012318580.1|MULTISPECIES: 1,4-alpha-glucan branching enzyme [Bacteria] >gi|170654537|gb|ACB23592.1| 1,4-alpha-glucan branching enzyme [Methylobacterium radiotolerans JCM 2831] >gi|758511751|gb|KIU36212.1| glycogen branching protein [Methylobacterium radiotolerans] >gi|767159367|dbj|GAN51723.1| 1,4-alpha-glucan-branching protein [Methylobacterium sp. ME121] >gi|925632438|gb|KOX…	WP_012318580	37.0405	7.55929	0.204082	-2.29278	0.029299	0.961747	Yes	Down	glycogen biosynthetic process;	hydrolase activity, hydrolyzing O-glycosyl compounds; cation binding; 1,4-alpha-glucan branching enzyme activity;	hydrolase activity, hydrolyzing O-glycosyl compounds; cation binding; 1,4-alpha-glucan branching enzyme activity;
NODE_103_length_87878_cov_89.9967_ID_1749976.g5231.t1	gi|343427377|emb|CBQ70904.1|conserved hypothetical protein [Sporisorium reilianum SRZ2]	CBQ70904	29.1033	4.53557	0.155844	-2.68182	0.0121756	0.801528	Yes	Down
NODE_104_length_87397_cov_106.166_ID_1468215.g5246.t1			29.1033	4.53557	0.155844	-2.68182	0.0121756	0.801528	Yes	Down
NODE_107_length_86090_cov_11.3158_ID_1408196.g5359.t1	gi|657247511|ref|WP_029358262.1|MULTISPECIES: endopeptidase La [Methylobacterium] >gi|767158657|dbj|GAN52405.1| ATP-dependent protease La [Methylobacterium sp. ME121] >gi|968296636|gb|KTS02169.1| DNA-binding protein [Methylobacterium radiotolerans]	WP_029358262	2772.75	1052.25	0.379498	-1.39783	0.0351006	0.961747	Yes	Down	cellular response to stress; misfolded or incompletely synthesized protein catabolic process;	cytoplasm;	serine-type endopeptidase activity; sequence-specific DNA binding; ATP binding; ATP-dependent peptidase activity;
NODE_107_length_86090_cov_11.3158_ID_1408196.g5373.t1	gi|501278981|ref|WP_012321999.1|MULTISPECIES: acyl-CoA dehydrogenase [Bacteria] >gi|170657997|gb|ACB27052.1| acyl-CoA dehydrogenase domain protein [Methylobacterium radiotolerans JCM 2831] >gi|767162932|dbj|GAN48312.1| glutaryl-CoA dehydrogenase [Methylobacterium sp. ME121] >gi|925632892|gb|KOX54855.1| acyl-CoA dehydrogenase [Asanoa ferruginea]	WP_012321999	1135.03	441.463	0.388944	-1.36236	0.0401088	0.964692	Yes	Down	oxidation-reduction process;	flavin adenine dinucleotide binding; acyl-CoA dehydrogenase activity;	flavin adenine dinucleotide binding; acyl-CoA dehydrogenase activity;
NODE_112_length_83320_cov_85.981_ID_1799245.g5516.t1	gi|749838101|gb|KIJ13308.1|hypothetical protein PAXINDRAFT_181354, partial [Paxillus involutus ATCC 200175]	KIJ13308	84.664	21.166	0.25	-2	0.0247597	0.961747	Yes	Down
NODE_114_length_82495_cov_242.404_ID_1444495.g5578.t1	gi|164658720|ref|XP_001730485.1|hypothetical protein MGL_2281 [Malassezia globosa CBS 7966] >gi|159104381|gb|EDP43271.1| hypothetical protein MGL_2281 [Malassezia globosa CBS 7966]	XP_001730485	29.1033	4.53557	0.155844	-2.68182	0.0121756	0.801528	Yes	Down
NODE_11_length_200389_cov_86.6944_ID_1895771.g1039.t1	gi|808376755|ref|XP_012193178.1|hypothetical protein PHSY_007194 [Pseudozyma hubeiensis SY62] >gi|501310833|dbj|GAC99591.1| hypothetical protein PHSY_007194 [Pseudozyma hubeiensis SY62]	XP_012193178	611.169	55.9387	0.0915275	-3.44965	2.24643e-06	0.00174503	Yes	Down	single-organism biosynthetic process; nucleobase-containing small molecule metabolic process; purine-containing compound biosynthetic process;	ligase activity, forming carbon-nitrogen bonds; ion binding;	ligase activity, forming carbon-nitrogen bonds; ion binding;
NODE_125_length_78143_cov_114.067_ID_1883615.g5844.t1			287.064	105.074	0.36603	-1.44997	0.0390699	0.961747	Yes	Down
NODE_126_length_78120_cov_95.5078_ID_1519752.g5891.t1	gi|955501734|ref|XP_014659673.1|ubiquitin carboxyl-terminal hydrolase 14 [Pseudozyma antarctica] >gi|674222417|dbj|GAK62372.1| ubiquitin carboxyl-terminal hydrolase 14 [Pseudozyma antarctica]	XP_014659673	79.3725	9.07115	0.114286	-3.12928	0.00146172	0.294677	Yes	Down		peptidase activity;	peptidase activity;
NODE_127_length_78015_cov_97.4276_ID_1813648.g5900.t1	gi|443900382|dbj|GAC77708.1|beta-1,4-mannosyltransferase [Pseudozyma antarctica T-34]	GAC77708	407.446	92.2233	0.226345	-2.1434	0.00230259	0.337482	Yes	Down
NODE_133_length_75371_cov_84.2165_ID_1456069.g6102.t1	gi|388851859|emb|CCF54453.1|related to MSH6-DNA mismatch repair protein [Ustilago hordei]	CCF54453	240.763	80.1285	0.33281	-1.58723	0.0273955	0.961747	Yes	Down	single-organism cellular process; single-organism metabolic process; DNA metabolic process;	intracellular part;	DNA binding; hydrolase activity;
NODE_133_length_75371_cov_84.2165_ID_1456069.g6110.t1			68.7895	18.1423	0.263736	-1.92283	0.0390871	0.961747	Yes	Down
NODE_13_length_195505_cov_133.613_ID_2395734.g1207.t1			34.3948	7.55929	0.21978	-2.18587	0.0372847	0.961747	Yes	Down
NODE_142_length_73606_cov_83.3038_ID_1581690.g6352.t1	gi|660963524|gb|KEP48878.1|RNA exonuclease 4 DEDDh 3'-5' exonuclease domain protein [Rhizoctonia solani 123E]	KEP48878	150.808	36.2846	0.240602	-2.05528	0.00936529	0.702232	Yes	Down
NODE_144_length_71178_cov_153.993_ID_1559459.g6383.t1	gi|343427586|emb|CBQ71113.1|conserved hypothetical protein [Sporisorium reilianum SRZ2]	CBQ71113	95.247	28.7253	0.301587	-1.72935	0.0420821	0.980992	Yes	Down
NODE_145_length_71171_cov_101.362_ID_1514504.g6423.t1			26.4575	6.04743	0.228571	-2.12928	0.0395179	0.961747	Yes	Down
NODE_14_length_191552_cov_80.557_ID_2113270.g1250.t1	gi|813206173|dbj|GAO52381.1|hypothetical protein G7K_6459-t1 [Saitoella complicata NRRL Y-17804]	GAO52381	26.4575	6.04743	0.228571	-2.12928	0.0395179	0.961747	Yes	Down
NODE_151_length_69214_cov_87.8624_ID_1439938.g6551.t1	gi|955485382|ref|XP_014654959.1|single-stranded-DNA-specific exonuclease [Pseudozyma antarctica] >gi|674217689|dbj|GAK66939.1| single-stranded-DNA-specific exonuclease [Pseudozyma antarctica]	XP_014654959	18.5203	4.53557	0.244898	-2.02975	0.0375882	0.961747	Yes	Down
NODE_156_length_67944_cov_89.8902_ID_1484616.g6653.t1	gi|858051092|emb|CDW98304.1|hypothetical protein [Sporisorium scitamineum]	CDW98304	71.4353	18.1423	0.253968	-1.97728	0.0329482	0.961747	Yes	Down		hydrolase activity;	hydrolase activity;
NODE_158_length_66522_cov_86.5033_ID_1454691.g6727.t1	gi|758982423|ref|XP_011390713.1|putative ubiquinol--cytochrome-c reductase [Ustilago maydis 521] >gi|757945265|gb|KIS67739.1| putative ubiquinol--cytochrome-c reductase [Ustilago maydis 521]	XP_011390713	21.166	4.53557	0.214286	-2.22239	0.0271866	0.961747	Yes	Down	mitochondrial electron transport, ubiquinol to cytochrome c;	mitochondrial respiratory chain complex III;
NODE_159_length_66422_cov_91.9102_ID_2420383.g6742.t1	gi|673528181|emb|CDI54483.1|b-type cyclin 1, partial [Melanopsichium pennsylvanicum 4]	CDI54483	47.6235	7.55929	0.15873	-2.65535	0.0111783	0.768432	Yes	Down
NODE_163_length_65677_cov_123.387_ID_2124462.g6832.t1			21.166	4.53557	0.214286	-2.22239	0.0271866	0.961747	Yes	Down
NODE_165_length_64772_cov_95.9665_ID_1685745.g6874.t1	gi|630971354|ref|XP_007882085.1|hypothetical protein PFL1_06353 [Anthracocystis flocculosa PF-1] >gi|521582277|gb|EPQ26145.1| hypothetical protein PFL1_06353 [Anthracocystis flocculosa PF-1]	XP_007882085	26.4575	6.04743	0.228571	-2.12928	0.0395179	0.961747	Yes	Down
NODE_168_length_64198_cov_84.5664_ID_1502776.g6927.t1	gi|396469719|ref|XP_003838474.1|similar to putative carotenoid oxygenase [Leptosphaeria maculans JN3] >gi|312215042|emb|CBX94995.1| similar to putative carotenoid oxygenase [Leptosphaeria maculans JN3]	XP_003838474	18.5203	4.53557	0.244898	-2.02975	0.0375882	0.961747	Yes	Down
NODE_169_length_64171_cov_108.357_ID_1514888.g6961.t1	gi|343427900|emb|CBQ71425.1|probable RPO31-DNA-directed RNA polymerase III, 160 KD subunit [Sporisorium reilianum SRZ2]	CBQ71425	158.745	49.8913	0.314286	-1.66985	0.0292315	0.961747	Yes	Down		binding; transferase activity;	binding; transferase activity;
NODE_177_length_61808_cov_88.1856_ID_1575158.g7150.t1			68.7895	18.1423	0.263736	-1.92283	0.0390871	0.961747	Yes	Down
NODE_179_length_60789_cov_119.812_ID_1651537.g7212.t1	gi|691797319|emb|CDO68226.1|hypothetical protein BN946_scf184913.g16 [Trametes cinnabarina]	CDO68226	47.6235	9.07115	0.190476	-2.39232	0.019965	0.89766	Yes	Down
NODE_19_length_183052_cov_83.6553_ID_2013916.g1528.t1	gi|914974033|ref|XP_013243407.1|hypothetical protein K437DRAFT_246825 [Tilletiaria anomala UBC 951] >gi|639568525|gb|KDN45969.1| hypothetical protein K437DRAFT_246825 [Tilletiaria anomala UBC 951]	XP_013243407	243.409	49.8913	0.204969	-2.28652	0.00210466	0.320568	Yes	Down
NODE_1_length_462566_cov_95.8044_ID_1454188.g103.t1	gi|646390429|gb|KDQ55096.1|hypothetical protein JAAARDRAFT_37618 [Jaapia argillacea MUCL 33604]	KDQ55096	124.35	36.2846	0.291793	-1.77698	0.0278487	0.961747	Yes	Down
NODE_1_length_462566_cov_95.8044_ID_1454188.g46.t1			52.915	12.0949	0.228571	-2.12928	0.0320429	0.961747	Yes	Down
NODE_1_length_462566_cov_95.8044_ID_1454188.g51.t1	gi|914967595|ref|XP_013240188.1|histone-fold-containing protein [Tilletiaria anomala UBC 951] >gi|639558952|gb|KDN36877.1| histone-fold-containing protein [Tilletiaria anomala UBC 951]	XP_013240188	7192.47	2328.26	0.323708	-1.62724	0.0164698	0.864443	Yes	Down		nucleosome; nucleus;	protein heterodimerization activity; DNA binding;
NODE_206_length_55735_cov_104.067_ID_1978775.g7790.t1			76.7268	18.1423	0.236453	-2.08037	0.023407	0.956977	Yes	Down
NODE_211_length_55001_cov_101.801_ID_1621335.g7904.t1	gi|342872836|gb|EGU75121.1|hypothetical protein FOXB_14368 [Fusarium oxysporum Fo5176]	EGU75121	735.519	287.253	0.390545	-1.35644	0.042108	0.980992	Yes	Down
NODE_213_length_54612_cov_92.9742_ID_1442011.g7950.t1	gi|914967599|ref|XP_013240190.1|cyclin-related 2, partial [Tilletiaria anomala UBC 951] >gi|639558954|gb|KDN36879.1| cyclin-related 2, partial [Tilletiaria anomala UBC 951]	XP_013240190	161.391	40.8202	0.252927	-1.9832	0.0107569	0.746823	Yes	Down
NODE_223_length_52640_cov_93.8645_ID_1480954.g8156.t1			21.166	4.53557	0.214286	-2.22239	0.0271866	0.961747	Yes	Down
NODE_22_length_177480_cov_110.076_ID_1654704.g1757.t1	gi|808374879|ref|XP_012192364.1|isoleucyl-tRNA synthetase [Pseudozyma hubeiensis SY62] >gi|501309974|dbj|GAC98777.1| isoleucyl-tRNA synthetase [Pseudozyma hubeiensis SY62]	XP_012192364	198.431	63.498	0.32	-1.64386	0.026079	0.961747	Yes	Down
NODE_22_length_177480_cov_110.076_ID_1654704.g1781.t1	gi|642042397|emb|CDQ93380.1|unnamed protein product [Oncorhynchus mykiss]	CDQ93380	42.332	9.07115	0.214286	-2.22239	0.0316912	0.961747	Yes	Down
NODE_232_length_51168_cov_93.9096_ID_1471147.g8340.t1	gi|955500455|ref|XP_014659307.1|ferredoxin reductase-like C-terminal NADP-linked domain-containing protein [Pseudozyma antarctica] >gi|674222051|dbj|GAK62006.1| ferredoxin reductase-like C-terminal NADP-linked domain-containing protein [Pseudozyma antarctica]	XP_014659307	500.047	6.04743	0.0120937	-6.3696	8.29268e-13	6.44176e-09	Yes	Down	oxidation-reduction process;	cytochrome-b5 reductase activity, acting on NAD(P)H;	cytochrome-b5 reductase activity, acting on NAD(P)H;
NODE_234_length_50802_cov_95.4406_ID_1720876.g8380.t1			124.35	19.6542	0.158055	-2.6615	0.00185501	0.313255	Yes	Down
NODE_23_length_177386_cov_108.032_ID_1521174.g1815.t1	gi|630962858|ref|XP_007877837.1|hypothetical protein PFL1_02135 [Anthracocystis flocculosa PF-1] >gi|521587001|gb|EPQ30611.1| hypothetical protein PFL1_02135 [Anthracocystis flocculosa PF-1]	XP_007877837	2248.89	813.38	0.361681	-1.46721	0.0271064	0.961747	Yes	Down
NODE_23_length_177386_cov_108.032_ID_1521174.g1819.t1			31.749	4.53557	0.142857	-2.80735	0.00958246	0.702232	Yes	Down
NODE_244_length_49453_cov_97.108_ID_1582570.g8574.t1	gi|630960406|ref|XP_007876611.1|hypothetical protein PFL1_00919 [Anthracocystis flocculosa PF-1] >gi|521588026|gb|EPQ31586.1| hypothetical protein PFL1_00919 [Anthracocystis flocculosa PF-1]	XP_007876611	158.745	55.9387	0.352381	-1.50479	0.047373	1	Yes	Down
NODE_245_length_49405_cov_149.264_ID_1790891.g8589.t1			18.5203	4.53557	0.244898	-2.02975	0.0375882	0.961747	Yes	Down
NODE_24_length_176556_cov_111.049_ID_2426560.g1905.t1	gi|573028405|gb|ETS61634.1|hypothetical protein PaG_04126 [Pseudozyma aphidis DSM 70725]	ETS61634	37.0405	7.55929	0.204082	-2.29278	0.029299	0.961747	Yes	Down
NODE_250_length_48781_cov_82.2071_ID_1541031.g8679.t1	gi|939398251|emb|CEH17080.1|hypothetical protein CBOM_03151 [Ceraceosorus bombacis]	CEH17080	158.745	49.8913	0.314286	-1.66985	0.0292315	0.961747	Yes	Down
NODE_25_length_171795_cov_113.945_ID_1975117.g1978.t1	gi|924816194|gb|KOS14328.1|hypothetical protein Malapachy_3812 [Malassezia pachydermatis]	KOS14328	18.5203	4.53557	0.244898	-2.02975	0.0375882	0.961747	Yes	Down
NODE_260_length_47134_cov_89.0856_ID_1589236.g8852.t1	gi|255952671|ref|XP_002567088.1|Pc21g00130 [Penicillium rubens Wisconsin 54-1255] >gi|211588798|emb|CAP94910.1| Pc21g00130 [Penicillium rubens Wisconsin 54-1255]	XP_002567088	18.5203	4.53557	0.244898	-2.02975	0.0375882	0.961747	Yes	Down
NODE_264_length_46737_cov_82.7604_ID_1629246.g8915.t1	gi|164656545|ref|XP_001729400.1|hypothetical protein MGL_3435 [Malassezia globosa CBS 7966] >gi|159103291|gb|EDP42186.1| hypothetical protein MGL_3435 [Malassezia globosa CBS 7966]	XP_001729400	37.0405	6.04743	0.163265	-2.61471	0.0147174	0.864443	Yes	Down
NODE_269_length_46178_cov_84.6613_ID_1544249.g8991.t1	gi|955502132|ref|XP_014659786.1|pre-rRNA-processing protein esf1 [Pseudozyma antarctica] >gi|674222530|dbj|GAK62485.1| pre-rRNA-processing protein esf1 [Pseudozyma antarctica]	XP_014659786	1180.01	420.296	0.356182	-1.48931	0.0252605	0.961747	Yes	Down
NODE_26_length_167474_cov_9.65679_ID_1406707.g2021.t1	gi|501276218|ref|WP_012319236.1|MULTISPECIES: hypothetical protein [Methylobacterium] >gi|170655208|gb|ACB24263.1| conserved hypothetical protein [Methylobacterium radiotolerans JCM 2831] >gi|758509482|gb|KIU34034.1| hypothetical protein SR39_11565 [Methylobacterium radiotolerans] >gi|767161607|dbj|GAN49515.1| hypothetical protein ME121_3544 [Methylobacterium sp. ME121] >gi|968308071|gb|KTS12732.…	WP_012319236	415.383	155.721	0.374886	-1.41548	0.0382026	0.961747	Yes	Down
NODE_273_length_45803_cov_106.417_ID_1537416.g9073.t1	gi|955492310|ref|XP_014656953.1|TAT pathway signal sequence protein [Pseudozyma antarctica] >gi|674219692|dbj|GAK64610.1| TAT pathway signal sequence protein [Pseudozyma antarctica]	XP_014656953	21.166	4.53557	0.214286	-2.22239	0.0271866	0.961747	Yes	Down
NODE_276_length_45335_cov_92.1071_ID_1691671.g9108.t1	gi|242825272|ref|XP_002488406.1|endonuclease/reverse transcriptase, putative [Talaromyces stipitatus ATCC 10500] >gi|218712224|gb|EED11650.1| endonuclease/reverse transcriptase, putative [Talaromyces stipitatus ATCC 10500]	XP_002488406	26.4575	4.53557	0.171429	-2.54432	0.0156296	0.864443	Yes	Down
NODE_27_length_159994_cov_101.284_ID_2263946.g2037.t1	gi|914968417|ref|XP_013240599.1|DUF155-domain-containing protein [Tilletiaria anomala UBC 951] >gi|639560292|gb|KDN38091.1| DUF155-domain-containing protein [Tilletiaria anomala UBC 951]	XP_013240599	333.365	108.854	0.326531	-1.61471	0.0207665	0.906258	Yes	Down
NODE_289_length_43670_cov_98.7293_ID_1652241.g9312.t1	gi|630961160|ref|XP_007876988.1|hypothetical protein PFL1_01294 [Anthracocystis flocculosa PF-1] >gi|521587540|gb|EPQ31105.1| hypothetical protein PFL1_01294 [Anthracocystis flocculosa PF-1]	XP_007876988	214.306	72.5692	0.338624	-1.56224	0.0320325	0.961747	Yes	Down	cellular process;	intracellular organelle part;
NODE_29_length_159143_cov_105.319_ID_1410527.g2186.t1	gi|630970280|ref|XP_007881548.1|hypothetical protein PFL1_05819 [Anthracocystis flocculosa PF-1] >gi|521582669|gb|EPQ26497.1| hypothetical protein PFL1_05819 [Anthracocystis flocculosa PF-1]	XP_007881548	1068.88	250.968	0.234795	-2.09053	0.0020512	0.318675	Yes	Down
NODE_2_length_265612_cov_94.4422_ID_2220048.g230.t1	gi|858056385|emb|CDW97324.1|hypothetical protein [Sporisorium scitamineum]	CDW97324	756.685	161.769	0.213786	-2.22576	0.00117051	0.245743	Yes	Down
NODE_2_length_265612_cov_94.4422_ID_2220048.g231.t1	gi|630970626|ref|XP_007881721.1|hypothetical protein PFL1_05992 [Anthracocystis flocculosa PF-1] >gi|521582500|gb|EPQ26344.1| hypothetical protein PFL1_05992 [Anthracocystis flocculosa PF-1]	XP_007881721	23.8118	4.53557	0.190476	-2.39232	0.020375	0.899278	Yes	Down
NODE_308_length_41656_cov_110.64_ID_2316561.g9582.t1	gi|955495215|ref|XP_014657819.1|ammonium transporter [Pseudozyma antarctica] >gi|674220560|dbj|GAK64179.1| ammonium transporter [Pseudozyma antarctica]	XP_014657819	17.1974	4.53557	0.263736	-1.92283	0.0450488	1	Yes	Down	transport;
NODE_312_length_41349_cov_80.9997_ID_1481752.g9648.t1	gi|323507787|emb|CBQ67658.1|conserved hypothetical protein [Sporisorium reilianum SRZ2]	CBQ67658	71.4353	4.53557	0.0634921	-3.97728	0.000232119	0.0783957	Yes	Down
NODE_315_length_40828_cov_91.9093_ID_1500334.g9684.t1			68.7895	18.1423	0.263736	-1.92283	0.0390871	0.961747	Yes	Down
NODE_31_length_154029_cov_9.6763_ID_1734601.g2279.t1	gi|501274250|ref|WP_012317268.1|MULTISPECIES: hypothetical protein [Bacteria] >gi|170653215|gb|ACB22270.1| conserved hypothetical protein [Methylobacterium radiotolerans JCM 2831] >gi|758512904|gb|KIU37199.1| hypothetical protein SR39_01475 [Methylobacterium radiotolerans] >gi|767165315|dbj|GAN46371.1| GTP cyclohydrolase II [Methylobacterium sp. ME121] >gi|925639980|gb|KOX61469.1| hypothetical pr…	WP_012317268	74.081	16.6304	0.22449	-2.15528	0.0205354	0.901238	Yes	Down
NODE_328_length_39642_cov_104.795_ID_1726492.g9872.t1			39.6863	7.55929	0.190476	-2.39232	0.0230198	0.948012	Yes	Down
NODE_329_length_39542_cov_104.474_ID_1652897.g9877.t1			121.705	24.1897	0.198758	-2.33092	0.00553818	0.558709	Yes	Down
NODE_329_length_39542_cov_104.474_ID_1652897.g9883.t1			34.3948	7.55929	0.21978	-2.18587	0.0372847	0.961747	Yes	Down
NODE_330_length_39407_cov_102.674_ID_1706257.g9893.t1			34.3948	6.04743	0.175824	-2.50779	0.0187554	0.88298	Yes	Down
NODE_331_length_39404_cov_142.791_ID_1944199.g9912.t1	gi|528895494|gb|EPZ35576.1|Integrase, catalytic core domain-containing protein [Rozella allomycis CSF55]	EPZ35576	137.579	22.6779	0.164835	-2.6009	0.00182034	0.313255	Yes	Down
NODE_333_length_39215_cov_100.162_ID_1665245.g9943.t1	gi|589270098|ref|XP_007000779.1|hypothetical protein TREMEDRAFT_26644 [Tremella mesenterica DSM 1558] >gi|392579583|gb|EIW72710.1| hypothetical protein TREMEDRAFT_26644 [Tremella mesenterica DSM 1558]	XP_007000779	26.4575	4.53557	0.171429	-2.54432	0.0156296	0.864443	Yes	Down
NODE_334_length_38976_cov_83.7721_ID_1636269.g9949.t1	gi|858053144|emb|CDW97884.1|hypothetical protein [Sporisorium scitamineum]	CDW97884	74.081	21.166	0.285714	-1.80735	0.0466738	1	Yes	Down
NODE_335_length_38588_cov_81.7697_ID_1635841.g9970.t1	gi|630969476|ref|XP_007881146.1|hypothetical protein PFL1_05424 [Anthracocystis flocculosa PF-1] >gi|521583343|gb|EPQ27143.1| hypothetical protein PFL1_05424 [Anthracocystis flocculosa PF-1]	XP_007881146	97.8928	13.6067	0.138996	-2.84688	0.00182769	0.313255	Yes	Down		metal ion binding;	metal ion binding;
NODE_339_length_38415_cov_160.383_ID_1968582.g10023.t1			111.122	21.166	0.190476	-2.39232	0.00536886	0.558709	Yes	Down
NODE_341_length_38246_cov_99.7603_ID_1594595.g10038.t1	gi|939395575|emb|CEH19093.1|cytochrome p450 [Ceraceosorus bombacis]	CEH19093	63.498	16.6304	0.261905	-1.93289	0.0417195	0.980992	Yes	Down
NODE_341_length_38246_cov_99.7603_ID_1594595.g10052.t1	gi|858058545|emb|CDW96856.1|hypothetical protein [Sporisorium scitamineum]	CDW96856	18.5203	4.53557	0.244898	-2.02975	0.0375882	0.961747	Yes	Down	transmembrane transport;	integral component of membrane;
NODE_346_length_37615_cov_143.411_ID_1727104.g10121.t1	gi|939396095|emb|CEH19030.1|40 kDa farnesylated protein associated with peroxisomes [Ceraceosorus bombacis]	CEH19030	248.701	83.1522	0.334347	-1.58058	0.0274462	0.961747	Yes	Down		peroxisome;
NODE_349_length_37283_cov_143.845_ID_1842648.g10149.t1	gi|751672913|gb|KIM23130.1|hypothetical protein M408DRAFT_77987 [Serendipita vermifera MAFF 305830]	KIM23130	84.664	25.7016	0.303571	-1.71989	0.0490947	1	Yes	Down
NODE_355_length_36360_cov_123.449_ID_1742537.g10224.t1	gi|758980497|ref|XP_011390032.1|putative WD-repeat protein involved in ribosome biogenesis [Ustilago maydis 521] >gi|757946051|gb|KIS68522.1| putative WD-repeat protein involved in ribosome biogenesis [Ustilago maydis 521]	XP_011390032	121.705	24.1897	0.198758	-2.33092	0.00553818	0.558709	Yes	Down
NODE_35_length_147886_cov_11.1538_ID_1944158.g2505.t1	gi|501276555|ref|WP_012319573.1|MULTISPECIES: universal stress protein A [Methylobacterium] >gi|170655547|gb|ACB24602.1| UspA domain protein [Methylobacterium radiotolerans JCM 2831]	WP_012319573	100.539	4.53557	0.0451128	-4.47032	1.57433e-05	0.00815294	Yes	Down	response to stress;
NODE_374_length_33957_cov_96.0441_ID_1678411.g10480.t1	gi|672819751|gb|KFH64649.1|ADP-ribosylation factor [Mortierella verticillata NRRL 6337]	KFH64649	2465.84	813.38	0.329859	-1.60008	0.0163169	0.864443	Yes	Down	small GTPase mediated signal transduction;	intracellular;	GTP binding;
NODE_384_length_32361_cov_90.8667_ID_1548346.g10594.t1	gi|443897255|dbj|GAC74596.1|glutaryl-coa dehydrogenase [Pseudozyma antarctica T-34] >gi|573029269|gb|ETS62494.1| hypothetical protein PaG_03121 [Pseudozyma aphidis DSM 70725]	GAC74596	26.4575	6.04743	0.228571	-2.12928	0.0395179	0.961747	Yes	Down	oxidation-reduction process;	flavin adenine dinucleotide binding; acyl-CoA dehydrogenase activity;	flavin adenine dinucleotide binding; acyl-CoA dehydrogenase activity;
NODE_396_length_30923_cov_9.36923_ID_1536832.g10733.t1	gi|767160779|dbj|GAN50309.1|hypothetical protein ME121_4350 [Methylobacterium sp. ME121]	GAN50309	74.081	19.6542	0.265306	-1.91427	0.0364601	0.961747	Yes	Down
NODE_397_length_30922_cov_77.7399_ID_1541711.g10747.t1			18.5203	4.53557	0.244898	-2.02975	0.0375882	0.961747	Yes	Down
NODE_39_length_147160_cov_86.3018_ID_1604373.g2717.t1	gi|858052010|emb|CDW98103.1|hypothetical protein [Sporisorium scitamineum]	CDW98103	121.705	13.6067	0.111801	-3.16099	0.000378167	0.1088	Yes	Down
NODE_3_length_244121_cov_99.0238_ID_1418983.g363.t1			18.5203	4.53557	0.244898	-2.02975	0.0375882	0.961747	Yes	Down
NODE_40_length_143034_cov_124.681_ID_2294004.g2745.t1	gi|939397435|emb|CEH17679.1|Predicted transposase [Ceraceosorus bombacis]	CEH17679	26.4575	4.53557	0.171429	-2.54432	0.0156296	0.864443	Yes	Down
NODE_40_length_143034_cov_124.681_ID_2294004.g2754.t1	gi|388855060|emb|CCF51387.1|related to KEX1 protein precursor [Ustilago hordei]	CCF51387	31.749	7.55929	0.238095	-2.07039	0.0474507	1	Yes	Down
NODE_40_length_143034_cov_124.681_ID_2294004.g2755.t1			314.844	99.7826	0.316927	-1.65778	0.0183473	0.88298	Yes	Down
NODE_40_length_143034_cov_124.681_ID_2294004.g2775.t1			92.6013	27.2134	0.293878	-1.76671	0.0395473	0.961747	Yes	Down
NODE_416_length_29272_cov_88.298_ID_1794664.g10940.t1			404.8	153.454	0.379085	-1.39941	0.0406391	0.974336	Yes	Down
NODE_423_length_28638_cov_101.093_ID_1622409.g11028.t1	gi|939400230|emb|CEH13797.1|glycogen synthase [Ceraceosorus bombacis]	CEH13797	18.5203	4.53557	0.244898	-2.02975	0.0375882	0.961747	Yes	Down
NODE_424_length_28557_cov_84.471_ID_1655983.g11033.t1	gi|939397957|emb|CEH15263.1|Protein phosphatase 1, regulatory subunit, and related proteins [Ceraceosorus bombacis]	CEH15263	142.871	49.8913	0.349206	-1.51785	0.0499002	1	Yes	Down
NODE_434_length_27659_cov_96.9407_ID_1648251.g11135.t1			105.83	13.6067	0.128571	-2.95936	0.00105943	0.230205	Yes	Down
NODE_438_length_27491_cov_100.943_ID_1833448.g11187.t1			82.0183	6.04743	0.0737327	-3.76155	0.000249425	0.0807305	Yes	Down
NODE_468_length_24956_cov_97.0687_ID_2012686.g11469.t1	gi|858051399|emb|CDS00776.1|hypothetical protein [Sporisorium scitamineum]	CDS00776	105.83	16.6304	0.157143	-2.66985	0.0025587	0.354929	Yes	Down	transport;
NODE_47_length_133354_cov_89.8249_ID_1461002.g3076.t1	gi|808362099|ref|XP_012186790.1|DNA ligase [Pseudozyma hubeiensis SY62] >gi|501303793|dbj|GAC93203.1| DNA ligase [Pseudozyma hubeiensis SY62]	XP_012186790	55.5608	13.6067	0.244898	-2.02975	0.0381083	0.961747	Yes	Down	DNA repair;	DNA ligase activity; organic cyclic compound binding; heterocyclic compound binding;	DNA ligase activity; organic cyclic compound binding; heterocyclic compound binding;
NODE_47_length_133354_cov_89.8249_ID_1461002.g3082.t1			161.391	10.583	0.0655738	-3.93074	9.19993e-06	0.00549731	Yes	Down
NODE_48_length_132592_cov_89.5596_ID_1427663.g3132.t1	gi|630966824|ref|XP_007879820.1|hypothetical protein PFL1_04105 [Anthracocystis flocculosa PF-1] >gi|521584544|gb|EPQ28278.1| hypothetical protein PFL1_04105 [Anthracocystis flocculosa PF-1]	XP_007879820	1500.14	222.243	0.148148	-2.75489	6.90416e-05	0.0282271	Yes	Down		binding;	binding;
NODE_494_length_22319_cov_10.0025_ID_1602259.g11693.t1	gi|640228037|ref|WP_024829290.1|MULTISPECIES: 3-hydroxybutyrate dehydrogenase [Methylobacterium] >gi|758506837|gb|KIU31488.1| 3-hydroxybutyrate dehydrogenase [Methylobacterium radiotolerans] >gi|968296700|gb|KTS02223.1| 3-hydroxybutyrate dehydrogenase [Methylobacterium radiotolerans] >gi|968344419|gb|KTS46189.1| 3-hydroxybutyrate dehydrogenase [Methylobacterium radiotolerans]	WP_024829290	333.365	83.1522	0.249433	-2.00328	0.00477166	0.529518	Yes	Down	oxidation-reduction process;	3-hydroxybutyrate dehydrogenase activity;	3-hydroxybutyrate dehydrogenase activity;
NODE_497_length_22249_cov_129.744_ID_1929140.g11709.t1	gi|751832052|emb|CEL63401.1|hypothetical protein RSOLAG1IB_10730 [Rhizoctonia solani AG-1 IB]	CEL63401	55.5608	12.0949	0.217687	-2.19967	0.0261539	0.961747	Yes	Down
NODE_49_length_132168_cov_101.441_ID_1432324.g3197.t1	gi|557995701|gb|EST05241.1|putative urea transporter [Pseudozyma brasiliensis GHG001]	EST05241	26.4575	6.04743	0.228571	-2.12928	0.0395179	0.961747	Yes	Down
NODE_504_length_21867_cov_78.8148_ID_1613548.g11764.t1	gi|630968528|ref|XP_007880672.1|hypothetical protein PFL1_04951 [Anthracocystis flocculosa PF-1] >gi|521583634|gb|EPQ27413.1| hypothetical protein PFL1_04951 [Anthracocystis flocculosa PF-1]	XP_007880672	66.1438	16.6304	0.251429	-1.99178	0.0349593	0.961747	Yes	Down
NODE_522_length_20814_cov_93.8059_ID_1749798.g11886.t1	gi|955502162|ref|XP_014659795.1|mov34-domain-containing protein [Pseudozyma antarctica] >gi|674222539|dbj|GAK62494.1| mov34-domain-containing protein [Pseudozyma antarctica]	XP_014659795	574.128	187.47	0.326531	-1.61471	0.0171063	0.882781	Yes	Down	translation;	macromolecular complex; cytoplasmic part;
NODE_540_length_19564_cov_150.982_ID_1754677.g12007.t1	gi|299750223|ref|XP_002911466.1|reverse transcriptase/ribonuclease H [Coprinopsis cinerea okayama7#130] >gi|298408802|gb|EFI27972.1| reverse transcriptase/ribonuclease H [Coprinopsis cinerea okayama7#130]	XP_002911466	256.638	87.6878	0.341679	-1.54929	0.0298805	0.961747	Yes	Down
NODE_54_length_125721_cov_99.9019_ID_1608006.g3419.t1	gi|630961044|ref|XP_007876930.1|hypothetical protein PFL1_01236 [Anthracocystis flocculosa PF-1] >gi|521587482|gb|EPQ31047.1| hypothetical protein PFL1_01236 [Anthracocystis flocculosa PF-1]	XP_007876930	298.97	15.1186	0.0505689	-4.30561	1.39012e-07	0.000179975	Yes	Down		RNA binding;	RNA binding;
NODE_550_length_19007_cov_91.9928_ID_1774951.g12073.t1	gi|914972663|ref|XP_013242722.1|RCC1/BLIP-II [Tilletiaria anomala UBC 951] >gi|639566756|gb|KDN44271.1| RCC1/BLIP-II [Tilletiaria anomala UBC 951]	XP_013242722	460.361	7.55929	0.0164204	-5.92837	9.19301e-12	3.57056e-08	Yes	Down
NODE_563_length_18147_cov_79.9253_ID_2347450.g12147.t1	gi|630967298|ref|XP_007880057.1|hypothetical protein PFL1_04340 [Anthracocystis flocculosa PF-1] >gi|521584276|gb|EPQ28013.1| hypothetical protein PFL1_04340 [Anthracocystis flocculosa PF-1]	XP_007880057	1665.5	560.899	0.336775	-1.57014	0.0183636	0.88298	Yes	Down
NODE_563_length_18147_cov_79.9253_ID_2347450.g12148.t1	gi|164657804|ref|XP_001730028.1|hypothetical protein MGL_3014 [Malassezia globosa CBS 7966] >gi|159103922|gb|EDP42814.1| hypothetical protein MGL_3014 [Malassezia globosa CBS 7966]	XP_001730028	31.749	4.53557	0.142857	-2.80735	0.00958246	0.702232	Yes	Down		nucleotide binding;	nucleotide binding;
NODE_58_length_121333_cov_90.9873_ID_1421956.g3578.t1			89.9555	16.6304	0.184874	-2.43539	0.007122	0.621615	Yes	Down
NODE_58_length_121333_cov_90.9873_ID_1421956.g3588.t1	gi|315464698|emb|CBQ72280.1|conserved hypothetical protein [Sporisorium reilianum SRZ2]	CBQ72280	31.749	4.53557	0.142857	-2.80735	0.00958246	0.702232	Yes	Down
NODE_590_length_16518_cov_100.552_ID_1762317.g12306.t1	gi|58268442|ref|XP_571377.1|retrotransposon nucleocapsid protein [Cryptococcus neoformans var. neoformans JEC21] >gi|57227612|gb|AAW44070.1| hypothetical protein CNF03140 [Cryptococcus neoformans var. neoformans JEC21]	XP_571377	156.099	43.8439	0.280872	-1.83202	0.0181446	0.88298	Yes	Down
NODE_5_length_227322_cov_94.6837_ID_1752804.g486.t1			124.35	33.2609	0.267477	-1.90251	0.0194565	0.89766	Yes	Down
NODE_5_length_227322_cov_94.6837_ID_1752804.g511.t1	gi|630962470|ref|XP_007877643.1|hypothetical protein PFL1_01941 [Anthracocystis flocculosa PF-1] >gi|521586805|gb|EPQ30415.1| hypothetical protein PFL1_01941 [Anthracocystis flocculosa PF-1]	XP_007877643	89.9555	16.6304	0.184874	-2.43539	0.007122	0.621615	Yes	Down
NODE_615_length_14564_cov_81.4441_ID_1683771.g12460.t1			74.081	18.1423	0.244898	-2.02975	0.0277704	0.961747	Yes	Down
NODE_615_length_14564_cov_81.4441_ID_1683771.g12464.t1	gi|630960212|ref|XP_007876514.1|hypothetical protein PFL1_00822 [Anthracocystis flocculosa PF-1] >gi|521587927|gb|EPQ31487.1| hypothetical protein PFL1_00822 [Anthracocystis flocculosa PF-1]	XP_007876514	18.5203	4.53557	0.244898	-2.02975	0.0375882	0.961747	Yes	Down
NODE_619_length_14481_cov_116.547_ID_1494870.g12484.t1	gi|557996113|gb|EST05646.1|hypothetical protein PSEUBRA_SCAF5g02509 [Pseudozyma brasiliensis GHG001]	EST05646	293.678	80.1285	0.272844	-1.87385	0.00867737	0.680332	Yes	Down
NODE_624_length_14316_cov_81.2897_ID_1718684.g12511.t1	gi|443900065|dbj|GAC77392.1|hypothetical protein PANT_26d00028 [Pseudozyma antarctica T-34]	GAC77392	129.642	42.332	0.326531	-1.61471	0.0418281	0.980992	Yes	Down		cytoplasm;
NODE_627_length_14141_cov_263.883_ID_1933732.g12526.t1			70.1124	17.3864	0.247978	-2.01171	0.0311347	0.961747	Yes	Down
NODE_62_length_119918_cov_9.09885_ID_1407073.g3732.t1	gi|759013737|ref|WP_043072895.1|MULTISPECIES: ABC transporter permease [Methylobacterium] >gi|758513199|gb|KIU37480.1| ABC transporter permease [Methylobacterium radiotolerans] >gi|767162398|dbj|GAN48836.1| extracellular ligand-binding receptor [Methylobacterium sp. ME121] >gi|968307012|gb|KTS11740.1| ABC transporter permease [Methylobacterium radiotolerans] >gi|968344351|gb|KTS46129.1| ABC trans…	WP_043072895	47.6235	12.0949	0.253968	-1.97728	0.0484691	1	Yes	Down	amino acid transport;
NODE_638_length_13637_cov_149.717_ID_1874901.g12576.t1			166.682	45.3557	0.272109	-1.87774	0.014532	0.864443	Yes	Down
NODE_63_length_119325_cov_80.4187_ID_1414631.g3774.t1	gi|821068851|gb|KKY23966.1|putative rab small monomeric gtpase [Phaeomoniella chlamydospora]	KKY23966	1772.65	114.901	0.0648188	-3.94744	5.66731e-08	8.80473e-05	Yes	Down	nucleocytoplasmic transport; intracellular protein transport; metabolic process; small GTPase mediated signal transduction;	intracellular; membrane;	GTP binding; GTPase activity;
NODE_63_length_119325_cov_80.4187_ID_1414631.g3799.t1	gi|858058945|emb|CDW96774.1|hypothetical protein [Sporisorium scitamineum]	CDW96774	431.257	140.603	0.32603	-1.61692	0.0184679	0.88298	Yes	Down
NODE_64_length_118273_cov_10.0219_ID_1407115.g3840.t1	gi|767163067|dbj|GAN48187.1|diguanylate cyclase/phosphodiesterase [Methylobacterium sp. ME121]	GAN48187	164.037	36.2846	0.221198	-2.17659	0.00551607	0.558709	Yes	Down
NODE_651_length_13021_cov_120.559_ID_1938155.g12634.t1			2129.83	760.465	0.357054	-1.48579	0.0252806	0.961747	Yes	Down
NODE_661_length_12682_cov_96.7653_ID_1833703.g12665.t1	gi|734663671|gb|KHO00718.1|DNA helicase PIF1, ATP-dependent [Metarhizium album ARSEF 1941]	KHO00718	50.2693	10.583	0.210526	-2.24793	0.0259652	0.961747	Yes	Down	cellular process;
NODE_665_length_12572_cov_78.3784_ID_1708310.g12682.t1	gi|939398133|emb|CEH15215.1|40s ribosomal protein s10 [Ceraceosorus bombacis]	CEH15215	18.5203	4.53557	0.244898	-2.02975	0.0375882	0.961747	Yes	Down
NODE_678_length_12004_cov_109.818_ID_1910974.g12741.t1	gi|914971363|ref|XP_013242072.1|DEAD-domain-containing protein [Tilletiaria anomala UBC 951] >gi|639564921|gb|KDN42503.1| DEAD-domain-containing protein [Tilletiaria anomala UBC 951]	XP_013242072	134.933	10.583	0.0784314	-3.67243	4.80506e-05	0.0208289	Yes	Down
NODE_681_length_11909_cov_140.429_ID_1835791.g12750.t1	gi|673530885|emb|CDI57064.1|uncharacterized protein BN887_02519, partial [Melanopsichium pennsylvanicum 4]	CDI57064	74.081	21.166	0.285714	-1.80735	0.0466738	1	Yes	Down
NODE_68_length_113165_cov_83.48_ID_1535998.g3979.t1	gi|914977955|ref|XP_013245368.1|hypothetical protein K437DRAFT_186491 [Tilletiaria anomala UBC 951] >gi|639575178|gb|KDN52529.1| hypothetical protein K437DRAFT_186491 [Tilletiaria anomala UBC 951]	XP_013245368	47.6235	6.04743	0.126984	-2.97728	0.00546385	0.558709	Yes	Down
NODE_68_length_113165_cov_83.48_ID_1535998.g3998.t1	gi|983147689|gb|KWU45648.1|GTP-binding nuclear protein [Rhodotorula sp. JG-1b]	KWU45648	336.01	101.294	0.301462	-1.72995	0.013615	0.85618	Yes	Down	single-organism process; intracellular transport;	intracellular;
NODE_70_length_109834_cov_9.50905_ID_1407215.g4058.t1	gi|518936004|ref|WP_020091879.1|Fe-S oxidoreductase [Methylobacterium sp. 285MFTsu5.1]	WP_020091879	84.664	22.6779	0.267857	-1.90046	0.031711	0.961747	Yes	Down
NODE_71_length_109594_cov_85.5729_ID_1442853.g4090.t1			113.767	34.7727	0.305648	-1.71006	0.0368666	0.961747	Yes	Down
NODE_71_length_109594_cov_85.5729_ID_1442853.g4099.t1	gi|939397908|emb|CEH15571.1|gtp binding protein 4 [Ceraceosorus bombacis]	CEH15571	34.3948	7.55929	0.21978	-2.18587	0.0372847	0.961747	Yes	Down	ribosome biogenesis;	nucleolus;	GTP binding;
NODE_74_length_108371_cov_85.7329_ID_1468867.g4182.t1			21.166	4.53557	0.214286	-2.22239	0.0271866	0.961747	Yes	Down
NODE_75_length_107275_cov_95.5934_ID_1568752.g4244.t1	gi|914980080|ref|XP_013246304.1|hypothetical protein K437DRAFT_72081 [Tilletiaria anomala UBC 951] >gi|639576131|gb|KDN53465.1| hypothetical protein K437DRAFT_72081 [Tilletiaria anomala UBC 951]	XP_013246304	74.081	9.07115	0.122449	-3.02975	0.00225099	0.336263	Yes	Down
NODE_76_length_106428_cov_10.1322_ID_1407253.g4269.t1	gi|759015055|ref|WP_043074099.1|MULTISPECIES: ABC transporter substrate-binding protein [Methylobacterium] >gi|968304215|gb|KTS09126.1| ABC transporter substrate-binding protein [Methylobacterium radiotolerans] >gi|968343728|gb|KTS45568.1| ABC transporter substrate-binding protein [Methylobacterium radiotolerans]	WP_043074099	26.4575	4.53557	0.171429	-2.54432	0.0156296	0.864443	Yes	Down	polyamine transport;	periplasmic space;	polyamine binding;
NODE_79_length_103682_cov_111.765_ID_1936599.g4393.t1	gi|325186444|emb|CCA20948.1|Pc21g00130 putative [Albugo laibachii Nc14]	CCA20948	21.166	4.53557	0.214286	-2.22239	0.0271866	0.961747	Yes	Down
NODE_7_length_214028_cov_92.5425_ID_1529832.g688.t1	gi|557997096|gb|EST06589.1|hypothetical protein PSEUBRA_SCAF3g04101 [Pseudozyma brasiliensis GHG001]	EST06589	298.97	78.6166	0.262958	-1.92709	0.00699184	0.621615	Yes	Down
NODE_80_length_103550_cov_9.5035_ID_1407349.g4424.t1	gi|501275786|ref|WP_012318804.1|fatty acid--CoA ligase [Methylobacterium radiotolerans] >gi|170654763|gb|ACB23818.1| AMP-dependent synthetase and ligase [Methylobacterium radiotolerans JCM 2831]	WP_012318804	137.579	40.8202	0.296703	-1.75291	0.0266118	0.961747	Yes	Down	metabolic process;	ligase activity;	ligase activity;
NODE_820_length_7645_cov_215.044_ID_2201222.g13175.t1	gi|630966628|ref|XP_007879722.1|hypothetical protein PFL1_04008 [Anthracocystis flocculosa PF-1] >gi|521584984|gb|EPQ28705.1| hypothetical protein PFL1_04008 [Anthracocystis flocculosa PF-1]	XP_007879722	209.014	65.0099	0.311031	-1.68487	0.0219317	0.93096	Yes	Down
NODE_84_length_101731_cov_80.4518_ID_1500624.g4557.t1	gi|164656733|ref|XP_001729494.1|hypothetical protein MGL_3529 [Malassezia globosa CBS 7966] >gi|159103385|gb|EDP42280.1| hypothetical protein MGL_3529 [Malassezia globosa CBS 7966]	XP_001729494	5276.95	2046.3	0.387781	-1.36669	0.0411024	0.979027	Yes	Down		zinc ion binding;	zinc ion binding;
NODE_853_length_6923_cov_157.443_ID_2007252.g13247.t1			44.9778	4.53557	0.10084	-3.30986	0.00283828	0.378618	Yes	Down
NODE_86_length_98781_cov_98.7913_ID_1437178.g4642.t1			2423.51	790.702	0.326263	-1.61589	0.0153241	0.864443	Yes	Down
NODE_88_length_97023_cov_78.4129_ID_1428832.g4698.t1			653.501	263.063	0.402545	-1.31278	0.0495396	1	Yes	Down
NODE_90_length_95832_cov_94.7893_ID_1416137.g4772.t1			44.9778	6.04743	0.134454	-2.89482	0.00701085	0.621615	Yes	Down
NODE_91_length_95408_cov_83.8161_ID_1476819.g4833.t1			325.427	101.294	0.311266	-1.68378	0.0164101	0.864443	Yes	Down
NODE_96_length_92568_cov_110.597_ID_1580560.g4997.t1			97.8928	13.6067	0.138996	-2.84688	0.00182769	0.313255	Yes	Down
NODE_97_length_92194_cov_108.047_ID_1429600.g5040.t1			56.8837	10.583	0.186047	-2.42626	0.0152188	0.864443	Yes	Down
NODE_1021_length_4131_cov_14.2783_ID_1897637.g13522.t1	gi|689276562|gb|AIQ92641.1|Outer membrane autotransporter barrel [Methylobacterium oryzae CBMB20]	AIQ92641	29.1033	99.7826	3.42857	1.77761	0.0395232	0.961747	Yes	Up
NODE_102_length_88417_cov_9.98054_ID_1408296.g5193.t1	gi|501275586|ref|WP_012318604.1|MULTISPECIES: IMP dehydrogenase [Bacteria] >gi|170654561|gb|ACB23616.1| transglutaminase domain protein [Methylobacterium radiotolerans JCM 2831] >gi|767159740|dbj|GAN51354.1| transglutaminase-like protein [Methylobacterium sp. ME121] >gi|968303848|gb|KTS08793.1| IMP dehydrogenase [Methylobacterium radiotolerans] >gi|968344949|gb|KTS46674.1| IMP dehydrogenase [Meth…	WP_012318604	280.45	737.787	2.63073	1.39546	0.0371065	0.961747	Yes	Up
NODE_1032_length_4050_cov_11.3131_ID_1901158.g13542.t1	gi|925632313|gb|KOX54323.1|chloride channel protein [Asanoa ferruginea]	KOX54323	34.3948	116.413	3.38462	1.75899	0.0348924	0.961747	Yes	Up
NODE_105_length_86998_cov_107.033_ID_1492679.g5283.t1			63.498	232.826	3.66667	1.87447	0.0113283	0.771917	Yes	Up
NODE_107_length_86090_cov_11.3158_ID_1408196.g5364.t1	gi|501279013|ref|WP_012322031.1|MULTISPECIES: glutamine synthetase [Bacteria] >gi|170658030|gb|ACB27085.1| Glutamate--ammonia ligase [Methylobacterium radiotolerans JCM 2831] >gi|767158670|dbj|GAN52396.1| glutamate--ammonia ligase [Methylobacterium sp. ME121] >gi|925632864|gb|KOX54827.1| glutamine synthetase [Asanoa ferruginea] >gi|945208253|gb|KQS67163.1| glutamine synthetase [Methylobacterium s…	WP_012322031	89.9555	269.111	2.9916	1.58092	0.0274071	0.961747	Yes	Up	glutamine biosynthetic process;	glutamate-ammonia ligase activity; ATP binding;	glutamate-ammonia ligase activity; ATP binding;
NODE_107_length_86090_cov_11.3158_ID_1408196.g5375.t1	gi|657248632|ref|WP_029359162.1|porin [Methylobacterium sp. L2-4]	WP_029359162	29.1033	99.7826	3.42857	1.77761	0.0395232	0.961747	Yes	Up	transmembrane transport;	membrane;	porin activity;
NODE_10_length_200963_cov_84.3715_ID_1426285.g895.t1	gi|673527171|emb|CDI53506.1|-domain-containing protein [Melanopsichium pennsylvanicum 4]	CDI53506	97.8928	273.646	2.79537	1.48304	0.0373527	0.961747	Yes	Up
NODE_10_length_200963_cov_84.3715_ID_1426285.g905.t1	gi|630969374|ref|XP_007881095.1|hypothetical protein PFL1_05372 [Anthracocystis flocculosa PF-1] >gi|521583288|gb|EPQ27088.1| hypothetical protein PFL1_05372 [Anthracocystis flocculosa PF-1]	XP_007881095	13.2288	68.0336	5.14286	2.36257	0.0180285	0.88298	Yes	Up
NODE_110_length_84427_cov_9.96207_ID_1408246.g5445.t1	gi|657250771|ref|WP_029361099.1|hypothetical protein [Methylobacterium sp. L2-4]	WP_029361099	31.749	104.318	3.28571	1.71621	0.0438138	1	Yes	Up
NODE_110_length_84427_cov_9.96207_ID_1408246.g5453.t1	gi|640225990|ref|WP_024828676.1|MULTISPECIES: ornithine decarboxylase [Bacteria] >gi|767163543|dbj|GAN47598.1| ornithine decarboxylase [Methylobacterium sp. ME121] >gi|925640140|gb|KOX61609.1| ornithine decarboxylase [Asanoa ferruginea] >gi|968300327|gb|KTS05507.1| ornithine decarboxylase [Methylobacterium radiotolerans] >gi|968349466|gb|KTS50904.1| ornithine decarboxylase [Methylobacterium radio…	WP_024828676	7.93725	36.2846	4.57143	2.19265	0.047571	1	Yes	Up	polyamine biosynthetic process;	ornithine decarboxylase activity;	ornithine decarboxylase activity;
NODE_112_length_83320_cov_85.981_ID_1799245.g5506.t1	gi|343427772|emb|CBQ71298.1|probable CMK1-Ca2+/calmodulin-dependent ser/thr protein kinase type I [Sporisorium reilianum SRZ2]	CBQ71298	10.583	54.4269	5.14286	2.36257	0.0241613	0.961747	Yes	Up
NODE_112_length_83320_cov_85.981_ID_1799245.g5528.t1	gi|914973191|ref|XP_013242986.1|WD40 repeat-like protein [Tilletiaria anomala UBC 951] >gi|639567553|gb|KDN44919.1| WD40 repeat-like protein [Tilletiaria anomala UBC 951]	XP_013242986	15.8745	66.5217	4.19048	2.06711	0.0349252	0.961747	Yes	Up
NODE_113_length_82503_cov_9.47038_ID_1408350.g5546.t1	gi|969845599|ref|WP_058606803.1|histidine kinase [Methylobacterium radiotolerans] >gi|968306144|gb|KTS10928.1| histidine kinase [Methylobacterium radiotolerans] >gi|968347387|gb|KTS48942.1| histidine kinase [Methylobacterium radiotolerans]	WP_058606803	44.9778	145.138	3.22689	1.69014	0.0327936	0.961747	Yes	Up
NODE_114_length_82495_cov_242.404_ID_1444495.g5576.t1	gi|443896509|dbj|GAC73853.1|predicted E3 ubiquitin ligase [Pseudozyma antarctica T-34]	GAC73853	148.162	498.913	3.36735	1.75161	0.0107678	0.746823	Yes	Up
NODE_120_length_80398_cov_10.3915_ID_1408458.g5724.t1	gi|501275729|ref|WP_012318747.1|MULTISPECIES: taurine ABC transporter substrate-binding protein [Bacteria] >gi|170654705|gb|ACB23760.1| taurine ABC transporter, periplasmic binding protein [Methylobacterium radiotolerans JCM 2831] >gi|758511143|gb|KIU35621.1| taurine ABC transporter substrate-binding protein [Methylobacterium radiotolerans] >gi|767161174|dbj|GAN49906.1| taurine ABC transporter su…	WP_012318747	23.8118	87.6878	3.68254	1.8807	0.0363166	0.961747	Yes	Up	taurine transport;	periplasmic space;
NODE_120_length_80398_cov_10.3915_ID_1408458.g5734.t1	gi|501275701|ref|WP_012318719.1|methylmalonyl-CoA mutase [Methylobacterium radiotolerans] >gi|170654676|gb|ACB23731.1| methylmalonyl-CoA mutase, large subunit [Methylobacterium radiotolerans JCM 2831] >gi|968299982|gb|KTS05189.1| methylmalonyl-CoA mutase [Methylobacterium radiotolerans]	WP_012318719	10.583	83.1522	7.85714	2.974	0.00299217	0.381036	Yes	Up	metabolic process;	metal ion binding; methylmalonyl-CoA mutase activity; cobalamin binding;	metal ion binding; methylmalonyl-CoA mutase activity; cobalamin binding;
NODE_122_length_79608_cov_105.39_ID_1934333.g5778.t1	gi|914974981|ref|XP_013243881.1|vacuolar ATP synthase subunit D [Tilletiaria anomala UBC 951] >gi|639570126|gb|KDN47544.1| vacuolar ATP synthase subunit D [Tilletiaria anomala UBC 951]	XP_013243881	171.974	491.354	2.85714	1.51457	0.0263267	0.961747	Yes	Up	transmembrane transport;	ATPase activity, coupled to transmembrane movement of substances;	ATPase activity, coupled to transmembrane movement of substances;
NODE_124_length_78821_cov_10.6143_ID_1408512.g5826.t1	gi|501277750|ref|WP_012320768.1|MULTISPECIES: alcohol dehydrogenase [Methylobacterium] >gi|170656755|gb|ACB25810.1| quinone oxidoreductase, YhdH/YhfP family [Methylobacterium radiotolerans JCM 2831] >gi|767159354|dbj|GAN51745.1| putative quinone oxidoreductase [Methylobacterium sp. ME121] >gi|968302259|gb|KTS07304.1| NADPH:quinone dehydrogenase [Methylobacterium radiotolerans] >gi|968345453|gb|KT…	WP_012320768	105.83	306.907	2.9	1.53605	0.0295368	0.961747	Yes	Up	oxidation-reduction process;	zinc ion binding; oxidoreductase activity;	zinc ion binding; oxidoreductase activity;
NODE_127_length_78015_cov_97.4276_ID_1813648.g5912.t1	gi|557995963|gb|EST05496.1|aconitase/homoaconitase [Pseudozyma brasiliensis GHG001]	EST05496	95.247	311.443	3.26984	1.70922	0.0160928	0.864443	Yes	Up
NODE_129_length_76757_cov_116.85_ID_1887740.g5990.t1			15.8745	101.294	6.38095	2.67377	0.00381817	0.449387	Yes	Up
NODE_132_length_75386_cov_9.10807_ID_1460528.g6080.t1	gi|981058214|ref|WP_059409805.1|hypothetical protein [Methylobacterium sp. ME121] >gi|767160003|dbj|GAN51117.1| hypothetical protein ME121_5182 [Methylobacterium sp. ME121]	WP_059409805	34.3948	973.636	28.3077	4.82312	5.83688e-10	1.51136e-06	Yes	Up
NODE_1335_length_1290_cov_18.3205_ID_2448472.g13740.t1	gi|501274938|ref|WP_012317956.1|UDP-glucose 6-dehydrogenase [Methylobacterium radiotolerans] >gi|170653908|gb|ACB22963.1| nucleotide sugar dehydrogenase [Methylobacterium radiotolerans JCM 2831] >gi|968304634|gb|KTS09507.1| UDP-glucose 6-dehydrogenase [Methylobacterium radiotolerans] >gi|968345202|gb|KTS46906.1| UDP-glucose 6-dehydrogenase [Methylobacterium radiotolerans]	WP_012317956	39.6863	208.636	5.25714	2.39428	0.00202617	0.318675	Yes	Up	polysaccharide biosynthetic process; oxidation-reduction process;	NAD binding; UDP-glucose 6-dehydrogenase activity;	NAD binding; UDP-glucose 6-dehydrogenase activity;
NODE_138_length_74405_cov_90.117_ID_1639865.g6230.t1	gi|936692686|ref|XP_014224332.1|PREDICTED: zinc finger protein 43-like [Trichogramma pretiosum]	XP_014224332	15.8745	63.498	4	2	0.0424322	0.980992	Yes	Up
NODE_139_length_74263_cov_109.387_ID_1681922.g6258.t1	gi|748507257|ref|XP_011111955.1|hypothetical protein H072_6156 [Dactylellina haptotyla CBS 200.50] >gi|526199088|gb|EPS40053.1| hypothetical protein H072_6156 [Dactylellina haptotyla CBS 200.50]	XP_011111955	44.9778	240.385	5.34454	2.41807	0.00147946	0.294677	Yes	Up
NODE_13_length_195505_cov_133.613_ID_2395734.g1132.t1	gi|465796018|emb|CCV00418.1|unnamed protein product [Malassezia sympodialis ATCC 42132]	CCV00418	19.8431	90.7115	4.57143	2.19265	0.0163609	0.864443	Yes	Up
NODE_13_length_195505_cov_133.613_ID_2395734.g1203.t1	gi|213405383|ref|XP_002173463.1|hypothetical protein SJAG_02251 [Schizosaccharomyces japonicus yFS275] >gi|212001510|gb|EEB07170.1| hypothetical protein SJAG_02251 [Schizosaccharomyces japonicus yFS275]	XP_002173463	68.7895	209.392	3.04396	1.60595	0.0300355	0.961747	Yes	Up
NODE_141_length_73614_cov_21.6812_ID_1410485.g6297.t1	gi|947184546|ref|WP_055955533.1|histidine kinase [Methylobacterium sp. Leaf125] >gi|944978625|gb|KQQ34786.1| histidine kinase [Methylobacterium sp. Leaf125]	WP_055955533	195.786	527.638	2.69498	1.43027	0.0348248	0.961747	Yes	Up	phosphorelay signal transduction system; peptidyl-histidine phosphorylation; signal transduction by protein phosphorylation;	intracellular;	phosphorelay sensor kinase activity;
NODE_141_length_73614_cov_21.6812_ID_1410485.g6298.t1	gi|947182996|ref|WP_055953983.1|hypothetical protein [Methylobacterium sp. Leaf125] >gi|944983113|gb|KQQ39250.1| hypothetical protein ASF58_22410 [Methylobacterium sp. Leaf125]	WP_055953983	7.93725	45.3557	5.71429	2.51457	0.0223271	0.937498	Yes	Up
NODE_143_length_71387_cov_79.8554_ID_1549841.g6368.t1	gi|164659774|ref|XP_001731011.1|hypothetical protein MGL_2010 [Malassezia globosa CBS 7966] >gi|159104909|gb|EDP43797.1| hypothetical protein MGL_2010 [Malassezia globosa CBS 7966]	XP_001731011	92.6013	284.985	3.07755	1.62178	0.0230657	0.948012	Yes	Up	vitamin B6 biosynthetic process; pyridoxal phosphate biosynthetic process;	catalytic activity;	catalytic activity;
NODE_143_length_71387_cov_79.8554_ID_1549841.g6379.t1	gi|914968023|ref|XP_013240402.1|hypothetical protein K437DRAFT_259771 [Tilletiaria anomala UBC 951] >gi|639559688|gb|KDN37534.1| hypothetical protein K437DRAFT_259771 [Tilletiaria anomala UBC 951]	XP_013240402	15.8745	80.1285	5.04762	2.3356	0.0145193	0.864443	Yes	Up
NODE_144_length_71178_cov_153.993_ID_1559459.g6391.t1	gi|630961782|ref|XP_007877299.1|hypothetical protein PFL1_01598 [Anthracocystis flocculosa PF-1] >gi|521587107|gb|EPQ30697.1| hypothetical protein PFL1_01598 [Anthracocystis flocculosa PF-1]	XP_007877299	21.166	122.46	5.78571	2.5325	0.00374333	0.447357	Yes	Up	phosphorylation;	kinase activity;	kinase activity;
NODE_145_length_71171_cov_101.362_ID_1514504.g6425.t1	gi|924817335|gb|KOS15467.1|phosphoenolpyruvate carboxykinase [Malassezia pachydermatis]	KOS15467	19.8431	79.3725	4	2	0.0317552	0.961747	Yes	Up	gluconeogenesis; phosphorylation;	cytosol;	kinase activity; phosphoenolpyruvate carboxykinase (ATP) activity; ATP binding;
NODE_146_length_70754_cov_99.7749_ID_1607302.g6442.t1	gi|673530519|emb|CDI56738.1|related to NSR1-nuclear localization sequence binding protein, partial [Melanopsichium pennsylvanicum 4]	CDI56738	95.247	306.907	3.22222	1.68806	0.0175077	0.88298	Yes	Up
NODE_147_length_70252_cov_9.25282_ID_1413665.g6470.t1	gi|981043189|ref|WP_059408339.1|acriflavin resistance protein [Methylobacterium sp. ME121] >gi|767164517|dbj|GAN46663.1| acriflavin resistance protein [Methylobacterium sp. ME121]	WP_059408339	788.434	2116.6	2.68456	1.42469	0.0316062	0.961747	Yes	Up
NODE_147_length_70252_cov_9.25282_ID_1413665.g6474.t1	gi|758507296|gb|KIU31935.1|alpha/beta hydrolase [Methylobacterium radiotolerans]	KIU31935	21.166	93.7352	4.42857	2.14684	0.0173274	0.882781	Yes	Up	lipid metabolic process;
NODE_148_length_70051_cov_125.9_ID_1696241.g6487.t1	gi|914979400|ref|XP_013246076.1|hypothetical protein K437DRAFT_292434 [Tilletiaria anomala UBC 951] >gi|639575899|gb|KDN53237.1| hypothetical protein K437DRAFT_292434 [Tilletiaria anomala UBC 951]	XP_013246076	13.2288	110.366	8.34286	3.06054	0.00106686	0.230205	Yes	Up
NODE_149_length_69984_cov_90.8975_ID_2007774.g6522.t1	gi|858048832|emb|CDW98785.1|hypothetical protein [Sporisorium scitamineum]	CDW98785	97.8928	563.923	5.76062	2.52622	0.000337948	0.100969	Yes	Up
NODE_152_length_68908_cov_98.0094_ID_1629478.g6575.t1	gi|648159906|gb|KDR73628.1|hypothetical protein GALMADRAFT_251386 [Galerina marginata CBS 339.88]	KDR73628	21.166	95.247	4.5	2.16993	0.0159257	0.864443	Yes	Up	regulation of translational fidelity; leucyl-tRNA aminoacylation;	cytoplasm;	aminoacyl-tRNA editing activity; leucine-tRNA ligase activity; ATP binding;
NODE_159_length_66422_cov_91.9102_ID_2420383.g6753.t1			116.413	334.121	2.87013	1.52112	0.0297829	0.961747	Yes	Up
NODE_15_length_189820_cov_9.73699_ID_1407027.g1294.t1	gi|501278844|ref|WP_012321862.1|hypothetical protein [Methylobacterium radiotolerans] >gi|170657856|gb|ACB26911.1| conserved hypothetical protein [Methylobacterium radiotolerans JCM 2831]	WP_012321862	161.391	468.676	2.90398	1.53803	0.0245541	0.961747	Yes	Up
NODE_15_length_189820_cov_9.73699_ID_1407027.g1296.t1	gi|926285209|ref|WP_053622348.1|hypothetical protein [Asanoa ferruginea] >gi|925632978|gb|KOX54941.1| Gene transfer agent (GTA) [Asanoa ferruginea]	WP_053622348	166.682	1362.18	8.17234	3.03075	1.51254e-05	0.00815294	Yes	Up
NODE_15_length_189820_cov_9.73699_ID_1407027.g1305.t1	gi|926285200|ref|WP_053622339.1|ABC transporter [Asanoa ferruginea] >gi|925632939|gb|KOX54902.1| ABC transporter [Asanoa ferruginea]	WP_053622339	34.3948	139.091	4.04396	2.01577	0.0136074	0.85618	Yes	Up
NODE_15_length_189820_cov_9.73699_ID_1407027.g1323.t1	gi|689277465|gb|AIQ93544.1|4-phytase [Methylobacterium oryzae CBMB20]	AIQ93544	66.1438	217.708	3.29143	1.71871	0.0203107	0.899278	Yes	Up	transmembrane transport; protein dephosphorylation;	ATP-binding cassette (ABC) transporter complex;	4-phytase activity;
NODE_162_length_65685_cov_9.96551_ID_1418941.g6807.t1	gi|501277980|ref|WP_012320998.1|MULTISPECIES: formate--tetrahydrofolate ligase [Bacteria] >gi|226707090|sp|B1M0D1.1|FTHS_METRJ RecName: Full=Formate--tetrahydrofolate ligase; AltName: Full=Formyltetrahydrofolate synthetase; Short=FHS; Short=FTHFS >gi|170656987|gb|ACB26042.1| Formate--tetrahydrofolate ligase [Methylobacterium radiotolerans JCM 2831] >gi|758505727|gb|KIU30466.1| formate--tetrahydro…	WP_012320998	26.4575	96.7589	3.65714	1.87072	0.0326714	0.961747	Yes	Up	folic acid-containing compound biosynthetic process; tetrahydrofolate interconversion;	ATP binding; formate-tetrahydrofolate ligase activity;	ATP binding; formate-tetrahydrofolate ligase activity;
NODE_162_length_65685_cov_9.96551_ID_1418941.g6808.t1	gi|501277982|ref|WP_012321000.1|MULTISPECIES: hypothetical protein [Bacteria] >gi|170656989|gb|ACB26044.1| Tetratricopeptide TPR_2 repeat protein [Methylobacterium radiotolerans JCM 2831] >gi|758505728|gb|KIU30467.1| hypothetical protein SR39_21180 [Methylobacterium radiotolerans] >gi|925636909|gb|KOX58647.1| hypothetical protein ADL14_12990 [Asanoa ferruginea] >gi|968294191|gb|KTR99825.1| hypoth…	WP_012321000	21.166	84.664	4	2	0.0289128	0.961747	Yes	Up
NODE_162_length_65685_cov_9.96551_ID_1418941.g6812.t1	gi|640226953|ref|WP_024828983.1|MULTISPECIES: pantoate--beta-alanine ligase [Methylobacterium]	WP_024828983	63.498	241.897	3.80952	1.92961	0.00899914	0.692132	Yes	Up	pantothenate biosynthetic process;	cytoplasm;	ATP binding; pantoate-beta-alanine ligase activity;
NODE_162_length_65685_cov_9.96551_ID_1418941.g6813.t1	gi|657251302|ref|WP_029361543.1|tRNA uridine(34) 5-carboxymethylaminomethyl synthesis enzyme MnmG [Methylobacterium sp. L2-4]	WP_029361543	222.243	612.302	2.7551	1.46211	0.0301377	0.961747	Yes	Up	tRNA wobble uridine modification;	cytoplasm;	flavin adenine dinucleotide binding;
NODE_162_length_65685_cov_9.96551_ID_1418941.g6814.t1	gi|501278001|ref|WP_012321019.1|MULTISPECIES: chromosome partitioning protein ParA [Bacteria] >gi|170657008|gb|ACB26063.1| Cobyrinic acid ac-diamide synthase [Methylobacterium radiotolerans JCM 2831] >gi|758505671|gb|KIU30414.1| chromosome partitioning protein ParA [Methylobacterium radiotolerans] >gi|767159534|dbj|GAN51549.1| chromosome partitioning protein ParA [Methylobacterium sp. ME121] >gi|…	WP_012321019	7.93725	52.915	6.66667	2.73697	0.0119973	0.801528	Yes	Up
NODE_167_length_64412_cov_10.7485_ID_1484750.g6918.t1	gi|926284904|ref|WP_053622043.1|hypothetical protein [Asanoa ferruginea] >gi|925633848|gb|KOX55753.1| hypothetical protein ADL14_23240 [Asanoa ferruginea]	WP_053622043	52.915	154.21	2.91429	1.54314	0.0464827	1	Yes	Up
NODE_1755_length_565_cov_2369.09_ID_2224582.g13836.t1			10.583	58.9625	5.57143	2.47805	0.0172743	0.882781	Yes	Up
NODE_175_length_62637_cov_84.1126_ID_1440146.g7090.t1	gi|914978833|ref|XP_013245807.1|SPX-domain-containing protein [Tilletiaria anomala UBC 951] >gi|639575626|gb|KDN52968.1| SPX-domain-containing protein [Tilletiaria anomala UBC 951]	XP_013245807	76.7268	257.016	3.34975	1.74406	0.0163154	0.864443	Yes	Up
NODE_17_length_189601_cov_10.3696_ID_1406777.g1406.t1	gi|501278289|ref|WP_012321307.1|MULTISPECIES: histidine kinase [Bacteria] >gi|170657298|gb|ACB26353.1| multi-sensor hybrid histidine kinase [Methylobacterium radiotolerans JCM 2831] >gi|767162240|dbj|GAN48870.1| PAS/PAC sensor hybrid histidine kinase [Methylobacterium sp. ME121]	WP_012321307	31.749	122.46	3.85714	1.94753	0.0197905	0.89766	Yes	Up	phosphorelay signal transduction system; signal transduction by protein phosphorylation;	intracellular; membrane;	phosphorelay sensor kinase activity;
NODE_17_length_189601_cov_10.3696_ID_1406777.g1410.t1	gi|501278268|ref|WP_012321286.1|MULTISPECIES: ABC transporter substrate-binding protein [Bacteria] >gi|170657277|gb|ACB26332.1| extracellular solute-binding protein family 5 [Methylobacterium radiotolerans JCM 2831] >gi|758505012|gb|KIU29801.1| ABC transporter substrate-binding protein [Methylobacterium radiotolerans] >gi|925631934|gb|KOX53975.1| ABC transporter substrate-binding protein [Asanoa …	WP_012321286	23.8118	104.318	4.38095	2.13124	0.0151653	0.864443	Yes	Up
NODE_17_length_189601_cov_10.3696_ID_1406777.g1416.t1	gi|501278237|ref|WP_012321255.1|MULTISPECIES: cell division protein FtsH [Bacteria] >gi|170657246|gb|ACB26301.1| ATP-dependent metalloprotease FtsH [Methylobacterium radiotolerans JCM 2831] >gi|758505024|gb|KIU29810.1| cell division protein FtsH [Methylobacterium radiotolerans] >gi|925631961|gb|KOX54002.1| cell division protein FtsH [Asanoa ferruginea] >gi|968305909|gb|KTS10712.1| cell division p…	WP_012321255	67.4667	237.362	3.51821	1.81484	0.0136671	0.85618	Yes	Up	protein catabolic process; proteolysis;	plasma membrane; integral component of membrane;	ATPase activity; metalloendopeptidase activity; ATP binding; zinc ion binding;
NODE_17_length_189601_cov_10.3696_ID_1406777.g1432.t1	gi|759015524|ref|WP_043074531.1|MULTISPECIES: ABC transporter substrate-binding protein [Bacteria] >gi|758505380|gb|KIU30148.1| ABC transporter substrate-binding protein [Methylobacterium radiotolerans] >gi|767158470|dbj|GAN52571.1| extracellular solute-binding protein [Methylobacterium sp. ME121] >gi|925632023|gb|KOX54064.1| ABC transporter substrate-binding protein [Asanoa ferruginea] >gi|96830…	WP_043074531	455.069	1182.27	2.59801	1.37741	0.0381171	0.961747	Yes	Up
NODE_180_length_60719_cov_86.7566_ID_1529218.g7237.t1	gi|914978105|ref|XP_013245443.1|hypothetical protein K437DRAFT_272309 [Tilletiaria anomala UBC 951] >gi|639575255|gb|KDN52604.1| hypothetical protein K437DRAFT_272309 [Tilletiaria anomala UBC 951]	XP_013245443	142.871	441.463	3.08995	1.62758	0.0181027	0.88298	Yes	Up
NODE_193_length_59171_cov_82.5742_ID_1594849.g7509.t1			37.0405	131.532	3.55102	1.82823	0.0250474	0.961747	Yes	Up
NODE_194_length_58870_cov_174.859_ID_1687979.g7524.t1	gi|799240882|gb|KJZ70227.1|hypothetical protein HIM_10375 [Hirsutella minnesotensis 3608]	KJZ70227	10.583	116.413	11	3.45943	0.000298484	0.0927451	Yes	Up
NODE_196_length_58594_cov_107.241_ID_1575978.g7566.t1	gi|914979003|ref|XP_013245892.1|ribosomal protein S3Ae [Tilletiaria anomala UBC 951] >gi|639575713|gb|KDN53053.1| ribosomal protein S3Ae [Tilletiaria anomala UBC 951]	XP_013245892	50.2693	311.443	6.19549	2.63122	0.000415566	0.11529	Yes	Up	translation;	cytosolic small ribosomal subunit;	structural constituent of ribosome;
NODE_19_length_183052_cov_83.6553_ID_2013916.g1546.t1	gi|443896408|dbj|GAC73752.1|nucleoside transporter [Pseudozyma antarctica T-34]	GAC73752	269.867	1384.86	5.13165	2.35942	0.000540189	0.139873	Yes	Up
NODE_19_length_183052_cov_83.6553_ID_2013916.g1564.t1	gi|955492353|ref|XP_014656965.1|tubulin-tyrosine ligase [Pseudozyma antarctica] >gi|674219704|dbj|GAK64622.1| tubulin-tyrosine ligase [Pseudozyma antarctica]	XP_014656965	10.583	49.8913	4.71429	2.23704	0.0340678	0.961747	Yes	Up
NODE_1_length_462566_cov_95.8044_ID_1454188.g128.t1	gi|671689426|emb|CDS03744.1|hypothetical protein LRAMOSA01145 [Lichtheimia ramosa]	CDS03744	113.767	303.128	2.66445	1.41384	0.0443505	1	Yes	Up		binding;	binding;
NODE_1_length_462566_cov_95.8044_ID_1454188.g48.t1	gi|343428138|emb|CBQ71668.1|probable Neutral trehalase [Sporisorium reilianum SRZ2]	CBQ71668	42.332	143.626	3.39286	1.7625	0.0270671	0.961747	Yes	Up	trehalose catabolic process involved in cellular response to stress;	cytosol;	calcium ion binding; alpha,alpha-trehalase activity;
NODE_200_length_57427_cov_92.8472_ID_1661537.g7662.t1			13.2288	66.5217	5.02857	2.33015	0.0199917	0.89766	Yes	Up
NODE_201_length_57010_cov_109.632_ID_2382328.g7679.t1			13.2288	80.1285	6.05714	2.59864	0.00787433	0.652784	Yes	Up
NODE_212_length_54785_cov_80.5673_ID_1472108.g7918.t1	gi|955484078|ref|XP_014654639.1|conserved hypothetical protein [Pseudozyma antarctica] >gi|674217368|dbj|GAK66986.1| conserved hypothetical protein [Pseudozyma antarctica]	XP_014654639	1744.87	4317.87	2.4746	1.3072	0.0494241	1	Yes	Up
NODE_222_length_52692_cov_96.0255_ID_1729080.g8146.t1	gi|477536530|gb|ENH88003.1|hypothetical protein Cob_04176 [Colletotrichum orbiculare MAFF 240422]	ENH88003	13.2288	58.9625	4.45714	2.15612	0.0334375	0.961747	Yes	Up
NODE_225_length_52532_cov_9.71631_ID_1438874.g8190.t1	gi|501275775|ref|WP_012318793.1|MULTISPECIES: hypothetical protein [Bacteria] >gi|170654752|gb|ACB23807.1| protein of unknown function DUF1206 [Methylobacterium radiotolerans JCM 2831] >gi|758510833|gb|KIU35322.1| membrane protein [Methylobacterium radiotolerans] >gi|767159477|dbj|GAN51615.1| hypothetical protein ME121_5700 [Methylobacterium sp. ME121] >gi|925634928|gb|KOX56805.1| membrane protei…	WP_012318793	219.597	699.99	3.18761	1.67247	0.0132864	0.85618	Yes	Up
NODE_225_length_52532_cov_9.71631_ID_1438874.g8191.t1	gi|926284584|ref|WP_053621723.1|hypothetical protein [Asanoa ferruginea] >gi|925634923|gb|KOX56800.1| hypothetical protein ADL14_19960 [Asanoa ferruginea]	WP_053621723	52.915	157.233	2.97143	1.57116	0.0422437	0.980992	Yes	Up
NODE_225_length_52532_cov_9.71631_ID_1438874.g8199.t1	gi|926284576|ref|WP_053621715.1|MULTISPECIES: TonB-dependent receptor [Bacteria] >gi|767159844|dbj|GAN51270.1| TonB-dependent siderophore receptor [Methylobacterium sp. ME121]	WP_053621715	15.8745	61.9862	3.90476	1.96523	0.0467627	1	Yes	Up
NODE_235_length_50614_cov_10.2816_ID_1438828.g8390.t1	gi|657249614|ref|WP_029359999.1|ABC transporter substrate-binding protein [Methylobacterium sp. L2-4]	WP_029359999	31.749	110.366	3.47619	1.79751	0.0335752	0.961747	Yes	Up
NODE_235_length_50614_cov_10.2816_ID_1438828.g8392.t1	gi|759015403|ref|WP_043074420.1|hypothetical protein [Methylobacterium radiotolerans] >gi|758505805|gb|KIU30541.1| hypothetical protein SR39_20480 [Methylobacterium radiotolerans]	WP_043074420	21.166	83.1522	3.92857	1.974	0.0315121	0.961747	Yes	Up
NODE_235_length_50614_cov_10.2816_ID_1438828.g8398.t1	gi|759015335|ref|WP_043074354.1|ABC transporter permease [Methylobacterium radiotolerans] >gi|758505851|gb|KIU30579.1| ABC transporter permease [Methylobacterium radiotolerans]	WP_043074354	10.583	51.4032	4.85714	2.28011	0.0303572	0.961747	Yes	Up	amino acid transport;
NODE_236_length_50552_cov_86.9085_ID_1551121.g8404.t1	gi|914976475|ref|XP_013244628.1|hypothetical protein K437DRAFT_255051 [Tilletiaria anomala UBC 951] >gi|639573492|gb|KDN50876.1| hypothetical protein K437DRAFT_255051 [Tilletiaria anomala UBC 951]	XP_013244628	108.476	361.334	3.33101	1.73596	0.0133495	0.85618	Yes	Up
NODE_23_length_177386_cov_108.032_ID_1521174.g1838.t1	gi|646297804|gb|KDQ18961.1|hypothetical protein BOTBODRAFT_91579, partial [Botryobasidium botryosum FD-172 SS1]	KDQ18961	7.93725	71.0573	8.95238	3.16227	0.00292444	0.378618	Yes	Up
NODE_246_length_49122_cov_88.3975_ID_1545755.g8602.t1	gi|388852005|emb|CCF54361.1|uncharacterized protein UHOR_02083 [Ustilago hordei]	CCF54361	74.081	926.769	12.5102	3.64503	5.64982e-07	0.000548598	Yes	Up
NODE_24_length_176556_cov_111.049_ID_2426560.g1901.t1			42.332	219.219	5.17857	2.37255	0.00202836	0.318675	Yes	Up
NODE_251_length_48515_cov_95.2387_ID_1719078.g8700.t1			15.8745	68.0336	4.28571	2.09954	0.0316812	0.961747	Yes	Up
NODE_254_length_48257_cov_9.62505_ID_1441709.g8743.t1	gi|501276132|ref|WP_012319150.1|MULTISPECIES: lipoyl synthase [Bacteria] >gi|238688876|sp|B1LWN4.1|LIPA_METRJ RecName: Full=Lipoyl synthase; AltName: Full=Lip-syn; Short=LS; AltName: Full=Lipoate synthase; AltName: Full=Lipoic acid synthase; AltName: Full=Sulfur insertion protein LipA >gi|170655116|gb|ACB24171.1| lipoic acid synthetase [Methylobacterium radiotolerans JCM 2831] >gi|767162512|dbj|G…	WP_012319150	60.8523	278.182	4.57143	2.19265	0.00291309	0.378618	Yes	Up	protein lipoylation; lipoate biosynthetic process;	cytoplasm;	metal ion binding; lipoate synthase activity; 4 iron, 4 sulfur cluster binding;
NODE_257_length_47441_cov_9.81091_ID_1441923.g8802.t1	gi|640224037|ref|WP_024828050.1|hypothetical protein [Methylobacterium sp. EUR3 AL-11]	WP_024828050	7.93725	39.3083	4.95238	2.30812	0.0369466	0.961747	Yes	Up
NODE_264_length_46737_cov_82.7604_ID_1629246.g8911.t1	gi|630965386|ref|XP_007879101.1|hypothetical protein PFL1_03393 [Anthracocystis flocculosa PF-1] >gi|521585415|gb|EPQ29104.1| hypothetical protein PFL1_03393 [Anthracocystis flocculosa PF-1]	XP_007879101	6.61438	34.7727	5.25714	2.39428	0.0337081	0.961747	Yes	Up
NODE_265_length_46653_cov_140.343_ID_1705593.g8942.t1	gi|557997331|gb|EST06810.1|hypothetical protein PSEUBRA_SCAF25g00997 [Pseudozyma brasiliensis GHG001]	EST06810	21.166	160.257	7.57143	2.92057	0.00057513	0.144116	Yes	Up
NODE_26_length_167474_cov_9.65679_ID_1406707.g1993.t1	gi|640230000|ref|WP_024830013.1|MULTISPECIES: penicillin-binding protein [Bacteria] >gi|767161759|dbj|GAN49365.1| peptidoglycan glycosyltransferase [Methylobacterium sp. ME121] >gi|968307986|gb|KTS12647.1| penicillin-binding protein [Methylobacterium radiotolerans] >gi|968347204|gb|KTS48771.1| penicillin-binding protein [Methylobacterium radiotolerans]	WP_024830013	23.8118	87.6878	3.68254	1.8807	0.0363166	0.961747	Yes	Up	metabolic process;	penicillin binding; peptidoglycan glycosyltransferase activity;	penicillin binding; peptidoglycan glycosyltransferase activity;
NODE_270_length_46171_cov_9.83542_ID_1501089.g9007.t1	gi|170653914|gb|ACB22969.1|lytic murein transglycosylase [Methylobacterium radiotolerans JCM 2831]	ACB22969	134.933	391.571	2.90196	1.53703	0.0263033	0.961747	Yes	Up
NODE_271_length_45986_cov_97.6016_ID_1788854.g9022.t1	gi|630362325|ref|XP_007870437.1|hypothetical protein GLOTRDRAFT_123288 [Gloeophyllum trabeum ATCC 11539] >gi|521720554|gb|EPQ50986.1| hypothetical protein GLOTRDRAFT_123288 [Gloeophyllum trabeum ATCC 11539]	XP_007870437	87.3098	276.67	3.16883	1.66395	0.0203622	0.899278	Yes	Up
NODE_273_length_45803_cov_106.417_ID_1537416.g9060.t1	gi|818162304|gb|KKP02248.1|hypothetical protein THAR02_05661 [Trichoderma harzianum]	KKP02248	18.5203	98.2708	5.30612	2.40766	0.00819853	0.663398	Yes	Up		metal ion binding;	metal ion binding;
NODE_274_length_45783_cov_9.11515_ID_1448874.g9083.t1	gi|969846503|ref|WP_058607707.1|ATPase [Methylobacterium radiotolerans] >gi|968343500|gb|KTS45365.1| ATPase [Methylobacterium radiotolerans]	WP_058607707	60.8523	182.935	3.00621	1.58795	0.0352513	0.961747	Yes	Up
NODE_279_length_44862_cov_81.8332_ID_1637295.g9168.t1	gi|955498959|ref|XP_014658892.1|cryptochrome DASH-like [Pseudozyma antarctica] >gi|674221635|dbj|GAK63037.1| cryptochrome DASH-like [Pseudozyma antarctica]	XP_014658892	7.93725	58.9625	7.42857	2.89308	0.00739768	0.631486	Yes	Up
NODE_27_length_159994_cov_101.284_ID_2263946.g2030.t1	gi|914973511|ref|XP_013243146.1|alpha/beta-hydrolase [Tilletiaria anomala UBC 951] >gi|639567827|gb|KDN45289.1| alpha/beta-hydrolase [Tilletiaria anomala UBC 951]	XP_013243146	47.6235	164.793	3.46032	1.7909	0.0212352	0.916415	Yes	Up
NODE_27_length_159994_cov_101.284_ID_2263946.g2035.t1	gi|914979155|ref|XP_013245968.1|putative 2-oxoisovalerate dehydrogenase alpha subunit mitochondrial precursor [Tilletiaria anomala UBC 951] >gi|639575789|gb|KDN53129.1| putative 2-oxoisovalerate dehydrogenase alpha subunit mitochondrial precursor [Tilletiaria anomala UBC 951]	XP_013245968	71.4353	931.304	13.037	3.70454	3.99361e-07	0.000443176	Yes	Up	oxidation-reduction process;	oxidoreductase activity, acting on the aldehyde or oxo group of donors, disulfide as acceptor;	oxidoreductase activity, acting on the aldehyde or oxo group of donors, disulfide as acceptor;
NODE_27_length_159994_cov_101.284_ID_2263946.g2045.t1	gi|914973511|ref|XP_013243146.1|alpha/beta-hydrolase [Tilletiaria anomala UBC 951] >gi|639567827|gb|KDN45289.1| alpha/beta-hydrolase [Tilletiaria anomala UBC 951]	XP_013243146	103.184	393.083	3.80952	1.92961	0.00603467	0.578732	Yes	Up
NODE_282_length_44370_cov_9.66623_ID_1458376.g9223.t1	gi|501274533|ref|WP_012317551.1|MULTISPECIES: (3S)-malyl-CoA thiolesterase [Methylobacterium] >gi|170653500|gb|ACB22555.1| Citrate (pro-3S)-lyase [Methylobacterium radiotolerans JCM 2831] >gi|758512697|gb|KIU37013.1| malyl-CoA thiolesterase [Methylobacterium radiotolerans] >gi|767164041|dbj|GAN47130.1| citrate (pro-3S)-lyase [Methylobacterium sp. ME121] >gi|968299087|gb|KTS04369.1| malyl-CoA thio…	WP_012317551	66.1438	442.974	6.69714	2.74355	0.00015258	0.0538746	Yes	Up	metabolic process;	citrate (pro-3S)-lyase activity; metal ion binding;	citrate (pro-3S)-lyase activity; metal ion binding;
NODE_28_length_159290_cov_110.438_ID_1694462.g2108.t1			25.1346	101.294	4.03008	2.01081	0.0216397	0.928714	Yes	Up
NODE_29_length_159143_cov_105.319_ID_1410527.g2151.t1	gi|924121857|emb|CUA70752.1|timeless [Rhizoctonia solani]	CUA70752	21.166	120.949	5.71429	2.51457	0.00404555	0.469042	Yes	Up
NODE_309_length_41589_cov_12.631_ID_1539635.g9598.t1	gi|657249948|ref|WP_029360320.1|glycosyl transferase [Methylobacterium sp. L2-4]	WP_029360320	169.328	458.093	2.70536	1.43582	0.0354404	0.961747	Yes	Up
NODE_309_length_41589_cov_12.631_ID_1539635.g9600.t1	gi|689273078|gb|AIQ89157.1|Capsular polysaccharide biosynthesis protein-like protein [Methylobacterium oryzae CBMB20]	AIQ89157	10.583	86.1759	8.14286	3.02554	0.00240405	0.33954	Yes	Up	metabolic process;	transferase activity, transferring glycosyl groups;	transferase activity, transferring glycosyl groups;
NODE_30_length_154808_cov_81.8366_ID_1407722.g2243.t1			10.583	63.498	6	2.58496	0.0124572	0.813174	Yes	Up
NODE_314_length_41012_cov_93.535_ID_2016293.g9673.t1	gi|343429138|emb|CBQ72712.1|conserved hypothetical protein [Sporisorium reilianum SRZ2]	CBQ72712	44.9778	219.219	4.87395	2.28509	0.002802	0.378618	Yes	Up	proteolysis;	cytosol; nucleus;	metallopeptidase activity; dipeptidase activity; tripeptidase activity;
NODE_31_length_154029_cov_9.6763_ID_1734601.g2299.t1	gi|501274199|ref|WP_012317217.1|MULTISPECIES: cytochrome d ubiquinol oxidase subunit I [Bacteria] >gi|170653164|gb|ACB22219.1| cytochrome bd ubiquinol oxidase subunit I [Methylobacterium radiotolerans JCM 2831] >gi|758513054|gb|KIU37345.1| cytochrome D ubiquinol oxidase subunit I [Methylobacterium radiotolerans] >gi|767165369|dbj|GAN46425.1| cytochrome bd ubiquinol oxidase subunit I [Methylobacte…	WP_012317217	87.3098	238.874	2.73593	1.45203	0.0444029	1	Yes	Up		membrane;
NODE_322_length_40417_cov_103.178_ID_1649995.g9790.t1	gi|630965610|ref|XP_007879213.1|hypothetical protein PFL1_03505 [Anthracocystis flocculosa PF-1] >gi|521585529|gb|EPQ29218.1| hypothetical protein PFL1_03505 [Anthracocystis flocculosa PF-1]	XP_007879213	13.2288	63.498	4.8	2.26303	0.024572	0.961747	Yes	Up
NODE_325_length_39874_cov_10.8448_ID_1484448.g9831.t1	gi|657249664|ref|WP_029360047.1|MULTISPECIES: phosphonate ABC transporter substrate-binding protein [Bacteria] >gi|758504390|gb|KIU29200.1| phosphonate ABC transporter substrate-binding protein [Methylobacterium radiotolerans] >gi|767160030|dbj|GAN51068.1| phosphonate ABC transporter periplasmic phosphonate binding protein [Methylobacterium sp. ME121]	WP_029360047	234.149	599.452	2.56013	1.35622	0.0438558	1	Yes	Up
NODE_32_length_152809_cov_9.28527_ID_1406657.g2313.t1	gi|501274700|ref|WP_012317718.1|MULTISPECIES: F0F1 ATP synthase subunit A [Bacteria] >gi|170653670|gb|ACB22725.1| ATP synthase F0, A subunit [Methylobacterium radiotolerans JCM 2831] >gi|758512549|gb|KIU36875.1| ATP synthase F0F1 subunit A [Methylobacterium radiotolerans] >gi|767162178|dbj|GAN49000.1| F0F1 ATP synthase subunit A [Methylobacterium sp. ME121] >gi|925635133|gb|KOX57004.1| ATP syntha…	WP_012317718	58.2065	237.362	4.07792	2.02783	0.00646204	0.604784	Yes	Up	plasma membrane ATP synthesis coupled proton transport;	integral component of membrane; proton-transporting ATP synthase complex, coupling factor F(o); plasma membrane;	proton-transporting ATP synthase activity, rotational mechanism;
NODE_32_length_152809_cov_9.28527_ID_1406657.g2331.t1	gi|969846123|ref|WP_058607327.1|DNA mismatch repair protein MutS [Methylobacterium radiotolerans] >gi|968303656|gb|KTS08611.1| DNA mismatch repair protein MutS [Methylobacterium radiotolerans] >gi|968345306|gb|KTS46997.1| DNA mismatch repair protein MutS [Methylobacterium radiotolerans]	WP_058607327	193.14	681.848	3.53033	1.8198	0.00737855	0.631486	Yes	Up
NODE_333_length_39215_cov_100.162_ID_1665245.g9930.t1			76.7268	250.968	3.27094	1.7097	0.0186808	0.88298	Yes	Up
NODE_334_length_38976_cov_83.7721_ID_1636269.g9957.t1	gi|634352454|gb|KDE07582.1|protein transporter SEC23 [Microbotryum lychnidis-dioicae p1A1 Lamole]	KDE07582	47.6235	145.138	3.04762	1.60768	0.0412129	0.979027	Yes	Up	intracellular protein transport; ER to Golgi vesicle-mediated transport;	COPII vesicle coat;	zinc ion binding;
NODE_336_length_38523_cov_120.264_ID_1730058.g9976.t1	gi|754375970|gb|KIP08606.1|hypothetical protein PHLGIDRAFT_34896 [Phlebiopsis gigantea 11061_1 CR5-6]	KIP08606	222.243	743.078	3.34354	1.74138	0.00996393	0.718613	Yes	Up	translational elongation;	nucleus;	translation elongation factor activity; ATPase activity; ATP binding;
NODE_33_length_151032_cov_98.4205_ID_1413707.g2347.t1	gi|388853822|emb|CCF52543.1|probable 40S ribosomal protein S3 [Ustilago hordei]	CCF52543	7.93725	163.281	20.5714	4.36257	5.18949e-06	0.00346785	Yes	Up	translation;	small ribosomal subunit;	structural constituent of ribosome; RNA binding;
NODE_33_length_151032_cov_98.4205_ID_1413707.g2358.t1			39.6863	302.372	7.61905	2.92961	0.000120587	0.0468359	Yes	Up
NODE_33_length_151032_cov_98.4205_ID_1413707.g2369.t1	gi|630966964|ref|XP_007879890.1|hypothetical protein PFL1_04175 [Anthracocystis flocculosa PF-1] >gi|521584614|gb|EPQ28348.1| hypothetical protein PFL1_04175 [Anthracocystis flocculosa PF-1]	XP_007879890	95.247	488.33	5.12698	2.35811	0.000829809	0.201436	Yes	Up
NODE_33_length_151032_cov_98.4205_ID_1413707.g2405.t1	gi|573031368|gb|ETS64588.1|hypothetical protein PaG_01056 [Pseudozyma aphidis DSM 70725]	ETS64588	76.7268	210.148	2.73892	1.45361	0.0477099	1	Yes	Up
NODE_343_length_38134_cov_83.3007_ID_1539689.g10083.t1	gi|808365352|ref|XP_012188210.1|likely protein kinase [Pseudozyma hubeiensis SY62] >gi|501305499|dbj|GAC94623.1| likely protein kinase [Pseudozyma hubeiensis SY62]	XP_012188210	21.166	93.7352	4.42857	2.14684	0.0173274	0.882781	Yes	Up		kinase activity;	kinase activity;
NODE_34_length_147902_cov_85.2252_ID_1418279.g2425.t1	gi|630960814|ref|XP_007876815.1|hypothetical protein PFL1_01124 [Anthracocystis flocculosa PF-1] >gi|521588232|gb|EPQ31792.1| hypothetical protein PFL1_01124 [Anthracocystis flocculosa PF-1]	XP_007876815	7.93725	349.239	44	5.45943	1.66019e-09	3.2241e-06	Yes	Up
NODE_34_length_147902_cov_85.2252_ID_1418279.g2452.t1	gi|573027027|gb|ETS60280.1|hypothetical protein PaG_05831 [Pseudozyma aphidis DSM 70725]	ETS60280	21.166	83.1522	3.92857	1.974	0.0315121	0.961747	Yes	Up
NODE_35_length_147886_cov_11.1538_ID_1944158.g2495.t1	gi|981047900|ref|WP_059408544.1|4-chlorobenzoate--CoA ligase [Methylobacterium sp. ME121] >gi|767163899|dbj|GAN47371.1| AMP-dependent synthetase and ligase [Methylobacterium sp. ME121]	WP_059408544	39.6863	123.972	3.12381	1.64331	0.0440145	1	Yes	Up	metabolic process;	ligase activity;	ligase activity;
NODE_35_length_147886_cov_11.1538_ID_1944158.g2500.t1	gi|501276567|ref|WP_012319585.1|MULTISPECIES: universal stress protein UspA [Methylobacterium] >gi|170655559|gb|ACB24614.1| UspA domain protein [Methylobacterium radiotolerans JCM 2831] >gi|758508789|gb|KIU33373.1| universal stress protein UspA [Methylobacterium radiotolerans]	WP_012319585	13.2288	60.4743	4.57143	2.19265	0.0301804	0.961747	Yes	Up	response to stress;
NODE_35_length_147886_cov_11.1538_ID_1944158.g2513.t1	gi|501276510|ref|WP_012319528.1|MULTISPECIES: haloacid dehalogenase [Methylobacterium] >gi|170655500|gb|ACB24555.1| heavy metal translocating P-type ATPase [Methylobacterium radiotolerans JCM 2831] >gi|758508766|gb|KIU33350.1| haloacid dehalogenase [Methylobacterium radiotolerans]	WP_012319528	47.6235	388.547	8.15873	3.02834	4.82648e-05	0.0208289	Yes	Up	cation transmembrane transport; metabolic process;	integral component of membrane;	metal ion binding; ATP binding; cation-transporting ATPase activity;
NODE_35_length_147886_cov_11.1538_ID_1944158.g2521.t1	gi|916645400|ref|WP_051252491.1|transposase [Methylobacterium sp. L2-4]	WP_051252491	10.583	92.2233	8.71429	3.12338	0.00155718	0.295028	Yes	Up	DNA integration;	nucleic acid binding;	nucleic acid binding;
NODE_362_length_35467_cov_84.2775_ID_2094849.g10330.t1	gi|939400731|emb|CEH13168.1|Lipase, secreted [Ceraceosorus bombacis]	CEH13168	34.3948	152.698	4.43956	2.15042	0.00783462	0.652784	Yes	Up
NODE_363_length_35302_cov_85.8244_ID_1559265.g10340.t1	gi|914972999|ref|XP_013242890.1|hypothetical protein K437DRAFT_256960 [Tilletiaria anomala UBC 951] >gi|639567231|gb|KDN44716.1| hypothetical protein K437DRAFT_256960 [Tilletiaria anomala UBC 951]	XP_013242890	13.2288	208.636	15.7714	3.97924	5.35714e-06	0.00346785	Yes	Up
NODE_368_length_34721_cov_112.122_ID_2242255.g10411.t1	gi|673526455|emb|CDI52842.1|chromosome condensation [Melanopsichium pennsylvanicum 4]	CDI52842	42.332	126.996	3	1.58496	0.0499728	1	Yes	Up
NODE_378_length_33267_cov_11.8765_ID_1519202.g10523.t1	gi|981058501|ref|WP_059409848.1|mercuric reductase [Methylobacterium sp. ME121] >gi|767159890|dbj|GAN51240.1| pyridine nucleotide-disulfide oxidoreductase dimerisation region [Methylobacterium sp. ME121]	WP_059409848	74.081	228.291	3.08163	1.62369	0.0266261	0.961747	Yes	Up
NODE_378_length_33267_cov_11.8765_ID_1519202.g10525.t1	gi|767159882|dbj|GAN51232.1|putative glycosyl transferase [Methylobacterium sp. ME121]	GAN51232	7.93725	45.3557	5.71429	2.51457	0.0223271	0.937498	Yes	Up
NODE_378_length_33267_cov_11.8765_ID_1519202.g10533.t1	gi|657250025|ref|WP_029360394.1|phosphomannomutase [Methylobacterium sp. L2-4]	WP_029360394	21.166	95.247	4.5	2.16993	0.0159257	0.864443	Yes	Up
NODE_37_length_147700_cov_100_ID_2429796.g2624.t1	gi|660957098|gb|KEP45782.1|putative ATP-dependent DNA helicase PIF1, partial [Rhizoctonia solani 123E]	KEP45782	15.8745	261.551	16.4762	4.04231	1.63881e-06	0.00141447	Yes	Up
NODE_383_length_32524_cov_9.87155_ID_1525924.g10581.t1	gi|969845722|ref|WP_058606926.1|MFS transporter [Methylobacterium radiotolerans] >gi|968294961|gb|KTS00578.1| MFS transporter [Methylobacterium radiotolerans] >gi|968346987|gb|KTS48569.1| MFS transporter [Methylobacterium radiotolerans]	WP_058606926	31.749	105.83	3.33333	1.73697	0.0409894	0.979027	Yes	Up	transmembrane transport;	integral component of membrane;	transporter activity;
NODE_38_length_147293_cov_92.4396_ID_2348304.g2675.t1			283.095	736.275	2.6008	1.37896	0.0393367	0.961747	Yes	Up
NODE_394_length_31089_cov_9.37051_ID_1535960.g10715.t1	gi|501274796|ref|WP_012317814.1|MULTISPECIES: alpha/beta hydrolase [Bacteria] >gi|170653766|gb|ACB22821.1| Alpha/beta hydrolase fold-3 domain protein [Methylobacterium radiotolerans JCM 2831] >gi|925639856|gb|KOX61365.1| alpha/beta hydrolase [Asanoa ferruginea]	WP_012317814	7.93725	48.3795	6.09524	2.60768	0.0173874	0.882781	Yes	Up	metabolic process;	hydrolase activity;	hydrolase activity;
NODE_396_length_30923_cov_9.36923_ID_1536832.g10737.t1	gi|501276421|ref|WP_012319439.1|MULTISPECIES: chemotaxis sensory transducer [Bacteria] >gi|170655411|gb|ACB24466.1| methyl-accepting chemotaxis sensory transducer [Methylobacterium radiotolerans JCM 2831] >gi|767161428|dbj|GAN49645.1| methyl-accepting chemotaxis sensory transducer [Methylobacterium sp. ME121] >gi|925635286|gb|KOX57151.1| chemotaxis protein [Asanoa ferruginea] >gi|968307483|gb|KTS…	WP_012319439	37.0405	139.091	3.7551	1.90885	0.0185573	0.88298	Yes	Up	signal transduction;	integral component of membrane;	signal transducer activity;
NODE_39_length_147160_cov_86.3018_ID_1604373.g2721.t1			10.583	46.8676	4.42857	2.14684	0.0429934	0.988086	Yes	Up
NODE_401_length_30283_cov_111.897_ID_1748105.g10794.t1	gi|924815393|gb|KOS13529.1|rho gtpase activation protein [Malassezia pachydermatis]	KOS13529	7.93725	61.9862	7.80952	2.96523	0.0058464	0.574871	Yes	Up
NODE_410_length_29636_cov_91.6726_ID_2140439.g10885.t1			10.583	99.7826	9.42857	3.23704	0.000913353	0.214998	Yes	Up
NODE_41_length_142472_cov_9.96426_ID_1406893.g2794.t1	gi|752725251|ref|WP_041372374.1|histidine kinase [Methylobacterium radiotolerans]	WP_041372374	13.2288	66.5217	5.02857	2.33015	0.0199917	0.89766	Yes	Up	phosphorelay signal transduction system; peptidyl-histidine phosphorylation; signal transduction by protein phosphorylation;	intracellular;	phosphorelay sensor kinase activity;
NODE_41_length_142472_cov_9.96426_ID_1406893.g2802.t1	gi|759015316|ref|WP_043074336.1|dihydropyrimidinase [Methylobacterium radiotolerans] >gi|758505882|gb|KIU30604.1| dihydropyrimidinase [Methylobacterium radiotolerans]	WP_043074336	84.664	270.623	3.19643	1.67646	0.0198051	0.89766	Yes	Up	metabolic process;	cytoplasm;	dihydropyrimidinase activity;
NODE_41_length_142472_cov_9.96426_ID_1406893.g2806.t1	gi|501277843|ref|WP_012320861.1|esterase [Methylobacterium radiotolerans] >gi|170656849|gb|ACB25904.1| Patatin [Methylobacterium radiotolerans JCM 2831]	WP_012320861	42.332	187.47	4.42857	2.14684	0.00573267	0.570915	Yes	Up	lipid metabolic process;
NODE_41_length_142472_cov_9.96426_ID_1406893.g2813.t1	gi|501277818|ref|WP_012320836.1|MULTISPECIES: glucose-6-phosphate dehydrogenase [Methylobacterium] >gi|170656824|gb|ACB25879.1| glucose-6-phosphate 1-dehydrogenase [Methylobacterium radiotolerans JCM 2831] >gi|758505959|gb|KIU30675.1| glucose-6-phosphate dehydrogenase [Methylobacterium radiotolerans] >gi|767159270|dbj|GAN51806.1| glucose-6-phosphate 1-dehydrogenase [Methylobacterium sp. ME121] >g…	WP_012320836	267.221	922.233	3.4512	1.7871	0.00794572	0.652784	Yes	Up	glucose metabolic process; pentose-phosphate shunt; oxidation-reduction process;	NADP binding; glucose-6-phosphate dehydrogenase activity;	NADP binding; glucose-6-phosphate dehydrogenase activity;
NODE_42_length_141865_cov_114.335_ID_1510316.g2851.t1	gi|465797040|emb|CCU97796.1|unnamed protein product [Malassezia sympodialis ATCC 42132]	CCU97796	10.583	60.4743	5.71429	2.51457	0.015479	0.864443	Yes	Up		binding;	binding;
NODE_439_length_27489_cov_10.2321_ID_1549422.g11192.t1	gi|981053895|ref|WP_059409599.1|mandelate racemase [Methylobacterium sp. ME121] >gi|767160587|dbj|GAN50564.1| mandelate racemase/muconate lactonizing-like protein [Methylobacterium sp. ME121]	WP_059409599	126.996	441.463	3.47619	1.79751	0.00950131	0.702232	Yes	Up	metabolic process;	metal ion binding; catalytic activity;	metal ion binding; catalytic activity;
NODE_440_length_27483_cov_163.067_ID_2045648.g11198.t1	gi|590643301|ref|XP_007030765.1|Uncharacterized protein TCM_026511 [Theobroma cacao] >gi|508719370|gb|EOY11267.1| Uncharacterized protein TCM_026511 [Theobroma cacao]	XP_007030765	7.93725	49.8913	6.28571	2.65208	0.0153549	0.864443	Yes	Up
NODE_448_length_26567_cov_13.6398_ID_1602201.g11282.t1	gi|821559114|ref|WP_046866120.1|hypothetical protein [Microvirga sp. JC119]	WP_046866120	142.871	424.832	2.97354	1.57218	0.0224824	0.938943	Yes	Up
NODE_44_length_134328_cov_101.763_ID_2310473.g2958.t1	gi|924815919|gb|KOS14053.1|xpa-binding protein 1 [Malassezia pachydermatis]	KOS14053	367.759	1443.07	3.92395	1.97231	0.00338657	0.411045	Yes	Up
NODE_45_length_134088_cov_100.188_ID_1517704.g2987.t1	gi|471910361|emb|CCO27802.1|Nucleolysin TIAR AltName: Full=TIA-1-related protein [Rhizoctonia solani AG-1 IB]	CCO27802	108.476	411.225	3.79094	1.92256	0.00603136	0.578732	Yes	Up
NODE_464_length_25322_cov_10.8203_ID_1567616.g11438.t1	gi|501277130|ref|WP_012320148.1|formate dehydrogenase [Methylobacterium radiotolerans] >gi|170656129|gb|ACB25184.1| molybdopterin oxidoreductase [Methylobacterium radiotolerans JCM 2831] >gi|968304049|gb|KTS08970.1| formate dehydrogenase [Methylobacterium radiotolerans] >gi|968343163|gb|KTS45071.1| formate dehydrogenase [Methylobacterium radiotolerans]	WP_012320148	10.583	66.5217	6.28571	2.65208	0.0100171	0.718613	Yes	Up	oxidation-reduction process;	4 iron, 4 sulfur cluster binding; oxidoreductase activity; molybdenum ion binding;	4 iron, 4 sulfur cluster binding; oxidoreductase activity; molybdenum ion binding;
NODE_469_length_24932_cov_98.3283_ID_1720444.g11475.t1	gi|751708999|gb|KIM58073.1|hypothetical protein SCLCIDRAFT_129037, partial [Scleroderma citrinum Foug A]	KIM58073	13.2288	54.4269	4.11429	2.04064	0.0456527	1	Yes	Up
NODE_46_length_133618_cov_9.91086_ID_1406935.g3043.t1	gi|759014576|ref|WP_043073651.1|NADH:ubiquinone oxidoreductase subunit L [Methylobacterium radiotolerans] >gi|758510202|gb|KIU34726.1| NADH:ubiquinone oxidoreductase subunit L [Methylobacterium radiotolerans]	WP_043073651	37.0405	125.484	3.38776	1.76033	0.031893	0.961747	Yes	Up	ATP synthesis coupled electron transport;	integral component of membrane;	NADH dehydrogenase (ubiquinone) activity;
NODE_46_length_133618_cov_9.91086_ID_1406935.g3050.t1	gi|969846436|ref|WP_058607640.1|hypothetical protein [Methylobacterium radiotolerans] >gi|968306345|gb|KTS11124.1| natural resistance-associated macrophage protein [Methylobacterium radiotolerans] >gi|968343863|gb|KTS45688.1| natural resistance-associated macrophage protein [Methylobacterium radiotolerans]	WP_058607640	10.583	46.8676	4.42857	2.14684	0.0429934	0.988086	Yes	Up
NODE_498_length_22179_cov_80.7298_ID_1602939.g11723.t1	gi|573028729|gb|ETS61957.1|hypothetical protein PaG_04071 [Pseudozyma aphidis DSM 70725]	ETS61957	10.583	49.8913	4.71429	2.23704	0.0340678	0.961747	Yes	Up
NODE_4_length_237977_cov_9.84422_ID_1406561.g393.t1	gi|767160773|dbj|GAN50399.1|tRNA pseudouridine synthase B [Methylobacterium sp. ME121]	GAN50399	21.166	110.366	5.21429	2.38247	0.00700564	0.621615	Yes	Up	tRNA pseudouridine synthesis;	pseudouridine synthase activity; RNA binding;	pseudouridine synthase activity; RNA binding;
NODE_4_length_237977_cov_9.84422_ID_1406561.g397.t1	gi|501277627|ref|WP_012320645.1|MULTISPECIES: MFS transporter [Bacteria] >gi|170656631|gb|ACB25686.1| major facilitator superfamily MFS_1 [Methylobacterium radiotolerans JCM 2831] >gi|767160758|dbj|GAN50384.1| major facilitator transporter [Methylobacterium sp. ME121] >gi|925635636|gb|KOX57489.1| MFS transporter [Asanoa ferruginea] >gi|968306470|gb|KTS11239.1| MFS transporter [Methylobacterium ra…	WP_012320645	42.332	148.162	3.5	1.80735	0.0229387	0.948012	Yes	Up	transmembrane transport;	integral component of membrane;
NODE_4_length_237977_cov_9.84422_ID_1406561.g412.t1	gi|501277587|ref|WP_012320605.1|MULTISPECIES: serine--glyoxylate aminotransferase [Bacteria] >gi|170656591|gb|ACB25646.1| aminotransferase class V [Methylobacterium radiotolerans JCM 2831] >gi|758506317|gb|KIU30995.1| serine--glyoxylate aminotransferase [Methylobacterium radiotolerans] >gi|767163628|dbj|GAN47418.1| class V aminotransferase [Methylobacterium sp. ME121] >gi|925635606|gb|KOX57459.1|…	WP_012320605	256.638	677.312	2.63918	1.40009	0.0369344	0.961747	Yes	Up	metabolic process;	transaminase activity;	transaminase activity;
NODE_4_length_237977_cov_9.84422_ID_1406561.g425.t1	gi|926284363|ref|WP_053621502.1|hypothetical protein [Asanoa ferruginea] >gi|925635581|gb|KOX57434.1| membrane protein [Asanoa ferruginea]	WP_053621502	26.4575	105.83	4	2	0.0209339	0.908459	Yes	Up
NODE_4_length_237977_cov_9.84422_ID_1406561.g432.t1	gi|501277523|ref|WP_012320541.1|MULTISPECIES: histidine kinase [Bacteria] >gi|170656525|gb|ACB25580.1| putative signal transduction protein with EFhand domain protein [Methylobacterium radiotolerans JCM 2831] >gi|758506484|gb|KIU31154.1| histidine kinase [Methylobacterium radiotolerans] >gi|767163694|dbj|GAN47484.1| signal transduction protein [Methylobacterium sp. ME121] >gi|925635551|gb|KOX5740…	WP_012320541	116.413	536.71	4.61039	2.20489	0.00154991	0.295028	Yes	Up		calcium ion binding;	calcium ion binding;
NODE_4_length_237977_cov_9.84422_ID_1406561.g445.t1	gi|501277486|ref|WP_012320504.1|MULTISPECIES: hybrid sensor histidine kinase/response regulator [Bacteria] >gi|170656488|gb|ACB25543.1| PAS/PAC sensor hybrid histidine kinase [Methylobacterium radiotolerans JCM 2831] >gi|767163731|dbj|GAN47521.1| histidine kinase [Methylobacterium sp. ME121] >gi|925635521|gb|KOX57374.1| histidine kinase [Asanoa ferruginea] >gi|968300852|gb|KTS05990.1| histidine k…	WP_012320504	7.93725	42.332	5.33333	2.41504	0.0287094	0.961747	Yes	Up	phosphorelay signal transduction system; signal transduction by protein phosphorylation;	intracellular; membrane;	phosphorelay sensor kinase activity;
NODE_50_length_130752_cov_9.89418_ID_1406973.g3219.t1	gi|501275044|ref|WP_012318062.1|MULTISPECIES: acyl-CoA dehydrogenase [Methylobacterium] >gi|170654014|gb|ACB23069.1| acyl-CoA dehydrogenase domain protein [Methylobacterium radiotolerans JCM 2831] >gi|968298515|gb|KTS03850.1| acyl-CoA dehydrogenase [Methylobacterium radiotolerans] >gi|968346648|gb|KTS48257.1| acyl-CoA dehydrogenase [Methylobacterium radiotolerans]	WP_012318062	18.5203	84.664	4.57143	2.19265	0.0184141	0.88298	Yes	Up	oxidation-reduction process;	flavin adenine dinucleotide binding; acyl-CoA dehydrogenase activity;	flavin adenine dinucleotide binding; acyl-CoA dehydrogenase activity;
NODE_50_length_130752_cov_9.89418_ID_1406973.g3220.t1	gi|969845772|ref|WP_058606976.1|pimeloyl-CoA dehydrogenase small subunit [Methylobacterium radiotolerans] >gi|968298516|gb|KTS03851.1| acyl-CoA dehydrogenase [Methylobacterium radiotolerans] >gi|968346647|gb|KTS48256.1| acyl-CoA dehydrogenase [Methylobacterium radiotolerans]	WP_058606976	39.6863	204.101	5.14286	2.36257	0.0023575	0.33913	Yes	Up
NODE_50_length_130752_cov_9.89418_ID_1406973.g3223.t1	gi|501275064|ref|WP_012318082.1|MULTISPECIES: acetylornithine deacetylase [Bacteria] >gi|170654034|gb|ACB23089.1| acetylornithine deacetylase or succinyl-diaminopimelate desuccinylase [Methylobacterium radiotolerans JCM 2831] >gi|758512222|gb|KIU36594.1| acetylornithine deacetylase [Methylobacterium radiotolerans] >gi|767163307|dbj|GAN47891.1| acetylornithine deacetylase [Methylobacterium sp. ME1…	WP_012318082	66.1438	523.859	7.92	2.9855	3.79866e-05	0.0184425	Yes	Up	metabolic process;	hydrolase activity, acting on carbon-nitrogen (but not peptide) bonds, in linear amidines;	hydrolase activity, acting on carbon-nitrogen (but not peptide) bonds, in linear amidines;
NODE_50_length_130752_cov_9.89418_ID_1406973.g3231.t1	gi|926283737|ref|WP_053620876.1|chemotaxis protein [Asanoa ferruginea] >gi|925638950|gb|KOX60524.1| chemotaxis protein [Asanoa ferruginea]	WP_053620876	71.4353	247.945	3.4709	1.79531	0.0140772	0.864443	Yes	Up
NODE_50_length_130752_cov_9.89418_ID_1406973.g3233.t1	gi|981048063|ref|WP_059408692.1|alpha-2-macroglobulin [Methylobacterium sp. ME121] >gi|767163268|dbj|GAN47852.1| putative alpha-2-macroglobulin [Methylobacterium sp. ME121]	WP_059408692	288.387	775.583	2.68938	1.42728	0.0329265	0.961747	Yes	Up
NODE_50_length_130752_cov_9.89418_ID_1406973.g3235.t1	gi|926283730|ref|WP_053620869.1|MULTISPECIES: phosphoribosylformylglycinamidine synthase II [Bacteria] >gi|767163261|dbj|GAN47845.1| phosphoribosylformylglycinamidine synthase II [Methylobacterium sp. ME121] >gi|925638935|gb|KOX60509.1| phosphoribosylformylglycinamidine synthase [Asanoa ferruginea]	WP_053620869	177.265	647.075	3.65032	1.86802	0.00613237	0.580929	Yes	Up	'de novo' IMP biosynthetic process;	cytoplasm;	ATP binding; magnesium ion binding; phosphoribosylformylglycinamidine synthase activity;
NODE_50_length_130752_cov_9.89418_ID_1406973.g3238.t1	gi|767163253|dbj|GAN47837.1|major facilitator transporter [Methylobacterium sp. ME121]	GAN47837	89.9555	243.409	2.70588	1.4361	0.046144	1	Yes	Up	transmembrane transport;	integral component of membrane;
NODE_518_length_21124_cov_98.9688_ID_2065990.g11858.t1	gi|154273460|ref|XP_001537582.1|predicted protein [Histoplasma capsulatum NAm1] >gi|150416094|gb|EDN11438.1| predicted protein [Histoplasma capsulatum NAm1]	XP_001537582	119.059	319.002	2.67937	1.42189	0.0422597	0.980992	Yes	Up
NODE_519_length_21069_cov_131.476_ID_1865533.g11864.t1			7.93725	36.2846	4.57143	2.19265	0.047571	1	Yes	Up
NODE_539_length_19571_cov_76.3376_ID_1754626.g12000.t1	gi|858055717|emb|CDW97438.1|hypothetical protein [Sporisorium scitamineum]	CDW97438	23.8118	86.1759	3.61905	1.85561	0.0393803	0.961747	Yes	Up	ribosome biogenesis; pseudouridine synthesis;	box H/ACA snoRNP complex;
NODE_53_length_125913_cov_10.014_ID_1408592.g3361.t1	gi|640229288|ref|WP_024829746.1|MULTISPECIES: membrane protein [Methylobacterium]	WP_024829746	116.413	733.251	6.2987	2.65505	0.000149221	0.0538746	Yes	Up
NODE_53_length_125913_cov_10.014_ID_1408592.g3364.t1	gi|501276660|ref|WP_012319678.1|dihydropteroate synthase [Methylobacterium radiotolerans] >gi|170655654|gb|ACB24709.1| dihydropteroate synthase DHPS [Methylobacterium radiotolerans JCM 2831]	WP_012319678	29.1033	149.674	5.14286	2.36257	0.00417631	0.477082	Yes	Up	pteridine-containing compound metabolic process;
NODE_53_length_125913_cov_10.014_ID_1408592.g3372.t1	gi|640229240|ref|WP_024829732.1|acetoin utilization protein [Methylobacterium sp. EUR3 AL-11]	WP_024829732	60.8523	178.399	2.93168	1.55173	0.0400369	0.964692	Yes	Up
NODE_547_length_19114_cov_170.093_ID_1951142.g12048.t1	gi|646297052|gb|KDQ18211.1|hypothetical protein BOTBODRAFT_185568 [Botryobasidium botryosum FD-172 SS1]	KDQ18211	140.225	576.018	4.10782	2.03837	0.00310603	0.389155	Yes	Up
NODE_561_length_18337_cov_10.4618_ID_1641265.g12141.t1	gi|981048186|ref|WP_059408814.1|chemotaxis protein [Methylobacterium sp. ME121] >gi|767163068|dbj|GAN48188.1| methyl-accepting chemotaxis sensory transducer [Methylobacterium sp. ME121]	WP_059408814	13.2288	66.5217	5.02857	2.33015	0.0199917	0.89766	Yes	Up
NODE_589_length_16646_cov_111.713_ID_1783812.g12294.t1	gi|939395415|emb|CEH16296.1|Conserved ATP/GTP binding protein [Ceraceosorus bombacis]	CEH16296	156.099	544.269	3.48668	1.80186	0.00853365	0.676422	Yes	Up
NODE_589_length_16646_cov_111.713_ID_1783812.g12297.t1	gi|914976595|ref|XP_013244688.1|FAD/NAD(P)-binding domain-containing protein [Tilletiaria anomala UBC 951] >gi|639573978|gb|KDN51352.1| FAD/NAD(P)-binding domain-containing protein [Tilletiaria anomala UBC 951]	XP_013244688	7.93725	42.332	5.33333	2.41504	0.0287094	0.961747	Yes	Up
NODE_59_length_121004_cov_94.2348_ID_1557463.g3626.t1	gi|758982810|ref|XP_011390850.1|hypothetical protein UMAG_04524 [Ustilago maydis 521] >gi|757944951|gb|KIS67426.1| hypothetical protein UMAG_04524 [Ustilago maydis 521]	XP_011390850	150.808	387.036	2.56642	1.35976	0.0481406	1	Yes	Up		binding;	binding;
NODE_609_length_14954_cov_9.52697_ID_1679322.g12424.t1	gi|501274728|ref|WP_012317746.1|MULTISPECIES: two-component sensor histidine kinase [Bacteria] >gi|170653698|gb|ACB22753.1| PAS/PAC sensor signal transduction histidine kinase [Methylobacterium radiotolerans JCM 2831] >gi|758512508|gb|KIU36838.1| histidine kinase [Methylobacterium radiotolerans] >gi|767162207|dbj|GAN49029.1| PAS/PAC sensor signal transduction histidine kinase [Methylobacterium sp…	WP_012317746	18.5203	101.294	5.46939	2.45138	0.00687705	0.621615	Yes	Up	phosphorelay signal transduction system; peptidyl-histidine phosphorylation; signal transduction by protein phosphorylation;	intracellular; membrane;	ATP binding; phosphorelay sensor kinase activity;
NODE_618_length_14486_cov_9.57077_ID_1684901.g12474.t1	gi|926285291|ref|WP_053622430.1|deoxyribodipyrimidine photo-lyase [Asanoa ferruginea] >gi|925632544|gb|KOX54538.1| deoxyribodipyrimidine photolyase [Asanoa ferruginea]	WP_053622430	10.583	51.4032	4.85714	2.28011	0.0303572	0.961747	Yes	Up	DNA repair;	deoxyribodipyrimidine photo-lyase activity;	deoxyribodipyrimidine photo-lyase activity;
NODE_61_length_120117_cov_9.54668_ID_1807623.g3708.t1	gi|640231415|ref|WP_024830508.1|glycogen debranching enzyme [Methylobacterium sp. EUR3 AL-11]	WP_024830508	68.7895	253.992	3.69231	1.88452	0.0100835	0.718613	Yes	Up
NODE_61_length_120117_cov_9.54668_ID_1807623.g3712.t1	gi|969846189|ref|WP_058607393.1|MULTISPECIES: cobyric acid synthase CobQ [Methylobacterium] >gi|767160650|dbj|GAN50446.1| cobyric acid synthase CobQ [Methylobacterium sp. ME121] >gi|968306760|gb|KTS11498.1| cobalamin biosynthesis protein CobQ [Methylobacterium radiotolerans] >gi|968345092|gb|KTS46804.1| cobalamin biosynthesis protein CobQ [Methylobacterium radiotolerans]	WP_058607393	251.346	731.739	2.91128	1.54165	0.0217998	0.930443	Yes	Up
NODE_620_length_14435_cov_141.61_ID_1906916.g12488.t1			23.8118	83.1522	3.49206	1.80408	0.0463276	1	Yes	Up
NODE_62_length_119918_cov_9.09885_ID_1407073.g3730.t1	gi|501274064|ref|WP_012317082.1|MULTISPECIES: ABC transporter ATP-binding protein [Bacteria] >gi|170653027|gb|ACB22082.1| ABC transporter related [Methylobacterium radiotolerans JCM 2831] >gi|758513197|gb|KIU37478.1| amino acid ABC transporter ATP-binding protein [Methylobacterium radiotolerans] >gi|925640578|gb|KOX62003.1| amino acid ABC transporter ATP-binding protein [Asanoa ferruginea] >gi|96…	WP_012317082	23.8118	104.318	4.38095	2.13124	0.0151653	0.864443	Yes	Up	metabolic process;	ATPase activity; ATP binding;	ATPase activity; ATP binding;
NODE_62_length_119918_cov_9.09885_ID_1407073.g3757.t1	gi|501274146|ref|WP_012317164.1|MULTISPECIES: hypothetical protein [Bacteria] >gi|170653111|gb|ACB22166.1| conserved hypothetical protein [Methylobacterium radiotolerans JCM 2831] >gi|925640642|gb|KOX62067.1| hypothetical protein ADL14_02585 [Asanoa ferruginea]	WP_012317164	18.5203	71.0573	3.83673	1.93988	0.0420388	0.980992	Yes	Up
NODE_62_length_119918_cov_9.09885_ID_1407073.g3760.t1	gi|767165411|dbj|GAN46467.1|alkylhydroperoxidase [Methylobacterium sp. ME121]	GAN46467	10.583	45.3557	4.28571	2.09954	0.0483424	1	Yes	Up	oxidation-reduction process;	peroxiredoxin activity; peroxidase activity;	peroxiredoxin activity; peroxidase activity;
NODE_63_length_119325_cov_80.4187_ID_1414631.g3798.t1			47.6235	149.674	3.14286	1.65208	0.0353184	0.961747	Yes	Up
NODE_64_length_118273_cov_10.0219_ID_1407115.g3827.t1	gi|969846870|ref|WP_058608074.1|ABC transporter permease [Methylobacterium radiotolerans] >gi|968307897|gb|KTS12563.1| ABC transporter permease [Methylobacterium radiotolerans] >gi|968341828|gb|KTS43892.1| ABC transporter permease [Methylobacterium radiotolerans]	WP_058608074	492.11	1667.58	3.38863	1.7607	0.00843401	0.675416	Yes	Up	transport;	integral component of membrane; plasma membrane;	transporter activity;
NODE_655_length_12755_cov_111.15_ID_1842039.g12645.t1			18.5203	69.5455	3.7551	1.90885	0.0460874	1	Yes	Up
NODE_65_length_116531_cov_85.0639_ID_1439212.g3878.t1			34.3948	188.982	5.49451	2.45799	0.00192273	0.317782	Yes	Up
NODE_661_length_12682_cov_96.7653_ID_1833703.g12664.t1			76.7268	210.148	2.73892	1.45361	0.0477099	1	Yes	Up
NODE_672_length_12299_cov_114.012_ID_1761906.g12718.t1	gi|939395391|emb|CEH16272.1|myt1 kinase [Ceraceosorus bombacis]	CEH16272	18.5203	75.5929	4.08163	2.02915	0.0319043	0.961747	Yes	Up
NODE_68_length_113165_cov_83.48_ID_1535998.g3973.t1			634.98	1629.78	2.56667	1.3599	0.0401127	0.964692	Yes	Up
NODE_69_length_112028_cov_9.55086_ID_1407165.g4013.t1	gi|501279211|ref|WP_012322229.1|MULTISPECIES: signal recognition particle-docking protein FtsY [Methylobacterium] >gi|170658230|gb|ACB27285.1| signal recognition particle-docking protein FtsY [Methylobacterium radiotolerans JCM 2831]	WP_012322229	105.83	299.348	2.82857	1.50007	0.0337194	0.961747	Yes	Up	metabolic process; SRP-dependent cotranslational protein targeting to membrane;	cytoplasm; intrinsic component of plasma membrane;	GTPase activity; GTP binding;
NODE_69_length_112028_cov_9.55086_ID_1407165.g4022.t1	gi|947475708|ref|WP_056140011.1|ABC transporter [Methylobacterium sp. Leaf85] >gi|944803937|gb|KQO54629.1| ABC transporter [Methylobacterium sp. Leaf85]	WP_056140011	39.6863	131.532	3.31429	1.7287	0.0329015	0.961747	Yes	Up
NODE_69_length_112028_cov_9.55086_ID_1407165.g4023.t1	gi|759016057|ref|WP_043075029.1|MULTISPECIES: dioxygenase [Bacteria] >gi|758502899|gb|KIU27788.1| dioxygenase [Methylobacterium radiotolerans] >gi|767163434|dbj|GAN47742.1| hypothetical protein ME121_1752 [Methylobacterium sp. ME121] >gi|925637285|gb|KOX58989.1| dioxygenase [Asanoa ferruginea] >gi|968304376|gb|KTS09277.1| dioxygenase [Methylobacterium radiotolerans] >gi|968345842|gb|KTS47508.1| d…	WP_043075029	26.4575	93.7352	3.54286	1.82491	0.0379933	0.961747	Yes	Up
NODE_69_length_112028_cov_9.55086_ID_1407165.g4037.t1	gi|501279281|ref|WP_012322299.1|MULTISPECIES: ABC transporter substrate-binding protein [Bacteria] >gi|170658300|gb|ACB27355.1| putative periplasmic ligand-binding sensor protein [Methylobacterium radiotolerans JCM 2831] >gi|767163473|dbj|GAN47781.1| periplasmic ligand-binding sensor protein [Methylobacterium sp. ME121] >gi|925637252|gb|KOX58956.1| ABC transporter substrate-binding protein [Asano…	WP_012322299	82.0183	302.372	3.68664	1.8823	0.00875813	0.680332	Yes	Up
NODE_70_length_109834_cov_9.50905_ID_1407215.g4039.t1	gi|926283815|ref|WP_053620954.1|dihydroxy-acid dehydratase [Asanoa ferruginea] >gi|925638631|gb|KOX60238.1| dihydroxy-acid dehydratase [Asanoa ferruginea]	WP_053620954	727.582	2642.73	3.63221	1.86085	0.00543844	0.558709	Yes	Up	isoleucine biosynthetic process; valine biosynthetic process;	metal ion binding; dihydroxy-acid dehydratase activity; 4 iron, 4 sulfur cluster binding;	metal ion binding; dihydroxy-acid dehydratase activity; 4 iron, 4 sulfur cluster binding;
NODE_724_length_10186_cov_10.176_ID_1893003.g12904.t1	gi|926285497|ref|WP_053622636.1|two-component sensor histidine kinase [Asanoa ferruginea] >gi|925631748|gb|KOX53798.1| histidine kinase [Asanoa ferruginea]	WP_053622636	74.081	220.731	2.97959	1.57511	0.0318339	0.961747	Yes	Up
NODE_746_length_9312_cov_12.6624_ID_1768679.g12966.t1	gi|767160394|dbj|GAN50769.1|hypothetical protein ME121_4823 [Methylobacterium sp. ME121]	GAN50769	7.93725	40.8202	5.14286	2.36257	0.0325662	0.961747	Yes	Up
NODE_762_length_8752_cov_85.4721_ID_1441747.g13024.t1	gi|673529274|emb|CDI55539.1|related to 7alpha-cephem-methoxylase P8 chain [Melanopsichium pennsylvanicum 4]	CDI55539	15.8745	63.498	4	2	0.0424322	0.980992	Yes	Up
NODE_76_length_106428_cov_10.1322_ID_1407253.g4272.t1	gi|947872859|ref|WP_056533372.1|dehydrogenase [Methylobacterium sp. Leaf361] >gi|945195517|gb|KQS55077.1| dehydrogenase [Methylobacterium sp. Leaf361]	WP_056533372	37.0405	145.138	3.91837	1.97025	0.0146277	0.864443	Yes	Up
NODE_76_length_106428_cov_10.1322_ID_1407253.g4273.t1	gi|969847172|ref|WP_058608376.1|glutathione ABC transporter substrate-binding protein [Methylobacterium radiotolerans] >gi|968305622|gb|KTS10444.1| glutathione ABC transporter substrate-binding protein [Methylobacterium radiotolerans] >gi|968338902|gb|KTS41333.1| glutathione ABC transporter substrate-binding protein [Methylobacterium radiotolerans]	WP_058608376	354.531	1053.76	2.97228	1.57157	0.0186351	0.88298	Yes	Up
NODE_76_length_106428_cov_10.1322_ID_1407253.g4282.t1	gi|501277193|ref|WP_012320211.1|MULTISPECIES: sn-glycerol-3-phosphate transporter [Bacteria] >gi|170656192|gb|ACB25247.1| glycerol-3-phosphate transporter [Methylobacterium radiotolerans JCM 2831] >gi|767164445|dbj|GAN46591.1| sn-glycerol-3-phosphate transporter [Methylobacterium sp. ME121] >gi|925637685|gb|KOX59350.1| sn-glycerol-3-phosphate transporter [Asanoa ferruginea] >gi|968305601|gb|KTS10…	WP_012320211	21.166	77.1048	3.64286	1.86507	0.0445231	1	Yes	Up	glycerol-3-phosphate transport; transmembrane transport;	integral component of membrane;	glycerol-3-phosphate transmembrane transporter activity;
NODE_76_length_106428_cov_10.1322_ID_1407253.g4286.t1	gi|501277206|ref|WP_012320224.1|MULTISPECIES: histidine kinase [Methylobacterium] >gi|170656205|gb|ACB25260.1| integral membrane sensor signal transduction histidine kinase [Methylobacterium radiotolerans JCM 2831] >gi|767164457|dbj|GAN46603.1| integral membrane sensor signal transduction histidine kinase [Methylobacterium sp. ME121]	WP_012320224	60.8523	192.006	3.15528	1.65777	0.0273976	0.961747	Yes	Up	phosphorelay signal transduction system; peptidyl-histidine phosphorylation; signal transduction by protein phosphorylation;	integral component of membrane; intracellular;	ATP binding; phosphorelay sensor kinase activity;
NODE_76_length_106428_cov_10.1322_ID_1407253.g4287.t1	gi|758507470|gb|KIU32105.1|glycerol-3-phosphate ABC transporter substrate-binding protein [Methylobacterium radiotolerans]	KIU32105	13.2288	58.9625	4.45714	2.15612	0.0334375	0.961747	Yes	Up	glycerol-3-phosphate transport; glycerophosphodiester transport;	ATP-binding cassette (ABC) transporter complex, substrate-binding subunit-containing; outer membrane-bounded periplasmic space;
NODE_77_length_105771_cov_9.58918_ID_1407307.g4312.t1	gi|981053020|ref|WP_059409167.1|hypothetical protein [Methylobacterium sp. ME121] >gi|767161930|dbj|GAN49254.1| hypothetical protein ME121_3279 [Methylobacterium sp. ME121]	WP_059409167	113.767	332.609	2.92359	1.54774	0.0272598	0.961747	Yes	Up
NODE_77_length_105771_cov_9.58918_ID_1407307.g4318.t1	gi|501279471|ref|WP_012322489.1|MULTISPECIES: hypothetical protein [Bacteria] >gi|170658492|gb|ACB27547.1| ErfK/YbiS/YcfS/YnhG family protein [Methylobacterium radiotolerans JCM 2831] >gi|758502581|gb|KIU27489.1| ErfK/YbiS/YcfS/YnhG family protein [Methylobacterium radiotolerans] >gi|767161915|dbj|GAN49239.1| ErfK/YbiS/YcfS/YnhG family protein [Methylobacterium sp. ME121] >gi|925634787|gb|KOX5667…	WP_012322489	10.583	48.3795	4.57143	2.19265	0.038259	0.961747	Yes	Up	metabolic process;	transferase activity;	transferase activity;
NODE_788_length_8312_cov_9.95767_ID_1800797.g13101.t1	gi|926285361|ref|WP_053622500.1|MULTISPECIES: pyrimidine monooxygenase [Bacteria] >gi|925632477|gb|KOX54481.1| pyrimidine monooxygenase [Asanoa ferruginea]	WP_053622500	105.83	527.638	4.98571	2.3178	0.000941201	0.215037	Yes	Up	uracil catabolic process; nitrogen utilization; oxidation-reduction process;	monooxygenase activity; oxidoreductase activity, acting on paired donors, with incorporation or reduction of molecular oxygen;	monooxygenase activity; oxidoreductase activity, acting on paired donors, with incorporation or reduction of molecular oxygen;
NODE_7_length_214028_cov_92.5425_ID_1529832.g683.t1			58.2065	344.704	5.92208	2.5661	0.000475001	0.127235	Yes	Up
NODE_80_length_103550_cov_9.5035_ID_1407349.g4404.t1	gi|501275857|ref|WP_012318875.1|MULTISPECIES: GTP pyrophosphokinase [Bacteria] >gi|170654834|gb|ACB23889.1| (p)ppGpp synthetase I, SpoT/RelA [Methylobacterium radiotolerans JCM 2831] >gi|925636259|gb|KOX58091.1| GTP pyrophosphokinase [Asanoa ferruginea] >gi|968299324|gb|KTS04586.1| GTP pyrophosphokinase [Methylobacterium radiotolerans] >gi|968347618|gb|KTS49168.1| GTP pyrophosphokinase [Methyloba…	WP_012318875	31.749	143.626	4.52381	2.17754	0.00798333	0.652784	Yes	Up	guanosine tetraphosphate metabolic process;	GTP diphosphokinase activity; amino acid binding;	GTP diphosphokinase activity; amino acid binding;
NODE_80_length_103550_cov_9.5035_ID_1407349.g4408.t1	gi|518939345|ref|WP_020095220.1|MULTISPECIES: homoserine O-acetyltransferase [Bacteria] >gi|758510634|gb|KIU35132.1| homoserine acetyltransferase [Methylobacterium radiotolerans] >gi|925636205|gb|KOX58037.1| homoserine acetyltransferase [Asanoa ferruginea] >gi|945225796|gb|KQS84041.1| homoserine O-acetyltransferase [Methylobacterium sp. Leaf361]	WP_020095220	63.498	263.063	4.14286	2.05063	0.00532161	0.558709	Yes	Up	methionine biosynthetic process;	cytoplasm;	homoserine O-acetyltransferase activity;
NODE_80_length_103550_cov_9.5035_ID_1407349.g4410.t1	gi|926284217|ref|WP_053621356.1|ABC transporter ATP-binding protein [Asanoa ferruginea] >gi|925636265|gb|KOX58097.1| ABC transporter ATP-binding protein [Asanoa ferruginea]	WP_053621356	58.2065	207.125	3.55844	1.83125	0.0146806	0.864443	Yes	Up
NODE_80_length_103550_cov_9.5035_ID_1407349.g4413.t1	gi|501275827|ref|WP_012318845.1|MULTISPECIES: diguanylate cyclase response regulator [Bacteria] >gi|170654804|gb|ACB23859.1| response regulator receiver modulated diguanylate cyclase [Methylobacterium radiotolerans JCM 2831] >gi|758510736|gb|KIU35230.1| response regulator PleD [Methylobacterium radiotolerans] >gi|767161017|dbj|GAN50100.1| response regulator receiver modulated diguanylate cyclase …	WP_012318845	18.5203	75.5929	4.08163	2.02915	0.0319043	0.961747	Yes	Up	phosphorelay signal transduction system;	intracellular;
NODE_80_length_103550_cov_9.5035_ID_1407349.g4414.t1	gi|657248874|ref|WP_029359388.1|acetyl-CoA carboxylase carboxyltransferase subunit alpha [Methylobacterium sp. L2-4]	WP_029359388	296.324	1109.7	3.7449	1.90493	0.00468644	0.527598	Yes	Up	fatty acid biosynthetic process; malonyl-CoA biosynthetic process;	acetyl-CoA carboxylase complex;	acetyl-CoA carboxylase activity; ATP binding; transferase activity;
NODE_81_length_103214_cov_92.8774_ID_1485948.g4449.t1			74.081	228.291	3.08163	1.62369	0.0266261	0.961747	Yes	Up
NODE_829_length_7288_cov_113.092_ID_1989975.g13196.t1	gi|808373856|ref|XP_012191918.1|hypothetical protein PHSY_005924 [Pseudozyma hubeiensis SY62] >gi|501309507|dbj|GAC98331.1| hypothetical protein PHSY_005924 [Pseudozyma hubeiensis SY62]	XP_012191918	37.0405	122.46	3.30612	1.72514	0.0360055	0.961747	Yes	Up
NODE_832_length_7261_cov_10.4418_ID_1813618.g13205.t1	gi|501276903|ref|WP_012319921.1|MULTISPECIES: hybrid sensor histidine kinase/response regulator [Bacteria] >gi|170655899|gb|ACB24954.1| PAS/PAC sensor hybrid histidine kinase [Methylobacterium radiotolerans JCM 2831] >gi|767159294|dbj|GAN51778.1| PAS/PAC sensor hybrid histidine kinase [Methylobacterium sp. ME121] >gi|925631384|gb|KOX53469.1| histidine kinase [Asanoa ferruginea] >gi|968298178|gb|K…	WP_012319921	34.3948	190.494	5.53846	2.46949	0.00181792	0.313255	Yes	Up	phosphorelay signal transduction system; signal transduction by protein phosphorylation;	intracellular; membrane;	phosphorelay sensor kinase activity;
NODE_83_length_102046_cov_9.69534_ID_1408146.g4514.t1	gi|501277293|ref|WP_012320311.1|MULTISPECIES: GTP-binding protein [Bacteria] >gi|170656292|gb|ACB25347.1| GTP-binding protein TypA [Methylobacterium radiotolerans JCM 2831] >gi|767164547|dbj|GAN46693.1| GTP-binding protein TYPA/BIPA [Methylobacterium sp. ME121] >gi|925640346|gb|KOX61791.1| GTP-binding protein TypA [Asanoa ferruginea] >gi|968297970|gb|KTS03357.1| GTP-binding protein TypA [Methylob…	WP_012320311	42.332	170.84	4.03571	2.01282	0.0101859	0.719312	Yes	Up	metabolic process;	GTPase activity; GTP binding;	GTPase activity; GTP binding;
NODE_88_length_97023_cov_78.4129_ID_1428832.g4734.t1			44.9778	146.65	3.2605	1.7051	0.0310914	0.961747	Yes	Up
NODE_8_length_208822_cov_86.4579_ID_1448916.g802.t1	gi|558000256|gb|EST09656.1|hypothetical protein PSEUBRA_SCAF1g00115 [Pseudozyma brasiliensis GHG001]	EST09656	34.3948	113.389	3.2967	1.72102	0.0396188	0.961747	Yes	Up
NODE_8_length_208822_cov_86.4579_ID_1448916.g814.t1	gi|388856803|emb|CCF49590.1|probable 40S ribosomal protein S2 [Ustilago hordei]	CCF49590	353.208	917.698	2.59818	1.3775	0.0386869	0.961747	Yes	Up	translation;	small ribosomal subunit;	structural constituent of ribosome; RNA binding;
NODE_94_length_93226_cov_93.353_ID_1544749.g4935.t1	gi|857978219|emb|CEO95903.1|hypothetical protein PBRA_009702 [Plasmodiophora brassicae]	CEO95903	7.93725	39.3083	4.95238	2.30812	0.0369466	0.961747	Yes	Up
NODE_98_length_92176_cov_9.1801_ID_1408412.g5055.t1	gi|640228638|ref|WP_024829497.1|MULTISPECIES: amylo-alpha-1,6-glucosidase [Methylobacterium] >gi|767164206|dbj|GAN46843.1| amylo-alpha-16-glucosidase [Methylobacterium sp. ME121] >gi|968305387|gb|KTS10214.1| amylo-alpha-1,6-glucosidase [Methylobacterium radiotolerans] >gi|968347678|gb|KTS49220.1| amylo-alpha-1,6-glucosidase [Methylobacterium radiotolerans]	WP_024829497	39.6863	145.138	3.65714	1.87072	0.0195873	0.89766	Yes	Up	glycogen catabolic process; sphingolipid metabolic process;	integral component of membrane;	amylo-alpha-1,6-glucosidase activity; 4-alpha-glucanotransferase activity; glucosylceramidase activity;
NODE_98_length_92176_cov_9.1801_ID_1408412.g5065.t1	gi|501277043|ref|WP_012320061.1|MULTISPECIES: cobalamin biosynthesis protein CobW [Bacteria] >gi|170656041|gb|ACB25096.1| cobalamin biosynthesis protein CobW [Methylobacterium radiotolerans JCM 2831] >gi|767164243|dbj|GAN46880.1| cobalamin biosynthesis protein CobW [Methylobacterium sp. ME121] >gi|925637805|gb|KOX59470.1| cobalamin biosynthesis protein CobW [Asanoa ferruginea] >gi|968305477|gb|KT…	WP_012320061	10.583	45.3557	4.28571	2.09954	0.0483424	1	Yes	Up	cobalamin biosynthetic process;
NODE_9_length_204006_cov_9.88132_ID_1406599.g833.t1	gi|926283135|ref|WP_053620274.1|RNA degradosome polyphosphate kinase [Asanoa ferruginea] >gi|925640826|gb|KOX62244.1| polyphosphate kinase [Asanoa ferruginea]	WP_053620274	126.996	523.103	4.11905	2.04231	0.00320196	0.394806	Yes	Up	phosphorylation; polyphosphate biosynthetic process;	polyphosphate kinase complex;	ATP binding; polyphosphate kinase activity;
NODE_9_length_204006_cov_9.88132_ID_1406599.g855.t1	gi|640233268|ref|WP_024831182.1|metal-dependent phosphohydrolase [Methylobacterium sp. EUR3 AL-11]	WP_024831182	7.93725	36.2846	4.57143	2.19265	0.047571	1	Yes	Up	metabolic process; phosphorelay signal transduction system;	intracellular;	hydrolase activity;
NODE_9_length_204006_cov_9.88132_ID_1406599.g860.t1	gi|759013919|ref|WP_043073071.1|methyltransferase type 11 [Methylobacterium radiotolerans] >gi|758512812|gb|KIU37118.1| methyltransferase type 11 [Methylobacterium radiotolerans]	WP_043073071	7.93725	39.3083	4.95238	2.30812	0.0369466	0.961747	Yes	Up
NODE_9_length_204006_cov_9.88132_ID_1406599.g874.t1	gi|657247817|ref|WP_029358500.1|trehalose synthase [Methylobacterium sp. L2-4]	WP_029358500	47.6235	158.745	3.33333	1.73697	0.0259969	0.961747	Yes	Up
NODE_1003_length_4358_cov_142.464_ID_1923422.g13497.t1			15.8745	6.04743	0.380952	-1.39232	0.144972	1	No	Down
NODE_100_length_89471_cov_87.3991_ID_1428650.g5118.t1			420.674	332.609	0.790656	-0.338878	0.610055	1	No	Down
NODE_100_length_89471_cov_87.3991_ID_1428650.g5123.t1	gi|557996320|gb|EST05838.1|hypothetical protein PSEUBRA_SCAF4g04983 [Pseudozyma brasiliensis GHG001]	EST05838	433.903	272.134	0.627178	-0.673054	0.313224	1	No	Down
NODE_100_length_89471_cov_87.3991_ID_1428650.g5127.t1	gi|858052923|emb|CDW97926.1|hypothetical protein [Sporisorium scitamineum]	CDW97926	21.166	16.6304	0.785714	-0.347923	0.775486	1	No	Down
NODE_100_length_89471_cov_87.3991_ID_1428650.g5128.t1	gi|808372129|ref|XP_012191167.1|adenylate cyclase fragment [Pseudozyma hubeiensis SY62] >gi|501308686|dbj|GAC97580.1| adenylate cyclase fragment [Pseudozyma hubeiensis SY62]	XP_012191167	113.767	108.854	0.956811	-0.0636947	0.942542	1	No	Down
NODE_100_length_89471_cov_87.3991_ID_1428650.g5134.t1	gi|858056487|emb|CDW97305.1|hypothetical protein [Sporisorium scitamineum]	CDW97305	21.166	13.6067	0.642857	-0.63743	0.556631	1	No	Down
NODE_100_length_89471_cov_87.3991_ID_1428650.g5138.t1	gi|673530359|emb|CDI56582.1|probable general amino acid permease [Melanopsichium pennsylvanicum 4]	CDI56582	74.081	57.4506	0.77551	-0.366782	0.667369	1	No	Down	transmembrane transport; amino acid transport;	membrane;
NODE_100_length_89471_cov_87.3991_ID_1428650.g5141.t1	gi|914978765|ref|XP_013245773.1|hypothetical protein K437DRAFT_132732 [Tilletiaria anomala UBC 951] >gi|639575592|gb|KDN52934.1| hypothetical protein K437DRAFT_132732 [Tilletiaria anomala UBC 951]	XP_013245773	21.166	13.6067	0.642857	-0.63743	0.556631	1	No	Down
NODE_100_length_89471_cov_87.3991_ID_1428650.g5143.t1	gi|343425236|emb|CBQ68772.1|probable FRS1-phenylalanyl-tRNA synthetase, beta subunit, cytosolic [Sporisorium reilianum SRZ2]	CBQ68772	87.3098	60.4743	0.692641	-0.529821	0.51703	1	No	Down		cytoplasmic part;	ion binding; nucleotide binding; aminoacyl-tRNA ligase activity;
NODE_100_length_89471_cov_87.3991_ID_1428650.g5144.t1	gi|939401682|emb|CEH12437.1|pre-mrna-splicing factor slu7 [Ceraceosorus bombacis]	CEH12437	388.925	355.287	0.913508	-0.13051	0.845078	1	No	Down
NODE_100_length_89471_cov_87.3991_ID_1428650.g5147.t1			354.531	319.002	0.899787	-0.152345	0.820536	1	No	Down
NODE_1016_length_4235_cov_265.664_ID_2075151.g13513.t1			10.583	6.04743	0.571429	-0.807355	0.396339	1	No	Down
NODE_1018_length_4150_cov_1177.09_ID_2254817.g13516.t1			153.454	117.925	0.768473	-0.379934	0.602944	1	No	Down
NODE_101_length_88444_cov_86.0268_ID_1550493.g5151.t1	gi|343427452|emb|CBQ70979.1|conserved hypothetical protein [Sporisorium reilianum SRZ2]	CBQ70979	314.844	223.755	0.710684	-0.492719	0.46673	1	No	Down
NODE_101_length_88444_cov_86.0268_ID_1550493.g5156.t1	gi|914966789|ref|XP_013239785.1|hypothetical protein K437DRAFT_276990 [Tilletiaria anomala UBC 951] >gi|639557272|gb|KDN35408.1| hypothetical protein K437DRAFT_276990 [Tilletiaria anomala UBC 951]	XP_013239785	7.93725	6.04743	0.761905	-0.392317	0.802193	1	No	Down
NODE_101_length_88444_cov_86.0268_ID_1550493.g5157.t1	gi|914971205|ref|XP_013241993.1|Fibrillarin [Tilletiaria anomala UBC 951] >gi|639564692|gb|KDN42284.1| Fibrillarin [Tilletiaria anomala UBC 951]	XP_013241993	70.1124	69.5455	0.991914	-0.0117134	1	1	No	Down	rRNA processing; methylation; tRNA processing;	RNA binding; methyltransferase activity;	RNA binding; methyltransferase activity;
NODE_101_length_88444_cov_86.0268_ID_1550493.g5159.t1	gi|939397753|emb|CEH15416.1|hypothetical protein CBOM_03730 [Ceraceosorus bombacis]	CEH15416	15.8745	6.04743	0.380952	-1.39232	0.144972	1	No	Down	carbohydrate metabolic process;
NODE_101_length_88444_cov_86.0268_ID_1550493.g5166.t1			2018.71	1331.95	0.659802	-0.599896	0.357954	1	No	Down
NODE_101_length_88444_cov_86.0268_ID_1550493.g5167.t1	gi|388854012|emb|CCF52356.1|probable UDP-glucose:sterol glucosyltransferase [Ustilago hordei]	CCF52356	209.014	201.077	0.962025	-0.0558532	0.940303	1	No	Down	carbohydrate metabolic process; steroid biosynthetic process; transport;	transferase activity, transferring hexosyl groups;	transferase activity, transferring hexosyl groups;
NODE_101_length_88444_cov_86.0268_ID_1550493.g5171.t1	gi|955484401|ref|XP_014654727.1|phosphoserine aminotransferase [Pseudozyma antarctica] >gi|674217456|dbj|GAK67074.1| phosphoserine aminotransferase [Pseudozyma antarctica]	XP_014654727	402.154	272.134	0.676692	-0.563429	0.399151	1	No	Down	L-serine biosynthetic process;	cytosol;	O-phospho-L-serine:2-oxoglutarate aminotransferase activity;
NODE_101_length_88444_cov_86.0268_ID_1550493.g5174.t1	gi|914969025|ref|XP_013240903.1|hypothetical protein K437DRAFT_228230 [Tilletiaria anomala UBC 951] >gi|639561267|gb|KDN39017.1| hypothetical protein K437DRAFT_228230 [Tilletiaria anomala UBC 951]	XP_013240903	42.332	12.0949	0.285714	-1.80735	0.0739156	1	No	Down	primary metabolic process; macromolecule metabolic process; cellular metabolic process;	transferase activity; ion binding; nucleotide binding;	transferase activity; ion binding; nucleotide binding;
NODE_101_length_88444_cov_86.0268_ID_1550493.g5179.t1	gi|858057828|emb|CDR99500.1|hypothetical protein, partial [Sporisorium scitamineum]	CDR99500	7.93725	6.04743	0.761905	-0.392317	0.802193	1	No	Down	chromatin remodeling; metabolic process;	Swr1 complex;	helicase activity; ATP binding;
NODE_101_length_88444_cov_86.0268_ID_1550493.g5181.t1			256.638	214.684	0.836524	-0.257521	0.707874	1	No	Down
NODE_101_length_88444_cov_86.0268_ID_1550493.g5183.t1	gi|914974731|ref|XP_013243756.1|deoxyribose-phosphate aldolase [Tilletiaria anomala UBC 951] >gi|639569713|gb|KDN47135.1| deoxyribose-phosphate aldolase [Tilletiaria anomala UBC 951]	XP_013243756	656.146	455.069	0.693548	-0.527932	0.421687	1	No	Down
NODE_101_length_88444_cov_86.0268_ID_1550493.g5184.t1	gi|939398753|emb|CEH14995.1|glycosyltransferase family 39 protein [Ceraceosorus bombacis]	CEH14995	74.081	74.081	1	0	1	1	No	Down	glycosylation;	transferase activity;	transferase activity;
NODE_1023_length_4121_cov_132.42_ID_2274161.g13525.t1	gi|630964002|ref|XP_007878409.1|hypothetical protein PFL1_02704 [Anthracocystis flocculosa PF-1] >gi|521586384|gb|EPQ30031.1| hypothetical protein PFL1_02704 [Anthracocystis flocculosa PF-1]	XP_007878409	34.3948	27.2134	0.791209	-0.33787	0.754219	1	No	Down		binding;	binding;
NODE_1024_length_4115_cov_82.7117_ID_1898671.g13526.t1			105.83	96.7589	0.914286	-0.129283	0.874991	1	No	Down
NODE_1028_length_4062_cov_74.4305_ID_1900960.g13535.t1			44.9778	15.1186	0.336134	-1.57289	0.112208	1	No	Down
NODE_1029_length_4074_cov_120.146_ID_1996021.g13536.t1			23.8118	13.6067	0.571429	-0.807355	0.444163	1	No	Down
NODE_102_length_88417_cov_9.98054_ID_1408296.g5195.t1	gi|767159754|dbj|GAN51368.1|EmrB/QacA family drug resistance transporter [Methylobacterium sp. ME121]	GAN51368	650.855	613.814	0.943089	-0.0845335	0.896512	1	No	Down
NODE_103_length_87878_cov_89.9967_ID_1749976.g5202.t1			31.749	19.6542	0.619048	-0.691878	0.50509	1	No	Down
NODE_103_length_87878_cov_89.9967_ID_1749976.g5204.t1	gi|557995622|gb|EST05162.1|hypothetical protein PSEUBRA_SCAF6g00713 [Pseudozyma brasiliensis GHG001]	EST05162	629.689	491.354	0.780312	-0.357877	0.585247	1	No	Down
NODE_103_length_87878_cov_89.9967_ID_1749976.g5205.t1	gi|557998692|gb|EST08144.1|hypothetical protein PSEUBRA_SCAF18g04695 [Pseudozyma brasiliensis GHG001]	EST08144	926.013	814.891	0.88	-0.184425	0.776137	1	No	Down
NODE_103_length_87878_cov_89.9967_ID_1749976.g5212.t1	gi|914973839|ref|XP_013243310.1|hypothetical protein K437DRAFT_119816 [Tilletiaria anomala UBC 951] >gi|639568323|gb|KDN45773.1| hypothetical protein K437DRAFT_119816 [Tilletiaria anomala UBC 951]	XP_013243310	312.199	287.253	0.920097	-0.120142	0.859819	1	No	Down		zinc ion binding;	zinc ion binding;
NODE_103_length_87878_cov_89.9967_ID_1749976.g5213.t1			79.3725	48.3795	0.609524	-0.714246	0.394343	1	No	Down
NODE_103_length_87878_cov_89.9967_ID_1749976.g5219.t1	gi|939396523|emb|CEH15790.1|MYOSIN-BINDING PROTEIN-RELATED [Ceraceosorus bombacis]	CEH15790	15.8745	6.04743	0.380952	-1.39232	0.144972	1	No	Down
NODE_103_length_87878_cov_89.9967_ID_1749976.g5222.t1			66.1438	45.3557	0.685714	-0.544321	0.533896	1	No	Down
NODE_103_length_87878_cov_89.9967_ID_1749976.g5225.t1			21.166	7.55929	0.357143	-1.48543	0.138524	1	No	Down
NODE_103_length_87878_cov_89.9967_ID_1749976.g5226.t1	gi|630959662|ref|XP_007876239.1|hypothetical protein PFL1_00554 [Anthracocystis flocculosa PF-1] >gi|521588824|gb|EPQ32358.1| hypothetical protein PFL1_00554 [Anthracocystis flocculosa PF-1]	XP_007876239	18.5203	9.07115	0.489796	-1.02975	0.309177	1	No	Down
NODE_103_length_87878_cov_89.9967_ID_1749976.g5229.t1			248.701	181.423	0.729483	-0.455053	0.50927	1	No	Down
NODE_103_length_87878_cov_89.9967_ID_1749976.g5235.t1	gi|639574477|gb|KDN51842.1|hypothetical protein RSAG8_00391, partial [Rhizoctonia solani AG-8 WAC10335]	KDN51842	148.162	139.091	0.938776	-0.0911479	0.906363	1	No	Down
NODE_103_length_87878_cov_89.9967_ID_1749976.g5236.t1	gi|939399713|emb|CEH14200.1|Pleiotropic regulator 1 [Ceraceosorus bombacis]	CEH14200	18.5203	10.583	0.571429	-0.807355	0.439304	1	No	Down
NODE_103_length_87878_cov_89.9967_ID_1749976.g5237.t1			150.808	120.949	0.802005	-0.318317	0.664159	1	No	Down
NODE_103_length_87878_cov_89.9967_ID_1749976.g5238.t1	gi|630962712|ref|XP_007877764.1|hypothetical protein PFL1_02062 [Anthracocystis flocculosa PF-1] >gi|521586927|gb|EPQ30537.1| hypothetical protein PFL1_02062 [Anthracocystis flocculosa PF-1]	XP_007877764	132.288	77.1048	0.582857	-0.778786	0.302711	1	No	Down
NODE_103_length_87878_cov_89.9967_ID_1749976.g5239.t1	gi|858052688|emb|CDW97966.1|hypothetical protein [Sporisorium scitamineum]	CDW97966	50.2693	34.7727	0.691729	-0.53172	0.573673	1	No	Down
NODE_1044_length_3889_cov_77.3382_ID_1905097.g13552.t1	gi|914975389|ref|XP_013244085.1|hypothetical protein K437DRAFT_255535 [Tilletiaria anomala UBC 951] >gi|639571019|gb|KDN48429.1| hypothetical protein K437DRAFT_255535 [Tilletiaria anomala UBC 951]	XP_013244085	494.755	405.178	0.818946	-0.28816	0.662246	1	No	Down
NODE_1047_length_3800_cov_17.7211_ID_1906379.g13555.t1			66.1438	45.3557	0.685714	-0.544321	0.533896	1	No	Down
NODE_104_length_87397_cov_106.166_ID_1468215.g5240.t1	gi|758978418|ref|XP_011389260.1|hypothetical protein UMAG_15096 [Ustilago maydis 521] >gi|757946881|gb|KIS69349.1| hypothetical protein UMAG_15096 [Ustilago maydis 521]	XP_011389260	608.523	488.33	0.802484	-0.317455	0.628367	1	No	Down
NODE_104_length_87397_cov_106.166_ID_1468215.g5241.t1			82.0183	57.4506	0.700461	-0.513624	0.535708	1	No	Down
NODE_104_length_87397_cov_106.166_ID_1468215.g5242.t1	gi|758978090|ref|XP_011389096.1|hypothetical protein UMAG_02730 [Ustilago maydis 521] >gi|757946928|gb|KIS69396.1| hypothetical protein UMAG_02730 [Ustilago maydis 521]	XP_011389096	76.7268	65.0099	0.847291	-0.239071	0.78147	1	No	Down
NODE_104_length_87397_cov_106.166_ID_1468215.g5251.t1	gi|557996153|gb|EST05671.1|hypothetical protein PSEUBRA_SCAF4g04828 [Pseudozyma brasiliensis GHG001]	EST05671	29.1033	27.2134	0.935065	-0.0968615	0.961292	1	No	Down
NODE_104_length_87397_cov_106.166_ID_1468215.g5253.t1	gi|576989263|gb|EUC61982.1|reverse transcriptase/ribonuclease H, putative [Rhizoctonia solani AG-3 Rhs1AP]	EUC61982	314.844	257.016	0.816327	-0.292782	0.664726	1	No	Down
NODE_104_length_87397_cov_106.166_ID_1468215.g5255.t1	gi|388855398|emb|CCF51062.1|related to SPA2 protein [Ustilago hordei]	CCF51062	109.799	102.806	0.936317	-0.0949315	0.910024	1	No	Down
NODE_104_length_87397_cov_106.166_ID_1468215.g5258.t1			132.288	114.901	0.868571	-0.203284	0.788393	1	No	Down
NODE_104_length_87397_cov_106.166_ID_1468215.g5262.t1	gi|630966526|ref|XP_007879671.1|hypothetical protein PFL1_03957 [Anthracocystis flocculosa PF-1] >gi|521584933|gb|EPQ28654.1| hypothetical protein PFL1_03957 [Anthracocystis flocculosa PF-1]	XP_007879671	161.391	152.698	0.946136	-0.0798808	0.917144	1	No	Down	nucleic acid phosphodiester bond hydrolysis; UV-damage excision repair;	intracellular membrane-bounded organelle;	endonuclease activity;
NODE_104_length_87397_cov_106.166_ID_1468215.g5263.t1	gi|573029947|gb|ETS63171.1|hypothetical protein PaG_02951 [Pseudozyma aphidis DSM 70725]	ETS63171	31.749	22.6779	0.714286	-0.485427	0.647556	1	No	Down
NODE_104_length_87397_cov_106.166_ID_1468215.g5264.t1	gi|343429042|emb|CBQ72616.1|related to calpain-like protease PalBory [Sporisorium reilianum SRZ2]	CBQ72616	108.476	102.806	0.947735	-0.0774441	0.929	1	No	Down
NODE_1051_length_3769_cov_91.9506_ID_1914471.g13561.t1			174.62	145.138	0.831169	-0.266787	0.710498	1	No	Down
NODE_1058_length_3717_cov_129.724_ID_1923600.g13568.t1			408.769	387.036	0.946833	-0.0788179	0.906086	1	No	Down
NODE_1059_length_3707_cov_102.01_ID_2406694.g13569.t1			44.9778	22.6779	0.504202	-0.987927	0.307961	1	No	Down
NODE_105_length_86998_cov_107.033_ID_1492679.g5268.t1			34.3948	28.7253	0.835165	-0.259867	0.817006	1	No	Down
NODE_105_length_86998_cov_107.033_ID_1492679.g5273.t1			140.225	131.532	0.938005	-0.0923319	0.906329	1	No	Down
NODE_105_length_86998_cov_107.033_ID_1492679.g5281.t1			420.674	356.798	0.848158	-0.237595	0.720458	1	No	Down
NODE_105_length_86998_cov_107.033_ID_1492679.g5282.t1	gi|955496435|ref|XP_014658166.1|NUC189-domain-containing protein [Pseudozyma antarctica] >gi|674220908|dbj|GAK63517.1| NUC189-domain-containing protein [Pseudozyma antarctica]	XP_014658166	701.124	576.018	0.821563	-0.283556	0.664331	1	No	Down
NODE_105_length_86998_cov_107.033_ID_1492679.g5284.t1	gi|673530099|emb|CDI56333.1|related to GRD19 protein, involved in retrieval of late Golgi membrane proteins from the prevacuolar compartment [Melanopsichium pennsylvanicum 4]	CDI56333	74.081	39.3083	0.530612	-0.91427	0.287716	1	No	Down		phosphatidylinositol binding;	phosphatidylinositol binding;
NODE_105_length_86998_cov_107.033_ID_1492679.g5286.t1			119.059	80.1285	0.673016	-0.571288	0.455316	1	No	Down
NODE_105_length_86998_cov_107.033_ID_1492679.g5291.t1			209.014	119.437	0.571429	-0.807355	0.254372	1	No	Down
NODE_105_length_86998_cov_107.033_ID_1492679.g5297.t1	gi|630967900|ref|XP_007880358.1|hypothetical protein PFL1_04641 [Anthracocystis flocculosa PF-1] >gi|521584146|gb|EPQ27897.1| hypothetical protein PFL1_04641 [Anthracocystis flocculosa PF-1]	XP_007880358	291.033	237.362	0.815584	-0.294094	0.665176	1	No	Down
NODE_105_length_86998_cov_107.033_ID_1492679.g5299.t1	gi|343428360|emb|CBQ71890.1|conserved hypothetical protein [Sporisorium reilianum SRZ2]	CBQ71890	111.122	95.247	0.857143	-0.222392	0.776695	1	No	Down
NODE_105_length_86998_cov_107.033_ID_1492679.g5300.t1	gi|858049391|emb|CDW98642.1|hypothetical protein [Sporisorium scitamineum]	CDW98642	87.3098	72.5692	0.831169	-0.266787	0.747108	1	No	Down		intracellular organelle part;
NODE_105_length_86998_cov_107.033_ID_1492679.g5302.t1	gi|914974459|ref|XP_013243620.1|kinase-like protein [Tilletiaria anomala UBC 951] >gi|639569212|gb|KDN46641.1| kinase-like protein [Tilletiaria anomala UBC 951]	XP_013243620	1381.08	1099.12	0.79584	-0.329449	0.611901	1	No	Down	MAPK cascade; growth of unicellular organism as a thread of attached cells;	cell part;	protein kinase activity; ATP binding;
NODE_1061_length_3678_cov_16.7483_ID_1911646.g13571.t1	gi|442740867|gb|AGC68556.1|TPR repeat-containing protein [ [[Clostridium] stercorarium subsp. stercorarium DSM 8532] >gi|472399373|gb|AGI39572.1| hypothetical protein Clst_1517 [ [[Clostridium] stercorarium subsp. stercorarium DSM 8532]	AGC68556	74.081	55.9387	0.755102	-0.405256	0.634102	1	No	Down
NODE_1062_length_3677_cov_107.05_ID_2025324.g13573.t1			7.93725	4.53557	0.571429	-0.807355	0.48737	1	No	Down
NODE_106_length_86388_cov_121.869_ID_1806067.g5315.t1	gi|749834790|gb|KIJ12429.1|hypothetical protein PAXINDRAFT_82964 [Paxillus involutus ATCC 200175]	KIJ12429	664.084	509.496	0.767217	-0.382294	0.559628	1	No	Down
NODE_106_length_86388_cov_121.869_ID_1806067.g5317.t1			31.749	18.1423	0.571429	-0.807355	0.434041	1	No	Down
NODE_106_length_86388_cov_121.869_ID_1806067.g5322.t1	gi|628832177|ref|XP_007766392.1|hypothetical protein CONPUDRAFT_53099 [Coniophora puteana RWD-64-598 SS2] >gi|392594052|gb|EIW83377.1| hypothetical protein CONPUDRAFT_53099 [Coniophora puteana RWD-64-598 SS2]	XP_007766392	309.553	210.148	0.678877	-0.558779	0.41031	1	No	Down
NODE_106_length_86388_cov_121.869_ID_1806067.g5324.t1			10.583	7.55929	0.714286	-0.485427	0.671378	1	No	Down
NODE_106_length_86388_cov_121.869_ID_1806067.g5325.t1			23.8118	10.583	0.444444	-1.16993	0.254593	1	No	Down
NODE_106_length_86388_cov_121.869_ID_1806067.g5326.t1			47.6235	34.7727	0.730159	-0.453718	0.637738	1	No	Down
NODE_106_length_86388_cov_121.869_ID_1806067.g5328.t1			7.93725	6.04743	0.761905	-0.392317	0.802193	1	No	Down
NODE_106_length_86388_cov_121.869_ID_1806067.g5329.t1			66.1438	48.3795	0.731429	-0.451211	0.606527	1	No	Down
NODE_106_length_86388_cov_121.869_ID_1806067.g5330.t1	gi|557996683|gb|EST06176.1|D-3-phosphoglycerate dehydrogenase [Pseudozyma brasiliensis GHG001]	EST06176	584.711	409.713	0.700711	-0.513108	0.435932	1	No	Down	single-organism metabolic process;	oxidoreductase activity, acting on the CH-OH group of donors, NAD or NADP as acceptor;	oxidoreductase activity, acting on the CH-OH group of donors, NAD or NADP as acceptor;
NODE_106_length_86388_cov_121.869_ID_1806067.g5332.t1	gi|914973967|ref|XP_013243374.1|HAD-superfamily subfamily IIID h protein [Tilletiaria anomala UBC 951] >gi|639568492|gb|KDN45936.1| HAD-superfamily subfamily IIID h protein [Tilletiaria anomala UBC 951]	XP_013243374	26.4575	19.6542	0.742857	-0.428843	0.702073	1	No	Down
NODE_106_length_86388_cov_121.869_ID_1806067.g5334.t1	gi|343426776|emb|CBQ70304.1|related to TAF7-TFIID subunit (TBP-associated factor), 67 kD [Sporisorium reilianum SRZ2]	CBQ70304	653.501	479.259	0.733372	-0.447383	0.495386	1	No	Down	transcription from RNA polymerase II promoter;	intracellular part;
NODE_106_length_86388_cov_121.869_ID_1806067.g5337.t1			13.2288	6.04743	0.457143	-1.12928	0.228856	1	No	Down
NODE_106_length_86388_cov_121.869_ID_1806067.g5338.t1	gi|914979915|ref|XP_013246250.1|hypothetical protein K437DRAFT_265777 [Tilletiaria anomala UBC 951] >gi|639576077|gb|KDN53411.1| hypothetical protein K437DRAFT_265777 [Tilletiaria anomala UBC 951]	XP_013246250	79.3725	57.4506	0.72381	-0.466318	0.576934	1	No	Down	DNA repair;	intracellular organelle;	nuclease activity;
NODE_106_length_86388_cov_121.869_ID_1806067.g5343.t1			18.5203	9.07115	0.489796	-1.02975	0.309177	1	No	Down
NODE_106_length_86388_cov_121.869_ID_1806067.g5346.t1			179.911	72.5692	0.403361	-1.30986	0.0754454	1	No	Down
NODE_107_length_86090_cov_11.3158_ID_1408196.g5350.t1	gi|918571463|ref|WP_052516834.1|hypothetical protein [Methylobacterium radiotolerans]	WP_052516834	190.494	122.46	0.642857	-0.63743	0.370838	1	No	Down
NODE_107_length_86090_cov_11.3158_ID_1408196.g5351.t1	gi|656044726|ref|WP_029083397.1|hypothetical protein [Bradyrhizobium sp. th.b2]	WP_029083397	15.8745	12.0949	0.761905	-0.392317	0.749309	1	No	Down
NODE_107_length_86090_cov_11.3158_ID_1408196.g5360.t1	gi|498370165|ref|WP_010684321.1|MULTISPECIES: ATP-dependent Clp protease ATP-binding subunit ClpX [Bacteria] >gi|238688765|sp|B1LW29.1|CLPX_METRJ RecName: Full=ATP-dependent Clp protease ATP-binding subunit ClpX >gi|170658037|gb|ACB27092.1| ATP-dependent Clp protease, ATP-binding subunit ClpX [Methylobacterium radiotolerans JCM 2831] >gi|473435767|gb|EMS42493.1| ATP-dependent protease ATP-binding…	WP_010684321	18.5203	18.1423	0.979592	-0.0297473	1	1	No	Down	protein folding; proteolysis;	peptidase activity; protein dimerization activity; ATP binding; unfolded protein binding; zinc ion binding;	peptidase activity; protein dimerization activity; ATP binding; unfolded protein binding; zinc ion binding;
NODE_1083_length_3341_cov_299.304_ID_2449080.g13591.t1			34.3948	30.2372	0.879121	-0.185867	0.878129	1	No	Down
NODE_1084_length_3326_cov_84.7044_ID_1940620.g13592.t1			15.8745	12.0949	0.761905	-0.392317	0.749309	1	No	Down
NODE_1089_length_3286_cov_101.375_ID_1970057.g13595.t1	gi|914968707|ref|XP_013240744.1|hypothetical protein K437DRAFT_259383 [Tilletiaria anomala UBC 951] >gi|639560745|gb|KDN38520.1| hypothetical protein K437DRAFT_259383 [Tilletiaria anomala UBC 951]	XP_013240744	18.5203	10.583	0.571429	-0.807355	0.439304	1	No	Down		plasma membrane;
NODE_1089_length_3286_cov_101.375_ID_1970057.g13596.t1			18.5203	12.0949	0.653061	-0.61471	0.572771	1	No	Down
NODE_108_length_85470_cov_93.4622_ID_1525966.g5379.t1	gi|388855405|emb|CCF51069.1|uncharacterized protein UHOR_06980 [Ustilago hordei]	CCF51069	137.579	105.83	0.769231	-0.378512	0.61054	1	No	Down
NODE_108_length_85470_cov_93.4622_ID_1525966.g5388.t1	gi|939394542|emb|CEH19546.1|hypothetical protein CBOM_06857 [Ceraceosorus bombacis]	CEH19546	103.184	86.1759	0.835165	-0.259867	0.743371	1	No	Down
NODE_108_length_85470_cov_93.4622_ID_1525966.g5396.t1	gi|630960232|ref|XP_007876524.1|hypothetical protein PFL1_00832 [Anthracocystis flocculosa PF-1] >gi|521587937|gb|EPQ31497.1| hypothetical protein PFL1_00832 [Anthracocystis flocculosa PF-1]	XP_007876524	214.306	188.982	0.881834	-0.181421	0.796554	1	No	Down	proteolysis involved in cellular protein catabolic process;	mitochondrion;	serine-type peptidase activity; DNA binding; ATPase activity; nucleotide binding;
NODE_108_length_85470_cov_93.4622_ID_1525966.g5401.t1	gi|630363237|ref|XP_007870893.1|small oligopeptide transporter [Gloeophyllum trabeum ATCC 11539] >gi|521720173|gb|EPQ50620.1| small oligopeptide transporter [Gloeophyllum trabeum ATCC 11539]	XP_007870893	92.6013	75.5929	0.816327	-0.292782	0.718503	1	No	Down
NODE_108_length_85470_cov_93.4622_ID_1525966.g5411.t1	gi|939400494|emb|CEH13688.1|Membrane coat complex Retromer, subunit VPS5/SNX1, Sorting nexins, and related PX domain-containing proteins [Ceraceosorus bombacis]	CEH13688	185.203	169.328	0.914286	-0.129283	0.858577	1	No	Down
NODE_108_length_85470_cov_93.4622_ID_1525966.g5413.t1			142.871	114.901	0.804233	-0.314315	0.670872	1	No	Down
NODE_108_length_85470_cov_93.4622_ID_1525966.g5414.t1	gi|343428604|emb|CBQ72134.1|conserved hypothetical protein [Sporisorium reilianum SRZ2]	CBQ72134	246.055	149.674	0.608295	-0.717157	0.301721	1	No	Down
NODE_1091_length_3240_cov_986.061_ID_2034855.g13598.t1			907.493	712.085	0.784673	-0.349836	0.591488	1	No	Down
NODE_1092_length_3217_cov_287.139_ID_2247408.g13599.t1			44.9778	22.6779	0.504202	-0.987927	0.307961	1	No	Down
NODE_1094_length_3209_cov_13.8313_ID_1931003.g13600.t1	gi|254266222|emb|CAX21980.1|transposase of ISMdi8, IS481 family [Methylobacterium extorquens DM4]	CAX21980	931.304	656.146	0.704545	-0.505235	0.439468	1	No	Down	DNA integration;	DNA binding;	DNA binding;
NODE_109_length_84858_cov_108.709_ID_1955926.g5416.t1	gi|939401923|emb|CEH12120.1|Predicted RNA-binding protein, contains Pumilio domains [Ceraceosorus bombacis]	CEH12120	481.527	453.557	0.941915	-0.0863309	0.895926	1	No	Down
NODE_109_length_84858_cov_108.709_ID_1955926.g5419.t1	gi|914974063|ref|XP_013243422.1|TPR-like protein [Tilletiaria anomala UBC 951] >gi|639568667|gb|KDN46107.1| TPR-like protein [Tilletiaria anomala UBC 951]	XP_013243422	68.7895	49.8913	0.725275	-0.463401	0.59274	1	No	Down
NODE_109_length_84858_cov_108.709_ID_1955926.g5421.t1	gi|831335854|gb|KLT45389.1|ClpP/crotonase [Trichosporon oleaginosus]	KLT45389	74.081	55.9387	0.755102	-0.405256	0.634102	1	No	Down
NODE_109_length_84858_cov_108.709_ID_1955926.g5424.t1	gi|914978091|ref|XP_013245436.1|hypothetical protein K437DRAFT_253999 [Tilletiaria anomala UBC 951] >gi|639575248|gb|KDN52597.1| hypothetical protein K437DRAFT_253999 [Tilletiaria anomala UBC 951]	XP_013245436	124.35	86.1759	0.693009	-0.529054	0.48514	1	No	Down
NODE_109_length_84858_cov_108.709_ID_1955926.g5425.t1	gi|443897005|dbj|GAC74347.1|hypothetical protein PANT_11d00014 [Pseudozyma antarctica T-34]	GAC74347	100.539	58.9625	0.586466	-0.76988	0.334911	1	No	Down
NODE_109_length_84858_cov_108.709_ID_1955926.g5429.t1	gi|808368968|ref|XP_012189790.1|ABC multidrug transporter [Pseudozyma hubeiensis SY62] >gi|501307235|dbj|GAC96203.1| ABC multidrug transporter [Pseudozyma hubeiensis SY62]	XP_012189790	21.166	9.07115	0.428571	-1.22239	0.227763	1	No	Down
NODE_109_length_84858_cov_108.709_ID_1955926.g5430.t1	gi|388853017|emb|CCF53191.1|related to ABC transporter [Ustilago hordei]	CCF53191	21.166	6.04743	0.285714	-1.80735	0.0704097	1	No	Down
NODE_10_length_200963_cov_84.3715_ID_1426285.g885.t1	gi|630961624|ref|XP_007877220.1|hypothetical protein PFL1_01527 [Anthracocystis flocculosa PF-1] >gi|521587778|gb|EPQ31343.1| hypothetical protein PFL1_01527 [Anthracocystis flocculosa PF-1]	XP_007877220	71.4353	68.0336	0.952381	-0.0703893	0.948537	1	No	Down
NODE_10_length_200963_cov_84.3715_ID_1426285.g892.t1	gi|758973126|ref|XP_011386622.1|hypothetical protein UMAG_10033 [Ustilago maydis 521] >gi|928505914|sp|Q4PIC4.2|SPT5_USTMA RecName: Full=Transcription elongation factor SPT5; AltName: Full=Chromatin elongation factor SPT5 >gi|757949236|gb|KIS71699.1| hypothetical protein UMAG_10033 [Ustilago maydis 521]	XP_011386622	13.2288	12.0949	0.914286	-0.129283	0.987737	1	No	Down	gene expression; regulation of DNA-templated transcription, elongation; RNA metabolic process;	binding;	binding;
NODE_10_length_200963_cov_84.3715_ID_1426285.g893.t1			195.786	184.447	0.942085	-0.086071	0.906512	1	No	Down
NODE_10_length_200963_cov_84.3715_ID_1426285.g896.t1	gi|758983604|ref|XP_011391131.1|hypothetical protein UMAG_04451 [Ustilago maydis 521] >gi|757944873|gb|KIS67349.1| hypothetical protein UMAG_04451 [Ustilago maydis 521]	XP_011391131	44.9778	34.7727	0.773109	-0.371256	0.707676	1	No	Down
NODE_10_length_200963_cov_84.3715_ID_1426285.g900.t1	gi|914967851|ref|XP_013240316.1|hypothetical protein K437DRAFT_296604 [Tilletiaria anomala UBC 951] >gi|639559382|gb|KDN37251.1| hypothetical protein K437DRAFT_296604 [Tilletiaria anomala UBC 951]	XP_013240316	21.166	15.1186	0.714286	-0.485427	0.668337	1	No	Down
NODE_10_length_200963_cov_84.3715_ID_1426285.g906.t1	gi|939400025|emb|CEH13856.1|hypothetical protein CBOM_01750 [Ceraceosorus bombacis]	CEH13856	582.065	477.747	0.820779	-0.284934	0.664165	1	No	Down
NODE_10_length_200963_cov_84.3715_ID_1426285.g914.t1			103.184	42.332	0.410256	-1.2854	0.114838	1	No	Down
NODE_10_length_200963_cov_84.3715_ID_1426285.g921.t1	gi|914973671|ref|XP_013243226.1|glycosyltransferase family 2 protein [Tilletiaria anomala UBC 951] >gi|639568132|gb|KDN45587.1| glycosyltransferase family 2 protein [Tilletiaria anomala UBC 951]	XP_013243226	7.93725	4.53557	0.571429	-0.807355	0.48737	1	No	Down
NODE_10_length_200963_cov_84.3715_ID_1426285.g922.t1			50.2693	49.8913	0.992481	-0.0108883	1	1	No	Down
NODE_10_length_200963_cov_84.3715_ID_1426285.g923.t1	gi|955485245|ref|XP_014654919.1|conserved hypothetical protein [Pseudozyma antarctica] >gi|674217649|dbj|GAK66899.1| conserved hypothetical protein [Pseudozyma antarctica]	XP_014654919	42.332	15.1186	0.357143	-1.48543	0.135992	1	No	Down
NODE_10_length_200963_cov_84.3715_ID_1426285.g931.t1			108.476	84.664	0.780488	-0.357552	0.646358	1	No	Down
NODE_10_length_200963_cov_84.3715_ID_1426285.g933.t1	gi|858055392|emb|CDR99991.1|hypothetical protein [Sporisorium scitamineum]	CDR99991	552.962	387.036	0.699932	-0.514714	0.4352	1	No	Down
NODE_10_length_200963_cov_84.3715_ID_1426285.g934.t1			29.1033	22.6779	0.779221	-0.359896	0.748767	1	No	Down
NODE_10_length_200963_cov_84.3715_ID_1426285.g948.t1	gi|630962370|ref|XP_007877593.1|hypothetical protein PFL1_01890 [Anthracocystis flocculosa PF-1] >gi|521586754|gb|EPQ30364.1| hypothetical protein PFL1_01890 [Anthracocystis flocculosa PF-1]	XP_007877593	76.7268	72.5692	0.945813	-0.0803734	0.93634	1	No	Down
NODE_10_length_200963_cov_84.3715_ID_1426285.g954.t1	gi|465794518|emb|CCU99306.1|unnamed protein product [Malassezia sympodialis ATCC 42132]	CCU99306	153.454	104.318	0.679803	-0.556811	0.446714	1	No	Down
NODE_10_length_200963_cov_84.3715_ID_1426285.g956.t1	gi|630960154|ref|XP_007876485.1|hypothetical protein PFL1_00792 [Anthracocystis flocculosa PF-1] >gi|521587897|gb|EPQ31457.1| hypothetical protein PFL1_00792 [Anthracocystis flocculosa PF-1]	XP_007876485	97.8928	83.1522	0.849421	-0.235449	0.770542	1	No	Down
NODE_10_length_200963_cov_84.3715_ID_1426285.g958.t1			805.631	740.054	0.918602	-0.122488	0.850028	1	No	Down
NODE_10_length_200963_cov_84.3715_ID_1426285.g965.t1	gi|914975397|ref|XP_013244089.1|hypothetical protein K437DRAFT_255543 [Tilletiaria anomala UBC 951] >gi|639571023|gb|KDN48433.1| hypothetical protein K437DRAFT_255543 [Tilletiaria anomala UBC 951]	XP_013244089	68.7895	31.749	0.461538	-1.11548	0.207967	1	No	Down		serine-type peptidase activity;	serine-type peptidase activity;
NODE_10_length_200963_cov_84.3715_ID_1426285.g967.t1	gi|21430916|gb|AAM51136.1|SD26211p [Drosophila melanogaster]	AAM51136	105.83	86.1759	0.814286	-0.296393	0.706152	1	No	Down
NODE_10_length_200963_cov_84.3715_ID_1426285.g968.t1	gi|646285085|gb|KDQ07024.1|hypothetical protein BOTBODRAFT_39169 [Botryobasidium botryosum FD-172 SS1]	KDQ07024	100.539	93.7352	0.932331	-0.101086	0.906291	1	No	Down
NODE_10_length_200963_cov_84.3715_ID_1426285.g969.t1	gi|630968266|ref|XP_007880541.1|hypothetical protein PFL1_04822 [Anthracocystis flocculosa PF-1] >gi|521583921|gb|EPQ27684.1| hypothetical protein PFL1_04822 [Anthracocystis flocculosa PF-1]	XP_007880541	63.498	55.9387	0.880952	-0.182864	0.845278	1	No	Down		cell part;
NODE_10_length_200963_cov_84.3715_ID_1426285.g970.t1	gi|814541439|emb|CEQ41173.1|SPOSA6832_02865 [Sporidiobolus salmonicolor]	CEQ41173	148.162	74.081	0.5	-1	0.181336	1	No	Down
NODE_10_length_200963_cov_84.3715_ID_1426285.g978.t1	gi|465794792|emb|CCU99478.1|unnamed protein product [Malassezia sympodialis ATCC 42132]	CCU99478	74.081	69.5455	0.938776	-0.0911479	0.92679	1	No	Down
NODE_1102_length_3105_cov_111.71_ID_1946676.g13604.t1	gi|939396574|emb|CEH15841.1|Predicted seven transmembrane receptor-rhodopsin family [Ceraceosorus bombacis]	CEH15841	547.671	415.005	0.757764	-0.40018	0.543416	1	No	Down
NODE_1109_length_3058_cov_83.1588_ID_1933981.g13610.t1			267.221	229.802	0.859972	-0.217639	0.750841	1	No	Down
NODE_110_length_84427_cov_9.96207_ID_1408246.g5449.t1	gi|170657553|gb|ACB26608.1|4-hydroxythreonine-4-phosphate dehydrogenase [Methylobacterium radiotolerans JCM 2831]	ACB26608	10.583	10.583	1	0	1	1	No	Down	oxidation-reduction process; pyridoxal phosphate biosynthetic process; pyridoxine biosynthetic process;	cytoplasm;	NAD binding; zinc ion binding; cobalt ion binding; 4-hydroxythreonine-4-phosphate dehydrogenase activity; magnesium ion binding;
NODE_110_length_84427_cov_9.96207_ID_1408246.g5455.t1	gi|640225982|ref|WP_024828674.1|MULTISPECIES: dipeptide epimerase [Methylobacterium] >gi|968300330|gb|KTS05510.1| mandelate racemase [Methylobacterium radiotolerans] >gi|968349463|gb|KTS50901.1| mandelate racemase [Methylobacterium radiotolerans]	WP_024828674	37.0405	18.1423	0.489796	-1.02975	0.305464	1	No	Down	metabolic process;	metal ion binding; catalytic activity;	metal ion binding; catalytic activity;
NODE_110_length_84427_cov_9.96207_ID_1408246.g5462.t1	gi|501278660|ref|WP_012321678.1|MULTISPECIES: amidohydrolase [Methylobacterium] >gi|170657672|gb|ACB26727.1| Amidohydrolase 3 [Methylobacterium radiotolerans JCM 2831] >gi|767163585|dbj|GAN47640.1| amidohydrolase 3 [Methylobacterium sp. ME121]	WP_012321678	37.0405	34.7727	0.938776	-0.0911479	0.954714	1	No	Down	metabolic process;	hydrolase activity, acting on carbon-nitrogen (but not peptide) bonds;	hydrolase activity, acting on carbon-nitrogen (but not peptide) bonds;
NODE_110_length_84427_cov_9.96207_ID_1408246.g5463.t1	gi|767163588|dbj|GAN47643.1|putative alpha/beta hydrolase [Methylobacterium sp. ME121]	GAN47643	23.8118	10.583	0.444444	-1.16993	0.254593	1	No	Down	metabolic process;	hydrolase activity;	hydrolase activity;
NODE_1111_length_3025_cov_74.5673_ID_1934305.g13612.t1	gi|939399692|emb|CEH14179.1|Uncharacterized conserved protein [Ceraceosorus bombacis]	CEH14179	227.535	173.864	0.76412	-0.38813	0.576516	1	No	Down
NODE_1116_length_2993_cov_71.6972_ID_1991200.g13618.t1	gi|557995811|gb|EST05351.1|mRNA cleavage and polyadenylation factor IA/II complex, subunit CLP1 [Pseudozyma brasiliensis GHG001]	EST05351	216.952	164.793	0.759582	-0.396723	0.570068	1	No	Down
NODE_111_length_83984_cov_112.987_ID_2283109.g5472.t1	gi|465794366|emb|CCU99150.1|unnamed protein product [Malassezia sympodialis ATCC 42132]	CCU99150	84.664	65.0099	0.767857	-0.38109	0.64423	1	No	Down	cellular process;
NODE_111_length_83984_cov_112.987_ID_2283109.g5473.t1	gi|630962826|ref|XP_007877821.1|hypothetical protein PFL1_02119 [Anthracocystis flocculosa PF-1] >gi|521586985|gb|EPQ30595.1| hypothetical protein PFL1_02119 [Anthracocystis flocculosa PF-1]	XP_007877821	2254.18	2112.82	0.93729	-0.093432	0.883394	1	No	Down
NODE_111_length_83984_cov_112.987_ID_2283109.g5476.t1	gi|751183228|gb|KIL69167.1|hypothetical protein M378DRAFT_157406 [Amanita muscaria Koide BX008]	KIL69167	58.2065	52.915	0.909091	-0.137504	0.892225	1	No	Down	phospholipid biosynthetic process;	membrane;	phosphotransferase activity, for other substituted phosphate groups;
NODE_111_length_83984_cov_112.987_ID_2283109.g5478.t1	gi|858050066|emb|CDS01034.1|hypothetical protein [Sporisorium scitamineum]	CDS01034	709.061	689.407	0.972281	-0.0405541	0.949538	1	No	Down	cAMP catabolic process;	3',5'-cyclic-AMP phosphodiesterase activity;	3',5'-cyclic-AMP phosphodiesterase activity;
NODE_111_length_83984_cov_112.987_ID_2283109.g5487.t1	gi|939400781|emb|CEH13218.1|26s proteasome subunit p45 [Ceraceosorus bombacis]	CEH13218	1292.45	857.979	0.66384	-0.591093	0.365314	1	No	Down	protein catabolic process;	cytoplasm; proteasome complex;	hydrolase activity; ATP binding;
NODE_111_length_83984_cov_112.987_ID_2283109.g5488.t1	gi|758983234|ref|XP_011391001.1|putative proteasome regulatory particle base subunit RPT5 [Ustilago maydis 521] >gi|757944974|gb|KIS67449.1| putative proteasome regulatory particle base subunit RPT5 [Ustilago maydis 521]	XP_011391001	10.583	6.80336	0.642857	-0.63743	0.533895	1	No	Down	protein catabolic process;	cytoplasm;	hydrolase activity; ATP binding;
NODE_111_length_83984_cov_112.987_ID_2283109.g5489.t1			537.088	269.111	0.501056	-0.996957	0.13493	1	No	Down
NODE_111_length_83984_cov_112.987_ID_2283109.g5491.t1	gi|673527254|emb|CDI53587.1|related to putative C2H2 transcriptional regulator [Melanopsichium pennsylvanicum 4]	CDI53587	111.122	93.7352	0.843537	-0.245476	0.753389	1	No	Down
NODE_111_length_83984_cov_112.987_ID_2283109.g5496.t1	gi|589273126|ref|XP_007002293.1|hypothetical protein TREMEDRAFT_27049 [Tremella mesenterica DSM 1558] >gi|392578720|gb|EIW71848.1| hypothetical protein TREMEDRAFT_27049 [Tremella mesenterica DSM 1558]	XP_007002293	23.8118	6.04743	0.253968	-1.97728	0.0521019	1	No	Down
NODE_111_length_83984_cov_112.987_ID_2283109.g5497.t1			148.162	128.508	0.867347	-0.205319	0.781856	1	No	Down
NODE_1127_length_2824_cov_75.5564_ID_1941614.g13628.t1	gi|939396798|emb|CEH18289.1|b-type cyclin 2 [Ceraceosorus bombacis]	CEH18289	22.4889	12.0949	0.537815	-0.894818	0.391402	1	No	Down
NODE_1128_length_2815_cov_79.1372_ID_1980756.g13629.t1	gi|930666478|gb|KPJ07592.1|Copia protein [Papilio machaon]	KPJ07592	26.4575	18.1423	0.685714	-0.544321	0.617022	1	No	Down
NODE_112_length_83320_cov_85.981_ID_1799245.g5499.t1			44.9778	27.2134	0.605042	-0.724893	0.453413	1	No	Down
NODE_112_length_83320_cov_85.981_ID_1799245.g5501.t1	gi|914979522|ref|XP_013246117.1|hypothetical protein K437DRAFT_253298 [Tilletiaria anomala UBC 951] >gi|639575940|gb|KDN53278.1| hypothetical protein K437DRAFT_253298 [Tilletiaria anomala UBC 951]	XP_013246117	34.3948	16.6304	0.483516	-1.04836	0.302391	1	No	Down	metabolic process;	cytoplasm;	GTP binding; ATPase activity; ATP binding; ribosomal large subunit binding; ribosome binding;
NODE_112_length_83320_cov_85.981_ID_1799245.g5505.t1	gi|858048410|emb|CDS01350.1|hypothetical protein [Sporisorium scitamineum]	CDS01350	29.1033	22.6779	0.779221	-0.359896	0.748767	1	No	Down
NODE_112_length_83320_cov_85.981_ID_1799245.g5509.t1	gi|673527081|emb|CDI53421.1|uncharacterized protein BN887_01132 [Melanopsichium pennsylvanicum 4]	CDI53421	124.35	119.437	0.960486	-0.058163	0.946566	1	No	Down
NODE_112_length_83320_cov_85.981_ID_1799245.g5512.t1	gi|573031365|gb|ETS64585.1|hypothetical protein PaG_01053 [Pseudozyma aphidis DSM 70725]	ETS64585	13.2288	10.583	0.8	-0.321928	0.81644	1	No	Down	pyridoxine biosynthetic process; pentose-phosphate shunt, non-oxidative branch;	cytoplasm;	ribose-5-phosphate isomerase activity; identical protein binding;
NODE_112_length_83320_cov_85.981_ID_1799245.g5518.t1			87.3098	51.4032	0.588745	-0.764286	0.352881	1	No	Down
NODE_112_length_83320_cov_85.981_ID_1799245.g5524.t1	gi|939396746|emb|CEH18237.1|hypothetical protein CBOM_04651 [Ceraceosorus bombacis]	CEH18237	994.802	707.549	0.711246	-0.491579	0.451557	1	No	Down
NODE_112_length_83320_cov_85.981_ID_1799245.g5526.t1	gi|924817965|gb|KOS16096.1|ran gtpase activator [Malassezia pachydermatis]	KOS16096	2865.35	2130.21	0.743438	-0.427717	0.511915	1	No	Down
NODE_1132_length_2778_cov_408.134_ID_2296705.g13633.t1			126.996	101.294	0.797619	-0.326228	0.665646	1	No	Down
NODE_113_length_82503_cov_9.47038_ID_1408350.g5533.t1	gi|640229131|ref|WP_024829699.1|MULTISPECIES: chlorophyllide reductase subunit Z [Methylobacterium] >gi|758508148|gb|KIU32740.1| chitin deacetylase [Methylobacterium radiotolerans] >gi|767162736|dbj|GAN48366.1| chlorophyllide reductase subunit Z [Methylobacterium sp. ME121]	WP_024829699	978.928	790.702	0.807722	-0.308069	0.635911	1	No	Down	bacteriochlorophyll biosynthetic process; oxidation-reduction process;	oxidoreductase activity, acting on iron-sulfur proteins as donors;	oxidoreductase activity, acting on iron-sulfur proteins as donors;
NODE_113_length_82503_cov_9.47038_ID_1408350.g5535.t1	gi|759014862|ref|WP_043073917.1|MULTISPECIES: photosynthetic reaction center cytochrome C subunit [Bacteria] >gi|758508142|gb|KIU32734.1| Photosynthetic reaction center cytochrome C subunit [Methylobacterium radiotolerans] >gi|925633665|gb|KOX55582.1| Photosynthetic reaction center cytochrome C subunit [Asanoa ferruginea]	WP_043073917	60.8523	39.3083	0.645963	-0.630477	0.48169	1	No	Down	photosynthesis, light reaction; oxidation-reduction process;	plasma membrane light-harvesting complex;	electron carrier activity; iron ion binding; heme binding;
NODE_113_length_82503_cov_9.47038_ID_1408350.g5537.t1	gi|501276739|ref|WP_012319757.1|MULTISPECIES: sigma-54-dependent Fis family transcriptional regulator [Bacteria] >gi|170655733|gb|ACB24788.1| two component, sigma54 specific, transcriptional regulator, Fis family [Methylobacterium radiotolerans JCM 2831] >gi|767162749|dbj|GAN48379.1| two component sigma-54 specific Fis family transcriptional regulator [Methylobacterium sp. ME121] >gi|925633661|gb…	WP_012319757	497.401	273.646	0.550152	-0.862098	0.195873	1	No	Down	phosphorelay signal transduction system; regulation of transcription, DNA-templated; transcription, DNA-templated;	intracellular;	sequence-specific DNA binding; ATP binding; transcription factor binding;
NODE_113_length_82503_cov_9.47038_ID_1408350.g5541.t1	gi|501276733|ref|WP_012319751.1|MULTISPECIES: NAD synthetase [Bacteria] >gi|170655727|gb|ACB24782.1| NAD(P)(+) transhydrogenase (AB-specific) [Methylobacterium radiotolerans JCM 2831] >gi|767162755|dbj|GAN48385.1| NAD(P)(+) transhydrogenase [Methylobacterium sp. ME121] >gi|968306133|gb|KTS10917.1| NAD synthetase [Methylobacterium radiotolerans] >gi|968347398|gb|KTS48953.1| NAD synthetase [Methylo…	WP_012319751	87.3098	71.0573	0.813853	-0.29716	0.718396	1	No	Down	oxidation-reduction process;	integral component of membrane; plasma membrane;	NAD(P)+ transhydrogenase (AB-specific) activity; NADP binding;
NODE_1141_length_2692_cov_452.644_ID_2138688.g13641.t1	gi|62701885|gb|AAX92958.1|retrotransposon protein, putative, Ty3-gypsy sub-class [Oryza sativa Japonica Group] >gi|77550032|gb|ABA92829.1| retrotransposon protein, putative, Ty3-gypsy subclass [Oryza sativa Japonica Group]	AAX92958	82.0183	52.915	0.645161	-0.632268	0.446495	1	No	Down
NODE_1147_length_2648_cov_95.1457_ID_2448354.g13647.t1	gi|914973529|ref|XP_013243155.1|putative heat shock protein 80 [Tilletiaria anomala UBC 951] >gi|639567836|gb|KDN45298.1| putative heat shock protein 80 [Tilletiaria anomala UBC 951]	XP_013243155	18.5203	9.07115	0.489796	-1.02975	0.309177	1	No	Down		binding;	binding;
NODE_114_length_82495_cov_242.404_ID_1444495.g5554.t1			84.664	78.6166	0.928571	-0.106915	0.906252	1	No	Down
NODE_114_length_82495_cov_242.404_ID_1444495.g5555.t1			142.871	98.2708	0.687831	-0.539875	0.465405	1	No	Down
NODE_114_length_82495_cov_242.404_ID_1444495.g5556.t1			198.431	158.745	0.8	-0.321928	0.648282	1	No	Down
NODE_114_length_82495_cov_242.404_ID_1444495.g5560.t1			18.5203	6.04743	0.326531	-1.61471	0.098542	1	No	Down
NODE_114_length_82495_cov_242.404_ID_1444495.g5562.t1	gi|630968316|ref|XP_007880566.1|hypothetical protein PFL1_04847 [Anthracocystis flocculosa PF-1] >gi|521583946|gb|EPQ27709.1| hypothetical protein PFL1_04847 [Anthracocystis flocculosa PF-1]	XP_007880566	539.733	362.846	0.672269	-0.57289	0.385932	1	No	Down
NODE_114_length_82495_cov_242.404_ID_1444495.g5563.t1	gi|939399804|emb|CEH14291.1|Chimaerin and related Rho GTPase activating proteins [Ceraceosorus bombacis]	CEH14291	47.6235	43.8439	0.920635	-0.119299	0.918635	1	No	Down	intracellular signal transduction;	intracellular;	zinc ion binding;
NODE_114_length_82495_cov_242.404_ID_1444495.g5570.t1	gi|443897989|dbj|GAC75327.1|predicted oxidoreductase [Pseudozyma antarctica T-34]	GAC75327	126.996	45.3557	0.357143	-1.48543	0.0602595	1	No	Down
NODE_114_length_82495_cov_242.404_ID_1444495.g5575.t1	gi|914973323|ref|XP_013243052.1|hypothetical protein K437DRAFT_263038 [Tilletiaria anomala UBC 951] >gi|639567621|gb|KDN45090.1| hypothetical protein K437DRAFT_263038 [Tilletiaria anomala UBC 951]	XP_013243052	7.93725	4.53557	0.571429	-0.807355	0.48737	1	No	Down
NODE_1157_length_2524_cov_215.779_ID_2455798.g13656.t1			142.871	142.115	0.994709	-0.00765357	1	1	No	Down
NODE_115_length_81921_cov_99.1859_ID_1460628.g5588.t1	gi|808366450|ref|XP_012188690.1|hypothetical protein PHSY_002678 [Pseudozyma hubeiensis SY62] >gi|501305997|dbj|GAC95103.1| hypothetical protein PHSY_002678 [Pseudozyma hubeiensis SY62]	XP_012188690	507.984	469.432	0.924107	-0.113868	0.862595	1	No	Down	cellular component organization or biogenesis;
NODE_115_length_81921_cov_99.1859_ID_1460628.g5589.t1	gi|808366448|ref|XP_012188689.1|RNA helicase [Pseudozyma hubeiensis SY62] >gi|501305996|dbj|GAC95102.1| RNA helicase [Pseudozyma hubeiensis SY62]	XP_012188689	759.331	654.634	0.86212	-0.214039	0.742468	1	No	Down		organic cyclic compound binding; heterocyclic compound binding;	organic cyclic compound binding; heterocyclic compound binding;
NODE_115_length_81921_cov_99.1859_ID_1460628.g5599.t1	gi|914976963|ref|XP_013244872.1|DUF567-domain-containing protein [Tilletiaria anomala UBC 951] >gi|639574666|gb|KDN52029.1| DUF567-domain-containing protein [Tilletiaria anomala UBC 951]	XP_013244872	7.93725	7.55929	0.952381	-0.0703893	1	1	No	Down
NODE_115_length_81921_cov_99.1859_ID_1460628.g5603.t1	gi|672817779|gb|KFH62683.1|hypothetical protein MVEG_12075 [Mortierella verticillata NRRL 6337]	KFH62683	1137.67	615.326	0.540864	-0.886663	0.177103	1	No	Down
NODE_115_length_81921_cov_99.1859_ID_1460628.g5609.t1	gi|575485908|ref|XP_006682248.1|hypothetical protein BATDEDRAFT_37479 [Batrachochytrium dendrobatidis JAM81] >gi|328767174|gb|EGF77225.1| hypothetical protein BATDEDRAFT_37479 [Batrachochytrium dendrobatidis JAM81]	XP_006682248	627.043	524.615	0.836649	-0.257306	0.69431	1	No	Down	nonfunctional rRNA decay; vesicle fusion; nucleus-associated proteasomal ubiquitin-dependent protein catabolic process; endoplasmic reticulum membrane fusion; sister chromatid biorientation; protein processing; retrograde protein transport, ER to cytosol; regulation of mitotic sister chromatid segregation; mitotic spindle disassembly; cytoplasm-associated proteasomal ubiquitin-dependent protein c…	nuclear chromatin; Cdc48p-Npl4p-Vms1p AAA ATPase complex; cytosol; mating projection tip; RQC complex; VCP-NPL4-UFD1 AAA ATPase complex; Hrd1p ubiquitin ligase ERAD-L complex; Doa10p ubiquitin ligase complex;	ubiquitin binding; ATP binding; ATPase activity; protein phosphatase type 1 regulator activity;
NODE_115_length_81921_cov_99.1859_ID_1460628.g5615.t1			42.332	34.7727	0.821429	-0.283793	0.783725	1	No	Down
NODE_115_length_81921_cov_99.1859_ID_1460628.g5616.t1	gi|914971585|ref|XP_013242183.1|hypothetical protein K437DRAFT_237507 [Tilletiaria anomala UBC 951] >gi|639565280|gb|KDN42849.1| hypothetical protein K437DRAFT_237507 [Tilletiaria anomala UBC 951]	XP_013242183	132.288	120.949	0.914286	-0.129283	0.867485	1	No	Down		nucleic acid binding; nucleotide binding;	nucleic acid binding; nucleotide binding;
NODE_1164_length_2476_cov_392.188_ID_2448722.g13660.t1	gi|673530900|emb|CDI57072.1|retrotransposon nucleocapsid protein [Melanopsichium pennsylvanicum 4]	CDI57072	18.5203	18.1423	0.979592	-0.0297473	1	1	No	Down
NODE_1166_length_2455_cov_70.8191_ID_1955443.g13661.t1	gi|955483848|ref|XP_014654579.1|MFS general substrate transporter [Pseudozyma antarctica] >gi|674217307|dbj|GAK67292.1| MFS general substrate transporter [Pseudozyma antarctica]	XP_014654579	29.1033	21.166	0.727273	-0.459432	0.673076	1	No	Down
NODE_116_length_81885_cov_99.9681_ID_1505775.g5622.t1	gi|343428261|emb|CBQ71791.1|conserved hypothetical protein [Sporisorium reilianum SRZ2]	CBQ71791	314.844	196.542	0.62425	-0.679805	0.317273	1	No	Down
NODE_116_length_81885_cov_99.9681_ID_1505775.g5624.t1	gi|914974325|ref|XP_013243553.1|FAD/NAD(P)-binding domain-containing protein [Tilletiaria anomala UBC 951] >gi|639569031|gb|KDN46464.1| FAD/NAD(P)-binding domain-containing protein [Tilletiaria anomala UBC 951]	XP_013243553	21.166	13.6067	0.642857	-0.63743	0.556631	1	No	Down
NODE_116_length_81885_cov_99.9681_ID_1505775.g5626.t1	gi|858058486|emb|CDW96879.1|hypothetical protein [Sporisorium scitamineum]	CDW96879	71.4353	63.498	0.888889	-0.169925	0.851352	1	No	Down
NODE_116_length_81885_cov_99.9681_ID_1505775.g5627.t1	gi|465796092|emb|CCV00467.1|unnamed protein product [Malassezia sympodialis ATCC 42132]	CCV00467	219.597	110.366	0.502582	-0.99257	0.161603	1	No	Down	peptidyl-tyrosine dephosphorylation;	protein tyrosine phosphatase activity;	protein tyrosine phosphatase activity;
NODE_116_length_81885_cov_99.9681_ID_1505775.g5628.t1	gi|343428246|emb|CBQ71776.1|related to kinesin [Sporisorium reilianum SRZ2]	CBQ71776	174.62	169.328	0.969697	-0.0443941	0.956013	1	No	Down		binding;	binding;
NODE_116_length_81885_cov_99.9681_ID_1505775.g5629.t1	gi|388857904|emb|CCF48569.1|uncharacterized protein UHOR_03341 [Ustilago hordei]	CCF48569	37.0405	18.1423	0.489796	-1.02975	0.305464	1	No	Down
NODE_116_length_81885_cov_99.9681_ID_1505775.g5632.t1			21.166	12.0949	0.571429	-0.807355	0.443008	1	No	Down
NODE_116_length_81885_cov_99.9681_ID_1505775.g5635.t1	gi|924816490|gb|KOS14623.1|hypothetical protein Malapachy_0886 [Malassezia pachydermatis]	KOS14623	103.184	98.2708	0.952381	-0.0703893	0.937839	1	No	Down
NODE_116_length_81885_cov_99.9681_ID_1505775.g5640.t1			177.265	176.887	0.997868	-0.00307939	1	1	No	Down
NODE_116_length_81885_cov_99.9681_ID_1505775.g5643.t1	gi|758974613|ref|XP_011387363.1|hypothetical protein UMAG_10792 [Ustilago maydis 521] >gi|371781723|emb|CCD28557.1| S-adenosylmethionine decarboxylase proenzyme [Ustilago maydis] >gi|757948624|gb|KIS71088.1| hypothetical protein UMAG_10792 [Ustilago maydis 521]	XP_011387363	15.8745	15.1186	0.952381	-0.0703893	1	1	No	Down
NODE_116_length_81885_cov_99.9681_ID_1505775.g5644.t1	gi|673524791|emb|CDI51260.1|putative protein [Melanopsichium pennsylvanicum 4]	CDI51260	206.369	202.589	0.981685	-0.026668	0.974321	1	No	Down
NODE_116_length_81885_cov_99.9681_ID_1505775.g5646.t1	gi|673524791|emb|CDI51260.1|putative protein [Melanopsichium pennsylvanicum 4]	CDI51260	66.1438	48.3795	0.731429	-0.451211	0.606527	1	No	Down
NODE_117_length_81864_cov_102.998_ID_1618692.g5647.t1			37.0405	22.6779	0.612245	-0.707819	0.482078	1	No	Down
NODE_117_length_81864_cov_102.998_ID_1618692.g5651.t1			42.332	34.7727	0.821429	-0.283793	0.783725	1	No	Down
NODE_117_length_81864_cov_102.998_ID_1618692.g5652.t1			42.332	31.749	0.75	-0.415037	0.677926	1	No	Down
NODE_117_length_81864_cov_102.998_ID_1618692.g5657.t1			116.413	92.2233	0.792208	-0.336049	0.661709	1	No	Down
NODE_117_length_81864_cov_102.998_ID_1618692.g5665.t1	gi|646308888|gb|KDQ30031.1|hypothetical protein PLEOSDRAFT_1035931 [Pleurotus ostreatus PC15]	KDQ30031	97.8928	74.081	0.756757	-0.402098	0.613795	1	No	Down
NODE_117_length_81864_cov_102.998_ID_1618692.g5666.t1	gi|388853074|emb|CCF53248.1|related to putative acetyl-coenzyme A transporter [Ustilago hordei]	CCF53248	396.863	263.063	0.662857	-0.59323	0.375281	1	No	Down
NODE_117_length_81864_cov_102.998_ID_1618692.g5669.t1	gi|673529412|emb|CDI55672.1|probable protein kinase C [Melanopsichium pennsylvanicum 4]	CDI55672	354.531	247.945	0.69936	-0.515892	0.442787	1	No	Down	single-organism cellular process; phosphate-containing compound metabolic process;	binding; kinase activity;	binding; kinase activity;
NODE_117_length_81864_cov_102.998_ID_1618692.g5670.t1	gi|630960220|ref|XP_007876518.1|hypothetical protein PFL1_00826 [Anthracocystis flocculosa PF-1] >gi|521587931|gb|EPQ31491.1| hypothetical protein PFL1_00826 [Anthracocystis flocculosa PF-1]	XP_007876518	341.302	275.158	0.806202	-0.310788	0.643696	1	No	Down
NODE_117_length_81864_cov_102.998_ID_1618692.g5671.t1	gi|557996754|gb|EST06247.1|hypothetical protein PSEUBRA_SCAF3g03736 [Pseudozyma brasiliensis GHG001]	EST06247	113.767	69.5455	0.611296	-0.710058	0.36019	1	No	Down
NODE_117_length_81864_cov_102.998_ID_1618692.g5676.t1			21.166	9.07115	0.428571	-1.22239	0.227763	1	No	Down
NODE_1180_length_2302_cov_15.6676_ID_1974025.g13673.t1	gi|947816166|ref|WP_056477582.1|methyltransferase, TIGR04325 family [Methylobacterium sp. Leaf104] >gi|944879780|gb|KQP29856.1| hypothetical protein ASF49_14325 [Methylobacterium sp. Leaf104]	WP_056477582	26.4575	7.55929	0.285714	-1.80735	0.0783677	1	No	Down
NODE_1182_length_2282_cov_144.074_ID_1998752.g13674.t1			2632.52	1979.02	0.751759	-0.411658	0.527392	1	No	Down
NODE_1185_length_2258_cov_95.7074_ID_2489063.g13675.t1	gi|914967171|ref|XP_013239976.1|putative deoxyhypusine synthase [Tilletiaria anomala UBC 951] >gi|639558194|gb|KDN36197.1| putative deoxyhypusine synthase [Tilletiaria anomala UBC 951]	XP_013239976	52.915	52.915	1	0	1	1	No	Down	peptidyl-lysine modification to peptidyl-hypusine;
NODE_118_length_81202_cov_88.9994_ID_2264094.g5679.t1	gi|343429387|emb|CBQ72960.1|related to extracellular aspartic proteinase [Sporisorium reilianum SRZ2]	CBQ72960	10.583	10.583	1	0	1	1	No	Down		hydrolase activity;	hydrolase activity;
NODE_118_length_81202_cov_88.9994_ID_2264094.g5684.t1	gi|630969466|ref|XP_007881141.1|hypothetical protein PFL1_05418 [Anthracocystis flocculosa PF-1] >gi|521583337|gb|EPQ27137.1| hypothetical protein PFL1_05418 [Anthracocystis flocculosa PF-1]	XP_007881141	465.652	461.117	0.99026	-0.0141211	0.983313	1	No	Down	metabolic process;	GTPase activity; GTP binding;	GTPase activity; GTP binding;
NODE_118_length_81202_cov_88.9994_ID_2264094.g5689.t1	gi|924818078|gb|KOS16209.1|t-complex protein 1 [Malassezia pachydermatis]	KOS16209	359.822	311.443	0.865546	-0.208317	0.755821	1	No	Down		nucleotide binding;	nucleotide binding;
NODE_118_length_81202_cov_88.9994_ID_2264094.g5692.t1	gi|749863914|gb|KIJ34446.1|hypothetical protein M422DRAFT_263401 [Sphaerobolus stellatus SS14]	KIJ34446	108.476	81.6403	0.752613	-0.410019	0.598421	1	No	Down
NODE_118_length_81202_cov_88.9994_ID_2264094.g5696.t1	gi|599402571|ref|XP_007412640.1|hypothetical protein MELLADRAFT_89606 [Melampsora larici-populina 98AG31] >gi|328855050|gb|EGG04179.1| hypothetical protein MELLADRAFT_89606 [Melampsora larici-populina 98AG31]	XP_007412640	92.6013	69.5455	0.75102	-0.413076	0.608731	1	No	Down
NODE_118_length_81202_cov_88.9994_ID_2264094.g5698.t1	gi|749886632|gb|KIJ55981.1|hypothetical protein M422DRAFT_239158 [Sphaerobolus stellatus SS14]	KIJ55981	18.5203	18.1423	0.979592	-0.0297473	1	1	No	Down
NODE_119_length_80960_cov_108.123_ID_2233218.g5702.t1			13.2288	4.53557	0.342857	-1.54432	0.0875366	1	No	Down
NODE_119_length_80960_cov_108.123_ID_2233218.g5706.t1			13.2288	10.583	0.8	-0.321928	0.81644	1	No	Down
NODE_119_length_80960_cov_108.123_ID_2233218.g5707.t1	gi|630959320|ref|XP_007876068.1|hypothetical protein PFL1_00381 [Anthracocystis flocculosa PF-1] >gi|521588650|gb|EPQ32184.1| hypothetical protein PFL1_00381 [Anthracocystis flocculosa PF-1]	XP_007876068	238.118	163.281	0.685714	-0.544321	0.43252	1	No	Down
NODE_119_length_80960_cov_108.123_ID_2233218.g5709.t1	gi|914968109|ref|XP_013240445.1|alpha/beta-hydrolase [Tilletiaria anomala UBC 951] >gi|639559826|gb|KDN37665.1| alpha/beta-hydrolase [Tilletiaria anomala UBC 951]	XP_013240445	89.9555	71.0573	0.789916	-0.340229	0.676312	1	No	Down
NODE_119_length_80960_cov_108.123_ID_2233218.g5711.t1	gi|914968155|ref|XP_013240468.1|hypothetical protein K437DRAFT_270795 [Tilletiaria anomala UBC 951] >gi|639559854|gb|KDN37689.1| hypothetical protein K437DRAFT_270795 [Tilletiaria anomala UBC 951]	XP_013240468	1227.63	1115.75	0.908867	-0.137859	0.830509	1	No	Down		binding;	binding;
NODE_119_length_80960_cov_108.123_ID_2233218.g5712.t1	gi|858053139|emb|CDS00397.1|hypothetical protein, partial [Sporisorium scitamineum]	CDS00397	124.35	58.2065	0.468085	-1.09516	0.158488	1	No	Down	transport;	integral component of membrane;
NODE_119_length_80960_cov_108.123_ID_2233218.g5715.t1	gi|939395035|emb|CEH19236.1|Voltage-gated shaker-like K channel, subunit beta/KCNAB [Ceraceosorus bombacis]	CEH19236	87.3098	43.8439	0.502165	-0.993768	0.231655	1	No	Down
NODE_119_length_80960_cov_108.123_ID_2233218.g5718.t1	gi|939401097|emb|CEH12975.1|hypothetical protein CBOM_00925 [Ceraceosorus bombacis]	CEH12975	656.146	515.544	0.785714	-0.347923	0.595336	1	No	Down	metabolic process;	hydrolase activity;	hydrolase activity;
NODE_119_length_80960_cov_108.123_ID_2233218.g5720.t1	gi|685946762|ref|XP_009267842.1|Retrotransposable element SLACS kDa protein [Wallemia ichthyophaga EXF-994] >gi|505757454|gb|EOR01580.1| Retrotransposable element SLACS kDa protein [Wallemia ichthyophaga EXF-994]	XP_009267842	169.328	125.484	0.741071	-0.432315	0.548318	1	No	Down
NODE_119_length_80960_cov_108.123_ID_2233218.g5721.t1	gi|758982568|ref|XP_011390766.1|hypothetical protein UMAG_10414 [Ustilago maydis 521] >gi|757945274|gb|KIS67748.1| hypothetical protein UMAG_10414 [Ustilago maydis 521]	XP_011390766	34.3948	22.6779	0.659341	-0.600904	0.559073	1	No	Down
NODE_119_length_80960_cov_108.123_ID_2233218.g5722.t1	gi|914972095|ref|XP_013242438.1|CDC73-domain-containing protein [Tilletiaria anomala UBC 951] >gi|639566123|gb|KDN43662.1| CDC73-domain-containing protein [Tilletiaria anomala UBC 951]	XP_013242438	18.5203	6.04743	0.326531	-1.61471	0.098542	1	No	Down
NODE_11_length_200389_cov_86.6944_ID_1895771.g1000.t1	gi|557999414|gb|EST08848.1|hypothetical protein PSEUBRA_SCAF14g01635 [Pseudozyma brasiliensis GHG001]	EST08848	253.992	155.721	0.613095	-0.705817	0.307838	1	No	Down
NODE_11_length_200389_cov_86.6944_ID_1895771.g1004.t1	gi|914970707|ref|XP_013241744.1|fumarate hydratase [Tilletiaria anomala UBC 951] >gi|639563895|gb|KDN41519.1| fumarate hydratase [Tilletiaria anomala UBC 951]	XP_013241744	510.63	415.005	0.812731	-0.29915	0.649891	1	No	Down	fumarate metabolic process; tricarboxylic acid cycle;	tricarboxylic acid cycle enzyme complex; mitochondrial matrix; cytosol;	fumarate hydratase activity;
NODE_11_length_200389_cov_86.6944_ID_1895771.g1005.t1	gi|914973437|ref|XP_013243109.1|alpha/beta-hydrolase [Tilletiaria anomala UBC 951] >gi|639567787|gb|KDN45252.1| alpha/beta-hydrolase [Tilletiaria anomala UBC 951]	XP_013243109	18.5203	15.1186	0.816327	-0.292782	0.825776	1	No	Down	cellular process; single-organism process; metabolic process;	intracellular membrane-bounded organelle; intracellular organelle part; cytoplasmic part; endomembrane system; membrane;
NODE_11_length_200389_cov_86.6944_ID_1895771.g1007.t1	gi|557995596|gb|EST05136.1|hypothetical protein PSEUBRA_SCAF6g00686 [Pseudozyma brasiliensis GHG001]	EST05136	156.099	145.138	0.929782	-0.105035	0.889714	1	No	Down
NODE_11_length_200389_cov_86.6944_ID_1895771.g1008.t1	gi|343429654|emb|CBQ73226.1|conserved hypothetical protein [Sporisorium reilianum SRZ2]	CBQ73226	82.0183	65.0099	0.792627	-0.335286	0.687721	1	No	Down
NODE_11_length_200389_cov_86.6944_ID_1895771.g1011.t1	gi|630971374|ref|XP_007882095.1|hypothetical protein PFL1_06363 [Anthracocystis flocculosa PF-1] >gi|521582287|gb|EPQ26155.1| hypothetical protein PFL1_06363 [Anthracocystis flocculosa PF-1]	XP_007882095	351.885	252.48	0.717508	-0.478933	0.476051	1	No	Down
NODE_11_length_200389_cov_86.6944_ID_1895771.g1012.t1	gi|443898269|dbj|GAC75606.1|hypothetical protein PANT_16c00066 [Pseudozyma antarctica T-34]	GAC75606	42.332	25.7016	0.607143	-0.719892	0.462131	1	No	Down
NODE_11_length_200389_cov_86.6944_ID_1895771.g1013.t1	gi|630969152|ref|XP_007880984.1|hypothetical protein PFL1_05266 [Anthracocystis flocculosa PF-1] >gi|521583560|gb|EPQ27345.1| hypothetical protein PFL1_05266 [Anthracocystis flocculosa PF-1]	XP_007880984	52.915	45.3557	0.857143	-0.222392	0.820717	1	No	Down
NODE_11_length_200389_cov_86.6944_ID_1895771.g1015.t1			34.3948	16.6304	0.483516	-1.04836	0.302391	1	No	Down
NODE_11_length_200389_cov_86.6944_ID_1895771.g1016.t1	gi|808376753|ref|XP_012193177.1|hypothetical protein PHSY_007193 [Pseudozyma hubeiensis SY62] >gi|501310832|dbj|GAC99590.1| hypothetical protein PHSY_007193 [Pseudozyma hubeiensis SY62]	XP_012193177	34.3948	31.749	0.923077	-0.115477	0.937367	1	No	Down
NODE_11_length_200389_cov_86.6944_ID_1895771.g1018.t1	gi|630965090|ref|XP_007878953.1|hypothetical protein PFL1_03245 [Anthracocystis flocculosa PF-1] >gi|521585266|gb|EPQ28955.1| hypothetical protein PFL1_03245 [Anthracocystis flocculosa PF-1]	XP_007878953	113.767	107.342	0.943522	-0.0838726	0.920833	1	No	Down	transcription, DNA-templated;	DNA-directed RNA polymerase activity; DNA binding; ribonucleoside binding;	DNA-directed RNA polymerase activity; DNA binding; ribonucleoside binding;
NODE_11_length_200389_cov_86.6944_ID_1895771.g1020.t1	gi|758972694|ref|XP_011386406.1|hypothetical protein UMAG_00579 [Ustilago maydis 521] >gi|757949698|gb|KIS72161.1| hypothetical protein UMAG_00579 [Ustilago maydis 521]	XP_011386406	42.332	27.2134	0.642857	-0.63743	0.515811	1	No	Down
NODE_11_length_200389_cov_86.6944_ID_1895771.g1021.t1	gi|630965312|ref|XP_007879064.1|hypothetical protein PFL1_03356 [Anthracocystis flocculosa PF-1] >gi|521585378|gb|EPQ29067.1| hypothetical protein PFL1_03356 [Anthracocystis flocculosa PF-1]	XP_007879064	149.485	105.83	0.707965	-0.498251	0.497142	1	No	Down	protein phosphorylation;	ATP binding; protein serine/threonine kinase activity;	ATP binding; protein serine/threonine kinase activity;
NODE_11_length_200389_cov_86.6944_ID_1895771.g1030.t1	gi|858049081|emb|CDW98739.1|hypothetical protein [Sporisorium scitamineum]	CDW98739	185.203	170.84	0.922449	-0.116459	0.873035	1	No	Down
NODE_11_length_200389_cov_86.6944_ID_1895771.g1033.t1	gi|164660987|ref|XP_001731616.1|hypothetical protein MGL_0884 [Malassezia globosa CBS 7966] >gi|159105517|gb|EDP44402.1| hypothetical protein MGL_0884 [Malassezia globosa CBS 7966]	XP_001731616	568.837	441.463	0.77608	-0.365723	0.578057	1	No	Down
NODE_11_length_200389_cov_86.6944_ID_1895771.g1037.t1	gi|914976049|ref|XP_013244415.1|hypothetical protein K437DRAFT_283433 [Tilletiaria anomala UBC 951] >gi|639572503|gb|KDN49901.1| hypothetical protein K437DRAFT_283433 [Tilletiaria anomala UBC 951]	XP_013244415	37.0405	25.7016	0.693878	-0.527247	0.604539	1	No	Down
NODE_11_length_200389_cov_86.6944_ID_1895771.g1038.t1	gi|808376755|ref|XP_012193178.1|hypothetical protein PHSY_007194 [Pseudozyma hubeiensis SY62] >gi|501310833|dbj|GAC99591.1| hypothetical protein PHSY_007194 [Pseudozyma hubeiensis SY62]	XP_012193178	82.0183	36.2846	0.442396	-1.17659	0.166813	1	No	Down	single-organism biosynthetic process; nucleobase-containing small molecule metabolic process; purine-containing compound biosynthetic process;	ligase activity, forming carbon-nitrogen bonds; ion binding;	ligase activity, forming carbon-nitrogen bonds; ion binding;
NODE_11_length_200389_cov_86.6944_ID_1895771.g1040.t1	gi|630965352|ref|XP_007879084.1|hypothetical protein PFL1_03376 [Anthracocystis flocculosa PF-1] >gi|521585398|gb|EPQ29087.1| hypothetical protein PFL1_03376 [Anthracocystis flocculosa PF-1]	XP_007879084	244.732	233.582	0.95444	-0.0672734	0.924933	1	No	Down
NODE_11_length_200389_cov_86.6944_ID_1895771.g1042.t1			15.8745	7.55929	0.47619	-1.07039	0.276582	1	No	Down
NODE_11_length_200389_cov_86.6944_ID_1895771.g1044.t1	gi|858051243|emb|CDW98271.1|hypothetical protein [Sporisorium scitamineum]	CDW98271	84.664	55.9387	0.660714	-0.597902	0.468183	1	No	Down	negative regulation of conjugation with cellular fusion; negative regulation of transcription by glucose; regulation of G-protein coupled receptor protein signaling pathway; negative regulation of G2/M transition of mitotic cell cycle; positive regulation of protein binding; cAMP-mediated signaling;	cytosol; nucleus;	receptor signaling complex scaffold activity;
NODE_11_length_200389_cov_86.6944_ID_1895771.g980.t1	gi|673529260|emb|CDI55526.1|related to TSR1-protein involved in 20S rRNA accumulation [Melanopsichium pennsylvanicum 4]	CDI55526	100.539	90.7115	0.902256	-0.148392	0.857153	1	No	Down
NODE_11_length_200389_cov_86.6944_ID_1895771.g981.t1	gi|955500698|ref|XP_014659379.1|p-loop containing nucleoside triphosphate hydrolase protein [Pseudozyma antarctica] >gi|674222123|dbj|GAK62078.1| p-loop containing nucleoside triphosphate hydrolase protein [Pseudozyma antarctica]	XP_014659379	95.247	65.0099	0.68254	-0.551015	0.492107	1	No	Down		hydrolase activity; nucleotide binding;	hydrolase activity; nucleotide binding;
NODE_11_length_200389_cov_86.6944_ID_1895771.g984.t1	gi|443896584|dbj|GAC73928.1|predicted transporter [Pseudozyma antarctica T-34]	GAC73928	15.8745	15.1186	0.952381	-0.0703893	1	1	No	Down
NODE_11_length_200389_cov_86.6944_ID_1895771.g986.t1			26.4575	18.1423	0.685714	-0.544321	0.617022	1	No	Down
NODE_11_length_200389_cov_86.6944_ID_1895771.g987.t1			10.583	10.583	1	0	1	1	No	Down
NODE_11_length_200389_cov_86.6944_ID_1895771.g990.t1	gi|914971791|ref|XP_013242286.1|DnaJ-domain-containing protein [Tilletiaria anomala UBC 951] >gi|639565632|gb|KDN43187.1| DnaJ-domain-containing protein [Tilletiaria anomala UBC 951]	XP_013242286	66.1438	43.8439	0.662857	-0.59323	0.497969	1	No	Down
NODE_11_length_200389_cov_86.6944_ID_1895771.g991.t1			71.4353	58.9625	0.825397	-0.27684	0.750771	1	No	Down
NODE_11_length_200389_cov_86.6944_ID_1895771.g992.t1	gi|630965480|ref|XP_007879148.1|hypothetical protein PFL1_03440 [Anthracocystis flocculosa PF-1] >gi|521585464|gb|EPQ29153.1| hypothetical protein PFL1_03440 [Anthracocystis flocculosa PF-1]	XP_007879148	187.848	113.389	0.603622	-0.728283	0.308737	1	No	Down	metabolic process;	catalytic activity;	catalytic activity;
NODE_11_length_200389_cov_86.6944_ID_1895771.g995.t1			113.767	65.0099	0.571429	-0.807355	0.300187	1	No	Down
NODE_11_length_200389_cov_86.6944_ID_1895771.g996.t1			441.84	399.13	0.903336	-0.146665	0.824798	1	No	Down
NODE_11_length_200389_cov_86.6944_ID_1895771.g999.t1	gi|630960564|ref|XP_007876690.1|hypothetical protein PFL1_00999 [Anthracocystis flocculosa PF-1] >gi|521588106|gb|EPQ31666.1| hypothetical protein PFL1_00999 [Anthracocystis flocculosa PF-1]	XP_007876690	34.3948	15.1186	0.43956	-1.18587	0.243902	1	No	Down
NODE_1205_length_2030_cov_24.7504_ID_1975865.g13683.t1	gi|925633442|gb|KOX55363.1|hypothetical protein ADL14_24950 [Asanoa ferruginea]	KOX55363	13.2288	7.55929	0.571429	-0.807355	0.419097	1	No	Down
NODE_120_length_80398_cov_10.3915_ID_1408458.g5732.t1	gi|657248845|ref|WP_029359362.1|phosphoglucomutase [Methylobacterium sp. L2-4]	WP_029359362	13.2288	10.583	0.8	-0.321928	0.81644	1	No	Down	carbohydrate metabolic process;	magnesium ion binding; intramolecular transferase activity, phosphotransferases;	magnesium ion binding; intramolecular transferase activity, phosphotransferases;
NODE_120_length_80398_cov_10.3915_ID_1408458.g5736.t1	gi|501275682|ref|WP_012318700.1|malate synthase G [Methylobacterium radiotolerans] >gi|170654657|gb|ACB23712.1| malate synthase G [Methylobacterium radiotolerans JCM 2831] >gi|968307608|gb|KTS12297.1| malate synthase [Methylobacterium radiotolerans] >gi|968342183|gb|KTS44199.1| malate synthase [Methylobacterium radiotolerans]	WP_012318700	1730.32	816.403	0.471822	-1.08369	0.0997193	1	No	Down	tricarboxylic acid cycle; glyoxylate cycle;	cytoplasm;	metal ion binding; malate synthase activity;
NODE_1216_length_1937_cov_74.6556_ID_2035207.g13687.t1			279.127	198.053	0.709546	-0.495031	0.468663	1	No	Down
NODE_1219_length_1927_cov_7.82473_ID_1981005.g13688.t1	gi|238522618|gb|EEP86061.1|ISBma2, transposase [Burkholderia mallei GB8 horse 4]	EEP86061	7.93725	6.04743	0.761905	-0.392317	0.802193	1	No	Down
NODE_121_length_79956_cov_102.916_ID_1735645.g5748.t1			63.498	39.3083	0.619048	-0.691878	0.435377	1	No	Down
NODE_121_length_79956_cov_102.916_ID_1735645.g5749.t1			218.274	167.816	0.768831	-0.379261	0.586879	1	No	Down
NODE_121_length_79956_cov_102.916_ID_1735645.g5750.t1			851.932	658.414	0.772848	-0.371743	0.568928	1	No	Down
NODE_121_length_79956_cov_102.916_ID_1735645.g5755.t1	gi|939395915|emb|CEH18850.1|Uncharacterized conserved protein [Ceraceosorus bombacis]	CEH18850	15.8745	6.04743	0.380952	-1.39232	0.144972	1	No	Down
NODE_121_length_79956_cov_102.916_ID_1735645.g5759.t1	gi|215452735|gb|EEB90860.1|hypothetical protein MPER_10878 [Moniliophthora perniciosa FA553]	EEB90860	182.557	116.413	0.637681	-0.649093	0.36485	1	No	Down
NODE_121_length_79956_cov_102.916_ID_1735645.g5760.t1			296.324	267.599	0.903061	-0.147104	0.829146	1	No	Down
NODE_121_length_79956_cov_102.916_ID_1735645.g5763.t1	gi|924816622|gb|KOS14755.1|hypothetical protein Malapachy_1155 [Malassezia pachydermatis]	KOS14755	134.933	51.4032	0.380952	-1.39232	0.0731497	1	No	Down
NODE_121_length_79956_cov_102.916_ID_1735645.g5764.t1			68.7895	54.4269	0.791209	-0.33787	0.698722	1	No	Down
NODE_121_length_79956_cov_102.916_ID_1735645.g5768.t1	gi|924816622|gb|KOS14755.1|hypothetical protein Malapachy_1155 [Malassezia pachydermatis]	KOS14755	150.808	63.498	0.421053	-1.24793	0.0984402	1	No	Down
NODE_121_length_79956_cov_102.916_ID_1735645.g5769.t1			129.642	104.318	0.804665	-0.31354	0.676867	1	No	Down
NODE_1221_length_1913_cov_3.25_ID_1982169.g13689.t1	gi|77403694|dbj|BAE46429.1|ORF2-encoded protein [Danio rerio]	BAE46429	18.5203	12.0949	0.653061	-0.61471	0.572771	1	No	Down
NODE_1223_length_1898_cov_17.3364_ID_2448352.g13691.t1	gi|640228083|ref|WP_024829302.1|MULTISPECIES: 1-deoxy-D-xylulose-5-phosphate synthase [Methylobacterium]	WP_024829302	2696.02	1171.69	0.4346	-1.20224	0.0687254	1	No	Down
NODE_1226_length_1859_cov_517.384_ID_2449078.g13692.t1			388.925	346.215	0.890185	-0.167823	0.801376	1	No	Down
NODE_1229_length_1831_cov_441.64_ID_2213628.g13694.t1	gi|9294121|dbj|BAB01972.1|copia-like retrotransposable element [Arabidopsis thaliana]	BAB01972	108.476	74.081	0.682927	-0.550197	0.48036	1	No	Down		hydrolase activity;	hydrolase activity;
NODE_122_length_79608_cov_105.39_ID_1934333.g5770.t1	gi|388851749|emb|CCF54555.1|related to Retrovirus-related POL polyprotein [Ustilago hordei]	CCF54555	76.7268	72.5692	0.945813	-0.0803734	0.93634	1	No	Down
NODE_122_length_79608_cov_105.39_ID_1934333.g5773.t1			47.6235	36.2846	0.761905	-0.392317	0.685938	1	No	Down
NODE_122_length_79608_cov_105.39_ID_1934333.g5782.t1	gi|914967619|ref|XP_013240200.1|hypothetical protein K437DRAFT_47636 [Tilletiaria anomala UBC 951] >gi|639558997|gb|KDN36919.1| hypothetical protein K437DRAFT_47636 [Tilletiaria anomala UBC 951]	XP_013240200	195.786	105.83	0.540541	-0.887525	0.215038	1	No	Down
NODE_122_length_79608_cov_105.39_ID_1934333.g5784.t1			37.0405	31.749	0.857143	-0.222392	0.843296	1	No	Down
NODE_122_length_79608_cov_105.39_ID_1934333.g5786.t1	gi|939396656|emb|CEH18147.1|Phytase-like domain [Ceraceosorus bombacis]	CEH18147	52.915	40.8202	0.771429	-0.374396	0.690934	1	No	Down
NODE_122_length_79608_cov_105.39_ID_1934333.g5790.t1	gi|630963252|ref|XP_007878034.1|hypothetical protein PFL1_02331 [Anthracocystis flocculosa PF-1] >gi|521586583|gb|EPQ30215.1| hypothetical protein PFL1_02331 [Anthracocystis flocculosa PF-1]	XP_007878034	13.2288	7.55929	0.571429	-0.807355	0.419097	1	No	Down
NODE_122_length_79608_cov_105.39_ID_1934333.g5791.t1	gi|630963252|ref|XP_007878034.1|hypothetical protein PFL1_02331 [Anthracocystis flocculosa PF-1] >gi|521586583|gb|EPQ30215.1| hypothetical protein PFL1_02331 [Anthracocystis flocculosa PF-1]	XP_007878034	18.5203	15.1186	0.816327	-0.292782	0.825776	1	No	Down		transferase activity, transferring phosphorus-containing groups;	transferase activity, transferring phosphorus-containing groups;
NODE_122_length_79608_cov_105.39_ID_1934333.g5794.t1	gi|630963044|ref|XP_007877930.1|hypothetical protein PFL1_02226 [Anthracocystis flocculosa PF-1] >gi|521586477|gb|EPQ30109.1| hypothetical protein PFL1_02226 [Anthracocystis flocculosa PF-1]	XP_007877930	68.7895	48.3795	0.703297	-0.507795	0.557548	1	No	Down
NODE_1235_length_1781_cov_504.716_ID_2172715.g13699.t1			31.749	28.7253	0.904762	-0.14439	0.917183	1	No	Down
NODE_1238_length_1763_cov_69.5147_ID_1992938.g13700.t1			13.2288	7.55929	0.571429	-0.807355	0.419097	1	No	Down
NODE_123_length_79150_cov_10.3098_ID_1421478.g5797.t1	gi|519018728|ref|WP_020174603.1|hypothetical protein [Methyloferula stellata]	WP_020174603	174.62	125.484	0.718615	-0.47671	0.50648	1	No	Down
NODE_123_length_79150_cov_10.3098_ID_1421478.g5798.t1	gi|519018732|ref|WP_020174607.1|hypothetical protein [Methyloferula stellata]	WP_020174607	21.166	18.1423	0.857143	-0.222392	0.87653	1	No	Down
NODE_123_length_79150_cov_10.3098_ID_1421478.g5799.t1	gi|759436745|ref|WP_043159032.1|chromosome partitioning protein ParA [Bradyrhizobium sp. Ai1a-2]	WP_043159032	21.166	21.166	1	0	1	1	No	Down
NODE_123_length_79150_cov_10.3098_ID_1421478.g5803.t1	gi|657250944|ref|WP_029361251.1|MULTISPECIES: aldo/keto reductase [Methylobacterium] >gi|758511930|gb|KIU36342.1| aldo/keto reductase [Methylobacterium radiotolerans]	WP_029361251	29.1033	13.6067	0.467532	-1.09686	0.288345	1	No	Down
NODE_1241_length_1740_cov_2.83959_ID_2018256.g13702.t1	gi|496854|emb|CAA83918.1|transposase [Magnaporthe grisea]	CAA83918	7.93725	6.04743	0.761905	-0.392317	0.802193	1	No	Down		DNA binding;	DNA binding;
NODE_124_length_78821_cov_10.6143_ID_1408512.g5833.t1	gi|501277758|ref|WP_012320776.1|MULTISPECIES: 50S ribosomal protein L1 [Bacteria] >gi|226724939|sp|B1LY47.1|RL1_METRJ RecName: Full=50S ribosomal protein L1 >gi|170656763|gb|ACB25818.1| ribosomal protein L1 [Methylobacterium radiotolerans JCM 2831] >gi|758506033|gb|KIU30741.1| 50S ribosomal protein L1 [Methylobacterium radiotolerans] >gi|767159346|dbj|GAN51737.1| 50S ribosomal protein L1 [Methylo…	WP_012320776	13.2288	10.583	0.8	-0.321928	0.81644	1	No	Down	translation; regulation of translation;	large ribosomal subunit;	rRNA binding; structural constituent of ribosome; tRNA binding;
NODE_125_length_78143_cov_114.067_ID_1883615.g5848.t1	gi|858053326|emb|CDS00349.1|hypothetical protein [Sporisorium scitamineum]	CDS00349	50.2693	27.2134	0.541353	-0.885357	0.349337	1	No	Down
NODE_125_length_78143_cov_114.067_ID_1883615.g5851.t1	gi|751830670|emb|CEL56721.1|Retrovirus-related Pol polyprotein from transposon 412 OS=Drosophila melanogaster GN=POL PE=4 SV=1 [Rhizoctonia solani AG-1 IB]	CEL56721	161.391	126.996	0.786885	-0.345775	0.633514	1	No	Down
NODE_125_length_78143_cov_114.067_ID_1883615.g5857.t1	gi|406701213|gb|EKD04365.1|retrotransposon nucleocapsid protein [Trichosporon asahii var. asahii CBS 8904]	EKD04365	34.3948	19.6542	0.571429	-0.807355	0.42799	1	No	Down
NODE_125_length_78143_cov_114.067_ID_1883615.g5858.t1	gi|750988441|gb|KIK31921.1|hypothetical protein CY34DRAFT_102502, partial [Suillus luteus UH-Slu-Lm8-n1]	KIK31921	15.8745	7.55929	0.47619	-1.07039	0.276582	1	No	Down
NODE_125_length_78143_cov_114.067_ID_1883615.g5861.t1			31.749	22.6779	0.714286	-0.485427	0.647556	1	No	Down
NODE_125_length_78143_cov_114.067_ID_1883615.g5862.t1	gi|758976592|ref|XP_011388349.1|hypothetical protein UMAG_10186 [Ustilago maydis 521] >gi|757947615|gb|KIS70081.1| hypothetical protein UMAG_10186 [Ustilago maydis 521]	XP_011388349	42.332	27.2134	0.642857	-0.63743	0.515811	1	No	Down
NODE_125_length_78143_cov_114.067_ID_1883615.g5864.t1			31.749	28.7253	0.904762	-0.14439	0.917183	1	No	Down
NODE_125_length_78143_cov_114.067_ID_1883615.g5865.t1			2132.48	1064.35	0.499114	-1.00256	0.127174	1	No	Down
NODE_1265_length_1623_cov_166.29_ID_2448798.g13712.t1	gi|648160987|gb|KDR74698.1|hypothetical protein GALMADRAFT_24837, partial [Galerina marginata CBS 339.88]	KDR74698	23.8118	19.6542	0.825397	-0.27684	0.826346	1	No	Down
NODE_126_length_78120_cov_95.5078_ID_1519752.g5869.t1	gi|914970469|ref|XP_013241625.1|WD40 repeat-like protein [Tilletiaria anomala UBC 951] >gi|639563517|gb|KDN41156.1| WD40 repeat-like protein [Tilletiaria anomala UBC 951]	XP_013241625	10.583	4.53557	0.428571	-1.22239	0.184858	1	No	Down
NODE_126_length_78120_cov_95.5078_ID_1519752.g5873.t1	gi|914975015|ref|XP_013243898.1|hypothetical protein K437DRAFT_94100 [Tilletiaria anomala UBC 951] >gi|639570143|gb|KDN47561.1| hypothetical protein K437DRAFT_94100 [Tilletiaria anomala UBC 951]	XP_013243898	113.767	110.366	0.9701	-0.0437951	0.964041	1	No	Down		metal ion binding;	metal ion binding;
NODE_126_length_78120_cov_95.5078_ID_1519752.g5874.t1	gi|673528597|emb|CDI54883.1|conserved hypothetical protein [Melanopsichium pennsylvanicum 4]	CDI54883	29.1033	19.6542	0.675325	-0.566347	0.595743	1	No	Down	mitotic nuclear division; microtubule-based process;	dynactin complex;
NODE_126_length_78120_cov_95.5078_ID_1519752.g5878.t1			193.14	110.366	0.571429	-0.807355	0.2588	1	No	Down
NODE_126_length_78120_cov_95.5078_ID_1519752.g5879.t1	gi|573028015|gb|ETS61252.1|hypothetical protein PaG_05216 [Pseudozyma aphidis DSM 70725]	ETS61252	18.5203	9.07115	0.489796	-1.02975	0.309177	1	No	Down
NODE_126_length_78120_cov_95.5078_ID_1519752.g5880.t1	gi|71148690|gb|AAZ28942.1|polyprotein, partial [Phanerochaete chrysosporium RP-78]	AAZ28942	37.0405	31.749	0.857143	-0.222392	0.843296	1	No	Down
NODE_126_length_78120_cov_95.5078_ID_1519752.g5881.t1	gi|909598792|gb|KNE89447.1|hypothetical protein PSTG_17100 [Puccinia striiformis f. sp. tritici PST-78]	KNE89447	15.8745	9.07115	0.571429	-0.807355	0.431954	1	No	Down
NODE_126_length_78120_cov_95.5078_ID_1519752.g5886.t1	gi|465794005|emb|CCU98906.1|unnamed protein product [Malassezia sympodialis ATCC 42132]	CCU98906	7655.48	4296.7	0.561258	-0.833264	0.215206	1	No	Down	translation;	small ribosomal subunit;	structural constituent of ribosome; RNA binding;
NODE_126_length_78120_cov_95.5078_ID_1519752.g5887.t1	gi|465794004|emb|CCU98905.1|unnamed protein product [Malassezia sympodialis ATCC 42132]	CCU98905	309.553	188.982	0.610501	-0.711935	0.295918	1	No	Down
NODE_126_length_78120_cov_95.5078_ID_1519752.g5889.t1	gi|939399789|emb|CEH14276.1|lipoic acid synthetase [Ceraceosorus bombacis]	CEH14276	29.1033	15.1186	0.519481	-0.944858	0.362408	1	No	Down	lipoate biosynthetic process; protein lipoylation;	mitochondrion;	metal ion binding; 4 iron, 4 sulfur cluster binding; lipoate synthase activity;
NODE_126_length_78120_cov_95.5078_ID_1519752.g5893.t1	gi|443896626|dbj|GAC73970.1|hypothetical protein PANT_9d00361 [Pseudozyma antarctica T-34]	GAC73970	605.877	400.642	0.66126	-0.59671	0.365204	1	No	Down	oxidation-reduction process;	NAD binding; 4 iron, 4 sulfur cluster binding; NADH dehydrogenase (ubiquinone) activity; FMN binding;	NAD binding; 4 iron, 4 sulfur cluster binding; NADH dehydrogenase (ubiquinone) activity; FMN binding;
NODE_126_length_78120_cov_95.5078_ID_1519752.g5897.t1	gi|914974589|ref|XP_013243685.1|hypothetical protein K437DRAFT_256096 [Tilletiaria anomala UBC 951] >gi|639569393|gb|KDN46819.1| hypothetical protein K437DRAFT_256096 [Tilletiaria anomala UBC 951]	XP_013243685	66.1438	65.0099	0.982857	-0.0249464	0.995447	1	No	Down
NODE_126_length_78120_cov_95.5078_ID_1519752.g5898.t1	gi|858053653|emb|CDW97796.1|hypothetical protein [Sporisorium scitamineum]	CDW97796	58.2065	42.332	0.727273	-0.459432	0.613157	1	No	Down	ribosome biogenesis;	nucleus;
NODE_1274_length_1536_cov_2.93057_ID_2022371.g13713.t1	gi|77403694|dbj|BAE46429.1|ORF2-encoded protein [Danio rerio]	BAE46429	26.4575	19.6542	0.742857	-0.428843	0.702073	1	No	Down
NODE_127_length_78015_cov_97.4276_ID_1813648.g5906.t1			396.863	241.897	0.609524	-0.714246	0.287021	1	No	Down
NODE_127_length_78015_cov_97.4276_ID_1813648.g5908.t1			44.9778	25.7016	0.571429	-0.807355	0.40359	1	No	Down
NODE_127_length_78015_cov_97.4276_ID_1813648.g5911.t1	gi|343429507|emb|CBQ73080.1|probable mitochondrial aconitate hydratase [Sporisorium reilianum SRZ2]	CBQ73080	15.8745	4.53557	0.285714	-1.80735	0.0549199	1	No	Down	tricarboxylic acid cycle;	nucleus; mitochondrion;	4 iron, 4 sulfur cluster binding; aconitate hydratase activity;
NODE_127_length_78015_cov_97.4276_ID_1813648.g5913.t1	gi|914968539|ref|XP_013240660.1|Galactokinase [Tilletiaria anomala UBC 951] >gi|639560478|gb|KDN38267.1| Galactokinase [Tilletiaria anomala UBC 951]	XP_013240660	37.0405	16.6304	0.44898	-1.15528	0.251177	1	No	Down
NODE_127_length_78015_cov_97.4276_ID_1813648.g5918.t1	gi|939395144|emb|CEH16025.1|SNAP-25 (synaptosome-associated protein) component of SNARE complex [Ceraceosorus bombacis]	CEH16025	283.095	204.101	0.720961	-0.472006	0.488931	1	No	Down
NODE_127_length_78015_cov_97.4276_ID_1813648.g5929.t1			26.4575	18.1423	0.685714	-0.544321	0.617022	1	No	Down
NODE_127_length_78015_cov_97.4276_ID_1813648.g5936.t1	gi|939399826|emb|CEH14313.1|Suppressor of IKBKE 1 [Ceraceosorus bombacis]	CEH14313	383.634	249.457	0.650246	-0.620942	0.354504	1	No	Down
NODE_127_length_78015_cov_97.4276_ID_1813648.g5937.t1	gi|914973763|ref|XP_013243272.1|18S rRNA biogenesis protein [Tilletiaria anomala UBC 951] >gi|639568285|gb|KDN45735.1| 18S rRNA biogenesis protein [Tilletiaria anomala UBC 951]	XP_013243272	13.2288	9.07115	0.685714	-0.544321	0.623147	1	No	Down	ribosome biogenesis; RNA processing;	nucleolus;	catalytic activity;
NODE_1289_length_1498_cov_461.558_ID_2406343.g13717.t1	gi|694319728|ref|XP_009348351.1|PREDICTED: uncharacterized protein LOC103939989 [Pyrus x bretschneideri]	XP_009348351	111.122	63.498	0.571429	-0.807355	0.30253	1	No	Down
NODE_128_length_77910_cov_115.545_ID_1656561.g5945.t1	gi|630964438|ref|XP_007878627.1|hypothetical protein PFL1_02924 [Anthracocystis flocculosa PF-1] >gi|521586044|gb|EPQ29704.1| hypothetical protein PFL1_02924 [Anthracocystis flocculosa PF-1]	XP_007878627	1238.21	978.172	0.789988	-0.340098	0.60077	1	No	Down
NODE_128_length_77910_cov_115.545_ID_1656561.g5948.t1	gi|930418321|ref|XP_014183433.1|hypothetical protein A1Q1_04525 [Trichosporon asahii var. asahii CBS 2479] >gi|401888356|gb|EJT52314.1| hypothetical protein A1Q1_04525 [Trichosporon asahii var. asahii CBS 2479]	XP_014183433	523.859	433.903	0.828283	-0.271805	0.67966	1	No	Down
NODE_128_length_77910_cov_115.545_ID_1656561.g5953.t1	gi|557999329|gb|EST08763.1|hypothetical protein PSEUBRA_SCAF14g01522 [Pseudozyma brasiliensis GHG001]	EST08763	7.93725	6.04743	0.761905	-0.392317	0.802193	1	No	Down
NODE_128_length_77910_cov_115.545_ID_1656561.g5960.t1	gi|939402253|emb|CEH11747.1|glycoside hydrolase family 31 protein [Ceraceosorus bombacis]	CEH11747	66.1438	49.8913	0.754286	-0.406817	0.643028	1	No	Down	metabolic process;	hydrolase activity, acting on glycosyl bonds;	hydrolase activity, acting on glycosyl bonds;
NODE_128_length_77910_cov_115.545_ID_1656561.g5962.t1			15.8745	6.04743	0.380952	-1.39232	0.144972	1	No	Down
NODE_128_length_77910_cov_115.545_ID_1656561.g5966.t1	gi|761929213|gb|KIY50194.1|40s ribosomal protein [Fistulina hepatica ATCC 64428]	KIY50194	75.4039	49.8913	0.661654	-0.595851	0.481342	1	No	Down	translation;	ribosome;	structural constituent of ribosome; RNA binding;
NODE_128_length_77910_cov_115.545_ID_1656561.g5967.t1	gi|858061363|emb|CDR98688.1|hypothetical protein [Sporisorium scitamineum]	CDR98688	126.996	104.318	0.821429	-0.283793	0.70758	1	No	Down
NODE_128_length_77910_cov_115.545_ID_1656561.g5975.t1	gi|388853907|emb|CCF52405.1|related to Tumor susceptibility gene 101 protein [Ustilago hordei]	CCF52405	39.6863	15.1186	0.380952	-1.39232	0.165032	1	No	Down
NODE_129_length_76757_cov_116.85_ID_1887740.g5977.t1	gi|751830670|emb|CEL56721.1|Retrovirus-related Pol polyprotein from transposon 412 OS=Drosophila melanogaster GN=POL PE=4 SV=1 [Rhizoctonia solani AG-1 IB]	CEL56721	248.701	225.267	0.905775	-0.142775	0.837107	1	No	Down
NODE_129_length_76757_cov_116.85_ID_1887740.g5980.t1	gi|630968596|ref|XP_007880706.1|hypothetical protein PFL1_04986 [Anthracocystis flocculosa PF-1] >gi|521583669|gb|EPQ27448.1| hypothetical protein PFL1_04986 [Anthracocystis flocculosa PF-1]	XP_007880706	34.3948	30.2372	0.879121	-0.185867	0.878129	1	No	Down	single-organism metabolic process;	fatty acid synthase activity;	fatty acid synthase activity;
NODE_129_length_76757_cov_116.85_ID_1887740.g5986.t1	gi|952549091|dbj|GAQ09534.1|severin [Aspergillus lentulus]	GAQ09534	50.2693	27.2134	0.541353	-0.885357	0.349337	1	No	Down
NODE_129_length_76757_cov_116.85_ID_1887740.g5989.t1			23.8118	22.6779	0.952381	-0.0703893	0.993645	1	No	Down
NODE_129_length_76757_cov_116.85_ID_1887740.g5996.t1	gi|914974689|ref|XP_013243735.1|putative PHO88-involved in phosphate transport [Tilletiaria anomala UBC 951] >gi|639569575|gb|KDN46999.1| putative PHO88-involved in phosphate transport [Tilletiaria anomala UBC 951]	XP_013243735	47.6235	42.332	0.888889	-0.169925	0.873624	1	No	Down
NODE_129_length_76757_cov_116.85_ID_1887740.g5997.t1	gi|630971272|ref|XP_007882044.1|hypothetical protein PFL1_06312 [Anthracocystis flocculosa PF-1] >gi|521582236|gb|EPQ26104.1| hypothetical protein PFL1_06312 [Anthracocystis flocculosa PF-1]	XP_007882044	738.165	514.032	0.696365	-0.522085	0.425823	1	No	Down
NODE_129_length_76757_cov_116.85_ID_1887740.g6001.t1	gi|661175528|emb|CDH61236.1|retrotransposable element tf2 155 kda proteintype 1-like [Lichtheimia corymbifera JMRC:FSU:9682]	CDH61236	13.2288	6.04743	0.457143	-1.12928	0.228856	1	No	Down
NODE_129_length_76757_cov_116.85_ID_1887740.g6002.t1	gi|496668020|ref|WP_009310510.1|carbohydrate-binding protein [Lactobacillus sp. 7_1_47FAA] >gi|348608359|gb|EGY58344.1| hypothetical protein HMPREF1027_00551 [Lactobacillus sp. 7_1_47FAA]	WP_009310510	195.786	145.138	0.741313	-0.431846	0.541281	1	No	Down
NODE_129_length_76757_cov_116.85_ID_1887740.g6004.t1	gi|630962740|ref|XP_007877778.1|hypothetical protein PFL1_02076 [Anthracocystis flocculosa PF-1] >gi|521586941|gb|EPQ30551.1| hypothetical protein PFL1_02076 [Anthracocystis flocculosa PF-1]	XP_007877778	21.166	15.1186	0.714286	-0.485427	0.668337	1	No	Down
NODE_12_length_195568_cov_119.197_ID_1641311.g1052.t1	gi|758979872|ref|XP_011389845.1|hypothetical protein UMAG_12208 [Ustilago maydis 521] >gi|928505915|sp|Q4P9T2.2|SSN3_USTMA RecName: Full=Serine/threonine-protein kinase SSN3; AltName: Full=Cyclin-dependent kinase 8 >gi|757946088|gb|KIS68558.1| hypothetical protein UMAG_12208 [Ustilago maydis 521]	XP_011389845	129.642	63.498	0.489796	-1.02975	0.17979	1	No	Down	protein phosphorylation; regulation of cell cycle; regulation of transcription, DNA-templated; transcription, DNA-templated;	nucleus;	RNA polymerase II carboxy-terminal domain kinase activity; metal ion binding; ATP binding; cyclin-dependent protein serine/threonine kinase activity;
NODE_12_length_195568_cov_119.197_ID_1641311.g1057.t1	gi|808372076|ref|XP_012191144.1|sterigmatocystin biosynthesis fatty acid synthase subunit beta [Pseudozyma hubeiensis SY62] >gi|501308663|dbj|GAC97557.1| sterigmatocystin biosynthesis fatty acid synthase subunit beta [Pseudozyma hubeiensis SY62]	XP_012191144	293.678	246.433	0.839125	-0.253043	0.709509	1	No	Down	metabolic process;	transferase activity, transferring acyl groups other than amino-acyl groups;	transferase activity, transferring acyl groups other than amino-acyl groups;
NODE_12_length_195568_cov_119.197_ID_1641311.g1059.t1	gi|630968596|ref|XP_007880706.1|hypothetical protein PFL1_04986 [Anthracocystis flocculosa PF-1] >gi|521583669|gb|EPQ27448.1| hypothetical protein PFL1_04986 [Anthracocystis flocculosa PF-1]	XP_007880706	60.8523	25.7016	0.42236	-1.24345	0.176385	1	No	Down	fatty acid biosynthetic process; oxidation-reduction process;	fatty acid synthase complex;	holo-[acyl-carrier-protein] synthase activity; enoyl-[acyl-carrier-protein] reductase (NADH) activity; magnesium ion binding;
NODE_12_length_195568_cov_119.197_ID_1641311.g1064.t1	gi|939402139|emb|CEH11969.1|Uncharacterized conserved protein [Ceraceosorus bombacis]	CEH11969	21.166	18.1423	0.857143	-0.222392	0.87653	1	No	Down
NODE_12_length_195568_cov_119.197_ID_1641311.g1066.t1	gi|353235894|emb|CCA67899.1|hypothetical protein PIIN_01770 [Piriformospora indica DSM 11827]	CCA67899	10.583	9.07115	0.857143	-0.222392	0.923274	1	No	Down
NODE_12_length_195568_cov_119.197_ID_1641311.g1073.t1			47.6235	36.2846	0.761905	-0.392317	0.685938	1	No	Down
NODE_12_length_195568_cov_119.197_ID_1641311.g1076.t1			18.5203	9.07115	0.489796	-1.02975	0.309177	1	No	Down
NODE_12_length_195568_cov_119.197_ID_1641311.g1077.t1			7.93725	4.53557	0.571429	-0.807355	0.48737	1	No	Down
NODE_12_length_195568_cov_119.197_ID_1641311.g1081.t1	gi|758973879|ref|XP_011386996.1|hypothetical protein UMAG_01017 [Ustilago maydis 521] >gi|757948642|gb|KIS71106.1| hypothetical protein UMAG_01017 [Ustilago maydis 521]	XP_011386996	301.616	214.684	0.711779	-0.490498	0.470075	1	No	Down
NODE_12_length_195568_cov_119.197_ID_1641311.g1082.t1	gi|914977113|ref|XP_013244947.1|Nop-domain-containing protein [Tilletiaria anomala UBC 951] >gi|639574741|gb|KDN52102.1| Nop-domain-containing protein [Tilletiaria anomala UBC 951]	XP_013244947	2401.02	1610.13	0.670602	-0.576471	0.377212	1	No	Down
NODE_12_length_195568_cov_119.197_ID_1641311.g1091.t1	gi|299750538|ref|XP_001836818.2|hypothetical protein CC1G_04131 [Coprinopsis cinerea okayama7#130] >gi|298408951|gb|EAU85035.2| hypothetical protein CC1G_04131 [Coprinopsis cinerea okayama7#130]	XP_001836818	95.247	89.1996	0.936508	-0.0946369	0.914776	1	No	Down
NODE_12_length_195568_cov_119.197_ID_1641311.g1098.t1	gi|673530102|emb|CDI56336.1|related to Ubiquinone biosynthesis protein COQ6 and COQ7 [Melanopsichium pennsylvanicum 4]	CDI56336	145.516	107.342	0.737662	-0.438968	0.55109	1	No	Down
NODE_12_length_195568_cov_119.197_ID_1641311.g1106.t1	gi|939399768|emb|CEH14255.1|Dipeptidyl aminopeptidase [Ceraceosorus bombacis]	CEH14255	31.749	18.1423	0.571429	-0.807355	0.434041	1	No	Down
NODE_12_length_195568_cov_119.197_ID_1641311.g1109.t1	gi|552927409|gb|ESA11303.1|hypothetical protein GLOINDRAFT_191520 [Rhizophagus irregularis DAOM 181602]	ESA11303	230.18	220.731	0.958949	-0.0604739	0.933658	1	No	Down
NODE_12_length_195568_cov_119.197_ID_1641311.g1113.t1	gi|598046857|ref|XP_007352801.1|DUF1630-domain-containing protein [Auricularia subglabra TFB-10046 SS5] >gi|393231443|gb|EJD39035.1| DUF1630-domain-containing protein [Auricularia subglabra TFB-10046 SS5]	XP_007352801	227.535	195.03	0.857143	-0.222392	0.749543	1	No	Down
NODE_12_length_195568_cov_119.197_ID_1641311.g1117.t1			415.383	229.802	0.55323	-0.854048	0.20349	1	No	Down
NODE_12_length_195568_cov_119.197_ID_1641311.g1118.t1	gi|691787175|emb|CDO76235.1|hypothetical protein BN946_scf184644.g9 [Trametes cinnabarina]	CDO76235	140.225	122.46	0.873315	-0.195425	0.794448	1	No	Down
NODE_12_length_195568_cov_119.197_ID_1641311.g1120.t1	gi|858052930|emb|CDW97919.1|hypothetical protein [Sporisorium scitamineum]	CDW97919	346.593	232.826	0.671756	-0.573991	0.394325	1	No	Down	biosynthetic process;	nucleotidyltransferase activity;	nucleotidyltransferase activity;
NODE_1306_length_1430_cov_17.7271_ID_2448522.g13726.t1	gi|640226895|ref|WP_024828962.1|MULTISPECIES: cell division protein FtsK [Methylobacterium]	WP_024828962	468.298	331.097	0.707022	-0.500173	0.450663	1	No	Down	cell cycle; cell division; chromosome segregation;	integral component of membrane;	ATP binding; DNA binding;
NODE_130_length_76229_cov_108.755_ID_2316822.g6008.t1	gi|673530900|emb|CDI57072.1|retrotransposon nucleocapsid protein [Melanopsichium pennsylvanicum 4]	CDI57072	92.6013	55.9387	0.604082	-0.727185	0.370052	1	No	Down
NODE_130_length_76229_cov_108.755_ID_2316822.g6009.t1	gi|111283917|gb|ABH09234.1|translation elongation factor 1-alpha, partial [Tilletia goloskokovii]	ABH09234	39.6863	13.6067	0.342857	-1.54432	0.125735	1	No	Down
NODE_130_length_76229_cov_108.755_ID_2316822.g6010.t1	gi|111283917|gb|ABH09234.1|translation elongation factor 1-alpha, partial [Tilletia goloskokovii]	ABH09234	34.3948	12.0949	0.351648	-1.50779	0.140928	1	No	Down
NODE_130_length_76229_cov_108.755_ID_2316822.g6014.t1			68.7895	57.4506	0.835165	-0.259867	0.768903	1	No	Down
NODE_130_length_76229_cov_108.755_ID_2316822.g6022.t1	gi|443895052|dbj|GAC72398.1|nuclear mRNA export factor receptor LOS1/Exportin-t [Pseudozyma antarctica T-34]	GAC72398	10.583	10.583	1	0	1	1	No	Down
NODE_130_length_76229_cov_108.755_ID_2316822.g6025.t1	gi|914976545|ref|XP_013244663.1|hypothetical protein K437DRAFT_55963 [Tilletiaria anomala UBC 951] >gi|639573953|gb|KDN51327.1| hypothetical protein K437DRAFT_55963 [Tilletiaria anomala UBC 951]	XP_013244663	121.705	119.437	0.981366	-0.0271361	0.980952	1	No	Down
NODE_130_length_76229_cov_108.755_ID_2316822.g6033.t1	gi|598019987|ref|XP_007340065.1|delta 8-sphingoloid desaturase protein [Auricularia subglabra TFB-10046 SS5] >gi|393244714|gb|EJD52226.1| delta 8-sphingoloid desaturase protein [Auricularia subglabra TFB-10046 SS5]	XP_007340065	63.498	54.4269	0.857143	-0.222392	0.80863	1	No	Down
NODE_130_length_76229_cov_108.755_ID_2316822.g6037.t1	gi|630967308|ref|XP_007880062.1|hypothetical protein PFL1_04345 [Anthracocystis flocculosa PF-1] >gi|521584281|gb|EPQ28018.1| hypothetical protein PFL1_04345 [Anthracocystis flocculosa PF-1]	XP_007880062	108.476	95.247	0.878049	-0.187627	0.813407	1	No	Down
NODE_1313_length_1400_cov_28.6984_ID_2448398.g13731.t1	gi|759016070|ref|WP_043075042.1|MULTISPECIES: mannose-1-phosphate guanylyltransferase/mannose-6-phosphate isomerase [Methylobacterium]	WP_043075042	111.122	83.1522	0.748299	-0.418313	0.589091	1	No	Down	polysaccharide biosynthetic process;	isomerase activity; mannose-1-phosphate guanylyltransferase (GDP) activity;	isomerase activity; mannose-1-phosphate guanylyltransferase (GDP) activity;
NODE_1314_length_1396_cov_11.1354_ID_2006595.g13732.t1	gi|640221955|ref|WP_024827402.1|chemotaxis protein [Methylobacterium sp. EUR3 AL-11]	WP_024827402	95.247	84.664	0.888889	-0.169925	0.837537	1	No	Down	signal transduction; chemotaxis;	integral component of membrane;	signal transducer activity;
NODE_1317_length_1367_cov_84.97_ID_2011761.g13734.t1			1097.99	769.536	0.700861	-0.512801	0.432071	1	No	Down
NODE_131_length_75781_cov_98.6247_ID_2221911.g6047.t1	gi|939396984|emb|CEH18475.1|Mannose-binding lectin [Ceraceosorus bombacis]	CEH18475	216.952	193.518	0.891986	-0.164907	0.814784	1	No	Down
NODE_131_length_75781_cov_98.6247_ID_2221911.g6048.t1	gi|939396985|emb|CEH18476.1|Mannose-binding lectin [Ceraceosorus bombacis]	CEH18476	31.749	21.166	0.666667	-0.584963	0.57652	1	No	Down
NODE_131_length_75781_cov_98.6247_ID_2221911.g6050.t1	gi|914966961|ref|XP_013239871.1|hypothetical protein K437DRAFT_67774 [Tilletiaria anomala UBC 951] >gi|639557750|gb|KDN35812.1| hypothetical protein K437DRAFT_67774 [Tilletiaria anomala UBC 951]	XP_013239871	13.2288	4.53557	0.342857	-1.54432	0.0875366	1	No	Down
NODE_131_length_75781_cov_98.6247_ID_2221911.g6063.t1	gi|924817900|gb|KOS16031.1|pseudouridine synthase [Malassezia pachydermatis]	KOS16031	21.166	18.1423	0.857143	-0.222392	0.87653	1	No	Down
NODE_1324_length_1335_cov_1.9724_ID_2036219.g13736.t1	gi|77403694|dbj|BAE46429.1|ORF2-encoded protein [Danio rerio]	BAE46429	10.583	4.53557	0.428571	-1.22239	0.184858	1	No	Down
NODE_132_length_75386_cov_9.10807_ID_1460528.g6072.t1	gi|981044966|ref|WP_059408415.1|3-oxoacyl-ACP synthase [Methylobacterium sp. ME121] >gi|767164287|dbj|GAN46924.1| beta-ketoacyl synthase [Methylobacterium sp. ME121]	WP_059408415	119.059	117.925	0.990476	-0.0138058	0.995896	1	No	Down
NODE_132_length_75386_cov_9.10807_ID_1460528.g6085.t1	gi|170655950|gb|ACB25005.1|PAS/PAC sensor hybrid histidine kinase [Methylobacterium radiotolerans JCM 2831]	ACB25005	29.1033	9.07115	0.311688	-1.68182	0.102948	1	No	Down	phosphorelay signal transduction system; signal transduction by protein phosphorylation;	intracellular; membrane;	phosphorelay sensor kinase activity;
NODE_132_length_75386_cov_9.10807_ID_1460528.g6086.t1	gi|501276928|ref|WP_012319946.1|MULTISPECIES: flagellar protein [Methylobacterium] >gi|170655924|gb|ACB24979.1| conserved hypothetical protein [Methylobacterium radiotolerans JCM 2831]	WP_012319946	18.5203	10.583	0.571429	-0.807355	0.439304	1	No	Down	bacterial-type flagellum-dependent cell motility;	bacterial-type flagellum;	structural molecule activity;
NODE_133_length_75371_cov_84.2165_ID_1456069.g6087.t1	gi|939396462|emb|CEH15729.1|Cytosolic sorting protein GGA2/TOM1 [Ceraceosorus bombacis]	CEH15729	407.446	374.941	0.920223	-0.119945	0.85711	1	No	Down
NODE_133_length_75371_cov_84.2165_ID_1456069.g6088.t1	gi|914974937|ref|XP_013243859.1|hypothetical protein K437DRAFT_255785 [Tilletiaria anomala UBC 951] >gi|639570104|gb|KDN47522.1| hypothetical protein K437DRAFT_255785 [Tilletiaria anomala UBC 951]	XP_013243859	166.682	110.366	0.662132	-0.59481	0.41125	1	No	Down
NODE_133_length_75371_cov_84.2165_ID_1456069.g6090.t1	gi|914968831|ref|XP_013240806.1|putative SEC24-COPII coated vesicle component [Tilletiaria anomala UBC 951] >gi|639560937|gb|KDN38703.1| putative SEC24-COPII coated vesicle component [Tilletiaria anomala UBC 951]	XP_013240806	42.332	33.2609	0.785714	-0.347923	0.731212	1	No	Down	intracellular protein transport; ER to Golgi vesicle-mediated transport;	COPII vesicle coat;	zinc ion binding;
NODE_133_length_75371_cov_84.2165_ID_1456069.g6092.t1	gi|630966684|ref|XP_007879750.1|hypothetical protein PFL1_04035 [Anthracocystis flocculosa PF-1] >gi|521584473|gb|EPQ28207.1| hypothetical protein PFL1_04035 [Anthracocystis flocculosa PF-1]	XP_007879750	837.38	793.725	0.947867	-0.077243	0.904447	1	No	Down
NODE_133_length_75371_cov_84.2165_ID_1456069.g6096.t1	gi|573028100|gb|ETS61331.1|hypothetical protein PaG_04351 [Pseudozyma aphidis DSM 70725]	ETS61331	166.682	89.1996	0.535147	-0.901992	0.217554	1	No	Down		cell part;
NODE_133_length_75371_cov_84.2165_ID_1456069.g6100.t1	gi|758979826|ref|XP_011389831.1|hypothetical protein UMAG_11010 [Ustilago maydis 521] >gi|757946324|gb|KIS68794.1| hypothetical protein UMAG_11010 [Ustilago maydis 521]	XP_011389831	325.427	237.362	0.729384	-0.455249	0.500063	1	No	Down
NODE_133_length_75371_cov_84.2165_ID_1456069.g6103.t1			58.2065	48.3795	0.831169	-0.266787	0.774654	1	No	Down
NODE_133_length_75371_cov_84.2165_ID_1456069.g6104.t1	gi|594711621|gb|EXU94686.1|MULE transposase domain protein [Metarhizium robertsii]	EXU94686	37.0405	36.2846	0.979592	-0.0297473	1	1	No	Down
NODE_133_length_75371_cov_84.2165_ID_1456069.g6107.t1			47.6235	39.3083	0.825397	-0.27684	0.781084	1	No	Down
NODE_134_length_74831_cov_103.89_ID_1464340.g6122.t1	gi|808370356|ref|XP_012190394.1|glycosyltransferase [Pseudozyma hubeiensis SY62] >gi|501307871|dbj|GAC96807.1| glycosyltransferase [Pseudozyma hubeiensis SY62]	XP_012190394	164.037	151.186	0.921659	-0.117695	0.874425	1	No	Down	trehalose biosynthetic process;	transferase activity;	transferase activity;
NODE_134_length_74831_cov_103.89_ID_1464340.g6130.t1			227.535	131.532	0.578073	-0.790676	0.259643	1	No	Down
NODE_134_length_74831_cov_103.89_ID_1464340.g6132.t1			7.93725	4.53557	0.571429	-0.807355	0.48737	1	No	Down
NODE_134_length_74831_cov_103.89_ID_1464340.g6133.t1	gi|630969808|ref|XP_007881312.1|hypothetical protein PFL1_05586 [Anthracocystis flocculosa PF-1] >gi|521583143|gb|EPQ26951.1| hypothetical protein PFL1_05586 [Anthracocystis flocculosa PF-1]	XP_007881312	97.8928	93.7352	0.957529	-0.062612	0.947429	1	No	Down
NODE_134_length_74831_cov_103.89_ID_1464340.g6136.t1	gi|630966850|ref|XP_007879833.1|hypothetical protein PFL1_04118 [Anthracocystis flocculosa PF-1] >gi|521584557|gb|EPQ28291.1| hypothetical protein PFL1_04118 [Anthracocystis flocculosa PF-1]	XP_007879833	730.227	585.089	0.801242	-0.31969	0.62466	1	No	Down
NODE_1354_length_1195_cov_12.5895_ID_2016495.g13747.t1	gi|473436928|gb|EMS43612.1|Hypothetical protein MmSR116_1805 [Methylobacterium mesophilicum SR1.6/6]	EMS43612	26.4575	24.1897	0.914286	-0.129283	0.93961	1	No	Down
NODE_135_length_74743_cov_107.106_ID_2401972.g6144.t1			15.8745	9.07115	0.571429	-0.807355	0.431954	1	No	Down
NODE_135_length_74743_cov_107.106_ID_2401972.g6150.t1			351.885	208.636	0.592911	-0.754113	0.264657	1	No	Down
NODE_135_length_74743_cov_107.106_ID_2401972.g6154.t1	gi|751171881|gb|KIL57946.1|hypothetical protein M378DRAFT_15905 [Amanita muscaria Koide BX008]	KIL57946	113.767	111.877	0.983389	-0.0241663	0.985318	1	No	Down
NODE_135_length_74743_cov_107.106_ID_2401972.g6155.t1	gi|751708999|gb|KIM58073.1|hypothetical protein SCLCIDRAFT_129037, partial [Scleroderma citrinum Foug A]	KIM58073	121.705	101.294	0.832298	-0.264828	0.728942	1	No	Down
NODE_135_length_74743_cov_107.106_ID_2401972.g6163.t1	gi|630969976|ref|XP_007881396.1|hypothetical protein PFL1_05669 [Anthracocystis flocculosa PF-1] >gi|521582871|gb|EPQ26690.1| hypothetical protein PFL1_05669 [Anthracocystis flocculosa PF-1]	XP_007881396	55.5608	40.8202	0.734694	-0.444785	0.62951	1	No	Down
NODE_135_length_74743_cov_107.106_ID_2401972.g6164.t1	gi|443894991|dbj|GAC72337.1|mitochondrial ribosome small subunit component [Pseudozyma antarctica T-34]	GAC72337	52.915	46.8676	0.885714	-0.175087	0.862948	1	No	Down
NODE_135_length_74743_cov_107.106_ID_2401972.g6166.t1			119.059	83.1522	0.698413	-0.517848	0.498007	1	No	Down
NODE_136_length_74574_cov_103.617_ID_1516124.g6168.t1	gi|628827661|ref|XP_007764134.1|methionine adenosyltransferase [Coniophora puteana RWD-64-598 SS2] >gi|392595606|gb|EIW84929.1| methionine adenosyltransferase [Coniophora puteana RWD-64-598 SS2]	XP_007764134	4418.4	3139.37	0.710522	-0.493049	0.453591	1	No	Down	S-adenosylmethionine biosynthetic process; one-carbon metabolic process;	methionine adenosyltransferase activity; metal ion binding; ATP binding;	methionine adenosyltransferase activity; metal ion binding; ATP binding;
NODE_136_length_74574_cov_103.617_ID_1516124.g6171.t1	gi|673527151|emb|CDI53487.1|probable DUR3-Urea permease [Melanopsichium pennsylvanicum 4]	CDI53487	71.4353	57.4506	0.804233	-0.314315	0.716738	1	No	Down	urea transmembrane transport;	integral component of membrane;	urea transmembrane transporter activity;
NODE_136_length_74574_cov_103.617_ID_1516124.g6178.t1	gi|752376403|gb|KIO34114.1|hypothetical protein M407DRAFT_64682 [Tulasnella calospora MUT 4182]	KIO34114	10.583	6.04743	0.571429	-0.807355	0.396339	1	No	Down
NODE_136_length_74574_cov_103.617_ID_1516124.g6185.t1	gi|924814663|gb|KOS12802.1|gamma dna-directed dna polymerase [Malassezia pachydermatis]	KOS12802	42.332	30.2372	0.714286	-0.485427	0.624071	1	No	Down
NODE_136_length_74574_cov_103.617_ID_1516124.g6188.t1	gi|914975135|ref|XP_013243958.1|glycoside hydrolase family 3 protein [Tilletiaria anomala UBC 951] >gi|639570350|gb|KDN47766.1| glycoside hydrolase family 3 protein [Tilletiaria anomala UBC 951]	XP_013243958	272.512	161.769	0.59362	-0.752388	0.274663	1	No	Down		hydrolase activity;	hydrolase activity;
NODE_137_length_74496_cov_11.1323_ID_1635778.g6200.t1	gi|767163834|dbj|GAN47306.1|carotenoid oxygenase [Methylobacterium sp. ME121]	GAN47306	21.166	16.6304	0.785714	-0.347923	0.775486	1	No	Down
NODE_137_length_74496_cov_11.1323_ID_1635778.g6206.t1	gi|657248436|ref|WP_029359010.1|MULTISPECIES: multidrug transporter [Methylobacterium] >gi|758508913|gb|KIU33493.1| multidrug transporter [Methylobacterium radiotolerans] >gi|767163800|dbj|GAN47272.1| acriflavin resistance protein [Methylobacterium sp. ME121] >gi|968301208|gb|KTS06325.1| multidrug transporter [Methylobacterium radiotolerans] >gi|968347101|gb|KTS48674.1| multidrug transporter [Met…	WP_029359010	410.091	319.002	0.77788	-0.36238	0.586054	1	No	Down	transport;	membrane;	transporter activity;
NODE_137_length_74496_cov_11.1323_ID_1635778.g6209.t1	gi|969845696|ref|WP_058606900.1|fumarate reductase [Methylobacterium radiotolerans] >gi|968301221|gb|KTS06338.1| fumarate reductase [Methylobacterium radiotolerans] >gi|968347089|gb|KTS48662.1| fumarate reductase [Methylobacterium radiotolerans]	WP_058606900	153.454	146.65	0.955665	-0.0654231	0.934355	1	No	Down
NODE_137_length_74496_cov_11.1323_ID_1635778.g6210.t1	gi|968301236|gb|KTS06353.1|nitrate ABC transporter substrate-binding protein [Methylobacterium radiotolerans] >gi|968347171|gb|KTS48744.1| nitrate ABC transporter substrate-binding protein [Methylobacterium radiotolerans]	KTS06353	92.6013	75.5929	0.816327	-0.292782	0.718503	1	No	Down
NODE_137_length_74496_cov_11.1323_ID_1635778.g6211.t1	gi|501286694|ref|WP_012329712.1|MULTISPECIES: D-galactarate dehydratase [Methylobacterium] >gi|170658862|gb|ACB27916.1| Altronate dehydratase [Methylobacterium radiotolerans JCM 2831] >gi|767163779|dbj|GAN47251.1| altronate dehydratase [Methylobacterium sp. ME121]	WP_012329712	15.8745	9.07115	0.571429	-0.807355	0.431954	1	No	Down	metabolic process;	altronate dehydratase activity;	altronate dehydratase activity;
NODE_138_length_74405_cov_90.117_ID_1639865.g6221.t1	gi|343427823|emb|CBQ71349.1|probable IPP1-inorganic pyrophosphatase [Sporisorium reilianum SRZ2]	CBQ71349	50.2693	24.9457	0.496241	-1.01089	0.286957	1	No	Down	phosphate-containing compound metabolic process;	cytoplasm;	inorganic diphosphatase activity; magnesium ion binding;
NODE_138_length_74405_cov_90.117_ID_1639865.g6222.t1	gi|646308888|gb|KDQ30031.1|hypothetical protein PLEOSDRAFT_1035931 [Pleurotus ostreatus PC15]	KDQ30031	227.535	149.674	0.657807	-0.604263	0.386402	1	No	Down
NODE_138_length_74405_cov_90.117_ID_1639865.g6223.t1	gi|630962702|ref|XP_007877759.1|hypothetical protein PFL1_02057 [Anthracocystis flocculosa PF-1] >gi|521586921|gb|EPQ30531.1| hypothetical protein PFL1_02057 [Anthracocystis flocculosa PF-1]	XP_007877759	15.8745	15.1186	0.952381	-0.0703893	1	1	No	Down	oxidation-reduction process; response to oxidative stress;	heme binding; peroxidase activity;	heme binding; peroxidase activity;
NODE_138_length_74405_cov_90.117_ID_1639865.g6233.t1			10.583	6.04743	0.571429	-0.807355	0.396339	1	No	Down
NODE_138_length_74405_cov_90.117_ID_1639865.g6238.t1	gi|914967035|ref|XP_013239908.1|carbon-nitrogen hydrolase [Tilletiaria anomala UBC 951] >gi|639557907|gb|KDN35948.1| carbon-nitrogen hydrolase [Tilletiaria anomala UBC 951]	XP_013239908	50.2693	39.3083	0.781955	-0.354843	0.71157	1	No	Down
NODE_138_length_74405_cov_90.117_ID_1639865.g6240.t1			22.4889	13.6067	0.605042	-0.724893	0.496739	1	No	Down
NODE_139_length_74263_cov_109.387_ID_1681922.g6242.t1	gi|630960260|ref|XP_007876538.1|hypothetical protein PFL1_00846 [Anthracocystis flocculosa PF-1] >gi|521587953|gb|EPQ31513.1| hypothetical protein PFL1_00846 [Anthracocystis flocculosa PF-1]	XP_007876538	18.5203	16.6304	0.897959	-0.155278	0.93933	1	No	Down
NODE_139_length_74263_cov_109.387_ID_1681922.g6244.t1	gi|914975389|ref|XP_013244085.1|hypothetical protein K437DRAFT_255535 [Tilletiaria anomala UBC 951] >gi|639571019|gb|KDN48429.1| hypothetical protein K437DRAFT_255535 [Tilletiaria anomala UBC 951]	XP_013244085	7.93725	4.53557	0.571429	-0.807355	0.48737	1	No	Down
NODE_139_length_74263_cov_109.387_ID_1681922.g6250.t1	gi|673528761|emb|CDI55043.1|related to Protein kinase lkh1 [Melanopsichium pennsylvanicum 4]	CDI55043	105.83	98.2708	0.928571	-0.106915	0.898486	1	No	Down
NODE_139_length_74263_cov_109.387_ID_1681922.g6251.t1	gi|673528237|emb|CDI54538.1|putative protein [Melanopsichium pennsylvanicum 4]	CDI54538	60.8523	27.2134	0.447205	-1.16099	0.204825	1	No	Down
NODE_139_length_74263_cov_109.387_ID_1681922.g6264.t1	gi|630965264|ref|XP_007879040.1|hypothetical protein PFL1_03332 [Anthracocystis flocculosa PF-1] >gi|521585353|gb|EPQ29042.1| hypothetical protein PFL1_03332 [Anthracocystis flocculosa PF-1]	XP_007879040	174.62	101.294	0.580087	-0.78566	0.277631	1	No	Down
NODE_13_length_195505_cov_133.613_ID_2395734.g1122.t1	gi|939402292|emb|CEH11786.1|protein kinase catalytic subunit [Ceraceosorus bombacis]	CEH11786	3185.48	2245.11	0.704794	-0.504727	0.440206	1	No	Down	protein phosphorylation;	ATP binding; protein serine/threonine kinase activity;	ATP binding; protein serine/threonine kinase activity;
NODE_13_length_195505_cov_133.613_ID_2395734.g1124.t1	gi|443898428|dbj|GAC75763.1|tRNA methyltransferase [Pseudozyma antarctica T-34]	GAC75763	18.5203	10.583	0.571429	-0.807355	0.439304	1	No	Down	tRNA methylation;	tRNA (guanine-N2-)-methyltransferase activity; RNA binding;	tRNA (guanine-N2-)-methyltransferase activity; RNA binding;
NODE_13_length_195505_cov_133.613_ID_2395734.g1125.t1	gi|808373148|ref|XP_012191608.1|hypothetical protein PHSY_005609 [Pseudozyma hubeiensis SY62] >gi|501309163|dbj|GAC98021.1| hypothetical protein PHSY_005609 [Pseudozyma hubeiensis SY62]	XP_012191608	362.468	337.144	0.930136	-0.104487	0.876561	1	No	Down
NODE_13_length_195505_cov_133.613_ID_2395734.g1139.t1			7.93725	4.53557	0.571429	-0.807355	0.48737	1	No	Down
NODE_13_length_195505_cov_133.613_ID_2395734.g1140.t1	gi|751737643|gb|KIM85928.1|hypothetical protein PILCRDRAFT_86658 [Piloderma croceum F 1598]	KIM85928	26.4575	15.1186	0.571429	-0.807355	0.443036	1	No	Down
NODE_13_length_195505_cov_133.613_ID_2395734.g1142.t1			10.583	6.04743	0.571429	-0.807355	0.396339	1	No	Down
NODE_13_length_195505_cov_133.613_ID_2395734.g1144.t1			10.583	9.07115	0.857143	-0.222392	0.923274	1	No	Down
NODE_13_length_195505_cov_133.613_ID_2395734.g1149.t1			37.0405	30.2372	0.816327	-0.292782	0.785246	1	No	Down
NODE_13_length_195505_cov_133.613_ID_2395734.g1153.t1	gi|443894962|dbj|GAC72308.1|translation initiation factor 4F, helicase subunit [Pseudozyma antarctica T-34]	GAC72308	220.92	159.501	0.721985	-0.46996	0.500623	1	No	Down
NODE_13_length_195505_cov_133.613_ID_2395734.g1156.t1	gi|630963802|ref|XP_007878309.1|hypothetical protein PFL1_02602 [Anthracocystis flocculosa PF-1] >gi|521586283|gb|EPQ29930.1| hypothetical protein PFL1_02602 [Anthracocystis flocculosa PF-1]	XP_007878309	66.1438	63.498	0.96	-0.0588937	0.962193	1	No	Down
NODE_13_length_195505_cov_133.613_ID_2395734.g1170.t1	gi|443899797|dbj|GAC77126.1|hypothetical protein PANT_24d00052 [Pseudozyma antarctica T-34]	GAC77126	37.0405	31.749	0.857143	-0.222392	0.843296	1	No	Down		cytoplasm;
NODE_13_length_195505_cov_133.613_ID_2395734.g1174.t1	gi|914975931|ref|XP_013244356.1|Nucleotidylyl transferase [Tilletiaria anomala UBC 951] >gi|639572169|gb|KDN49570.1| Nucleotidylyl transferase [Tilletiaria anomala UBC 951]	XP_013244356	37.0405	25.7016	0.693878	-0.527247	0.604539	1	No	Down	tyrosyl-tRNA aminoacylation;	cytoplasm;	ATP binding; transferase activity; tRNA binding; tyrosine-tRNA ligase activity;
NODE_13_length_195505_cov_133.613_ID_2395734.g1176.t1	gi|630963580|ref|XP_007878198.1|hypothetical protein PFL1_02490 [Anthracocystis flocculosa PF-1] >gi|521586170|gb|EPQ29817.1| hypothetical protein PFL1_02490 [Anthracocystis flocculosa PF-1]	XP_007878198	21.166	6.04743	0.285714	-1.80735	0.0704097	1	No	Down
NODE_13_length_195505_cov_133.613_ID_2395734.g1186.t1			26.4575	21.166	0.8	-0.321928	0.784545	1	No	Down
NODE_13_length_195505_cov_133.613_ID_2395734.g1189.t1	gi|939394727|emb|CEH16444.1|eukaryotic translation initiation factor 3 subunit 6 [Ceraceosorus bombacis]	CEH16444	13.2288	12.0949	0.914286	-0.129283	0.987737	1	No	Down	translational initiation;	translation preinitiation complex;
NODE_13_length_195505_cov_133.613_ID_2395734.g1190.t1	gi|630971370|ref|XP_007882093.1|hypothetical protein PFL1_06361 [Anthracocystis flocculosa PF-1] >gi|521582285|gb|EPQ26153.1| hypothetical protein PFL1_06361 [Anthracocystis flocculosa PF-1]	XP_007882093	52.915	49.8913	0.942857	-0.0848889	0.945324	1	No	Down	translational initiation;	translation preinitiation complex;
NODE_13_length_195505_cov_133.613_ID_2395734.g1192.t1	gi|557996191|gb|EST05709.1|galactoside O-acetyltransferase [Pseudozyma brasiliensis GHG001]	EST05709	37.0405	30.2372	0.816327	-0.292782	0.785246	1	No	Down
NODE_13_length_195505_cov_133.613_ID_2395734.g1193.t1	gi|630965240|ref|XP_007879028.1|hypothetical protein PFL1_03320 [Anthracocystis flocculosa PF-1] >gi|521585341|gb|EPQ29030.1| hypothetical protein PFL1_03320 [Anthracocystis flocculosa PF-1]	XP_007879028	367.759	287.253	0.781089	-0.35644	0.59427	1	No	Down
NODE_13_length_195505_cov_133.613_ID_2395734.g1201.t1			34.3948	25.7016	0.747253	-0.420332	0.69005	1	No	Down
NODE_13_length_195505_cov_133.613_ID_2395734.g1202.t1	gi|630963980|ref|XP_007878398.1|hypothetical protein PFL1_02693 [Anthracocystis flocculosa PF-1] >gi|521586373|gb|EPQ30020.1| hypothetical protein PFL1_02693 [Anthracocystis flocculosa PF-1]	XP_007878398	124.35	106.586	0.857143	-0.222392	0.771158	1	No	Down
NODE_13_length_195505_cov_133.613_ID_2395734.g1205.t1	gi|858054424|emb|CDW97680.1|hypothetical protein [Sporisorium scitamineum]	CDW97680	10.583	9.07115	0.857143	-0.222392	0.923274	1	No	Down
NODE_13_length_195505_cov_133.613_ID_2395734.g1206.t1			13.2288	9.07115	0.685714	-0.544321	0.623147	1	No	Down
NODE_140_length_73639_cov_104.393_ID_2356212.g6266.t1	gi|630959758|ref|XP_007876287.1|hypothetical protein PFL1_00603 [Anthracocystis flocculosa PF-1] >gi|521588873|gb|EPQ32407.1| hypothetical protein PFL1_00603 [Anthracocystis flocculosa PF-1]	XP_007876287	23.8118	9.07115	0.380952	-1.39232	0.171797	1	No	Down
NODE_140_length_73639_cov_104.393_ID_2356212.g6267.t1			190.494	83.1522	0.436508	-1.19592	0.100157	1	No	Down
NODE_140_length_73639_cov_104.393_ID_2356212.g6268.t1	gi|763772229|gb|KJB39352.1|hypothetical protein B456_007G008000 [Gossypium raimondii]	KJB39352	23.8118	18.1423	0.761905	-0.392317	0.735599	1	No	Down
NODE_140_length_73639_cov_104.393_ID_2356212.g6270.t1			50.2693	42.332	0.842105	-0.247928	0.801916	1	No	Down
NODE_140_length_73639_cov_104.393_ID_2356212.g6272.t1	gi|646292211|gb|KDQ13392.1|hypothetical protein BOTBODRAFT_133638, partial [Botryobasidium botryosum FD-172 SS1]	KDQ13392	21.166	12.0949	0.571429	-0.807355	0.443008	1	No	Down
NODE_140_length_73639_cov_104.393_ID_2356212.g6275.t1			158.745	95.247	0.6	-0.736966	0.314071	1	No	Down
NODE_140_length_73639_cov_104.393_ID_2356212.g6276.t1	gi|630959758|ref|XP_007876287.1|hypothetical protein PFL1_00603 [Anthracocystis flocculosa PF-1] >gi|521588873|gb|EPQ32407.1| hypothetical protein PFL1_00603 [Anthracocystis flocculosa PF-1]	XP_007876287	21.166	12.0949	0.571429	-0.807355	0.443008	1	No	Down
NODE_140_length_73639_cov_104.393_ID_2356212.g6277.t1			34.3948	28.7253	0.835165	-0.259867	0.817006	1	No	Down
NODE_140_length_73639_cov_104.393_ID_2356212.g6287.t1	gi|443899474|dbj|GAC76805.1|hypothetical protein PANT_22c00219 [Pseudozyma antarctica T-34]	GAC76805	23.8118	22.6779	0.952381	-0.0703893	0.993645	1	No	Down
NODE_140_length_73639_cov_104.393_ID_2356212.g6289.t1	gi|758978601|ref|XP_011389350.1|putative 3`-phosphoadenylylsulfate reductase [Ustilago maydis 521] >gi|757946492|gb|KIS68961.1| putative 3`-phosphoadenylylsulfate reductase [Ustilago maydis 521]	XP_011389350	26.4575	9.07115	0.342857	-1.54432	0.132027	1	No	Down	oxidation-reduction process; sulfur amino acid metabolic process;	intracellular part;	catalytic activity;
NODE_140_length_73639_cov_104.393_ID_2356212.g6290.t1	gi|630968174|ref|XP_007880495.1|hypothetical protein PFL1_04776 [Anthracocystis flocculosa PF-1] >gi|521583875|gb|EPQ27638.1| hypothetical protein PFL1_04776 [Anthracocystis flocculosa PF-1]	XP_007880495	336.01	323.538	0.96288	-0.0545726	0.936659	1	No	Down
NODE_141_length_73614_cov_21.6812_ID_1410485.g6293.t1	gi|170659053|gb|ACB28107.1|PAS/PAC sensor hybrid histidine kinase [Methylobacterium radiotolerans JCM 2831]	ACB28107	23.8118	18.1423	0.761905	-0.392317	0.735599	1	No	Down	phosphorelay signal transduction system; signal transduction by protein phosphorylation;	intracellular; membrane;	phosphorelay sensor kinase activity;
NODE_141_length_73614_cov_21.6812_ID_1410485.g6295.t1	gi|916309666|ref|WP_051044712.1|hypothetical protein [Methylobacterium sp. B1]	WP_051044712	92.6013	69.5455	0.75102	-0.413076	0.608731	1	No	Down	peptidyl-histidine phosphorylation;	protein histidine kinase activity;	protein histidine kinase activity;
NODE_141_length_73614_cov_21.6812_ID_1410485.g6299.t1			13.2288	6.04743	0.457143	-1.12928	0.228856	1	No	Down
NODE_141_length_73614_cov_21.6812_ID_1410485.g6300.t1	gi|494822836|ref|WP_007558244.1|amine oxidase [Methylobacterium sp. GXF4] >gi|392729618|gb|EIZ86886.1| amine oxidase [Methylobacterium sp. GXF4]	WP_007558244	23.8118	21.166	0.888889	-0.169925	0.912461	1	No	Down	oxidation-reduction process;	oxidoreductase activity;	oxidoreductase activity;
NODE_141_length_73614_cov_21.6812_ID_1410485.g6308.t1	gi|947869771|ref|WP_056530391.1|hypothetical protein [Methylobacterium sp. Leaf361] >gi|945210651|gb|KQS69525.1| hypothetical protein ASG32_08785 [Methylobacterium sp. Leaf361]	WP_056530391	304.261	176.887	0.581366	-0.78248	0.252144	1	No	Down
NODE_141_length_73614_cov_21.6812_ID_1410485.g6310.t1	gi|497448486|ref|WP_009762684.1|hypothetical protein [Microvirga lotononidis] >gi|388586340|gb|EIM26633.1| hypothetical protein MicloDRAFT_00031820 [Microvirga lotononidis]	WP_009762684	15.8745	6.04743	0.380952	-1.39232	0.144972	1	No	Down
NODE_141_length_73614_cov_21.6812_ID_1410485.g6311.t1	gi|501297868|ref|WP_012338187.1|autoinducer synthase [Methylobacterium radiotolerans] >gi|170659246|gb|ACB28298.1| putative autoinducer synthesis protein [Methylobacterium radiotolerans JCM 2831] >gi|170659276|gb|ACB28327.1| putative autoinducer synthesis protein [Methylobacterium radiotolerans JCM 2831]	WP_012338187	267.221	238.874	0.893918	-0.161786	0.813991	1	No	Down	metabolic process; signal transduction; quorum sensing;	N-acyl homoserine lactone synthase activity;	N-acyl homoserine lactone synthase activity;
NODE_141_length_73614_cov_21.6812_ID_1410485.g6314.t1	gi|969845931|ref|WP_058607135.1|cobyrinic acid ac-diamide synthase [Methylobacterium radiotolerans] >gi|968305997|gb|KTS10795.1| cobyrinic acid ac-diamide synthase [Methylobacterium radiotolerans] >gi|968346309|gb|KTS47942.1| cobyrinic acid ac-diamide synthase [Methylobacterium radiotolerans]	WP_058607135	34.3948	18.1423	0.527473	-0.922832	0.364083	1	No	Down
NODE_141_length_73614_cov_21.6812_ID_1410485.g6327.t1			10.583	4.53557	0.428571	-1.22239	0.184858	1	No	Down
NODE_141_length_73614_cov_21.6812_ID_1410485.g6329.t1	gi|640229645|ref|WP_024829883.1|hypothetical protein [Methylobacterium sp. EUR3 AL-11]	WP_024829883	13.2288	12.0949	0.914286	-0.129283	0.987737	1	No	Down
NODE_142_length_73606_cov_83.3038_ID_1581690.g6334.t1	gi|808370542|ref|XP_012190476.1|potential Sin3.Rpd3 histone deacetylase complex component Rpd3p [Pseudozyma hubeiensis SY62] >gi|501307976|dbj|GAC96889.1| potential Sin3.Rpd3 histone deacetylase complex component Rpd3p [Pseudozyma hubeiensis SY62]	XP_012190476	166.682	122.46	0.734694	-0.444785	0.537768	1	No	Down
NODE_142_length_73606_cov_83.3038_ID_1581690.g6343.t1	gi|630963200|ref|XP_007878008.1|hypothetical protein PFL1_02305 [Anthracocystis flocculosa PF-1] >gi|521586557|gb|EPQ30189.1| hypothetical protein PFL1_02305 [Anthracocystis flocculosa PF-1]	XP_007878008	18.5203	18.1423	0.979592	-0.0297473	1	1	No	Down
NODE_142_length_73606_cov_83.3038_ID_1581690.g6354.t1	gi|858048265|emb|CDS01379.1|hypothetical protein [Sporisorium scitamineum]	CDS01379	933.95	689.407	0.738163	-0.437989	0.502221	1	No	Down
NODE_142_length_73606_cov_83.3038_ID_1581690.g6356.t1	gi|599353315|ref|XP_007391840.1|hypothetical protein PHACADRAFT_113764 [Phanerochaete carnosa HHB-10118-sp] >gi|409049796|gb|EKM59273.1| hypothetical protein PHACADRAFT_113764 [Phanerochaete carnosa HHB-10118-sp]	XP_007391840	44.9778	27.2134	0.605042	-0.724893	0.453413	1	No	Down
NODE_142_length_73606_cov_83.3038_ID_1581690.g6361.t1	gi|596706245|ref|XP_007283532.1|nima-related kinase 5 [Colletotrichum gloeosporioides Nara gc5] >gi|429852277|gb|ELA27421.1| nima-related kinase 5 [Colletotrichum gloeosporioides Nara gc5]	XP_007283532	50.2693	43.8439	0.87218	-0.197301	0.846224	1	No	Down
NODE_143_length_71387_cov_79.8554_ID_1549841.g6362.t1	gi|343426751|emb|CBQ70279.1|related to KCS1-potential transcription factor of the BZIP type [Sporisorium reilianum SRZ2]	CBQ70279	243.409	173.864	0.714286	-0.485427	0.482518	1	No	Down
NODE_143_length_71387_cov_79.8554_ID_1549841.g6365.t1			235.472	195.786	0.831461	-0.26628	0.700798	1	No	Down
NODE_143_length_71387_cov_79.8554_ID_1549841.g6366.t1	gi|939397053|emb|CEH18033.1|FOG: WD40 repeat [Ceraceosorus bombacis]	CEH18033	58.2065	55.9387	0.961039	-0.0573332	0.967716	1	No	Down
NODE_143_length_71387_cov_79.8554_ID_1549841.g6369.t1	gi|557999783|gb|EST09207.1|hypothetical protein PSEUBRA_SCAF12g01804 [Pseudozyma brasiliensis GHG001]	EST09207	388.925	296.324	0.761905	-0.392317	0.556677	1	No	Down
NODE_143_length_71387_cov_79.8554_ID_1549841.g6370.t1	gi|759292252|gb|KIW68668.1|hypothetical protein PV04_04595 [Capronia semiimmersa]	KIW68668	29.1033	16.6304	0.571429	-0.807355	0.439308	1	No	Down
NODE_143_length_71387_cov_79.8554_ID_1549841.g6371.t1	gi|388852649|emb|CCF53812.1|related to YTP1 [Ustilago hordei]	CCF53812	71.4353	68.0336	0.952381	-0.0703893	0.948537	1	No	Down
NODE_143_length_71387_cov_79.8554_ID_1549841.g6372.t1	gi|630959134|ref|XP_007875975.1|hypothetical protein PFL1_00287 [Anthracocystis flocculosa PF-1] >gi|521588555|gb|EPQ32089.1| hypothetical protein PFL1_00287 [Anthracocystis flocculosa PF-1]	XP_007875975	248.701	240.385	0.966565	-0.0490608	0.946099	1	No	Down
NODE_143_length_71387_cov_79.8554_ID_1549841.g6373.t1	gi|858052659|emb|CDS00485.1|hypothetical protein [Sporisorium scitamineum]	CDS00485	18.5203	18.1423	0.979592	-0.0297473	1	1	No	Down		transferase activity;	transferase activity;
NODE_143_length_71387_cov_79.8554_ID_1549841.g6374.t1	gi|323507993|emb|CBQ67864.1|hypothetical protein sr10127 [Sporisorium reilianum SRZ2]	CBQ67864	359.822	240.385	0.668067	-0.581935	0.386839	1	No	Down
NODE_143_length_71387_cov_79.8554_ID_1549841.g6376.t1	gi|668464403|gb|KFB51764.1|homeobox protein pknox1 [Anopheles sinensis]	KFB51764	37.0405	13.6067	0.367347	-1.44478	0.154324	1	No	Down
NODE_143_length_71387_cov_79.8554_ID_1549841.g6377.t1	gi|557996951|gb|EST06444.1|AAA+-type ATPase [Pseudozyma brasiliensis GHG001]	EST06444	190.494	151.186	0.793651	-0.333424	0.638261	1	No	Down
NODE_143_length_71387_cov_79.8554_ID_1549841.g6381.t1			2201.27	1797.6	0.816621	-0.292262	0.652251	1	No	Down
NODE_144_length_71178_cov_153.993_ID_1559459.g6384.t1	gi|630962262|ref|XP_007877539.1|hypothetical protein PFL1_01839 [Anthracocystis flocculosa PF-1] >gi|521587351|gb|EPQ30941.1| hypothetical protein PFL1_01839 [Anthracocystis flocculosa PF-1]	XP_007877539	47.6235	46.8676	0.984127	-0.0230836	1	1	No	Down
NODE_144_length_71178_cov_153.993_ID_1559459.g6385.t1	gi|914972857|ref|XP_013242819.1|NAD(P)-binding protein [Tilletiaria anomala UBC 951] >gi|639567056|gb|KDN44545.1| NAD(P)-binding protein [Tilletiaria anomala UBC 951]	XP_013242819	126.996	114.901	0.904762	-0.14439	0.852498	1	No	Down	oxidation-reduction process;	oxidoreductase activity;	oxidoreductase activity;
NODE_144_length_71178_cov_153.993_ID_1559459.g6388.t1	gi|630961696|ref|XP_007877256.1|hypothetical protein PFL1_01555 [Anthracocystis flocculosa PF-1] >gi|521587064|gb|EPQ30654.1| hypothetical protein PFL1_01555 [Anthracocystis flocculosa PF-1]	XP_007877256	126.996	112.633	0.886905	-0.173149	0.821835	1	No	Down
NODE_144_length_71178_cov_153.993_ID_1559459.g6390.t1	gi|939401010|emb|CEH12888.1|ran protein kinase [Ceraceosorus bombacis]	CEH12888	1690.64	805.82	0.476638	-1.06904	0.104296	1	No	Down	phosphorylation;	kinase activity;	kinase activity;
NODE_144_length_71178_cov_153.993_ID_1559459.g6394.t1			15.8745	7.55929	0.47619	-1.07039	0.276582	1	No	Down
NODE_144_length_71178_cov_153.993_ID_1559459.g6400.t1			10.583	9.07115	0.857143	-0.222392	0.923274	1	No	Down
NODE_1454_length_922_cov_1.74737_ID_2081296.g13778.t1	gi|808870616|gb|KKF20427.1|Transposable element Tcb2 transposase [Larimichthys crocea]	KKF20427	42.332	22.6779	0.535714	-0.900464	0.357661	1	No	Down	transposition, DNA-mediated; DNA integration;	transposase activity; DNA binding;	transposase activity; DNA binding;
NODE_145_length_71171_cov_101.362_ID_1514504.g6403.t1	gi|923820821|ref|XP_013694064.1|PREDICTED: uncharacterized protein LOC106398002 [Brassica napus] >gi|923854731|ref|XP_013704679.1| PREDICTED: uncharacterized protein LOC106408451 [Brassica napus]	XP_013694064	179.911	136.067	0.756303	-0.402965	0.572639	1	No	Down
NODE_145_length_71171_cov_101.362_ID_1514504.g6412.t1	gi|589274898|ref|XP_007003179.1|hypothetical protein TREMEDRAFT_22759, partial [Tremella mesenterica DSM 1558] >gi|392577405|gb|EIW70534.1| hypothetical protein TREMEDRAFT_22759, partial [Tremella mesenterica DSM 1558]	XP_007003179	129.642	116.413	0.897959	-0.155278	0.84013	1	No	Down	transport;
NODE_145_length_71171_cov_101.362_ID_1514504.g6415.t1	gi|573031677|gb|ETS64896.1|hypothetical protein PaG_00869 [Pseudozyma aphidis DSM 70725]	ETS64896	26.4575	18.1423	0.685714	-0.544321	0.617022	1	No	Down		cytoplasm;
NODE_145_length_71171_cov_101.362_ID_1514504.g6417.t1	gi|750988783|gb|KIK32123.1|hypothetical protein CY34DRAFT_111093, partial [Suillus luteus UH-Slu-Lm8-n1]	KIK32123	50.2693	30.2372	0.601504	-0.733354	0.436957	1	No	Down
NODE_145_length_71171_cov_101.362_ID_1514504.g6419.t1	gi|808364819|ref|XP_012187976.1|hypothetical protein PHSY_001960 [Pseudozyma hubeiensis SY62] >gi|501305137|dbj|GAC94389.1| hypothetical protein PHSY_001960 [Pseudozyma hubeiensis SY62]	XP_012187976	100.539	42.332	0.421053	-1.24793	0.127029	1	No	Down
NODE_145_length_71171_cov_101.362_ID_1514504.g6420.t1	gi|573026197|gb|ETS59454.1|hypothetical protein PaG_06372 [Pseudozyma aphidis DSM 70725]	ETS59454	23.8118	12.0949	0.507937	-0.97728	0.34682	1	No	Down
NODE_145_length_71171_cov_101.362_ID_1514504.g6428.t1	gi|630960242|ref|XP_007876529.1|hypothetical protein PFL1_00837 [Anthracocystis flocculosa PF-1] >gi|521587944|gb|EPQ31504.1| hypothetical protein PFL1_00837 [Anthracocystis flocculosa PF-1]	XP_007876529	10.583	6.04743	0.571429	-0.807355	0.396339	1	No	Down
NODE_146_length_70754_cov_99.7749_ID_1607302.g6433.t1	gi|918284781|gb|KOF66050.1|hypothetical protein OCBIM_22013684mg, partial [Octopus bimaculoides]	KOF66050	174.62	167.816	0.961039	-0.0573332	0.941259	1	No	Down
NODE_146_length_70754_cov_99.7749_ID_1607302.g6434.t1	gi|758978783|ref|XP_011389441.1|hypothetical protein UMAG_03079 [Ustilago maydis 521] >gi|757946632|gb|KIS69101.1| hypothetical protein UMAG_03079 [Ustilago maydis 521]	XP_011389441	291.033	257.016	0.883117	-0.179324	0.792387	1	No	Down
NODE_146_length_70754_cov_99.7749_ID_1607302.g6437.t1	gi|589273752|ref|XP_007002606.1|hypothetical protein TREMEDRAFT_56350 [Tremella mesenterica DSM 1558] >gi|392578072|gb|EIW71200.1| hypothetical protein TREMEDRAFT_56350 [Tremella mesenterica DSM 1558]	XP_007002606	113.767	72.5692	0.637874	-0.648657	0.402123	1	No	Down
NODE_146_length_70754_cov_99.7749_ID_1607302.g6438.t1	gi|808374056|ref|XP_012192007.1|hypothetical protein PHSY_006014 [Pseudozyma hubeiensis SY62] >gi|501309596|dbj|GAC98420.1| hypothetical protein PHSY_006014 [Pseudozyma hubeiensis SY62]	XP_012192007	23.8118	10.583	0.444444	-1.16993	0.254593	1	No	Down	protein dephosphorylation;	cofactor binding; magnesium-dependent protein serine/threonine phosphatase activity;	cofactor binding; magnesium-dependent protein serine/threonine phosphatase activity;
NODE_146_length_70754_cov_99.7749_ID_1607302.g6444.t1	gi|630960182|ref|XP_007876499.1|hypothetical protein PFL1_00806 [Anthracocystis flocculosa PF-1] >gi|521587911|gb|EPQ31471.1| hypothetical protein PFL1_00806 [Anthracocystis flocculosa PF-1]	XP_007876499	174.62	122.46	0.701299	-0.511899	0.475882	1	No	Down
NODE_146_length_70754_cov_99.7749_ID_1607302.g6447.t1	gi|215466603|gb|EEB96528.1|hypothetical protein MPER_04325 [Moniliophthora perniciosa FA553]	EEB96528	23.8118	21.166	0.888889	-0.169925	0.912461	1	No	Down
NODE_146_length_70754_cov_99.7749_ID_1607302.g6448.t1	gi|966477867|ref|WP_058508600.1|hypothetical protein [Legionella quinlivanii] >gi|962262514|gb|KTD46601.1| protein with a bacterial immunoglobulin-like domain protein [Legionella quinlivanii]	WP_058508600	72.7582	33.2609	0.457143	-1.12928	0.196367	1	No	Down
NODE_146_length_70754_cov_99.7749_ID_1607302.g6449.t1	gi|629642238|ref|XP_007800407.1|hypothetical protein EPUS_05360 [Endocarpon pusillum Z07020] >gi|539438178|gb|ERF73937.1| hypothetical protein EPUS_05360 [Endocarpon pusillum Z07020]	XP_007800407	26.4575	18.1423	0.685714	-0.544321	0.617022	1	No	Down
NODE_146_length_70754_cov_99.7749_ID_1607302.g6453.t1			44.9778	42.332	0.941176	-0.0874628	0.949633	1	No	Down
NODE_146_length_70754_cov_99.7749_ID_1607302.g6455.t1	gi|939397450|emb|CEH17694.1|ASTEROID PROTEIN [Ceraceosorus bombacis]	CEH17694	105.83	93.7352	0.885714	-0.175087	0.827436	1	No	Down
NODE_146_length_70754_cov_99.7749_ID_1607302.g6456.t1	gi|557996876|gb|EST06369.1|hypothetical protein PSEUBRA_SCAF3g03861 [Pseudozyma brasiliensis GHG001]	EST06369	296.324	198.809	0.670918	-0.575791	0.397881	1	No	Down
NODE_147_length_70252_cov_9.25282_ID_1413665.g6458.t1	gi|759015064|ref|WP_043074107.1|ethanolamine utilization protein EutN [Methylobacterium radiotolerans] >gi|758507259|gb|KIU31898.1| ethanolamine utilization protein EutN [Methylobacterium radiotolerans]	WP_043074107	13.2288	4.53557	0.342857	-1.54432	0.0875366	1	No	Down	amino acid transport;
NODE_147_length_70252_cov_9.25282_ID_1413665.g6461.t1	gi|759015085|ref|WP_043074128.1|N-methyltryptophan oxidase [Methylobacterium radiotolerans] >gi|758507311|gb|KIU31950.1| methyltryptophan oxidase [Methylobacterium radiotolerans]	WP_043074128	320.136	302.372	0.94451	-0.082362	0.904057	1	No	Down	oxidation-reduction process;	sarcosine oxidase activity;	sarcosine oxidase activity;
NODE_147_length_70252_cov_9.25282_ID_1413665.g6469.t1	gi|501277261|ref|WP_012320279.1|MULTISPECIES: sulfonate ABC transporter substrate-binding protein [Bacteria] >gi|170656260|gb|ACB25315.1| aliphatic sulfonates family ABC transporter, periplsmic ligand-binding protein [Methylobacterium radiotolerans JCM 2831] >gi|767164514|dbj|GAN46660.1| aliphatic sulfonate ABC transporter substrate-binding protein [Methylobacterium sp. ME121] >gi|925640321|gb|KO…	WP_012320279	71.4353	43.8439	0.613757	-0.704261	0.412919	1	No	Down	sulfur compound metabolic process; transport;	membrane;
NODE_147_length_70252_cov_9.25282_ID_1413665.g6472.t1	gi|640228261|ref|WP_024829360.1|MFS transporter [Methylobacterium sp. EUR3 AL-11]	WP_024829360	18.5203	15.1186	0.816327	-0.292782	0.825776	1	No	Down	transmembrane transport;	integral component of membrane;	transporter activity;
NODE_1483_length_873_cov_603.989_ID_2316641.g13785.t1			66.1438	39.3083	0.594286	-0.750771	0.393074	1	No	Down
NODE_148_length_70051_cov_125.9_ID_1696241.g6479.t1	gi|914979821|ref|XP_013246218.1|hypothetical protein K437DRAFT_230602 [Tilletiaria anomala UBC 951] >gi|639576045|gb|KDN53379.1| hypothetical protein K437DRAFT_230602 [Tilletiaria anomala UBC 951]	XP_013246218	251.346	199.565	0.793985	-0.332816	0.628622	1	No	Down
NODE_148_length_70051_cov_125.9_ID_1696241.g6485.t1	gi|242206828|ref|XP_002469269.1|60S acidic ribosomal protein P2 [Postia placenta Mad-698-R] >gi|220731729|gb|EED85571.1| 60S acidic ribosomal protein P2 [Postia placenta Mad-698-R]	XP_002469269	902.201	763.488	0.846251	-0.240843	0.711064	1	No	Down	translational elongation;	ribosome;	structural constituent of ribosome;
NODE_148_length_70051_cov_125.9_ID_1696241.g6493.t1	gi|630969290|ref|XP_007881053.1|hypothetical protein PFL1_05330 [Anthracocystis flocculosa PF-1] >gi|521583246|gb|EPQ27046.1| hypothetical protein PFL1_05330 [Anthracocystis flocculosa PF-1]	XP_007881053	142.871	123.972	0.867725	-0.20469	0.783894	1	No	Down
NODE_148_length_70051_cov_125.9_ID_1696241.g6496.t1			275.158	249.457	0.906593	-0.141472	0.836844	1	No	Down
NODE_1492_length_855_cov_413.824_ID_2448862.g13788.t1			13.2288	7.55929	0.571429	-0.807355	0.419097	1	No	Down
NODE_149_length_69984_cov_90.8975_ID_2007774.g6498.t1	gi|858049598|emb|CDW98585.1|hypothetical protein [Sporisorium scitamineum]	CDW98585	534.442	468.676	0.876945	-0.189442	0.773108	1	No	Down
NODE_149_length_69984_cov_90.8975_ID_2007774.g6500.t1	gi|914979677|ref|XP_013246169.1|carbonic anhydrase [Tilletiaria anomala UBC 951] >gi|639575996|gb|KDN53330.1| carbonic anhydrase [Tilletiaria anomala UBC 951]	XP_013246169	71.4353	51.4032	0.719577	-0.47478	0.57982	1	No	Down
NODE_149_length_69984_cov_90.8975_ID_2007774.g6511.t1	gi|918281406|gb|KOF64375.1|hypothetical protein OCBIM_22013598mg, partial [Octopus bimaculoides]	KOF64375	129.642	87.6878	0.676385	-0.564084	0.453558	1	No	Down
NODE_149_length_69984_cov_90.8975_ID_2007774.g6512.t1			320.136	204.857	0.639906	-0.644069	0.342404	1	No	Down
NODE_149_length_69984_cov_90.8975_ID_2007774.g6513.t1			105.83	63.498	0.6	-0.736966	0.350078	1	No	Down
NODE_149_length_69984_cov_90.8975_ID_2007774.g6515.t1			1076.82	641.028	0.595297	-0.748319	0.253616	1	No	Down
NODE_149_length_69984_cov_90.8975_ID_2007774.g6519.t1	gi|914977417|ref|XP_013245099.1|hypothetical protein K437DRAFT_254443 [Tilletiaria anomala UBC 951] >gi|639574897|gb|KDN52252.1| hypothetical protein K437DRAFT_254443 [Tilletiaria anomala UBC 951]	XP_013245099	179.911	164.793	0.915966	-0.126633	0.862228	1	No	Down
NODE_149_length_69984_cov_90.8975_ID_2007774.g6523.t1	gi|58263432|ref|XP_569126.1|hypothetical protein [Cryptococcus neoformans var. neoformans JEC21] >gi|134108384|ref|XP_777143.1| hypothetical protein CNBB3740 [Cryptococcus neoformans var. neoformans B-3501A] >gi|50259828|gb|EAL22496.1| hypothetical protein CNBB3740 [Cryptococcus neoformans var. neoformans B-3501A] >gi|57223776|gb|AAW41819.1| expressed protein [Cryptococcus neoformans var. neoform…	XP_569126	148.162	117.925	0.795918	-0.329308	0.654111	1	No	Down
NODE_149_length_69984_cov_90.8975_ID_2007774.g6525.t1	gi|164659826|ref|XP_001731037.1|hypothetical protein MGL_2036 [Malassezia globosa CBS 7966] >gi|159104935|gb|EDP43823.1| hypothetical protein MGL_2036 [Malassezia globosa CBS 7966]	XP_001731037	13.2288	6.04743	0.457143	-1.12928	0.228856	1	No	Down	cellular amino acid biosynthetic process;	catalytic activity;	catalytic activity;
NODE_14_length_191552_cov_80.557_ID_2113270.g1210.t1			7.93725	7.55929	0.952381	-0.0703893	1	1	No	Down
NODE_14_length_191552_cov_80.557_ID_2113270.g1211.t1	gi|914970871|ref|XP_013241826.1|hypothetical protein K437DRAFT_170107 [Tilletiaria anomala UBC 951] >gi|639564157|gb|KDN41770.1| hypothetical protein K437DRAFT_170107 [Tilletiaria anomala UBC 951]	XP_013241826	195.786	173.864	0.888031	-0.171318	0.81014	1	No	Down	nucleotide metabolic process;
NODE_14_length_191552_cov_80.557_ID_2113270.g1214.t1			425.966	229.802	0.539485	-0.890344	0.184802	1	No	Down
NODE_14_length_191552_cov_80.557_ID_2113270.g1216.t1	gi|558000211|gb|EST09621.1|annexin [Pseudozyma brasiliensis GHG001]	EST09621	15.8745	10.583	0.666667	-0.584963	0.593532	1	No	Down		ion binding;	ion binding;
NODE_14_length_191552_cov_80.557_ID_2113270.g1223.t1			603.231	445.242	0.738095	-0.438121	0.505048	1	No	Down
NODE_14_length_191552_cov_80.557_ID_2113270.g1224.t1	gi|443897766|dbj|GAC75105.1|hypothetical protein PANT_14d00041 [Pseudozyma antarctica T-34]	GAC75105	37.0405	30.2372	0.816327	-0.292782	0.785246	1	No	Down
NODE_14_length_191552_cov_80.557_ID_2113270.g1227.t1	gi|939397479|emb|CEH17723.1|HORMA domain [Ceraceosorus bombacis]	CEH17723	124.35	108.854	0.87538	-0.192019	0.802781	1	No	Down
NODE_14_length_191552_cov_80.557_ID_2113270.g1229.t1			296.324	287.253	0.969388	-0.0448542	0.949326	1	No	Down
NODE_14_length_191552_cov_80.557_ID_2113270.g1230.t1	gi|691796545|emb|CDO68795.1|hypothetical protein BN946_scf184805.g4 [Trametes cinnabarina]	CDO68795	293.678	260.04	0.885457	-0.175506	0.796591	1	No	Down
NODE_14_length_191552_cov_80.557_ID_2113270.g1232.t1			13.2288	9.07115	0.685714	-0.544321	0.623147	1	No	Down
NODE_14_length_191552_cov_80.557_ID_2113270.g1233.t1	gi|924815104|gb|KOS13241.1|tyrosine specific protein phosphatase [Malassezia pachydermatis]	KOS13241	203.723	198.053	0.972171	-0.0407185	0.95817	1	No	Down	dephosphorylation;	phosphatase activity;	phosphatase activity;
NODE_14_length_191552_cov_80.557_ID_2113270.g1234.t1	gi|939614872|gb|KPV76890.1|hypothetical protein RHOBADRAFT_49363 [Rhodotorula graminis WP1]	KPV76890	230.18	198.053	0.860427	-0.216875	0.755318	1	No	Down
NODE_14_length_191552_cov_80.557_ID_2113270.g1236.t1	gi|914973127|ref|XP_013242954.1|Serine/threonine-protein kinase [Tilletiaria anomala UBC 951] >gi|639567409|gb|KDN44887.1| Serine/threonine-protein kinase [Tilletiaria anomala UBC 951]	XP_013242954	108.476	69.5455	0.641115	-0.641345	0.411974	1	No	Down
NODE_14_length_191552_cov_80.557_ID_2113270.g1239.t1	gi|630960620|ref|XP_007876718.1|hypothetical protein PFL1_01027 [Anthracocystis flocculosa PF-1] >gi|521588134|gb|EPQ31694.1| hypothetical protein PFL1_01027 [Anthracocystis flocculosa PF-1]	XP_007876718	235.472	234.338	0.995185	-0.00696395	0.996113	1	No	Down
NODE_14_length_191552_cov_80.557_ID_2113270.g1242.t1			284.418	277.426	0.975415	-0.0359115	0.960309	1	No	Down
NODE_14_length_191552_cov_80.557_ID_2113270.g1243.t1	gi|758979005|ref|XP_011389552.1|hypothetical protein UMAG_11496 [Ustilago maydis 521] >gi|757946439|gb|KIS68908.1| hypothetical protein UMAG_11496 [Ustilago maydis 521]	XP_011389552	124.35	113.389	0.911854	-0.133125	0.865278	1	No	Down	metabolic process;	aminoacyl-tRNA ligase activity; tRNA binding;	aminoacyl-tRNA ligase activity; tRNA binding;
NODE_14_length_191552_cov_80.557_ID_2113270.g1247.t1	gi|573028269|gb|ETS61499.1|hypothetical protein PaG_04246 [Pseudozyma aphidis DSM 70725]	ETS61499	7.93725	7.55929	0.952381	-0.0703893	1	1	No	Down
NODE_14_length_191552_cov_80.557_ID_2113270.g1251.t1	gi|909612990|gb|KNF03207.1|hypothetical protein PSTG_03472 [Puccinia striiformis f. sp. tritici PST-78]	KNF03207	39.6863	18.1423	0.457143	-1.12928	0.256369	1	No	Down
NODE_14_length_191552_cov_80.557_ID_2113270.g1253.t1	gi|914969213|ref|XP_013240997.1|hypothetical protein K437DRAFT_276055 [Tilletiaria anomala UBC 951] >gi|639561590|gb|KDN39325.1| hypothetical protein K437DRAFT_276055 [Tilletiaria anomala UBC 951]	XP_013240997	37.0405	36.2846	0.979592	-0.0297473	1	1	No	Down
NODE_14_length_191552_cov_80.557_ID_2113270.g1263.t1	gi|171695566|ref|XP_001912707.1|hypothetical protein [Podospora anserina S mat+] >gi|170948025|emb|CAP60189.1| unnamed protein product [Podospora anserina S mat+] >gi|681092424|emb|CDP22829.1| PaNox3 NADPH oxidase encoded by the PaNox3 gene [Podospora anserina S mat+]	XP_001912707	52.915	21.166	0.4	-1.32193	0.164671	1	No	Down
NODE_14_length_191552_cov_80.557_ID_2113270.g1277.t1			222.243	169.328	0.761905	-0.392317	0.573361	1	No	Down
NODE_14_length_191552_cov_80.557_ID_2113270.g1278.t1	gi|299738469|ref|XP_001838375.2|hypothetical protein CC1G_04819 [Coprinopsis cinerea okayama7#130] >gi|298403321|gb|EAU83563.2| hypothetical protein CC1G_04819 [Coprinopsis cinerea okayama7#130]	XP_001838375	209.014	192.006	0.918626	-0.122451	0.863712	1	No	Down
NODE_14_length_191552_cov_80.557_ID_2113270.g1279.t1			18.5203	7.55929	0.408163	-1.29278	0.191904	1	No	Down
NODE_14_length_191552_cov_80.557_ID_2113270.g1281.t1			7.93725	7.55929	0.952381	-0.0703893	1	1	No	Down
NODE_150_length_69929_cov_11.3463_ID_1422384.g6531.t1	gi|657248216|ref|WP_029358843.1|hypothetical protein [Methylobacterium sp. L2-4]	WP_029358843	7.93725	6.04743	0.761905	-0.392317	0.802193	1	No	Down
NODE_150_length_69929_cov_11.3463_ID_1422384.g6534.t1	gi|760073700|ref|WP_043756450.1|oxidase [Methylobacterium oryzae] >gi|689273309|gb|AIQ89388.1| Oxidoreductase molybdopterin binding protein [Methylobacterium oryzae CBMB20]	WP_043756450	87.3098	78.6166	0.900433	-0.151309	0.860259	1	No	Down	nitrate assimilation; oxidation-reduction process;	oxidoreductase activity; molybdenum ion binding;	oxidoreductase activity; molybdenum ion binding;
NODE_150_length_69929_cov_11.3463_ID_1422384.g6535.t1	gi|916309625|ref|WP_051044671.1|hypothetical protein [Methylobacterium sp. B1]	WP_051044671	171.974	110.366	0.641758	-0.639898	0.375276	1	No	Down
NODE_150_length_69929_cov_11.3463_ID_1422384.g6545.t1	gi|926285554|ref|WP_053622693.1|histidine kinase [Asanoa ferruginea] >gi|925631565|gb|KOX53640.1| histidine kinase [Asanoa ferruginea]	WP_053622693	2820.37	1472.55	0.522112	-0.937569	0.153862	1	No	Down
NODE_151_length_69214_cov_87.8624_ID_1439938.g6546.t1			214.306	181.423	0.846561	-0.240314	0.731673	1	No	Down
NODE_151_length_69214_cov_87.8624_ID_1439938.g6549.t1	gi|630963006|ref|XP_007877911.1|hypothetical protein PFL1_02207 [Anthracocystis flocculosa PF-1] >gi|521586458|gb|EPQ30090.1| hypothetical protein PFL1_02207 [Anthracocystis flocculosa PF-1]	XP_007877911	10.583	6.04743	0.571429	-0.807355	0.396339	1	No	Down
NODE_151_length_69214_cov_87.8624_ID_1439938.g6552.t1	gi|388856254|emb|CCF50063.1|related to carbon repressor protein 1 (N-terminal fragment), partial [Ustilago hordei]	CCF50063	224.889	222.243	0.988235	-0.0170735	0.984649	1	No	Down		metal ion binding; nucleic acid binding;	metal ion binding; nucleic acid binding;
NODE_151_length_69214_cov_87.8624_ID_1439938.g6555.t1	gi|630959068|ref|XP_007875942.1|hypothetical protein PFL1_00254 [Anthracocystis flocculosa PF-1] >gi|521588522|gb|EPQ32056.1| hypothetical protein PFL1_00254 [Anthracocystis flocculosa PF-1]	XP_007875942	21.166	16.6304	0.785714	-0.347923	0.775486	1	No	Down
NODE_151_length_69214_cov_87.8624_ID_1439938.g6556.t1	gi|914968063|ref|XP_013240422.1|hypothetical protein K437DRAFT_270817 [Tilletiaria anomala UBC 951] >gi|639559748|gb|KDN37589.1| hypothetical protein K437DRAFT_270817 [Tilletiaria anomala UBC 951]	XP_013240422	3071.72	2106.02	0.685616	-0.544528	0.405078	1	No	Down
NODE_151_length_69214_cov_87.8624_ID_1439938.g6557.t1			58.2065	43.8439	0.753247	-0.408806	0.653746	1	No	Down
NODE_151_length_69214_cov_87.8624_ID_1439938.g6558.t1	gi|682441280|gb|KFZ04209.1|hypothetical protein V502_10321, partial [Pseudogymnoascus sp. VKM F-4520 (FW-2644)]	KFZ04209	113.767	37.7964	0.332226	-1.58976	0.0506419	1	No	Down
NODE_151_length_69214_cov_87.8624_ID_1439938.g6560.t1			63.498	27.2134	0.428571	-1.22239	0.178853	1	No	Down
NODE_151_length_69214_cov_87.8624_ID_1439938.g6564.t1	gi|914974435|ref|XP_013243608.1|hypothetical protein K437DRAFT_256136 [Tilletiaria anomala UBC 951] >gi|639569200|gb|KDN46629.1| hypothetical protein K437DRAFT_256136 [Tilletiaria anomala UBC 951]	XP_013243608	119.059	69.5455	0.584127	-0.775646	0.314424	1	No	Down
NODE_151_length_69214_cov_87.8624_ID_1439938.g6565.t1	gi|914977763|ref|XP_013245272.1|3-carboxy-cis,cis-mucoante lactonizing enzyme [Tilletiaria anomala UBC 951] >gi|639575062|gb|KDN52414.1| 3-carboxy-cis,cis-mucoante lactonizing enzyme [Tilletiaria anomala UBC 951]	XP_013245272	92.6013	61.9862	0.669388	-0.579086	0.473357	1	No	Down
NODE_1521_length_815_cov_17.6029_ID_2448642.g13795.t1	gi|501274985|ref|WP_012318003.1|porin [Methylobacterium radiotolerans] >gi|170653955|gb|ACB23010.1| porin [Methylobacterium radiotolerans JCM 2831]	WP_012318003	7.93725	7.55929	0.952381	-0.0703893	1	1	No	Down		integral component of membrane;
NODE_152_length_68908_cov_98.0094_ID_1629478.g6568.t1			21.166	13.6067	0.642857	-0.63743	0.556631	1	No	Down
NODE_152_length_68908_cov_98.0094_ID_1629478.g6570.t1	gi|573028289|gb|ETS61519.1|hypothetical protein PaG_04266 [Pseudozyma aphidis DSM 70725]	ETS61519	145.516	110.366	0.758442	-0.39889	0.588007	1	No	Down
NODE_152_length_68908_cov_98.0094_ID_1629478.g6573.t1	gi|955499657|ref|XP_014659089.1|leucyl-tRNA synthetase [Pseudozyma antarctica] >gi|674221832|dbj|GAK63234.1| leucyl-tRNA synthetase [Pseudozyma antarctica]	XP_014659089	82.0183	63.498	0.774194	-0.369234	0.657257	1	No	Down		catalytic activity;	catalytic activity;
NODE_152_length_68908_cov_98.0094_ID_1629478.g6576.t1	gi|924817141|gb|KOS15273.1|leucine-trna ligase [Malassezia pachydermatis]	KOS15273	116.413	110.366	0.948052	-0.076962	0.927666	1	No	Down	regulation of translational fidelity; leucyl-tRNA aminoacylation;	cytoplasm;	aminoacyl-tRNA editing activity; leucine-tRNA ligase activity; ATP binding;
NODE_152_length_68908_cov_98.0094_ID_1629478.g6580.t1	gi|924817141|gb|KOS15273.1|leucine-trna ligase [Malassezia pachydermatis]	KOS15273	132.288	96.7589	0.731429	-0.451211	0.546511	1	No	Down	regulation of translational fidelity; leucyl-tRNA aminoacylation;	cytoplasm;	aminoacyl-tRNA editing activity; leucine-tRNA ligase activity; ATP binding;
NODE_152_length_68908_cov_98.0094_ID_1629478.g6581.t1	gi|630960900|ref|XP_007876858.1|hypothetical protein PFL1_01164 [Anthracocystis flocculosa PF-1] >gi|521587410|gb|EPQ30975.1| hypothetical protein PFL1_01164 [Anthracocystis flocculosa PF-1]	XP_007876858	29.1033	18.1423	0.623377	-0.681824	0.517499	1	No	Down
NODE_152_length_68908_cov_98.0094_ID_1629478.g6585.t1	gi|630958926|ref|XP_007875871.1|hypothetical protein PFL1_00183 [Anthracocystis flocculosa PF-1] >gi|521588451|gb|EPQ31985.1| hypothetical protein PFL1_00183 [Anthracocystis flocculosa PF-1]	XP_007875871	137.579	81.6403	0.593407	-0.752907	0.31511	1	No	Down
NODE_152_length_68908_cov_98.0094_ID_1629478.g6586.t1	gi|557996870|gb|EST06363.1|hypothetical protein PSEUBRA_SCAF3g03862 [Pseudozyma brasiliensis GHG001]	EST06363	10.583	4.53557	0.428571	-1.22239	0.184858	1	No	Down
NODE_152_length_68908_cov_98.0094_ID_1629478.g6588.t1	gi|914979309|ref|XP_013246045.1|sulfate adenylyltransferase [Tilletiaria anomala UBC 951] >gi|639575868|gb|KDN53206.1| sulfate adenylyltransferase [Tilletiaria anomala UBC 951]	XP_013246045	18.5203	12.0949	0.653061	-0.61471	0.572771	1	No	Down	methionine biosynthetic process; sulfate assimilation; phosphorylation; hydrogen sulfide biosynthetic process; cysteine biosynthetic process;	cytoplasm;	adenylylsulfate kinase activity; sulfate adenylyltransferase (ATP) activity; ATP binding;
NODE_153_length_68787_cov_93.6657_ID_1707100.g6594.t1	gi|914260992|gb|KNZ76123.1|ATPase 6, plasma membrane-type [Termitomyces sp. J132]	KNZ76123	566.191	464.896	0.821095	-0.284379	0.66502	1	No	Down	ATP biosynthetic process;	integral component of membrane;	metal ion binding; ATP binding; ATPase activity;
NODE_153_length_68787_cov_93.6657_ID_1707100.g6595.t1	gi|388851798|emb|CCF54604.1|probable cation-transporting ATPase [Ustilago hordei]	CCF54604	129.642	100.539	0.77551	-0.366782	0.625367	1	No	Down		binding;	binding;
NODE_153_length_68787_cov_93.6657_ID_1707100.g6597.t1	gi|751063447|gb|KIK98060.1|hypothetical protein PAXRUDRAFT_729586 [Paxillus rubicundulus Ve08.2h10]	KIK98060	449.778	389.303	0.865546	-0.208317	0.752933	1	No	Down	ATP biosynthetic process;	integral component of membrane;	metal ion binding; ATP binding; ATPase activity;
NODE_153_length_68787_cov_93.6657_ID_1707100.g6605.t1			526.505	520.079	0.987796	-0.0177148	0.978419	1	No	Down
NODE_153_length_68787_cov_93.6657_ID_1707100.g6606.t1			37.0405	36.2846	0.979592	-0.0297473	1	1	No	Down
NODE_153_length_68787_cov_93.6657_ID_1707100.g6611.t1	gi|630958926|ref|XP_007875871.1|hypothetical protein PFL1_00183 [Anthracocystis flocculosa PF-1] >gi|521588451|gb|EPQ31985.1| hypothetical protein PFL1_00183 [Anthracocystis flocculosa PF-1]	XP_007875871	7.93725	6.04743	0.761905	-0.392317	0.802193	1	No	Down
NODE_153_length_68787_cov_93.6657_ID_1707100.g6612.t1	gi|914975805|ref|XP_013244293.1|putative proline iminopeptidase [Tilletiaria anomala UBC 951] >gi|639571805|gb|KDN49210.1| putative proline iminopeptidase [Tilletiaria anomala UBC 951]	XP_013244293	52.915	39.3083	0.742857	-0.428843	0.647012	1	No	Down		peptidase activity;	peptidase activity;
NODE_153_length_68787_cov_93.6657_ID_1707100.g6614.t1	gi|858048289|emb|CDS01376.1|hypothetical protein [Sporisorium scitamineum]	CDS01376	648.209	574.506	0.886297	-0.174137	0.789699	1	No	Down
NODE_153_length_68787_cov_93.6657_ID_1707100.g6615.t1	gi|939396855|emb|CEH18346.1|hypothetical protein CBOM_04755 [Ceraceosorus bombacis]	CEH18346	126.996	77.1048	0.607143	-0.719892	0.343254	1	No	Down
NODE_1541_length_784_cov_365.941_ID_2412748.g13801.t1			320.136	220.731	0.689492	-0.536394	0.42803	1	No	Down
NODE_154_length_68415_cov_9.76991_ID_1416099.g6621.t1	gi|501278737|ref|WP_012321755.1|Nrd protein [Methylobacterium radiotolerans] >gi|170657749|gb|ACB26804.1| Nrd protein [Methylobacterium radiotolerans JCM 2831] >gi|968307253|gb|KTS11968.1| monooxygenase [Methylobacterium radiotolerans] >gi|968349172|gb|KTS50627.1| monooxygenase [Methylobacterium radiotolerans]	WP_012321755	97.8928	75.5929	0.772201	-0.372952	0.63997	1	No	Down	oxidation-reduction process;	monooxygenase activity; oxidoreductase activity, acting on paired donors, with incorporation or reduction of molecular oxygen;	monooxygenase activity; oxidoreductase activity, acting on paired donors, with incorporation or reduction of molecular oxygen;
NODE_154_length_68415_cov_9.76991_ID_1416099.g6622.t1	gi|501278740|ref|WP_012321758.1|MULTISPECIES: metal-dependent phosphohydrolase [Bacteria] >gi|170657752|gb|ACB26807.1| metal-dependent phosphohydrolase HD region [Methylobacterium radiotolerans JCM 2831] >gi|758503636|gb|KIU28490.1| metal-dependent phosphohydrolase [Methylobacterium radiotolerans] >gi|767161390|dbj|GAN49762.1| metal dependent phosphohydrolase [Methylobacterium sp. ME121] >gi|9256…	WP_012321758	95.247	31.749	0.333333	-1.58496	0.0601224	1	No	Down	metabolic process;	hydrolase activity;	hydrolase activity;
NODE_1554_length_765_cov_245.497_ID_2449128.g13803.t1			58.2065	52.915	0.909091	-0.137504	0.892225	1	No	Down
NODE_155_length_68395_cov_9.63448_ID_1421299.g6633.t1	gi|501274050|ref|WP_012317068.1|MULTISPECIES: UDP-glucose 4-epimerase GalE [Methylobacterium] >gi|170653012|gb|ACB22067.1| UDP-glucose 4-epimerase [Methylobacterium radiotolerans JCM 2831] >gi|758513187|gb|KIU37468.1| UDP-glucose 4-epimerase [Methylobacterium radiotolerans] >gi|767162381|dbj|GAN48819.1| UDP-glucose-4-epimerase [Methylobacterium sp. ME121] >gi|968307026|gb|KTS11754.1| UDP-glucose …	WP_012317068	153.454	102.806	0.669951	-0.577873	0.429942	1	No	Down	galactose metabolic process;	coenzyme binding; UDP-glucose 4-epimerase activity;	coenzyme binding; UDP-glucose 4-epimerase activity;
NODE_155_length_68395_cov_9.63448_ID_1421299.g6636.t1	gi|657248608|ref|WP_029359139.1|glutamate synthase [Methylobacterium sp. L2-4]	WP_029359139	902.201	706.038	0.782572	-0.353704	0.587448	1	No	Down	glutamate biosynthetic process; oxidation-reduction process;	glutamate synthase (ferredoxin) activity;	glutamate synthase (ferredoxin) activity;
NODE_155_length_68395_cov_9.63448_ID_1421299.g6638.t1	gi|501274042|ref|WP_012317060.1|MULTISPECIES: cytochrome c oxidase subunit I [Bacteria] >gi|170653004|gb|ACB22059.1| cytochrome c oxidase, subunit I [Methylobacterium radiotolerans JCM 2831] >gi|758513180|gb|KIU37461.1| cytochrome C oxidase subunit I [Methylobacterium radiotolerans] >gi|767162373|dbj|GAN48811.1| cytochrome-c oxidase [Methylobacterium sp. ME121] >gi|925640559|gb|KOX61984.1| cytoch…	WP_012317060	907.493	718.132	0.791337	-0.337636	0.604392	1	No	Down	aerobic respiration; hydrogen ion transmembrane transport; electron transport chain;	respiratory chain; plasma membrane; integral component of membrane;	copper ion binding; iron ion binding; heme binding; cytochrome-c oxidase activity;
NODE_155_length_68395_cov_9.63448_ID_1421299.g6643.t1	gi|657248596|ref|WP_029359127.1|DNA ligase (NAD(+)) LigA [Methylobacterium sp. L2-4]	WP_029359127	354.531	170.84	0.481876	-1.05327	0.122218	1	No	Down
NODE_155_length_68395_cov_9.63448_ID_1421299.g6645.t1	gi|759013718|ref|WP_043072876.1|3-hydroxyacyl-CoA dehydrogenase [Methylobacterium radiotolerans] >gi|758513155|gb|KIU37436.1| 3-hydroxyacyl-CoA dehydrogenase [Methylobacterium radiotolerans]	WP_043072876	333.365	305.395	0.9161	-0.126423	0.851626	1	No	Down
NODE_155_length_68395_cov_9.63448_ID_1421299.g6646.t1	gi|501274012|ref|WP_012317030.1|chromosomal replication initiation protein DnaA [Methylobacterium radiotolerans] >gi|170652974|gb|ACB22029.1| chromosomal replication initiator protein DnaA [Methylobacterium radiotolerans JCM 2831]	WP_012317030	39.6863	35.5287	0.895238	-0.159657	0.892539	1	No	Down	DNA replication initiation; regulation of DNA replication;	cytoplasm;	ATP binding; DNA replication origin binding;
NODE_155_length_68395_cov_9.63448_ID_1421299.g6649.t1	gi|640223623|ref|WP_024827931.1|MULTISPECIES: acyl-CoA dehydrogenase [Bacteria] >gi|925640529|gb|KOX61954.1| acyl-CoA dehydrogenase [Asanoa ferruginea] >gi|968307072|gb|KTS11800.1| acyl-CoA dehydrogenase [Methylobacterium radiotolerans] >gi|968343421|gb|KTS45301.1| acyl-CoA dehydrogenase [Methylobacterium radiotolerans]	WP_024827931	34.3948	24.1897	0.703297	-0.507795	0.624855	1	No	Down	oxidation-reduction process;	flavin adenine dinucleotide binding; acyl-CoA dehydrogenase activity;	flavin adenine dinucleotide binding; acyl-CoA dehydrogenase activity;
NODE_156_length_67944_cov_89.8902_ID_1484616.g6652.t1	gi|939395347|emb|CEH16228.1|myosin light chain smooth muscle [Ceraceosorus bombacis]	CEH16228	21.166	21.166	1	0	1	1	No	Down
NODE_156_length_67944_cov_89.8902_ID_1484616.g6654.t1			58.2065	49.8913	0.857143	-0.222392	0.81433	1	No	Down
NODE_156_length_67944_cov_89.8902_ID_1484616.g6657.t1			52.915	40.8202	0.771429	-0.374396	0.690934	1	No	Down
NODE_156_length_67944_cov_89.8902_ID_1484616.g6665.t1	gi|652404960|ref|WP_026800731.1|glucohydrolase [Pontibacillus halophilus] >gi|717932322|gb|KGX91551.1| oligo-1,6-glucosidase [Pontibacillus halophilus JSM 076056 = DSM 19796]	WP_026800731	31.749	22.6779	0.714286	-0.485427	0.647556	1	No	Down
NODE_156_length_67944_cov_89.8902_ID_1484616.g6666.t1	gi|758980585|ref|XP_011390063.1|hypothetical protein UMAG_10445 [Ustilago maydis 521] >gi|757945890|gb|KIS68361.1| hypothetical protein UMAG_10445 [Ustilago maydis 521]	XP_011390063	21.166	7.55929	0.357143	-1.48543	0.138524	1	No	Down
NODE_156_length_67944_cov_89.8902_ID_1484616.g6669.t1	gi|630970600|ref|XP_007881708.1|hypothetical protein PFL1_05978 [Anthracocystis flocculosa PF-1] >gi|521582485|gb|EPQ26329.1| hypothetical protein PFL1_05978 [Anthracocystis flocculosa PF-1]	XP_007881708	76.7268	37.7964	0.492611	-1.02148	0.233464	1	No	Down
NODE_156_length_67944_cov_89.8902_ID_1484616.g6672.t1	gi|858047664|emb|CDS01501.1|hypothetical protein [Sporisorium scitamineum]	CDS01501	26.4575	24.1897	0.914286	-0.129283	0.93961	1	No	Down
NODE_156_length_67944_cov_89.8902_ID_1484616.g6677.t1	gi|914968113|ref|XP_013240447.1|galactose mutarotase-like protein [Tilletiaria anomala UBC 951] >gi|639559829|gb|KDN37668.1| galactose mutarotase-like protein [Tilletiaria anomala UBC 951]	XP_013240447	34.3948	24.1897	0.703297	-0.507795	0.624855	1	No	Down
NODE_156_length_67944_cov_89.8902_ID_1484616.g6680.t1	gi|939394549|emb|CEH19553.1|Uncharacterized conserved protein BCNT [Ceraceosorus bombacis]	CEH19553	34.3948	28.7253	0.835165	-0.259867	0.817006	1	No	Down
NODE_156_length_67944_cov_89.8902_ID_1484616.g6681.t1	gi|955486415|ref|XP_014655249.1|DUF833-domain-containing protein [Pseudozyma antarctica] >gi|674217981|dbj|GAK66413.1| DUF833-domain-containing protein [Pseudozyma antarctica]	XP_014655249	31.749	16.6304	0.52381	-0.932886	0.364323	1	No	Down
NODE_1578_length_738_cov_1.91803_ID_2061345.g13808.t1	gi|808870299|gb|KKF20199.1|hypothetical protein EH28_14086 [Larimichthys crocea]	KKF20199	15.8745	6.04743	0.380952	-1.39232	0.144972	1	No	Down
NODE_157_length_66587_cov_80.2986_ID_1484314.g6683.t1			264.575	190.494	0.72	-0.473931	0.4896	1	No	Down
NODE_157_length_66587_cov_80.2986_ID_1484314.g6685.t1	gi|914973803|ref|XP_013243292.1|BOP1NT-domain-containing protein [Tilletiaria anomala UBC 951] >gi|639568305|gb|KDN45755.1| BOP1NT-domain-containing protein [Tilletiaria anomala UBC 951]	XP_013243292	199.754	142.115	0.711447	-0.491171	0.486522	1	No	Down	rRNA processing;	nucleus;
NODE_157_length_66587_cov_80.2986_ID_1484314.g6689.t1	gi|939397892|emb|CEH15555.1|hypothetical protein CBOM_03854 [Ceraceosorus bombacis]	CEH15555	764.622	347.727	0.45477	-1.13679	0.0865266	1	No	Down
NODE_157_length_66587_cov_80.2986_ID_1484314.g6704.t1	gi|914977841|ref|XP_013245311.1|hypothetical protein K437DRAFT_254252 [Tilletiaria anomala UBC 951] >gi|639575118|gb|KDN52470.1| hypothetical protein K437DRAFT_254252 [Tilletiaria anomala UBC 951]	XP_013245311	68.7895	37.7964	0.549451	-0.863938	0.323046	1	No	Down	transport;
NODE_1583_length_727_cov_190.098_ID_2177701.g13809.t1			15.8745	6.04743	0.380952	-1.39232	0.144972	1	No	Down
NODE_158_length_66522_cov_86.5033_ID_1454691.g6710.t1	gi|630960426|ref|XP_007876621.1|hypothetical protein PFL1_00929 [Anthracocystis flocculosa PF-1] >gi|521588036|gb|EPQ31596.1| hypothetical protein PFL1_00929 [Anthracocystis flocculosa PF-1]	XP_007876621	21.166	12.0949	0.571429	-0.807355	0.443008	1	No	Down
NODE_158_length_66522_cov_86.5033_ID_1454691.g6712.t1	gi|914972555|ref|XP_013242668.1|adenylate kinase [Tilletiaria anomala UBC 951] >gi|639566611|gb|KDN44130.1| adenylate kinase [Tilletiaria anomala UBC 951]	XP_013242668	15.8745	4.53557	0.285714	-1.80735	0.0549199	1	No	Down	purine ribonucleoside metabolic process; purine ribonucleoside monophosphate metabolic process; phosphorylation; purine ribonucleotide metabolic process;	mitochondrial envelope;	phosphotransferase activity, phosphate group as acceptor; nucleotide binding; nucleobase-containing compound kinase activity;
NODE_158_length_66522_cov_86.5033_ID_1454691.g6713.t1	gi|914968247|ref|XP_013240514.1|hypothetical protein K437DRAFT_240439 [Tilletiaria anomala UBC 951] >gi|639560092|gb|KDN37910.1| hypothetical protein K437DRAFT_240439 [Tilletiaria anomala UBC 951]	XP_013240514	15.8745	15.1186	0.952381	-0.0703893	1	1	No	Down
NODE_158_length_66522_cov_86.5033_ID_1454691.g6716.t1	gi|939395022|emb|CEH19223.1|Uncharacterized conserved protein [Ceraceosorus bombacis]	CEH19223	26.4575	19.6542	0.742857	-0.428843	0.702073	1	No	Down
NODE_158_length_66522_cov_86.5033_ID_1454691.g6718.t1			129.642	123.972	0.956268	-0.0645128	0.938727	1	No	Down
NODE_158_length_66522_cov_86.5033_ID_1454691.g6719.t1	gi|673527057|emb|CDI53397.1|related to translocation protein sec62, partial [Melanopsichium pennsylvanicum 4]	CDI53397	42.332	31.749	0.75	-0.415037	0.677926	1	No	Down	protein transport;	integral component of endoplasmic reticulum membrane;	protein transporter activity;
NODE_158_length_66522_cov_86.5033_ID_1454691.g6724.t1	gi|939394248|emb|CEH16806.1|Glucose dehydrogenase/choline dehydrogenase/mandelonitrile lyase (GMC oxidoreductase family) [Ceraceosorus bombacis]	CEH16806	13.2288	7.55929	0.571429	-0.807355	0.419097	1	No	Down
NODE_158_length_66522_cov_86.5033_ID_1454691.g6731.t1	gi|914973107|ref|XP_013242944.1|hypothetical protein K437DRAFT_247486 [Tilletiaria anomala UBC 951] >gi|639567399|gb|KDN44877.1| hypothetical protein K437DRAFT_247486 [Tilletiaria anomala UBC 951]	XP_013242944	37.0405	27.2134	0.734694	-0.444785	0.665566	1	No	Down
NODE_158_length_66522_cov_86.5033_ID_1454691.g6732.t1			469.621	414.249	0.882093	-0.180998	0.784045	1	No	Down
NODE_158_length_66522_cov_86.5033_ID_1454691.g6733.t1			23.8118	15.1186	0.634921	-0.655352	0.543088	1	No	Down
NODE_159_length_66422_cov_91.9102_ID_2420383.g6736.t1	gi|557996992|gb|EST06485.1|hypothetical protein PSEUBRA_SCAF3g04017 [Pseudozyma brasiliensis GHG001]	EST06485	145.516	89.1996	0.612987	-0.706072	0.340692	1	No	Down	nicotinamide nucleotide metabolic process;	kinase activity;	kinase activity;
NODE_159_length_66422_cov_91.9102_ID_2420383.g6738.t1	gi|758975347|ref|XP_011387728.1|hypothetical protein UMAG_01771 [Ustilago maydis 521] >gi|757948141|gb|KIS70606.1| hypothetical protein UMAG_01771 [Ustilago maydis 521]	XP_011387728	103.184	71.0573	0.688645	-0.538168	0.494556	1	No	Down
NODE_159_length_66422_cov_91.9102_ID_2420383.g6739.t1	gi|630960596|ref|XP_007876706.1|hypothetical protein PFL1_01015 [Anthracocystis flocculosa PF-1] >gi|521588122|gb|EPQ31682.1| hypothetical protein PFL1_01015 [Anthracocystis flocculosa PF-1]	XP_007876706	97.8928	84.664	0.864865	-0.209453	0.796385	1	No	Down
NODE_159_length_66422_cov_91.9102_ID_2420383.g6744.t1	gi|939399996|emb|CEH14034.1|atp-dependent rna helicase dhx8 [Ceraceosorus bombacis]	CEH14034	283.095	247.945	0.875834	-0.19127	0.779304	1	No	Down
NODE_159_length_66422_cov_91.9102_ID_2420383.g6749.t1			39.6863	33.2609	0.838095	-0.254814	0.812064	1	No	Down
NODE_159_length_66422_cov_91.9102_ID_2420383.g6751.t1	gi|924815669|gb|KOS13804.1|hypothetical protein Malapachy_1942 [Malassezia pachydermatis]	KOS13804	119.059	108.854	0.914286	-0.129283	0.870831	1	No	Down
NODE_159_length_66422_cov_91.9102_ID_2420383.g6754.t1	gi|630960936|ref|XP_007876876.1|hypothetical protein PFL1_01182 [Anthracocystis flocculosa PF-1] >gi|521587428|gb|EPQ30993.1| hypothetical protein PFL1_01182 [Anthracocystis flocculosa PF-1]	XP_007876876	121.705	86.1759	0.708075	-0.498027	0.512606	1	No	Down
NODE_159_length_66422_cov_91.9102_ID_2420383.g6755.t1	gi|808371573|ref|XP_012190928.1|hypothetical protein PHSY_004926 [Pseudozyma hubeiensis SY62] >gi|501308428|dbj|GAC97341.1| hypothetical protein PHSY_004926 [Pseudozyma hubeiensis SY62]	XP_012190928	87.3098	33.2609	0.380952	-1.39232	0.101255	1	No	Down
NODE_15_length_189820_cov_9.73699_ID_1407027.g1284.t1	gi|806637161|ref|WP_046154867.1|hypothetical protein [Methylobacterium radiotolerans]	WP_046154867	84.664	31.749	0.375	-1.41504	0.0986871	1	No	Down
NODE_15_length_189820_cov_9.73699_ID_1407027.g1289.t1	gi|501278836|ref|WP_012321854.1|MULTISPECIES: chemotaxis sensory transducer [Bacteria] >gi|170657848|gb|ACB26903.1| methyl-accepting chemotaxis sensory transducer [Methylobacterium radiotolerans JCM 2831] >gi|767161714|dbj|GAN49470.1| methyl-accepting chemotaxis sensory transducer [Methylobacterium sp. ME121] >gi|925634727|gb|KOX56616.1| chemotaxis protein [Asanoa ferruginea]	WP_012321854	10.583	10.583	1	0	1	1	No	Down	signal transduction;	integral component of membrane;	signal transducer activity;
NODE_15_length_189820_cov_9.73699_ID_1407027.g1293.t1	gi|640225419|ref|WP_024828489.1|MULTISPECIES: ATP-dependent DNA helicase [Methylobacterium] >gi|758503481|gb|KIU28342.1| ATP-dependent DNA helicase [Methylobacterium radiotolerans]	WP_024828489	97.8928	77.1048	0.787645	-0.344383	0.666168	1	No	Down
NODE_15_length_189820_cov_9.73699_ID_1407027.g1299.t1	gi|501278890|ref|WP_012321908.1|MULTISPECIES: succinyl-CoA--3-ketoacid-CoA transferase [Bacteria] >gi|170657903|gb|ACB26958.1| 3-oxoacid CoA-transferase, B subunit [Methylobacterium radiotolerans JCM 2831] >gi|758503319|gb|KIU28187.1| succinyl-CoA:3-ketoacid-CoA transferase [Methylobacterium radiotolerans] >gi|767162837|dbj|GAN48217.1| 3-oxoacid CoA-transferase subunit B [Methylobacterium sp. ME1…	WP_012321908	1772.65	1117.26	0.630277	-0.665942	0.307974	1	No	Down	metabolic process;	3-oxoacid CoA-transferase activity;	3-oxoacid CoA-transferase activity;
NODE_15_length_189820_cov_9.73699_ID_1407027.g1309.t1	gi|501278946|ref|WP_012321964.1|MULTISPECIES: flagellar motor switch protein FliG [Bacteria] >gi|170657961|gb|ACB27016.1| flagellar motor switch protein FliG [Methylobacterium radiotolerans JCM 2831] >gi|758503287|gb|KIU28158.1| flagellar motor switch protein FliG [Methylobacterium radiotolerans] >gi|767162895|dbj|GAN48275.1| flagellar motor switch protein FliG [Methylobacterium sp. ME121] >gi|92…	WP_012321964	66.1438	45.3557	0.685714	-0.544321	0.533896	1	No	Down	chemotaxis; bacterial-type flagellum-dependent cell motility; metabolic process;	plasma membrane; bacterial-type flagellum;	motor activity;
NODE_15_length_189820_cov_9.73699_ID_1407027.g1310.t1	gi|170657962|gb|ACB27017.1|flagellar M-ring protein FliF [Methylobacterium radiotolerans JCM 2831] >gi|925633000|gb|KOX54963.1| flagellar M-ring protein FliF [Asanoa ferruginea]	ACB27017	103.184	74.081	0.717949	-0.478047	0.543641	1	No	Down	metabolic process; bacterial-type flagellum-dependent cell motility;	bacterial-type flagellum basal body, MS ring;	motor activity;
NODE_15_length_189820_cov_9.73699_ID_1407027.g1313.t1	gi|759655836|ref|WP_043373450.1|MULTISPECIES: histidine kinase [Bacteria] >gi|925632916|gb|KOX54879.1| histidine kinase [Asanoa ferruginea]	WP_043373450	174.62	160.257	0.917749	-0.123829	0.866075	1	No	Down	phosphorelay signal transduction system; peptidyl-histidine phosphorylation; signal transduction by protein phosphorylation;	integral component of membrane; intracellular;	ATP binding; phosphorelay sensor kinase activity;
NODE_15_length_189820_cov_9.73699_ID_1407027.g1316.t1	gi|170657974|gb|ACB27029.1|poly(R)-hydroxyalkanoic acid synthase, class I [Methylobacterium radiotolerans JCM 2831]	ACB27029	341.302	267.599	0.784053	-0.350977	0.601528	1	No	Down	poly-hydroxybutyrate biosynthetic process;	cytoplasm;	transferase activity, transferring acyl groups;
NODE_15_length_189820_cov_9.73699_ID_1407027.g1317.t1	gi|170657976|gb|ACB27031.1|aminotransferase class I and II [Methylobacterium radiotolerans JCM 2831] >gi|767162910|dbj|GAN48290.1| aminotransferase [Methylobacterium sp. ME121]	ACB27031	21.166	21.166	1	0	1	1	No	Down	biosynthetic process;	pyridoxal phosphate binding; transaminase activity;	pyridoxal phosphate binding; transaminase activity;
NODE_15_length_189820_cov_9.73699_ID_1407027.g1320.t1	gi|926285191|ref|WP_053622330.1|gamma-glutamyltransferase [Asanoa ferruginea]	WP_053622330	283.095	231.314	0.817089	-0.291434	0.668719	1	No	Down
NODE_160_length_66031_cov_93.4536_ID_1434361.g6767.t1	gi|557999912|gb|EST09331.1|putative translation initiation factor related to eIF-3a [Pseudozyma brasiliensis GHG001]	EST09331	44.9778	34.7727	0.773109	-0.371256	0.707676	1	No	Down	translation;
NODE_160_length_66031_cov_93.4536_ID_1434361.g6769.t1	gi|557996098|gb|EST05631.1|hypothetical protein PSEUBRA_SCAF5g02468 [Pseudozyma brasiliensis GHG001]	EST05631	346.593	204.101	0.588877	-0.763962	0.259036	1	No	Down
NODE_160_length_66031_cov_93.4536_ID_1434361.g6772.t1			26.4575	24.1897	0.914286	-0.129283	0.93961	1	No	Down
NODE_160_length_66031_cov_93.4536_ID_1434361.g6776.t1	gi|630961122|ref|XP_007876969.1|hypothetical protein PFL1_01275 [Anthracocystis flocculosa PF-1] >gi|521587521|gb|EPQ31086.1| hypothetical protein PFL1_01275 [Anthracocystis flocculosa PF-1]	XP_007876969	55.5608	42.332	0.761905	-0.392317	0.671702	1	No	Down
NODE_160_length_66031_cov_93.4536_ID_1434361.g6777.t1	gi|808364122|ref|XP_012187673.1|hypothetical protein PHSY_001655 [Pseudozyma hubeiensis SY62] >gi|501304807|dbj|GAC94086.1| hypothetical protein PHSY_001655 [Pseudozyma hubeiensis SY62]	XP_012187673	92.6013	54.4269	0.587755	-0.766713	0.345337	1	No	Down
NODE_160_length_66031_cov_93.4536_ID_1434361.g6779.t1	gi|758977774|ref|XP_011388938.1|hypothetical protein UMAG_02524 [Ustilago maydis 521] >gi|757946705|gb|KIS69173.1| hypothetical protein UMAG_02524 [Ustilago maydis 521]	XP_011388938	76.7268	65.0099	0.847291	-0.239071	0.78147	1	No	Down		nucleus; intracellular organelle part;
NODE_160_length_66031_cov_93.4536_ID_1434361.g6780.t1	gi|691787893|emb|CDO75774.1|hypothetical protein BN946_scf185039.g10 [Trametes cinnabarina]	CDO75774	21.166	12.0949	0.571429	-0.807355	0.443008	1	No	Down
NODE_160_length_66031_cov_93.4536_ID_1434361.g6781.t1			55.5608	28.7253	0.517007	-0.951745	0.304388	1	No	Down
NODE_161_length_65978_cov_101.548_ID_1592327.g6786.t1	gi|758977079|ref|XP_011388591.1|hypothetical protein UMAG_02255 [Ustilago maydis 521] >gi|757947263|gb|KIS69730.1| hypothetical protein UMAG_02255 [Ustilago maydis 521]	XP_011388591	103.184	86.1759	0.835165	-0.259867	0.743371	1	No	Down
NODE_161_length_65978_cov_101.548_ID_1592327.g6789.t1			632.335	459.605	0.726838	-0.460294	0.483425	1	No	Down
NODE_161_length_65978_cov_101.548_ID_1592327.g6790.t1	gi|939400538|emb|CEH13302.1|hypothetical protein CBOM_01235 [Ceraceosorus bombacis]	CEH13302	13.2288	12.0949	0.914286	-0.129283	0.987737	1	No	Down
NODE_161_length_65978_cov_101.548_ID_1592327.g6793.t1	gi|939400538|emb|CEH13302.1|hypothetical protein CBOM_01235 [Ceraceosorus bombacis]	CEH13302	206.369	166.304	0.805861	-0.311397	0.6576	1	No	Down
NODE_161_length_65978_cov_101.548_ID_1592327.g6798.t1			230.18	173.864	0.755337	-0.404808	0.559833	1	No	Down
NODE_161_length_65978_cov_101.548_ID_1592327.g6800.t1	gi|598012439|ref|XP_007337395.1|hypothetical protein AURDEDRAFT_179676 [Auricularia subglabra TFB-10046 SS5] >gi|393247032|gb|EJD54540.1| hypothetical protein AURDEDRAFT_179676 [Auricularia subglabra TFB-10046 SS5]	XP_007337395	100.539	72.5692	0.721805	-0.47032	0.552448	1	No	Down
NODE_162_length_65685_cov_9.96551_ID_1418941.g6805.t1	gi|640226981|ref|WP_024828997.1|chemotaxis protein [Methylobacterium sp. EUR3 AL-11]	WP_024828997	312.199	257.016	0.823245	-0.280607	0.678058	1	No	Down	signal transduction; chemotaxis;	integral component of membrane;	signal transducer activity;
NODE_162_length_65685_cov_9.96551_ID_1418941.g6811.t1	gi|501277987|ref|WP_012321005.1|MULTISPECIES: glycosyl transferase family 1 [Methylobacterium] >gi|170656994|gb|ACB26049.1| ABC transporter related [Methylobacterium radiotolerans JCM 2831] >gi|758505732|gb|KIU30471.1| glycosyl transferase family 1 [Methylobacterium radiotolerans] >gi|968294187|gb|KTR99821.1| glycosyl transferase family 1 [Methylobacterium radiotolerans] >gi|968349043|gb|KTS50508…	WP_012321005	66.1438	60.4743	0.914286	-0.129283	0.893992	1	No	Down	metabolic process;	ATPase activity; ATP binding;	ATPase activity; ATP binding;
NODE_162_length_65685_cov_9.96551_ID_1418941.g6815.t1	gi|657250856|ref|WP_029361174.1|TonB-dependent receptor [Methylobacterium sp. L2-4]	WP_029361174	359.822	350.751	0.97479	-0.0368368	0.957365	1	No	Down	siderophore transport;	cell outer membrane;	receptor activity; iron ion binding;
NODE_162_length_65685_cov_9.96551_ID_1418941.g6816.t1	gi|926284119|ref|WP_053621258.1|2,3,4,5-tetrahydropyridine-2,6-dicarboxylate N-succinyltransferase [Asanoa ferruginea] >gi|925636928|gb|KOX58666.1| 2,3,4,5-tetrahydropyridine-2,6-carboxylate N-succinyltransferase [Asanoa ferruginea]	WP_053621258	13.2288	6.04743	0.457143	-1.12928	0.228856	1	No	Down	lysine biosynthetic process via diaminopimelate; diaminopimelate biosynthetic process;	cytoplasm;	2,3,4,5-tetrahydropyridine-2,6-dicarboxylate N-succinyltransferase activity;
NODE_162_length_65685_cov_9.96551_ID_1418941.g6819.t1	gi|501278018|ref|WP_012321036.1|MULTISPECIES: membrane protein [Methylobacterium] >gi|170657025|gb|ACB26080.1| Integral membrane protein TerC [Methylobacterium radiotolerans JCM 2831] >gi|758505682|gb|KIU30425.1| membrane protein [Methylobacterium radiotolerans]	WP_012321036	15.8745	10.583	0.666667	-0.584963	0.593532	1	No	Down		integral component of membrane;
NODE_163_length_65677_cov_123.387_ID_2124462.g6823.t1	gi|646308888|gb|KDQ30031.1|hypothetical protein PLEOSDRAFT_1035931 [Pleurotus ostreatus PC15]	KDQ30031	269.867	208.636	0.773109	-0.371256	0.58722	1	No	Down
NODE_163_length_65677_cov_123.387_ID_2124462.g6825.t1			15.8745	13.6067	0.857143	-0.222392	0.89286	1	No	Down
NODE_163_length_65677_cov_123.387_ID_2124462.g6828.t1			97.8928	71.0573	0.725869	-0.462219	0.561652	1	No	Down
NODE_163_length_65677_cov_123.387_ID_2124462.g6831.t1	gi|60543056|dbj|BAD90777.1|histone 3 [Conocephalum conicum] >gi|60543062|dbj|BAD90780.1| histone 3 [Conocephalum conicum]	BAD90777	10711.3	7647.73	0.713986	-0.486033	0.476319	1	No	Down		nucleosome; nucleus;	protein heterodimerization activity; DNA binding;
NODE_164_length_65081_cov_93.6004_ID_2126648.g6845.t1	gi|673528959|emb|CDI55234.1|related to EXG1-exo-beta-1,3-glucanase [Melanopsichium pennsylvanicum 4]	CDI55234	418.029	362.846	0.867993	-0.204245	0.758444	1	No	Down
NODE_164_length_65081_cov_93.6004_ID_2126648.g6847.t1	gi|858052220|emb|CDS00570.1|hypothetical protein [Sporisorium scitamineum]	CDS00570	325.427	202.589	0.622532	-0.68378	0.313397	1	No	Down
NODE_164_length_65081_cov_93.6004_ID_2126648.g6851.t1	gi|939395467|emb|CEH16348.1|E3 ubiquitin ligase involved in syntaxin degradation [Ceraceosorus bombacis]	CEH16348	142.871	98.2708	0.687831	-0.539875	0.465405	1	No	Down
NODE_164_length_65081_cov_93.6004_ID_2126648.g6859.t1	gi|924816322|gb|KOS14456.1|high-affinity iron transporter [Malassezia pachydermatis]	KOS14456	29.1033	28.7253	0.987013	-0.018859	1	1	No	Down
NODE_164_length_65081_cov_93.6004_ID_2126648.g6862.t1	gi|914967949|ref|XP_013240365.1|hypothetical protein K437DRAFT_270883 [Tilletiaria anomala UBC 951] >gi|639559518|gb|KDN37376.1| hypothetical protein K437DRAFT_270883 [Tilletiaria anomala UBC 951]	XP_013240365	253.992	229.802	0.904762	-0.14439	0.834868	1	No	Down
NODE_164_length_65081_cov_93.6004_ID_2126648.g6863.t1	gi|939394443|emb|CEH19447.1|copper p-type atpase [Ceraceosorus bombacis]	CEH19447	87.3098	66.5217	0.761905	-0.392317	0.631827	1	No	Down
NODE_165_length_64772_cov_95.9665_ID_1685745.g6864.t1			97.8928	80.1285	0.818533	-0.288888	0.718499	1	No	Down
NODE_165_length_64772_cov_95.9665_ID_1685745.g6865.t1			161.391	154.21	0.955504	-0.0656669	0.933153	1	No	Down
NODE_165_length_64772_cov_95.9665_ID_1685745.g6872.t1	gi|914974447|ref|XP_013243614.1|ankyrin [Tilletiaria anomala UBC 951] >gi|639569206|gb|KDN46635.1| ankyrin [Tilletiaria anomala UBC 951]	XP_013243614	13.2288	10.583	0.8	-0.321928	0.81644	1	No	Down		transferase activity;	transferase activity;
NODE_165_length_64772_cov_95.9665_ID_1685745.g6877.t1	gi|939394342|emb|CEH19346.1|Non-ribosomal peptide synthetase/alpha-aminoadipate reductase and related enzymes [Ceraceosorus bombacis]	CEH19346	10.583	9.07115	0.857143	-0.222392	0.923274	1	No	Down
NODE_165_length_64772_cov_95.9665_ID_1685745.g6879.t1	gi|673525675|emb|CDI52111.1|probable SDH1-succinate dehydrogenase (ubiquinone) flavoprotein precursor, mitochondrial [Melanopsichium pennsylvanicum 4]	CDI52111	148.162	117.925	0.795918	-0.329308	0.654111	1	No	Down	tricarboxylic acid cycle; electron transport chain;	mitochondrial inner membrane;	flavin adenine dinucleotide binding; succinate dehydrogenase (ubiquinone) activity;
NODE_165_length_64772_cov_95.9665_ID_1685745.g6881.t1	gi|752344597|gb|KIO03672.1|hypothetical protein M404DRAFT_1001160 [Pisolithus tinctorius Marx 270]	KIO03672	63.498	31.749	0.5	-1	0.265711	1	No	Down
NODE_165_length_64772_cov_95.9665_ID_1685745.g6884.t1	gi|914973001|ref|XP_013242891.1|kynureninase [Tilletiaria anomala UBC 951] >gi|639567232|gb|KDN44717.1| kynureninase [Tilletiaria anomala UBC 951]	XP_013242891	10.583	4.53557	0.428571	-1.22239	0.184858	1	No	Down	carboxylic acid metabolic process; primary metabolic process; pyridine-containing compound biosynthetic process; single-organism biosynthetic process; cellular aromatic compound metabolic process;
NODE_165_length_64772_cov_95.9665_ID_1685745.g6887.t1	gi|343425984|emb|CBQ69516.1|conserved hypothetical protein [Sporisorium reilianum SRZ2]	CBQ69516	171.974	157.233	0.914286	-0.129283	0.86034	1	No	Down
NODE_166_length_64764_cov_95.3297_ID_1588626.g6892.t1	gi|955496718|ref|XP_014658244.1|hob1p [Pseudozyma antarctica] >gi|674220986|dbj|GAK63595.1| hob1p [Pseudozyma antarctica]	XP_014658244	384.957	311.443	0.809033	-0.30573	0.646789	1	No	Down		cytoplasm;
NODE_166_length_64764_cov_95.3297_ID_1588626.g6893.t1	gi|939398623|emb|CEH17452.1|dna polymerase alpha catalytic subunit [Ceraceosorus bombacis]	CEH17452	71.4353	42.332	0.592593	-0.754888	0.381017	1	No	Down	DNA metabolic process; cellular macromolecule biosynthetic process;	transferase activity; heterocyclic compound binding; organic cyclic compound binding;	transferase activity; heterocyclic compound binding; organic cyclic compound binding;
NODE_166_length_64764_cov_95.3297_ID_1588626.g6899.t1	gi|189194019|ref|XP_001933348.1|acetylornithine aminotransferase [Pyrenophora tritici-repentis Pt-1C-BFP] >gi|187978912|gb|EDU45538.1| acetylornithine aminotransferase [Pyrenophora tritici-repentis Pt-1C-BFP]	XP_001933348	15.8745	10.583	0.666667	-0.584963	0.593532	1	No	Down		transferase activity;	transferase activity;
NODE_166_length_64764_cov_95.3297_ID_1588626.g6901.t1	gi|396475880|ref|XP_003839882.1|hypothetical protein LEMA_P106680.1 [Leptosphaeria maculans JN3] >gi|312216453|emb|CBX96403.1| hypothetical protein LEMA_P106680.1 [Leptosphaeria maculans JN3]	XP_003839882	44.9778	43.8439	0.97479	-0.0368368	0.994977	1	No	Down
NODE_166_length_64764_cov_95.3297_ID_1588626.g6902.t1	gi|213403416|ref|XP_002172480.1|ribomal-ubiquitin fusion protein Ubi5 [Schizosaccharomyces japonicus yFS275] >gi|212000527|gb|EEB06187.1| ribomal-ubiquitin fusion protein Ubi5 [Schizosaccharomyces japonicus yFS275]	XP_002172480	10294.6	8155.72	0.792231	-0.336007	0.62104	1	No	Down	translation;	ribosome;	structural constituent of ribosome;
NODE_166_length_64764_cov_95.3297_ID_1588626.g6907.t1	gi|465792309|emb|CCU97417.1|unnamed protein product [Malassezia sympodialis ATCC 42132]	CCU97417	457.715	442.974	0.967795	-0.0472263	0.943341	1	No	Down
NODE_166_length_64764_cov_95.3297_ID_1588626.g6908.t1	gi|758987686|ref|XP_011392589.1|hypothetical protein UMAG_06237 [Ustilago maydis 521] >gi|757943377|gb|KIS65861.1| hypothetical protein UMAG_06237 [Ustilago maydis 521]	XP_011392589	84.664	46.8676	0.553571	-0.853159	0.304552	1	No	Down
NODE_166_length_64764_cov_95.3297_ID_1588626.g6909.t1	gi|630971966|ref|XP_007882391.1|hypothetical protein PFL1_06654 [Anthracocystis flocculosa PF-1] >gi|521581888|gb|EPQ25787.1| hypothetical protein PFL1_06654 [Anthracocystis flocculosa PF-1]	XP_007882391	182.557	164.793	0.902692	-0.147695	0.838288	1	No	Down
NODE_166_length_64764_cov_95.3297_ID_1588626.g6916.t1			1104.6	986.487	0.893071	-0.163153	0.800676	1	No	Down
NODE_167_length_64412_cov_10.7485_ID_1484750.g6921.t1	gi|969845680|ref|WP_058606884.1|MFS transporter [Methylobacterium radiotolerans] >gi|968301667|gb|KTS06747.1| MFS transporter [Methylobacterium radiotolerans] >gi|968347058|gb|KTS48631.1| MFS transporter [Methylobacterium radiotolerans]	WP_058606884	359.822	322.026	0.894958	-0.160108	0.811308	1	No	Down	transmembrane transport;	integral component of membrane;	transmembrane transporter activity;
NODE_167_length_64412_cov_10.7485_ID_1484750.g6925.t1	gi|501286689|ref|WP_012329707.1|diguanylate cyclase/phosphodiesterase [Methylobacterium radiotolerans] >gi|170658857|gb|ACB27911.1| diguanylate cyclase/phosphodiesterase [Methylobacterium radiotolerans JCM 2831]	WP_012329707	613.814	438.439	0.714286	-0.485427	0.460352	1	No	Down
NODE_168_length_64198_cov_84.5664_ID_1502776.g6930.t1	gi|939398249|emb|CEH17078.1|SPHINGOLIPID LONG CHAIN BASE-RESPONSIVE PROTEIN PIL1 [Ceraceosorus bombacis]	CEH17078	47.6235	18.1423	0.380952	-1.39232	0.152179	1	No	Down
NODE_168_length_64198_cov_84.5664_ID_1502776.g6932.t1	gi|939397349|emb|CEH17593.1|Acyl-CoA synthetase [Ceraceosorus bombacis]	CEH17593	29.1033	13.6067	0.467532	-1.09686	0.288345	1	No	Down
NODE_168_length_64198_cov_84.5664_ID_1502776.g6934.t1	gi|630963916|ref|XP_007878366.1|hypothetical protein PFL1_02661 [Anthracocystis flocculosa PF-1] >gi|521586341|gb|EPQ29988.1| hypothetical protein PFL1_02661 [Anthracocystis flocculosa PF-1]	XP_007878366	34.3948	30.2372	0.879121	-0.185867	0.878129	1	No	Down
NODE_168_length_64198_cov_84.5664_ID_1502776.g6936.t1	gi|858048678|emb|CDW98821.1|hypothetical protein [Sporisorium scitamineum]	CDW98821	76.7268	28.7253	0.374384	-1.41741	0.106415	1	No	Down	potassium ion transmembrane transport; calcium ion transmembrane transport;	fungal-type vacuole; integral component of membrane;	calcium:proton antiporter activity; potassium:proton antiporter activity;
NODE_168_length_64198_cov_84.5664_ID_1502776.g6937.t1	gi|630963958|ref|XP_007878387.1|hypothetical protein PFL1_02682 [Anthracocystis flocculosa PF-1] >gi|521586362|gb|EPQ30009.1| hypothetical protein PFL1_02682 [Anthracocystis flocculosa PF-1]	XP_007878387	113.767	111.877	0.983389	-0.0241663	0.985318	1	No	Down
NODE_168_length_64198_cov_84.5664_ID_1502776.g6939.t1	gi|576991818|gb|EUC64513.1|cAMP-independent regulatory protein pac2, putative [Rhizoctonia solani AG-3 Rhs1AP] >gi|660967633|gb|KEP51862.1| putative cAMP-independent regulatory protein pac2 [Rhizoctonia solani 123E]	EUC64513	37.0405	30.2372	0.816327	-0.292782	0.785246	1	No	Down
NODE_168_length_64198_cov_84.5664_ID_1502776.g6940.t1			50.2693	27.2134	0.541353	-0.885357	0.349337	1	No	Down
NODE_168_length_64198_cov_84.5664_ID_1502776.g6941.t1	gi|557996164|gb|EST05682.1|4-coumarate-CoA ligase [Pseudozyma brasiliensis GHG001]	EST05682	23.8118	15.1186	0.634921	-0.655352	0.543088	1	No	Down
NODE_168_length_64198_cov_84.5664_ID_1502776.g6942.t1	gi|443894909|dbj|GAC72255.1|hypothetical protein PANT_7d00009 [Pseudozyma antarctica T-34]	GAC72255	253.992	217.708	0.857143	-0.222392	0.746732	1	No	Down		catalytic activity;	catalytic activity;
NODE_168_length_64198_cov_84.5664_ID_1502776.g6944.t1	gi|557998043|gb|EST07506.1|hypothetical protein PSEUBRA_SCAF2g02591 [Pseudozyma brasiliensis GHG001]	EST07506	550.316	449.022	0.815934	-0.293476	0.655302	1	No	Down
NODE_168_length_64198_cov_84.5664_ID_1502776.g6948.t1	gi|939398197|emb|CEH17026.1|camk camkl ampk protein kinase [Ceraceosorus bombacis]	CEH17026	611.169	495.889	0.811379	-0.301552	0.645553	1	No	Down
NODE_169_length_64171_cov_108.357_ID_1514888.g6951.t1	gi|752372781|gb|KIO30519.1|hypothetical protein M407DRAFT_69105 [Tulasnella calospora MUT 4182]	KIO30519	34.3948	28.7253	0.835165	-0.259867	0.817006	1	No	Down
NODE_169_length_64171_cov_108.357_ID_1514888.g6953.t1			325.427	303.883	0.933798	-0.0988177	0.884411	1	No	Down
NODE_169_length_64171_cov_108.357_ID_1514888.g6954.t1			1665.5	1155.06	0.693521	-0.527989	0.417823	1	No	Down
NODE_169_length_64171_cov_108.357_ID_1514888.g6958.t1	gi|955496030|ref|XP_014658051.1|conserved hypothetical protein [Pseudozyma antarctica] >gi|674220793|dbj|GAK63402.1| conserved hypothetical protein [Pseudozyma antarctica]	XP_014658051	333.365	202.589	0.60771	-0.718546	0.289074	1	No	Down
NODE_169_length_64171_cov_108.357_ID_1514888.g6965.t1			50.2693	33.2609	0.661654	-0.595851	0.527709	1	No	Down
NODE_16_length_189678_cov_81.2322_ID_1458476.g1328.t1	gi|955498289|ref|XP_014658678.1|kinesin-domain-containing protein [Pseudozyma antarctica] >gi|674221421|dbj|GAK62823.1| kinesin-domain-containing protein [Pseudozyma antarctica]	XP_014658678	50.2693	34.7727	0.691729	-0.53172	0.573673	1	No	Down
NODE_16_length_189678_cov_81.2322_ID_1458476.g1329.t1	gi|630959938|ref|XP_007876377.1|hypothetical protein PFL1_00684 [Anthracocystis flocculosa PF-1] >gi|521587789|gb|EPQ31349.1| hypothetical protein PFL1_00684 [Anthracocystis flocculosa PF-1]	XP_007876377	460.361	332.609	0.722496	-0.468939	0.479497	1	No	Down
NODE_16_length_189678_cov_81.2322_ID_1458476.g1332.t1			113.767	90.7115	0.797342	-0.326729	0.672165	1	No	Down
NODE_16_length_189678_cov_81.2322_ID_1458476.g1334.t1	gi|808373716|ref|XP_012191857.1|likely cytosolic ribosomal protein S20 [Pseudozyma hubeiensis SY62] >gi|501309421|dbj|GAC98270.1| likely cytosolic ribosomal protein S20 [Pseudozyma hubeiensis SY62] >gi|557995474|gb|EST05020.1| 40S ribosomal protein S20 [Pseudozyma brasiliensis GHG001] >gi|858054165|emb|CDS00215.1| hypothetical protein [Sporisorium scitamineum]	XP_012191857	738.165	699.99	0.948285	-0.0766079	0.905618	1	No	Down		ribosome;
NODE_16_length_189678_cov_81.2322_ID_1458476.g1335.t1	gi|673528128|emb|CDI54433.1|jmj4 protein [Melanopsichium pennsylvanicum 4]	CDI54433	851.932	754.417	0.885537	-0.175376	0.787035	1	No	Down
NODE_16_length_189678_cov_81.2322_ID_1458476.g1338.t1			7.93725	7.55929	0.952381	-0.0703893	1	1	No	Down
NODE_16_length_189678_cov_81.2322_ID_1458476.g1341.t1			13.2288	6.04743	0.457143	-1.12928	0.228856	1	No	Down
NODE_16_length_189678_cov_81.2322_ID_1458476.g1342.t1	gi|388857544|emb|CCF48900.1|related to anaphase control protein cut9 [Ustilago hordei]	CCF48900	44.9778	27.2134	0.605042	-0.724893	0.453413	1	No	Down
NODE_16_length_189678_cov_81.2322_ID_1458476.g1343.t1	gi|443896651|dbj|GAC73995.1|transcription initiation factor TFIID, subunit TAF1, partial [Pseudozyma antarctica T-34]	GAC73995	235.472	234.338	0.995185	-0.00696395	0.996113	1	No	Down	primary metabolic process; cellular macromolecule biosynthetic process; cellular nitrogen compound biosynthetic process; gene expression;	intracellular part;	binding;
NODE_16_length_189678_cov_81.2322_ID_1458476.g1352.t1	gi|630959668|ref|XP_007876242.1|hypothetical protein PFL1_00557 [Anthracocystis flocculosa PF-1] >gi|521588827|gb|EPQ32361.1| hypothetical protein PFL1_00557 [Anthracocystis flocculosa PF-1]	XP_007876242	836.057	763.488	0.913201	-0.130996	0.839722	1	No	Down
NODE_16_length_189678_cov_81.2322_ID_1458476.g1353.t1	gi|807748413|ref|XP_012179001.1|predicted protein [Fibroporia radiculosa] >gi|403413018|emb|CCL99718.1| predicted protein [Fibroporia radiculosa]	XP_012179001	129.642	89.1996	0.688047	-0.539422	0.473266	1	No	Down
NODE_16_length_189678_cov_81.2322_ID_1458476.g1358.t1	gi|673529183|emb|CDI55452.1|putative protein, partial [Melanopsichium pennsylvanicum 4]	CDI55452	246.055	211.66	0.860215	-0.217231	0.75323	1	No	Down
NODE_16_length_189678_cov_81.2322_ID_1458476.g1359.t1			103.184	66.5217	0.644689	-0.633326	0.42267	1	No	Down
NODE_16_length_189678_cov_81.2322_ID_1458476.g1370.t1	gi|673527852|emb|CDI54165.1|related to component of the spindle assembly checkpoint dma1 [Melanopsichium pennsylvanicum 4]	CDI54165	55.5608	42.332	0.761905	-0.392317	0.671702	1	No	Down
NODE_16_length_189678_cov_81.2322_ID_1458476.g1371.t1			293.678	208.636	0.710425	-0.493246	0.468493	1	No	Down
NODE_16_length_189678_cov_81.2322_ID_1458476.g1372.t1	gi|630968810|ref|XP_007880813.1|hypothetical protein PFL1_06888 [Anthracocystis flocculosa PF-1] >gi|521583665|gb|EPQ27444.1| hypothetical protein PFL1_06888 [Anthracocystis flocculosa PF-1]	XP_007880813	378.342	296.324	0.783217	-0.352516	0.59775	1	No	Down	histone H4 acetylation; DNA repair; histone H2A acetylation; chromatin remodeling;	NuA4 histone acetyltransferase complex;
NODE_16_length_189678_cov_81.2322_ID_1458476.g1374.t1	gi|630958898|ref|XP_007875857.1|hypothetical protein PFL1_00169 [Anthracocystis flocculosa PF-1] >gi|521588437|gb|EPQ31971.1| hypothetical protein PFL1_00169 [Anthracocystis flocculosa PF-1]	XP_007875857	71.4353	31.749	0.444444	-1.16993	0.183811	1	No	Down
NODE_16_length_189678_cov_81.2322_ID_1458476.g1376.t1	gi|573029675|gb|ETS62899.1|hypothetical protein PaG_02663 [Pseudozyma aphidis DSM 70725]	ETS62899	357.176	337.144	0.943915	-0.0832706	0.901904	1	No	Down
NODE_16_length_189678_cov_81.2322_ID_1458476.g1381.t1	gi|557995141|gb|EST04694.1|histone deacetylase complex component [Pseudozyma brasiliensis GHG001]	EST04694	7.93725	6.04743	0.761905	-0.392317	0.802193	1	No	Down	negative regulation of chromatin silencing; regulation of transcription from RNA polymerase II promoter; histone deacetylation; negative regulation of transcription, DNA-templated; cell cycle process;	Sin3-type complex;	hydrolase activity;
NODE_16_length_189678_cov_81.2322_ID_1458476.g1383.t1	gi|682296803|gb|KFY10578.1|hypothetical protein V492_04946 [Pseudogymnoascus sp. VKM F-4246]	KFY10578	149810	86326.3	0.576237	-0.795265	0.380196	1	No	Down		cytoplasm;
NODE_16_length_189678_cov_81.2322_ID_1458476.g1385.t1	gi|302496049|ref|XP_003010029.1|polyubiquitin UbiD/Ubi4, putative [Arthroderma benhamiae CBS 112371] >gi|315043104|ref|XP_003170928.1| ubiquitin [Microsporum gypseum CBS 118893] >gi|327295188|ref|XP_003232289.1| polyubiquitin [Trichophyton rubrum CBS 118892] >gi|291173564|gb|EFE29389.1| polyubiquitin UbiD/Ubi4, putative [Arthroderma benhamiae CBS 112371] >gi|311344717|gb|EFR03920.1| ubiquitin [Mi…	XP_003010029	85172	55012.7	0.645901	-0.630614	0.450535	1	No	Down	protein ubiquitination;	cytoplasm;	protein tag;
NODE_16_length_189678_cov_81.2322_ID_1458476.g1388.t1	gi|558000576|gb|EST09976.1|integral membrane protein [Pseudozyma brasiliensis GHG001]	EST09976	82.0183	66.5217	0.81106	-0.30212	0.718113	1	No	Down
NODE_16_length_189678_cov_81.2322_ID_1458476.g1389.t1	gi|955501546|ref|XP_014659616.1|sentrin-specific protease [Pseudozyma antarctica] >gi|674222360|dbj|GAK62315.1| sentrin-specific protease [Pseudozyma antarctica]	XP_014659616	1701.22	1333.46	0.783826	-0.351395	0.588385	1	No	Down
NODE_170_length_63380_cov_11.212_ID_1434242.g6974.t1	gi|501286907|ref|WP_012329925.1|radical SAM protein [Methylobacterium radiotolerans] >gi|170659085|gb|ACB28139.1| Radical SAM domain protein [Methylobacterium radiotolerans JCM 2831]	WP_012329925	37.0405	13.6067	0.367347	-1.44478	0.154324	1	No	Down	metabolic process;	4 iron, 4 sulfur cluster binding; iron ion binding; catalytic activity;	4 iron, 4 sulfur cluster binding; iron ion binding; catalytic activity;
NODE_170_length_63380_cov_11.212_ID_1434242.g6977.t1	gi|926284418|ref|WP_053621557.1|hypothetical protein [Asanoa ferruginea] >gi|925635471|gb|KOX57329.1| membrane protein [Asanoa ferruginea]	WP_053621557	39.6863	28.7253	0.72381	-0.466318	0.643684	1	No	Down	cell redox homeostasis; oxidation-reduction process;	cell;	electron carrier activity; protein disulfide oxidoreductase activity;
NODE_170_length_63380_cov_11.212_ID_1434242.g6980.t1	gi|767162488|dbj|GAN48733.1|response regulator receiver modulated GAF sensor protein [Methylobacterium sp. ME121]	GAN48733	42.332	36.2846	0.857143	-0.222392	0.835298	1	No	Down	phosphorelay signal transduction system; peptidyl-histidine phosphorylation; protein-chromophore linkage; regulation of transcription, DNA-templated; signal transduction by protein phosphorylation; detection of visible light;	intracellular; membrane;	photoreceptor activity; phosphorelay sensor kinase activity;
NODE_170_length_63380_cov_11.212_ID_1434242.g6991.t1	gi|981056984|ref|WP_059409732.1|hypothetical protein [Methylobacterium sp. ME121]	WP_059409732	44.9778	36.2846	0.806723	-0.309855	0.757738	1	No	Down
NODE_171_length_63310_cov_9.53298_ID_1421345.g6998.t1	gi|759016078|ref|WP_043075049.1|valine--tRNA ligase [Methylobacterium radiotolerans] >gi|758502799|gb|KIU27694.1| valyl-tRNA synthetase [Methylobacterium radiotolerans]	WP_043075049	1259.38	601.719	0.477791	-1.06555	0.105816	1	No	Down	valyl-tRNA aminoacylation; regulation of translational fidelity;	cytoplasm;	valine-tRNA ligase activity; aminoacyl-tRNA editing activity; ATP binding;
NODE_171_length_63310_cov_9.53298_ID_1421345.g7002.t1	gi|501279312|ref|WP_012322330.1|MULTISPECIES: thiol:disulfide oxidoreductase [Methylobacterium] >gi|170658332|gb|ACB27387.1| Glutathione S-transferase domain protein [Methylobacterium radiotolerans JCM 2831] >gi|758502803|gb|KIU27698.1| glutathione S-transferase [Methylobacterium radiotolerans] >gi|767159913|dbj|GAN51184.1| putative glutathione S-transferase [Methylobacterium sp. ME121]	WP_012322330	29.1033	16.6304	0.571429	-0.807355	0.439308	1	No	Down	metabolic process;	transferase activity;	transferase activity;
NODE_171_length_63310_cov_9.53298_ID_1421345.g7009.t1	gi|501279327|ref|WP_012322345.1|MULTISPECIES: magnesium transporter [Bacteria] >gi|170658347|gb|ACB27402.1| magnesium transporter [Methylobacterium radiotolerans JCM 2831] >gi|767159928|dbj|GAN51199.1| magnesium transporter [Methylobacterium sp. ME121] >gi|925635178|gb|KOX57046.1| magnesium transporter [Asanoa ferruginea] >gi|968305184|gb|KTS10022.1| magnesium transporter [Methylobacterium radiot…	WP_012322345	111.122	72.5692	0.653061	-0.61471	0.428921	1	No	Down	magnesium ion transport; cation transmembrane transport;	plasma membrane; integral component of membrane;	metal ion binding; magnesium ion transmembrane transporter activity;
NODE_171_length_63310_cov_9.53298_ID_1421345.g7010.t1	gi|969846223|ref|WP_058607427.1|AMP-dependent synthetase [Methylobacterium radiotolerans] >gi|968305183|gb|KTS10021.1| AMP-dependent synthetase [Methylobacterium radiotolerans] >gi|968344790|gb|KTS46519.1| AMP-dependent synthetase [Methylobacterium radiotolerans]	WP_058607427	312.199	220.731	0.707022	-0.500173	0.460339	1	No	Down	metabolic process;	ligase activity;	ligase activity;
NODE_172_length_63187_cov_10.2711_ID_1421387.g7017.t1	gi|758509145|gb|KIU33713.1|poly-beta-hydroxybutyrate polymerase [Methylobacterium radiotolerans]	KIU33713	13.2288	6.04743	0.457143	-1.12928	0.228856	1	No	Down
NODE_172_length_63187_cov_10.2711_ID_1421387.g7020.t1	gi|657250595|ref|WP_029360935.1|dehydrogenase [Methylobacterium sp. L2-4]	WP_029360935	253.992	204.101	0.803571	-0.315502	0.646281	1	No	Down	oxidation-reduction process;	membrane; outer membrane-bounded periplasmic space;	oxidoreductase activity, acting on CH-OH group of donors; calcium ion binding;
NODE_172_length_63187_cov_10.2711_ID_1421387.g7021.t1	gi|501276368|ref|WP_012319386.1|MULTISPECIES: glutamine--fructose-6-phosphate aminotransferase [Bacteria] >gi|170655358|gb|ACB24413.1| glucosamine--fructose-6-phosphate aminotransferase, isomerizing [Methylobacterium radiotolerans JCM 2831] >gi|758509105|gb|KIU33673.1| glucosamine--fructose-6-phosphate aminotransferase [Methylobacterium radiotolerans] >gi|767160824|dbj|GAN50354.1| glucosamine--fr…	WP_012319386	2860.06	2624.59	0.917669	-0.123954	0.84692	1	No	Down	carbohydrate metabolic process; glutamine metabolic process; carbohydrate derivative biosynthetic process;	cytoplasm;	carbohydrate binding; glutamine-fructose-6-phosphate transaminase (isomerizing) activity;
NODE_172_length_63187_cov_10.2711_ID_1421387.g7024.t1	gi|758509115|gb|KIU33683.1|Crp/Fnr family transcriptional regulator [Methylobacterium radiotolerans]	KIU33683	63.498	60.4743	0.952381	-0.0703893	0.952327	1	No	Down	regulation of transcription, DNA-templated; transcription, DNA-templated;	DNA binding;	DNA binding;
NODE_172_length_63187_cov_10.2711_ID_1421387.g7033.t1	gi|759636753|ref|WP_043354466.1|hypothetical protein [Methylobacterium sp. B1]	WP_043354466	15.8745	10.583	0.666667	-0.584963	0.593532	1	No	Down
NODE_1730_length_583_cov_14.9612_ID_2448416.g13831.t1	gi|640228903|ref|WP_024829614.1|ABC transporter substrate-binding protein [Methylobacterium sp. EUR3 AL-11]	WP_024829614	10.583	7.55929	0.714286	-0.485427	0.671378	1	No	Down	amino acid transport;
NODE_173_length_62923_cov_90.521_ID_1484808.g7040.t1	gi|808372176|ref|XP_012191189.1|vacuolar protein-sorting-associated protein [Pseudozyma hubeiensis SY62] >gi|501308708|dbj|GAC97602.1| vacuolar protein-sorting-associated protein [Pseudozyma hubeiensis SY62]	XP_012191189	211.66	170.84	0.807143	-0.309104	0.659041	1	No	Down
NODE_173_length_62923_cov_90.521_ID_1484808.g7041.t1	gi|557995759|gb|EST05299.1|hypothetical protein PSEUBRA_SCAF6g00839 [Pseudozyma brasiliensis GHG001]	EST05299	158.745	148.162	0.933333	-0.0995357	0.895461	1	No	Down
NODE_173_length_62923_cov_90.521_ID_1484808.g7042.t1	gi|630962376|ref|XP_007877596.1|hypothetical protein PFL1_01893 [Anthracocystis flocculosa PF-1] >gi|521586757|gb|EPQ30367.1| hypothetical protein PFL1_01893 [Anthracocystis flocculosa PF-1]	XP_007877596	44.9778	16.6304	0.369748	-1.43539	0.144681	1	No	Down
NODE_173_length_62923_cov_90.521_ID_1484808.g7048.t1			21.166	13.6067	0.642857	-0.63743	0.556631	1	No	Down
NODE_173_length_62923_cov_90.521_ID_1484808.g7049.t1	gi|939401886|emb|CEH12083.1|Pal1 cell morphology [Ceraceosorus bombacis]	CEH12083	15.8745	7.55929	0.47619	-1.07039	0.276582	1	No	Down
NODE_173_length_62923_cov_90.521_ID_1484808.g7052.t1			10.583	7.55929	0.714286	-0.485427	0.671378	1	No	Down
NODE_173_length_62923_cov_90.521_ID_1484808.g7059.t1			55.5608	49.8913	0.897959	-0.155278	0.878207	1	No	Down
NODE_174_length_62761_cov_80.2746_ID_1583068.g7061.t1			7.93725	4.53557	0.571429	-0.807355	0.48737	1	No	Down
NODE_174_length_62761_cov_80.2746_ID_1583068.g7067.t1			91.2784	74.837	0.819876	-0.286523	0.725412	1	No	Down
NODE_174_length_62761_cov_80.2746_ID_1583068.g7074.t1	gi|465794225|emb|CCU99055.1|unnamed protein product [Malassezia sympodialis ATCC 42132]	CCU99055	44.9778	24.1897	0.537815	-0.894818	0.354971	1	No	Down
NODE_174_length_62761_cov_80.2746_ID_1583068.g7075.t1	gi|573030208|gb|ETS63431.1|hypothetical protein PaG_01714 [Pseudozyma aphidis DSM 70725]	ETS63431	42.332	25.7016	0.607143	-0.719892	0.462131	1	No	Down
NODE_174_length_62761_cov_80.2746_ID_1583068.g7082.t1	gi|955481826|ref|XP_014654015.1|conserved hypothetical protein [Pseudozyma antarctica] >gi|674216739|dbj|GAK67803.1| conserved hypothetical protein [Pseudozyma antarctica]	XP_014654015	259.284	137.579	0.530612	-0.91427	0.188538	1	No	Down
NODE_175_length_62637_cov_84.1126_ID_1440146.g7089.t1	gi|630967428|ref|XP_007880122.1|hypothetical protein PFL1_04406 [Anthracocystis flocculosa PF-1] >gi|521584342|gb|EPQ28079.1| hypothetical protein PFL1_04406 [Anthracocystis flocculosa PF-1]	XP_007880122	63.498	27.2134	0.428571	-1.22239	0.178853	1	No	Down	sodium ion transport; transmembrane transport;	membrane; endoplasmic reticulum;	transporter activity;
NODE_175_length_62637_cov_84.1126_ID_1440146.g7093.t1	gi|808362090|ref|XP_012186786.1|ATP-dependent DNA helicase [Pseudozyma hubeiensis SY62] >gi|501303789|dbj|GAC93199.1| ATP-dependent DNA helicase [Pseudozyma hubeiensis SY62]	XP_012186786	103.184	93.7352	0.908425	-0.138561	0.866278	1	No	Down		hydrolase activity;	hydrolase activity;
NODE_175_length_62637_cov_84.1126_ID_1440146.g7098.t1	gi|858045351|emb|CDS01880.1|hypothetical protein [Sporisorium scitamineum]	CDS01880	560.899	438.439	0.781671	-0.355366	0.588956	1	No	Down	gene silencing by RNA;
NODE_175_length_62637_cov_84.1126_ID_1440146.g7102.t1	gi|443898587|dbj|GAC75921.1|putative trehalase [Pseudozyma antarctica T-34]	GAC75921	259.284	117.925	0.45481	-1.13666	0.104827	1	No	Down
NODE_176_length_62458_cov_92.7433_ID_1726160.g7116.t1			39.6863	33.2609	0.838095	-0.254814	0.812064	1	No	Down
NODE_176_length_62458_cov_92.7433_ID_1726160.g7117.t1	gi|557999563|gb|EST08990.1|hypothetical protein PSEUBRA_SCAF13g01933 [Pseudozyma brasiliensis GHG001]	EST08990	58.2065	48.3795	0.831169	-0.266787	0.774654	1	No	Down
NODE_176_length_62458_cov_92.7433_ID_1726160.g7118.t1	gi|573030257|gb|ETS63480.1|hypothetical protein PaG_01766 [Pseudozyma aphidis DSM 70725]	ETS63480	41.0091	18.1423	0.442396	-1.17659	0.234908	1	No	Down		membrane;
NODE_176_length_62458_cov_92.7433_ID_1726160.g7120.t1	gi|630970354|ref|XP_007881585.1|hypothetical protein PFL1_05858 [Anthracocystis flocculosa PF-1] >gi|521582708|gb|EPQ26536.1| hypothetical protein PFL1_05858 [Anthracocystis flocculosa PF-1]	XP_007881585	449.778	326.561	0.72605	-0.461858	0.48651	1	No	Down
NODE_176_length_62458_cov_92.7433_ID_1726160.g7121.t1	gi|914979750|ref|XP_013246194.1|putative PGK1-phosphoglycerate kinase [Tilletiaria anomala UBC 951] >gi|639576021|gb|KDN53355.1| putative PGK1-phosphoglycerate kinase [Tilletiaria anomala UBC 951]	XP_013246194	44.9778	24.1897	0.537815	-0.894818	0.354971	1	No	Down	glycolytic process;	phosphoglycerate kinase activity; ATP binding;	phosphoglycerate kinase activity; ATP binding;
NODE_176_length_62458_cov_92.7433_ID_1726160.g7123.t1	gi|749760296|gb|KII85250.1|hypothetical protein PLICRDRAFT_337205 [Plicaturopsis crispa FD-325 SS-3]	KII85250	693.187	550.316	0.793893	-0.332983	0.610753	1	No	Down
NODE_176_length_62458_cov_92.7433_ID_1726160.g7125.t1	gi|858045228|emb|CDW99499.1|hypothetical protein [Sporisorium scitamineum]	CDW99499	23.8118	9.07115	0.380952	-1.39232	0.171797	1	No	Down	protein phosphorylation;	protein kinase activity; ATP binding;	protein kinase activity; ATP binding;
NODE_176_length_62458_cov_92.7433_ID_1726160.g7126.t1	gi|939400429|emb|CEH13623.1|kinase-like protein [Ceraceosorus bombacis]	CEH13623	473.589	272.134	0.574621	-0.799318	0.230644	1	No	Down
NODE_176_length_62458_cov_92.7433_ID_1726160.g7127.t1			166.682	86.1759	0.517007	-0.951745	0.194134	1	No	Down
NODE_176_length_62458_cov_92.7433_ID_1726160.g7129.t1			26.4575	13.6067	0.514286	-0.959358	0.35704	1	No	Down
NODE_176_length_62458_cov_92.7433_ID_1726160.g7131.t1			47.6235	42.332	0.888889	-0.169925	0.873624	1	No	Down
NODE_176_length_62458_cov_92.7433_ID_1726160.g7134.t1	gi|673529415|emb|CDI55674.1|related to RIO Kinase 1 [Melanopsichium pennsylvanicum 4]	CDI55674	1351.98	842.105	0.622868	-0.683001	0.296212	1	No	Down	cellular metabolic process;	intracellular part;	catalytic activity;
NODE_177_length_61808_cov_88.1856_ID_1575158.g7139.t1	gi|939402215|emb|CEH11709.1|eukaryotic initiation factor 4f subunit p130 [Ceraceosorus bombacis]	CEH11709	854.578	745.346	0.87218	-0.197301	0.761377	1	No	Down
NODE_177_length_61808_cov_88.1856_ID_1575158.g7143.t1	gi|557999945|gb|EST09364.1|chaperonin complex component, TCP-1 theta subunit [Pseudozyma brasiliensis GHG001]	EST09364	74.081	45.3557	0.612245	-0.707819	0.406311	1	No	Down	protein folding;	cytoplasm;	ATP binding; unfolded protein binding;
NODE_177_length_61808_cov_88.1856_ID_1575158.g7145.t1	gi|808366778|ref|XP_012188831.1|hypothetical protein PHSY_002819 [Pseudozyma hubeiensis SY62] >gi|501306159|dbj|GAC95244.1| hypothetical protein PHSY_002819 [Pseudozyma hubeiensis SY62]	XP_012188831	23.8118	12.0949	0.507937	-0.97728	0.34682	1	No	Down	transport;
NODE_177_length_61808_cov_88.1856_ID_1575158.g7147.t1	gi|808368579|ref|XP_012189618.1|likely mitochondrial ribosomal protein [Pseudozyma hubeiensis SY62] >gi|501307043|dbj|GAC96031.1| likely mitochondrial ribosomal protein [Pseudozyma hubeiensis SY62]	XP_012189618	31.749	13.6067	0.428571	-1.22239	0.233608	1	No	Down	translation;	small ribosomal subunit;	structural constituent of ribosome;
NODE_177_length_61808_cov_88.1856_ID_1575158.g7148.t1	gi|955499314|ref|XP_014658997.1|metallo-dependent phosphatase [Pseudozyma antarctica] >gi|674221740|dbj|GAK63142.1| metallo-dependent phosphatase [Pseudozyma antarctica]	XP_014658997	255.315	247.945	0.971132	-0.04226	0.953822	1	No	Down	protein dephosphorylation;	phosphoprotein phosphatase activity;	phosphoprotein phosphatase activity;
NODE_177_length_61808_cov_88.1856_ID_1575158.g7155.t1	gi|557999033|gb|EST08478.1|hypothetical protein PSEUBRA_SCAF16g05292 [Pseudozyma brasiliensis GHG001]	EST08478	23.8118	7.55929	0.31746	-1.65535	0.103031	1	No	Down
NODE_177_length_61808_cov_88.1856_ID_1575158.g7157.t1	gi|914973591|ref|XP_013243186.1|putative cell division control protein CDC3 [Tilletiaria anomala UBC 951] >gi|639567995|gb|KDN45453.1| putative cell division control protein CDC3 [Tilletiaria anomala UBC 951]	XP_013243186	74.081	24.1897	0.326531	-1.61471	0.0718421	1	No	Down	cell division;	GTP binding;	GTP binding;
NODE_177_length_61808_cov_88.1856_ID_1575158.g7162.t1	gi|673530900|emb|CDI57072.1|retrotransposon nucleocapsid protein [Melanopsichium pennsylvanicum 4]	CDI57072	13.2288	10.583	0.8	-0.321928	0.81644	1	No	Down
NODE_178_length_61728_cov_84.4958_ID_2254159.g7170.t1	gi|388854390|emb|CCF51974.1|related to histidine kinase [Ustilago hordei]	CCF51974	55.5608	51.4032	0.92517	-0.11221	0.917943	1	No	Down	signal transduction;
NODE_178_length_61728_cov_84.4958_ID_2254159.g7175.t1			7.93725	4.53557	0.571429	-0.807355	0.48737	1	No	Down
NODE_178_length_61728_cov_84.4958_ID_2254159.g7179.t1	gi|914973501|ref|XP_013243141.1|hypothetical protein K437DRAFT_256623 [Tilletiaria anomala UBC 951] >gi|639567822|gb|KDN45284.1| hypothetical protein K437DRAFT_256623 [Tilletiaria anomala UBC 951]	XP_013243141	756.685	654.634	0.865135	-0.209003	0.748298	1	No	Down
NODE_178_length_61728_cov_84.4958_ID_2254159.g7181.t1			97.8928	65.0099	0.664093	-0.590544	0.459265	1	No	Down
NODE_179_length_60789_cov_119.812_ID_1651537.g7187.t1	gi|749891479|gb|KIJ59408.1|hypothetical protein HYDPIDRAFT_43999 [Hydnomerulius pinastri MD-312]	KIJ59408	296.324	193.518	0.653061	-0.61471	0.367187	1	No	Down
NODE_179_length_60789_cov_119.812_ID_1651537.g7191.t1	gi|443898263|dbj|GAC75600.1|uncharacterized mRNA-associated protein RAP55 [Pseudozyma antarctica T-34]	GAC75600	259.284	253.992	0.979592	-0.0297473	0.968434	1	No	Down	regulation of G2/M transition of mitotic cell cycle;	cytoplasm;
NODE_179_length_60789_cov_119.812_ID_1651537.g7192.t1	gi|808372543|ref|XP_012191347.1|hypothetical protein PHSY_005347 [Pseudozyma hubeiensis SY62] >gi|501308870|dbj|GAC97760.1| hypothetical protein PHSY_005347 [Pseudozyma hubeiensis SY62]	XP_012191347	652.178	566.947	0.869313	-0.202052	0.757113	1	No	Down
NODE_179_length_60789_cov_119.812_ID_1651537.g7195.t1	gi|576989263|gb|EUC61982.1|reverse transcriptase/ribonuclease H, putative [Rhizoctonia solani AG-3 Rhs1AP]	EUC61982	251.346	158.745	0.631579	-0.662965	0.338029	1	No	Down
NODE_179_length_60789_cov_119.812_ID_1651537.g7196.t1			31.749	25.7016	0.809524	-0.304855	0.78609	1	No	Down
NODE_179_length_60789_cov_119.812_ID_1651537.g7200.t1	gi|914978033|ref|XP_013245407.1|acetate--CoA ligase [Tilletiaria anomala UBC 951] >gi|639575217|gb|KDN52568.1| acetate--CoA ligase [Tilletiaria anomala UBC 951]	XP_013245407	187.848	104.318	0.555332	-0.848578	0.237579	1	No	Down	acetyl-CoA biosynthetic process from acetate;	AMP binding; ATP binding; acetate-CoA ligase activity;	AMP binding; ATP binding; acetate-CoA ligase activity;
NODE_179_length_60789_cov_119.812_ID_1651537.g7205.t1	gi|343426403|emb|CBQ69933.1|conserved hypothetical protein [Sporisorium reilianum SRZ2]	CBQ69933	31.749	18.1423	0.571429	-0.807355	0.434041	1	No	Down
NODE_179_length_60789_cov_119.812_ID_1651537.g7206.t1	gi|630968260|ref|XP_007880538.1|hypothetical protein PFL1_04819 [Anthracocystis flocculosa PF-1] >gi|521583918|gb|EPQ27681.1| hypothetical protein PFL1_04819 [Anthracocystis flocculosa PF-1]	XP_007880538	124.35	110.366	0.887538	-0.172119	0.823735	1	No	Down
NODE_17_length_189601_cov_10.3696_ID_1406777.g1403.t1	gi|981050596|ref|WP_059409020.1|amino acid decarboxylase [Methylobacterium sp. ME121] >gi|767162223|dbj|GAN48853.1| ornithine decarboxylase [Methylobacterium sp. ME121]	WP_059409020	52.915	33.2609	0.628571	-0.669851	0.471783	1	No	Down	cellular amino acid metabolic process;	cytoplasm;	ornithine decarboxylase activity;
NODE_17_length_189601_cov_10.3696_ID_1406777.g1407.t1	gi|501278283|ref|WP_012321301.1|MULTISPECIES: ABC transporter substrate-binding protein [Methylobacterium] >gi|170657292|gb|ACB26347.1| extracellular solute-binding protein family 5 [Methylobacterium radiotolerans JCM 2831] >gi|758504991|gb|KIU29780.1| ABC transporter substrate-binding protein [Methylobacterium radiotolerans] >gi|767162246|dbj|GAN48876.1| extracellular solute-binding protein [Met…	WP_012321301	116.413	58.9625	0.506494	-0.981384	0.209637	1	No	Down	transmembrane transport;	ATP-binding cassette (ABC) transporter complex;
NODE_17_length_189601_cov_10.3696_ID_1406777.g1414.t1	gi|657247989|ref|WP_029358655.1|MULTISPECIES: acyl-CoA dehydrogenase [Methylobacterium] >gi|767162276|dbj|GAN48906.1| putative acyl-CoA dehydrogenase [Methylobacterium sp. ME121] >gi|968305923|gb|KTS10726.1| acyl-CoA dehydrogenase [Methylobacterium radiotolerans] >gi|968345888|gb|KTS47550.1| acyl-CoA dehydrogenase [Methylobacterium radiotolerans]	WP_029358655	140.225	128.508	0.916442	-0.125884	0.869486	1	No	Down	oxidation-reduction process;	flavin adenine dinucleotide binding; acyl-CoA dehydrogenase activity;	flavin adenine dinucleotide binding; acyl-CoA dehydrogenase activity;
NODE_17_length_189601_cov_10.3696_ID_1406777.g1421.t1	gi|640226564|ref|WP_024828849.1|MULTISPECIES: multidrug transporter [Bacteria] >gi|925631974|gb|KOX54015.1| multidrug transporter [Asanoa ferruginea]	WP_024828849	148.162	126.996	0.857143	-0.222392	0.763732	1	No	Down
NODE_180_length_60719_cov_86.7566_ID_1529218.g7216.t1	gi|751830670|emb|CEL56721.1|Retrovirus-related Pol polyprotein from transposon 412 OS=Drosophila melanogaster GN=POL PE=4 SV=1 [Rhizoctonia solani AG-1 IB]	CEL56721	193.14	137.579	0.712329	-0.489385	0.489826	1	No	Down
NODE_180_length_60719_cov_86.7566_ID_1529218.g7217.t1	gi|914976933|ref|XP_013244857.1|WD40 repeat-like protein [Tilletiaria anomala UBC 951] >gi|639574644|gb|KDN52007.1| WD40 repeat-like protein [Tilletiaria anomala UBC 951]	XP_013244857	42.332	34.7727	0.821429	-0.283793	0.783725	1	No	Down
NODE_180_length_60719_cov_86.7566_ID_1529218.g7219.t1			50.2693	48.3795	0.962406	-0.0552824	0.974521	1	No	Down
NODE_180_length_60719_cov_86.7566_ID_1529218.g7222.t1	gi|388852794|emb|CCF53479.1|related to transcriptional activator Mut3p [Ustilago hordei]	CCF53479	66.1438	65.0099	0.982857	-0.0249464	0.995447	1	No	Down
NODE_180_length_60719_cov_86.7566_ID_1529218.g7225.t1	gi|939395539|emb|CEH19057.1|Fry-like conserved proteins [Ceraceosorus bombacis]	CEH19057	15.8745	10.583	0.666667	-0.584963	0.593532	1	No	Down
NODE_180_length_60719_cov_86.7566_ID_1529218.g7232.t1	gi|323508309|emb|CBQ68180.1|conserved hypothetical protein [Sporisorium reilianum SRZ2]	CBQ68180	26.4575	16.6304	0.628571	-0.669851	0.530263	1	No	Down
NODE_180_length_60719_cov_86.7566_ID_1529218.g7233.t1	gi|630971598|ref|XP_007882207.1|hypothetical protein PFL1_06475 [Anthracocystis flocculosa PF-1] >gi|521582151|gb|EPQ26022.1| hypothetical protein PFL1_06475 [Anthracocystis flocculosa PF-1]	XP_007882207	103.184	51.4032	0.498168	-1.00529	0.210575	1	No	Down
NODE_180_length_60719_cov_86.7566_ID_1529218.g7234.t1			298.97	285.741	0.955752	-0.0652915	0.92499	1	No	Down
NODE_180_length_60719_cov_86.7566_ID_1529218.g7235.t1			423.32	315.978	0.746429	-0.421924	0.525784	1	No	Down
NODE_180_length_60719_cov_86.7566_ID_1529218.g7236.t1			169.328	66.5217	0.392857	-1.34792	0.0703037	1	No	Down
NODE_180_length_60719_cov_86.7566_ID_1529218.g7238.t1	gi|858060976|emb|CDR98787.1|hypothetical protein [Sporisorium scitamineum]	CDR98787	251.346	175.376	0.697744	-0.51923	0.451497	1	No	Down
NODE_181_length_60514_cov_10.2802_ID_1434288.g7244.t1	gi|969845063|ref|WP_058606267.1|MULTISPECIES: hypothetical protein [Methylobacterium] >gi|767162625|dbj|GAN48472.1| peptidase [Methylobacterium sp. ME121] >gi|968302007|gb|KTS07067.1| hypothetical protein SB3_18490 [Methylobacterium radiotolerans] >gi|968349616|gb|KTS51054.1| hypothetical protein SB2_01280 [Methylobacterium radiotolerans]	WP_058606267	243.409	145.138	0.596273	-0.745954	0.283633	1	No	Down
NODE_181_length_60514_cov_10.2802_ID_1434288.g7249.t1	gi|926284236|ref|WP_053621375.1|MULTISPECIES: haloacid dehalogenase [Bacteria] >gi|767162641|dbj|GAN48488.1| haloacid dehalogenase [Methylobacterium sp. ME121] >gi|925636127|gb|KOX57964.1| haloacid dehalogenase [Asanoa ferruginea]	WP_053621375	60.8523	57.4506	0.944099	-0.0829894	0.941726	1	No	Down
NODE_182_length_60255_cov_89.9961_ID_1551453.g7257.t1			26.4575	18.1423	0.685714	-0.544321	0.617022	1	No	Down
NODE_182_length_60255_cov_89.9961_ID_1551453.g7258.t1	gi|630968716|ref|XP_007880766.1|hypothetical protein PFL1_05046 [Anthracocystis flocculosa PF-1] >gi|521583729|gb|EPQ27508.1| hypothetical protein PFL1_05046 [Anthracocystis flocculosa PF-1]	XP_007880766	63.498	27.2134	0.428571	-1.22239	0.178853	1	No	Down
NODE_182_length_60255_cov_89.9961_ID_1551453.g7262.t1	gi|914971975|ref|XP_013242378.1|hypothetical protein K437DRAFT_295136 [Tilletiaria anomala UBC 951] >gi|639565878|gb|KDN43425.1| hypothetical protein K437DRAFT_295136 [Tilletiaria anomala UBC 951]	XP_013242378	52.915	33.2609	0.628571	-0.669851	0.471783	1	No	Down
NODE_182_length_60255_cov_89.9961_ID_1551453.g7263.t1			15.8745	4.53557	0.285714	-1.80735	0.0549199	1	No	Down
NODE_182_length_60255_cov_89.9961_ID_1551453.g7264.t1	gi|599118144|ref|XP_007386748.1|UDP-Glycosyltransferase/glycogen phosphorylase [Punctularia strigosozonata HHB-11173 SS5] >gi|390596879|gb|EIN06280.1| UDP-Glycosyltransferase/glycogen phosphorylase [Punctularia strigosozonata HHB-11173 SS5]	XP_007386748	60.8523	30.2372	0.496894	-1.00899	0.266783	1	No	Down
NODE_182_length_60255_cov_89.9961_ID_1551453.g7272.t1	gi|226510157|ref|NP_001150098.1|cytokinin-O-glucosyltransferase 2 [Zea mays] >gi|195636704|gb|ACG37820.1| cytokinin-O-glucosyltransferase 2 [Zea mays]	NP_001150098	95.247	80.1285	0.84127	-0.249359	0.758494	1	No	Down		transferase activity, transferring glycosyl groups;	transferase activity, transferring glycosyl groups;
NODE_182_length_60255_cov_89.9961_ID_1551453.g7273.t1			843.995	492.866	0.583968	-0.776039	0.237745	1	No	Down
NODE_182_length_60255_cov_89.9961_ID_1551453.g7275.t1	gi|939398991|emb|CEH14937.1|PHEROMONE-REGULATED MEMBRANE PROTEIN 10 [Ceraceosorus bombacis]	CEH14937	264.575	260.04	0.982857	-0.0249464	0.97393	1	No	Down
NODE_183_length_60165_cov_99.9581_ID_2125915.g7278.t1	gi|939401132|emb|CEH13010.1|hypothetical protein CBOM_00957 [Ceraceosorus bombacis]	CEH13010	314.844	312.955	0.993998	-0.00868573	0.991987	1	No	Down
NODE_183_length_60165_cov_99.9581_ID_2125915.g7280.t1	gi|914971225|ref|XP_013242003.1|phosphoglycerate mutase-like protein [Tilletiaria anomala UBC 951] >gi|639564702|gb|KDN42294.1| phosphoglycerate mutase-like protein [Tilletiaria anomala UBC 951]	XP_013242003	26.4575	19.6542	0.742857	-0.428843	0.702073	1	No	Down
NODE_183_length_60165_cov_99.9581_ID_2125915.g7281.t1			346.593	338.656	0.977099	-0.033423	0.961721	1	No	Down
NODE_183_length_60165_cov_99.9581_ID_2125915.g7284.t1	gi|443895478|dbj|GAC72824.1|protein containing a U1-type Zn-finger and implicated in RNA splicing or processing [Pseudozyma antarctica T-34]	GAC72824	84.664	74.081	0.875	-0.192645	0.820698	1	No	Down		metal ion binding;	metal ion binding;
NODE_183_length_60165_cov_99.9581_ID_2125915.g7285.t1			137.579	89.1996	0.648352	-0.625152	0.402031	1	No	Down
NODE_183_length_60165_cov_99.9581_ID_2125915.g7289.t1			13.2288	4.53557	0.342857	-1.54432	0.0875366	1	No	Down
NODE_183_length_60165_cov_99.9581_ID_2125915.g7291.t1	gi|557995451|gb|EST04997.1|xanthine dehydrogenase/oxidase [Pseudozyma brasiliensis GHG001]	EST04997	29.1033	28.7253	0.987013	-0.018859	1	1	No	Down		metal ion binding; oxidoreductase activity, acting on CH-OH group of donors; iron-sulfur cluster binding;	metal ion binding; oxidoreductase activity, acting on CH-OH group of donors; iron-sulfur cluster binding;
NODE_183_length_60165_cov_99.9581_ID_2125915.g7297.t1			119.059	102.806	0.863492	-0.211745	0.784193	1	No	Down
NODE_183_length_60165_cov_99.9581_ID_2125915.g7300.t1			103.184	66.5217	0.644689	-0.633326	0.42267	1	No	Down
NODE_184_length_60042_cov_119.582_ID_1552657.g7303.t1			10.583	7.55929	0.714286	-0.485427	0.671378	1	No	Down
NODE_184_length_60042_cov_119.582_ID_1552657.g7311.t1			13.2288	9.07115	0.685714	-0.544321	0.623147	1	No	Down
NODE_184_length_60042_cov_119.582_ID_1552657.g7316.t1	gi|939397097|emb|CEH18077.1|phosphoribosylglycinamide formyltransferase [Ceraceosorus bombacis]	CEH18077	714.353	603.231	0.844444	-0.243926	0.708595	1	No	Down
NODE_184_length_60042_cov_119.582_ID_1552657.g7318.t1	gi|939397300|emb|CEH17544.1|hypothetical protein CBOM_03956 [Ceraceosorus bombacis]	CEH17544	26.4575	22.6779	0.857143	-0.222392	0.863849	1	No	Down
NODE_184_length_60042_cov_119.582_ID_1552657.g7319.t1	gi|465795728|emb|CCV00186.1|unnamed protein product [Malassezia sympodialis ATCC 42132]	CCV00186	272.512	176.887	0.649098	-0.623491	0.36368	1	No	Down
NODE_185_length_59984_cov_100.109_ID_1469397.g7326.t1	gi|443899636|dbj|GAC76967.1|hypothetical protein PANT_22d00278 [Pseudozyma antarctica T-34]	GAC76967	66.1438	34.7727	0.525714	-0.927649	0.295032	1	No	Down
NODE_185_length_59984_cov_100.109_ID_1469397.g7329.t1			177.265	167.816	0.946695	-0.0790282	0.916322	1	No	Down
NODE_185_length_59984_cov_100.109_ID_1469397.g7331.t1	gi|808371663|ref|XP_012190964.1|hypothetical protein PHSY_004962 [Pseudozyma hubeiensis SY62] >gi|501308472|dbj|GAC97377.1| hypothetical protein PHSY_004962 [Pseudozyma hubeiensis SY62]	XP_012190964	92.6013	69.5455	0.75102	-0.413076	0.608731	1	No	Down
NODE_185_length_59984_cov_100.109_ID_1469397.g7335.t1	gi|630970766|ref|XP_007881791.1|hypothetical protein PFL1_06062 [Anthracocystis flocculosa PF-1] >gi|521582570|gb|EPQ26414.1| hypothetical protein PFL1_06062 [Anthracocystis flocculosa PF-1]	XP_007881791	23.8118	10.583	0.444444	-1.16993	0.254593	1	No	Down
NODE_185_length_59984_cov_100.109_ID_1469397.g7339.t1	gi|858045790|emb|CDS01802.1|hypothetical protein [Sporisorium scitamineum]	CDS01802	1023.91	869.318	0.849022	-0.236127	0.716015	1	No	Down		intracellular part;	oxidoreductase activity, acting on CH-OH group of donors;
NODE_185_length_59984_cov_100.109_ID_1469397.g7341.t1	gi|573031119|gb|ETS64340.1|hypothetical protein PaG_01187 [Pseudozyma aphidis DSM 70725]	ETS64340	71.4353	49.8913	0.698413	-0.517848	0.545774	1	No	Down
NODE_185_length_59984_cov_100.109_ID_1469397.g7342.t1	gi|673529928|emb|CDI56168.1|related to Formin binding protein 3 [Melanopsichium pennsylvanicum 4]	CDI56168	10.583	6.04743	0.571429	-0.807355	0.396339	1	No	Down
NODE_186_length_59634_cov_79.9533_ID_1486820.g7349.t1	gi|630962096|ref|XP_007877456.1|hypothetical protein PFL1_01755 [Anthracocystis flocculosa PF-1] >gi|521587268|gb|EPQ30858.1| hypothetical protein PFL1_01755 [Anthracocystis flocculosa PF-1]	XP_007877456	44.9778	34.7727	0.773109	-0.371256	0.707676	1	No	Down
NODE_186_length_59634_cov_79.9533_ID_1486820.g7355.t1			7.93725	4.53557	0.571429	-0.807355	0.48737	1	No	Down
NODE_186_length_59634_cov_79.9533_ID_1486820.g7357.t1			202.4	188.982	0.933707	-0.0989585	0.891165	1	No	Down
NODE_186_length_59634_cov_79.9533_ID_1486820.g7362.t1	gi|758973524|ref|XP_011386821.1|hypothetical protein UMAG_11837 [Ustilago maydis 521] >gi|757949934|gb|KIS72397.1| hypothetical protein UMAG_11837 [Ustilago maydis 521]	XP_011386821	74.081	72.5692	0.979592	-0.0297473	0.988031	1	No	Down
NODE_187_length_59555_cov_90.2143_ID_2134343.g7373.t1			2500.23	1204.95	0.481935	-1.05309	0.109656	1	No	Down
NODE_187_length_59555_cov_90.2143_ID_2134343.g7375.t1			1434	1283.57	0.895098	-0.159883	0.804049	1	No	Down
NODE_187_length_59555_cov_90.2143_ID_2134343.g7378.t1	gi|406712540|gb|EKD07725.1|putative transposase [Arthrospira platensis C1]	EKD07725	50.2693	25.7016	0.511278	-0.96782	0.307361	1	No	Down
NODE_187_length_59555_cov_90.2143_ID_2134343.g7385.t1	gi|758976175|ref|XP_011388142.1|putative arginyl-tRNA synthetase [Ustilago maydis 521] >gi|757947833|gb|KIS70298.1| putative arginyl-tRNA synthetase [Ustilago maydis 521]	XP_011388142	23.8118	21.166	0.888889	-0.169925	0.912461	1	No	Down	arginyl-tRNA aminoacylation;	cytoplasm;	ATP binding; arginine-tRNA ligase activity;
NODE_187_length_59555_cov_90.2143_ID_2134343.g7388.t1	gi|630967406|ref|XP_007880111.1|hypothetical protein PFL1_04394 [Anthracocystis flocculosa PF-1] >gi|521584330|gb|EPQ28067.1| hypothetical protein PFL1_04394 [Anthracocystis flocculosa PF-1]	XP_007880111	21.166	21.166	1	0	1	1	No	Down
NODE_187_length_59555_cov_90.2143_ID_2134343.g7391.t1	gi|749874451|gb|KIJ44390.1|hypothetical protein M422DRAFT_779462 [Sphaerobolus stellatus SS14]	KIJ44390	813.569	645.563	0.793496	-0.333705	0.60906	1	No	Down	translational elongation;	ribosome;	structural constituent of ribosome;
NODE_187_length_59555_cov_90.2143_ID_2134343.g7392.t1	gi|858048420|emb|CDS01347.1|hypothetical protein [Sporisorium scitamineum]	CDS01347	83.3412	68.7895	0.825397	-0.27684	0.740617	1	No	Down
NODE_187_length_59555_cov_90.2143_ID_2134343.g7393.t1			29.1033	19.6542	0.675325	-0.566347	0.595743	1	No	Down
NODE_187_length_59555_cov_90.2143_ID_2134343.g7394.t1	gi|576988990|gb|EUC61714.1|nuclear export receptor CRM1 [Rhizoctonia solani AG-3 Rhs1AP] >gi|660969292|gb|KEP53221.1| nuclear export receptor CRM1 [Rhizoctonia solani 123E]	EUC61714	15.8745	6.04743	0.380952	-1.39232	0.144972	1	No	Down
NODE_187_length_59555_cov_90.2143_ID_2134343.g7400.t1			92.6013	86.1759	0.930612	-0.103748	0.906301	1	No	Down
NODE_188_length_59442_cov_110.844_ID_1747057.g7401.t1			113.767	108.854	0.956811	-0.0636947	0.942542	1	No	Down
NODE_188_length_59442_cov_110.844_ID_1747057.g7410.t1	gi|920643964|gb|KOM24276.1|hypothetical protein XA68_6577 [Ophiocordyceps unilateralis]	KOM24276	39.6863	37.7964	0.952381	-0.0703893	0.969805	1	No	Down
NODE_188_length_59442_cov_110.844_ID_1747057.g7415.t1	gi|685945310|ref|XP_009267301.1|putative cutinase cut3 [Wallemia ichthyophaga EXF-994] >gi|505757460|gb|EOR01581.1| putative cutinase cut3 [Wallemia ichthyophaga EXF-994]	XP_009267301	15.8745	9.07115	0.571429	-0.807355	0.431954	1	No	Down
NODE_188_length_59442_cov_110.844_ID_1747057.g7422.t1	gi|630960242|ref|XP_007876529.1|hypothetical protein PFL1_00837 [Anthracocystis flocculosa PF-1] >gi|521587944|gb|EPQ31504.1| hypothetical protein PFL1_00837 [Anthracocystis flocculosa PF-1]	XP_007876529	343.948	337.144	0.98022	-0.0288228	0.967289	1	No	Down
NODE_189_length_59397_cov_86.9983_ID_1587954.g7425.t1	gi|939398442|emb|CEH17271.1|Histone acetyltransferase SAGA, TRRAP/TRA1 component, PI-3 kinase superfamily [Ceraceosorus bombacis]	CEH17271	309.553	282.717	0.913309	-0.130825	0.847438	1	No	Down		transferase activity;	transferase activity;
NODE_189_length_59397_cov_86.9983_ID_1587954.g7426.t1	gi|576982280|gb|EUC55023.1|phosphotransferase enzyme family protein [Rhizoctonia solani AG-3 Rhs1AP] >gi|660956251|gb|KEP45538.1| phosphotransferase enzyme family protein [Rhizoctonia solani 123E]	EUC55023	350.562	220.731	0.62965	-0.667379	0.322651	1	No	Down
NODE_189_length_59397_cov_86.9983_ID_1587954.g7429.t1	gi|758975461|ref|XP_011387785.1|hypothetical protein UMAG_01844 [Ustilago maydis 521] >gi|757948221|gb|KIS70686.1| hypothetical protein UMAG_01844 [Ustilago maydis 521]	XP_011387785	3272.79	1903.43	0.581591	-0.781922	0.233917	1	No	Down
NODE_189_length_59397_cov_86.9983_ID_1587954.g7436.t1			113.767	87.6878	0.770764	-0.375639	0.626074	1	No	Down
NODE_189_length_59397_cov_86.9983_ID_1587954.g7437.t1			190.494	126.996	0.666667	-0.584963	0.410851	1	No	Down
NODE_18_length_183814_cov_93.8656_ID_1458702.g1434.t1	gi|630966040|ref|XP_007879428.1|hypothetical protein PFL1_03718 [Anthracocystis flocculosa PF-1] >gi|521585216|gb|EPQ28918.1| hypothetical protein PFL1_03718 [Anthracocystis flocculosa PF-1]	XP_007879428	15.8745	7.55929	0.47619	-1.07039	0.276582	1	No	Down	ATP metabolic process; ATP hydrolysis coupled proton transport;	cytoplasm; proton-transporting V-type ATPase, V1 domain;	ATP binding; hydrolase activity, acting on acid anhydrides, catalyzing transmembrane movement of substances;
NODE_18_length_183814_cov_93.8656_ID_1458702.g1436.t1	gi|939394183|emb|CEH16741.1|hypothetical protein CBOM_06954 [Ceraceosorus bombacis]	CEH16741	18.5203	16.6304	0.897959	-0.155278	0.93933	1	No	Down
NODE_18_length_183814_cov_93.8656_ID_1458702.g1453.t1			18.5203	10.583	0.571429	-0.807355	0.439304	1	No	Down
NODE_18_length_183814_cov_93.8656_ID_1458702.g1455.t1			13.2288	10.583	0.8	-0.321928	0.81644	1	No	Down
NODE_18_length_183814_cov_93.8656_ID_1458702.g1457.t1	gi|388852288|emb|CCF54099.1|uncharacterized protein UHOR_00570 [Ustilago hordei]	CCF54099	169.328	131.532	0.776786	-0.364411	0.612834	1	No	Down
NODE_18_length_183814_cov_93.8656_ID_1458702.g1458.t1	gi|939395235|emb|CEH16116.1|TRIPEPTIDYL-PEPTIDASE 1 [Ceraceosorus bombacis]	CEH16116	7.93725	4.53557	0.571429	-0.807355	0.48737	1	No	Down		hydrolase activity;	hydrolase activity;
NODE_18_length_183814_cov_93.8656_ID_1458702.g1464.t1	gi|955485263|ref|XP_014654924.1|conserved hypothetical protein [Pseudozyma antarctica] >gi|674217654|dbj|GAK66904.1| conserved hypothetical protein [Pseudozyma antarctica]	XP_014654924	878.389	876.878	0.998279	-0.00248526	0.995396	1	No	Down
NODE_18_length_183814_cov_93.8656_ID_1458702.g1466.t1	gi|914971053|ref|XP_013241917.1|hypothetical protein K437DRAFT_249268 [Tilletiaria anomala UBC 951] >gi|639564378|gb|KDN41982.1| hypothetical protein K437DRAFT_249268 [Tilletiaria anomala UBC 951]	XP_013241917	55.5608	54.4269	0.979592	-0.0297473	0.995255	1	No	Down
NODE_18_length_183814_cov_93.8656_ID_1458702.g1471.t1	gi|388853551|emb|CCF52723.1|uncharacterized protein UHOR_04038 [Ustilago hordei]	CCF52723	18.5203	6.04743	0.326531	-1.61471	0.098542	1	No	Down
NODE_18_length_183814_cov_93.8656_ID_1458702.g1475.t1			82.0183	68.0336	0.829493	-0.269698	0.748387	1	No	Down
NODE_18_length_183814_cov_93.8656_ID_1458702.g1488.t1			44.9778	21.166	0.470588	-1.08746	0.262986	1	No	Down
NODE_18_length_183814_cov_93.8656_ID_1458702.g1489.t1	gi|752369541|gb|KIO27319.1|hypothetical protein M407DRAFT_243413 [Tulasnella calospora MUT 4182]	KIO27319	21.166	17.3864	0.821429	-0.283793	0.826835	1	No	Down	oxidation-reduction process;	nitronate monooxygenase activity;	nitronate monooxygenase activity;
NODE_18_length_183814_cov_93.8656_ID_1458702.g1490.t1	gi|858058281|emb|CDW96924.1|hypothetical protein [Sporisorium scitamineum]	CDW96924	8732.3	4512.14	0.516718	-0.95255	0.159393	1	No	Down	transmembrane transport;	mitochondrial inner membrane; integral component of membrane;	transporter activity;
NODE_18_length_183814_cov_93.8656_ID_1458702.g1493.t1	gi|914976511|ref|XP_013244646.1|hypothetical protein K437DRAFT_221651 [Tilletiaria anomala UBC 951] >gi|639573936|gb|KDN51310.1| hypothetical protein K437DRAFT_221651 [Tilletiaria anomala UBC 951]	XP_013244646	71.4353	68.0336	0.952381	-0.0703893	0.948537	1	No	Down
NODE_18_length_183814_cov_93.8656_ID_1458702.g1498.t1	gi|914975733|ref|XP_013244257.1|SAICAR synthase-like protein [Tilletiaria anomala UBC 951] >gi|639571484|gb|KDN48891.1| SAICAR synthase-like protein [Tilletiaria anomala UBC 951]	XP_013244257	100.539	65.0099	0.646617	-0.629018	0.428363	1	No	Down
NODE_18_length_183814_cov_93.8656_ID_1458702.g1499.t1	gi|858046838|emb|CDS01642.1|hypothetical protein [Sporisorium scitamineum]	CDS01642	60.8523	27.2134	0.447205	-1.16099	0.204825	1	No	Down	nucleoside diphosphate phosphorylation; purine nucleoside metabolic process; oxidation-reduction process; dCDP biosynthetic process; DNA replication; dTTP biosynthetic process; purine deoxyribonucleoside triphosphate biosynthetic process; CDP metabolic process;	cytosol;	nucleoside diphosphate kinase activity; ATP binding; CDP reductase activity;
NODE_18_length_183814_cov_93.8656_ID_1458702.g1500.t1	gi|343425606|emb|CBQ69140.1|probable RNR1-ribonucleoside-diphosphate reductase large subunit [Sporisorium reilianum SRZ2]	CBQ69140	29.1033	19.6542	0.675325	-0.566347	0.595743	1	No	Down	nucleoside diphosphate phosphorylation; purine nucleoside metabolic process; oxidation-reduction process; dCDP biosynthetic process; DNA replication; dTTP biosynthetic process; purine deoxyribonucleoside triphosphate biosynthetic process; CDP metabolic process;	cytosol;	nucleoside diphosphate kinase activity; ATP binding; CDP reductase activity;
NODE_190_length_59319_cov_94.6332_ID_1494186.g7442.t1			37.0405	22.6779	0.612245	-0.707819	0.482078	1	No	Down
NODE_190_length_59319_cov_94.6332_ID_1494186.g7443.t1	gi|758976258|ref|XP_011388182.1|putative anabolic serine and threonine dehydratase precursor [Ustilago maydis 521] >gi|757947573|gb|KIS70039.1| putative anabolic serine and threonine dehydratase precursor [Ustilago maydis 521]	XP_011388182	50.2693	34.7727	0.691729	-0.53172	0.573673	1	No	Down	isoleucine biosynthetic process;	pyridoxal phosphate binding; L-threonine ammonia-lyase activity;	pyridoxal phosphate binding; L-threonine ammonia-lyase activity;
NODE_190_length_59319_cov_94.6332_ID_1494186.g7444.t1	gi|630968902|ref|XP_007880859.1|hypothetical protein PFL1_05138 [Anthracocystis flocculosa PF-1] >gi|521583430|gb|EPQ27215.1| hypothetical protein PFL1_05138 [Anthracocystis flocculosa PF-1]	XP_007880859	63.498	51.4032	0.809524	-0.304855	0.73427	1	No	Down	single-organism transport; vesicle-mediated transport; establishment of localization in cell;
NODE_190_length_59319_cov_94.6332_ID_1494186.g7445.t1			15.8745	6.04743	0.380952	-1.39232	0.144972	1	No	Down
NODE_190_length_59319_cov_94.6332_ID_1494186.g7446.t1	gi|630963040|ref|XP_007877928.1|hypothetical protein PFL1_02224 [Anthracocystis flocculosa PF-1] >gi|521586475|gb|EPQ30107.1| hypothetical protein PFL1_02224 [Anthracocystis flocculosa PF-1]	XP_007877928	37.0405	10.583	0.285714	-1.80735	0.0786802	1	No	Down
NODE_190_length_59319_cov_94.6332_ID_1494186.g7447.t1	gi|758974025|ref|XP_011387069.1|hypothetical protein UMAG_01115 [Ustilago maydis 521] >gi|757948746|gb|KIS71210.1| hypothetical protein UMAG_01115 [Ustilago maydis 521]	XP_011387069	134.933	101.294	0.7507	-0.413691	0.578973	1	No	Down
NODE_190_length_59319_cov_94.6332_ID_1494186.g7450.t1			10.583	7.55929	0.714286	-0.485427	0.671378	1	No	Down
NODE_190_length_59319_cov_94.6332_ID_1494186.g7452.t1	gi|673530162|emb|CDI56394.1|related to Na /H antiporter AnNHA1 [Melanopsichium pennsylvanicum 4]	CDI56394	18.5203	16.6304	0.897959	-0.155278	0.93933	1	No	Down	single-organism transport; single-organism cellular process;
NODE_190_length_59319_cov_94.6332_ID_1494186.g7462.t1	gi|630960508|ref|XP_007876662.1|hypothetical protein PFL1_00971 [Anthracocystis flocculosa PF-1] >gi|521588078|gb|EPQ31638.1| hypothetical protein PFL1_00971 [Anthracocystis flocculosa PF-1]	XP_007876662	150.808	107.342	0.711779	-0.490498	0.503242	1	No	Down
NODE_191_length_59264_cov_86.0699_ID_2267967.g7464.t1			66.1438	49.8913	0.754286	-0.406817	0.643028	1	No	Down
NODE_191_length_59264_cov_86.0699_ID_2267967.g7465.t1			58.2065	48.3795	0.831169	-0.266787	0.774654	1	No	Down
NODE_191_length_59264_cov_86.0699_ID_2267967.g7467.t1	gi|459368133|gb|EMG46957.1|Cyclin-dependent serine/threonine protein kinase, putative, partial [Candida maltosa Xu316]	EMG46957	15.8745	6.04743	0.380952	-1.39232	0.144972	1	No	Down
NODE_192_length_59196_cov_86.8298_ID_2434389.g7480.t1	gi|630971984|ref|XP_007882400.1|hypothetical protein PFL1_06663 [Anthracocystis flocculosa PF-1] >gi|521581897|gb|EPQ25796.1| hypothetical protein PFL1_06663 [Anthracocystis flocculosa PF-1]	XP_007882400	198.431	134.555	0.678095	-0.56044	0.428221	1	No	Down	regulation of transcription, DNA-templated; transcription, DNA-templated;	nucleus;	sequence-specific DNA binding; transcription factor activity, sequence-specific DNA binding;
NODE_192_length_59196_cov_86.8298_ID_2434389.g7487.t1			42.332	27.2134	0.642857	-0.63743	0.515811	1	No	Down
NODE_192_length_59196_cov_86.8298_ID_2434389.g7489.t1			29.1033	19.6542	0.675325	-0.566347	0.595743	1	No	Down
NODE_192_length_59196_cov_86.8298_ID_2434389.g7491.t1	gi|319411502|emb|CBQ73546.1|related to DRS1-RNA helicase of the DEAD box family [Sporisorium reilianum SRZ2]	CBQ73546	60.8523	37.7964	0.621118	-0.687061	0.443773	1	No	Down	ribosomal large subunit assembly; rRNA processing;	preribosome, large subunit precursor; nucleus;	nucleic acid binding; ATP binding; helicase activity;
NODE_192_length_59196_cov_86.8298_ID_2434389.g7492.t1	gi|751830404|emb|CEL58626.1|similar to polyprotein [Rhizoctonia solani AG-1 IB]	CEL58626	15.8745	13.6067	0.857143	-0.222392	0.89286	1	No	Down
NODE_192_length_59196_cov_86.8298_ID_2434389.g7494.t1	gi|914977039|ref|XP_013244910.1|hypothetical protein K437DRAFT_254605 [Tilletiaria anomala UBC 951] >gi|639574694|gb|KDN52055.1| hypothetical protein K437DRAFT_254605 [Tilletiaria anomala UBC 951]	XP_013244910	137.579	103.562	0.752747	-0.409763	0.581322	1	No	Down
NODE_192_length_59196_cov_86.8298_ID_2434389.g7495.t1			37.0405	19.6542	0.530612	-0.91427	0.362543	1	No	Down
NODE_192_length_59196_cov_86.8298_ID_2434389.g7496.t1			116.413	65.0099	0.558442	-0.840522	0.279254	1	No	Down
NODE_193_length_59171_cov_82.5742_ID_1594849.g7503.t1	gi|858061309|emb|CDW94786.1|hypothetical protein [Sporisorium scitamineum]	CDW94786	150.808	101.294	0.671679	-0.574156	0.434061	1	No	Down	nucleotide-excision repair; DNA duplex unwinding;	nucleus;	ATP-dependent DNA helicase activity; DNA binding; ATP binding;
NODE_193_length_59171_cov_82.5742_ID_1594849.g7504.t1	gi|630966448|ref|XP_007879632.1|hypothetical protein PFL1_03918 [Anthracocystis flocculosa PF-1] >gi|521584894|gb|EPQ28615.1| hypothetical protein PFL1_03918 [Anthracocystis flocculosa PF-1]	XP_007879632	26.4575	16.6304	0.628571	-0.669851	0.530263	1	No	Down	DNA-dependent DNA replication; DNA biosynthetic process;	nucleus;	DNA-directed DNA polymerase activity; DNA binding;
NODE_193_length_59171_cov_82.5742_ID_1594849.g7508.t1	gi|443897527|dbj|GAC74867.1|hypothetical protein PANT_13c00034 [Pseudozyma antarctica T-34]	GAC74867	436.549	399.13	0.914286	-0.129283	0.845428	1	No	Down
NODE_193_length_59171_cov_82.5742_ID_1594849.g7513.t1	gi|750958724|gb|KIK15719.1|hypothetical protein PISMIDRAFT_292218 [Pisolithus microcarpus 441]	KIK15719	7.93725	4.53557	0.571429	-0.807355	0.48737	1	No	Down	translational elongation;	translation elongation factor activity; ATPase activity; ATP binding;	translation elongation factor activity; ATPase activity; ATP binding;
NODE_193_length_59171_cov_82.5742_ID_1594849.g7517.t1	gi|858057962|emb|CDR99472.1|hypothetical protein, partial [Sporisorium scitamineum]	CDR99472	113.767	107.342	0.943522	-0.0838726	0.920833	1	No	Down
NODE_193_length_59171_cov_82.5742_ID_1594849.g7519.t1	gi|557998162|gb|EST07625.1|Protein kinase [Pseudozyma brasiliensis GHG001]	EST07625	37.0405	33.2609	0.897959	-0.155278	0.899844	1	No	Down	activation of MAPKKK activity; fungal-type cell wall organization or biogenesis; MAPK cascade;	cell division site; cytosol; cell tip; cell septum;	MAP kinase kinase kinase kinase activity; ATP binding;
NODE_193_length_59171_cov_82.5742_ID_1594849.g7521.t1			89.9555	58.9625	0.655462	-0.609416	0.453726	1	No	Down
NODE_193_length_59171_cov_82.5742_ID_1594849.g7523.t1	gi|955479995|ref|XP_014653475.1|flap structure-specific endonuclease [Pseudozyma antarctica] >gi|674216152|dbj|GAK68327.1| flap structure-specific endonuclease [Pseudozyma antarctica]	XP_014653475	492.11	421.052	0.855607	-0.22498	0.732946	1	No	Down	nucleic acid metabolic process;	catalytic activity;	catalytic activity;
NODE_194_length_58870_cov_174.859_ID_1687979.g7526.t1	gi|749765793|gb|KII90326.1|hypothetical protein PLICRDRAFT_173762 [Plicaturopsis crispa FD-325 SS-3]	KII90326	171.974	69.5455	0.404396	-1.30616	0.0781344	1	No	Down
NODE_194_length_58870_cov_174.859_ID_1687979.g7532.t1	gi|403166330|ref|XP_003326200.2|hypothetical protein PGTG_08030 [Puccinia graminis f. sp. tritici CRL 75-36-700-3] >gi|375166196|gb|EFP81781.2| hypothetical protein PGTG_08030 [Puccinia graminis f. sp. tritici CRL 75-36-700-3]	XP_003326200	15.8745	15.1186	0.952381	-0.0703893	1	1	No	Down
NODE_194_length_58870_cov_174.859_ID_1687979.g7533.t1	gi|727153482|emb|CEG64452.1|hypothetical protein RMATCC62417_01423 [Rhizopus microsporus]	CEG64452	116.413	108.854	0.935065	-0.0968615	0.906244	1	No	Down
NODE_194_length_58870_cov_174.859_ID_1687979.g7537.t1			7.93725	7.55929	0.952381	-0.0703893	1	1	No	Down
NODE_195_length_58667_cov_81.2407_ID_1544621.g7544.t1	gi|808374685|ref|XP_012192277.1|hypothetical protein PHSY_006284 [Pseudozyma hubeiensis SY62] >gi|501309887|dbj|GAC98690.1| hypothetical protein PHSY_006284 [Pseudozyma hubeiensis SY62]	XP_012192277	216.952	184.447	0.850174	-0.23417	0.737988	1	No	Down
NODE_195_length_58667_cov_81.2407_ID_1544621.g7545.t1	gi|557996343|gb|EST05861.1|ER-to-Golgi vesicle protein transport [Pseudozyma brasiliensis GHG001]	EST05861	198.431	142.115	0.71619	-0.481585	0.495332	1	No	Down
NODE_195_length_58667_cov_81.2407_ID_1544621.g7553.t1	gi|630962106|ref|XP_007877461.1|hypothetical protein PFL1_01760 [Anthracocystis flocculosa PF-1] >gi|521587273|gb|EPQ30863.1| hypothetical protein PFL1_01760 [Anthracocystis flocculosa PF-1]	XP_007877461	95.247	31.749	0.333333	-1.58496	0.0601224	1	No	Down
NODE_195_length_58667_cov_81.2407_ID_1544621.g7558.t1	gi|914969061|ref|XP_013240921.1|WD40 repeat-like protein [Tilletiaria anomala UBC 951] >gi|639561340|gb|KDN39086.1| WD40 repeat-like protein [Tilletiaria anomala UBC 951]	XP_013240921	136.256	63.498	0.466019	-1.10154	0.148984	1	No	Down
NODE_195_length_58667_cov_81.2407_ID_1544621.g7559.t1	gi|920643964|gb|KOM24276.1|hypothetical protein XA68_6577 [Ophiocordyceps unilateralis]	KOM24276	7.93725	4.53557	0.571429	-0.807355	0.48737	1	No	Down
NODE_196_length_58594_cov_107.241_ID_1575978.g7564.t1	gi|955500365|ref|XP_014659283.1|HECT-domain-containing protein [Pseudozyma antarctica] >gi|674222027|dbj|GAK61982.1| HECT-domain-containing protein [Pseudozyma antarctica]	XP_014659283	63.498	52.915	0.833333	-0.263034	0.771604	1	No	Down	protein ubiquitination;	ligase activity; ubiquitin-protein transferase activity;	ligase activity; ubiquitin-protein transferase activity;
NODE_196_length_58594_cov_107.241_ID_1575978.g7565.t1			7.93725	6.04743	0.761905	-0.392317	0.802193	1	No	Down
NODE_196_length_58594_cov_107.241_ID_1575978.g7572.t1	gi|914977283|ref|XP_013245032.1|heat shock protein 70 [Tilletiaria anomala UBC 951] >gi|639574834|gb|KDN52192.1| heat shock protein 70 [Tilletiaria anomala UBC 951]	XP_013245032	2973.82	2239.06	0.752923	-0.409425	0.530163	1	No	Down		ATP binding;	ATP binding;
NODE_196_length_58594_cov_107.241_ID_1575978.g7575.t1	gi|914968181|ref|XP_013240481.1|TFP11-domain-containing protein [Tilletiaria anomala UBC 951] >gi|639559917|gb|KDN37748.1| TFP11-domain-containing protein [Tilletiaria anomala UBC 951]	XP_013240481	269.867	204.101	0.756303	-0.402965	0.555818	1	No	Down
NODE_196_length_58594_cov_107.241_ID_1575978.g7576.t1	gi|630969896|ref|XP_007881356.1|hypothetical protein PFL1_06900 [Anthracocystis flocculosa PF-1] >gi|521583018|gb|EPQ26826.1| hypothetical protein PFL1_06900 [Anthracocystis flocculosa PF-1]	XP_007881356	29.1033	9.07115	0.311688	-1.68182	0.102948	1	No	Down
NODE_196_length_58594_cov_107.241_ID_1575978.g7577.t1			58.2065	18.1423	0.311688	-1.68182	0.0771671	1	No	Down
NODE_197_length_58049_cov_96.9155_ID_1519248.g7582.t1	gi|573030655|gb|ETS63878.1|hypothetical protein PaG_02201 [Pseudozyma aphidis DSM 70725]	ETS63878	31.749	16.6304	0.52381	-0.932886	0.364323	1	No	Down		mitochondrial inner membrane; membrane part;
NODE_197_length_58049_cov_96.9155_ID_1519248.g7583.t1	gi|858054052|emb|CDW97741.1|hypothetical protein [Sporisorium scitamineum]	CDW97741	31.749	24.1897	0.761905	-0.392317	0.717576	1	No	Down	vacuolar transport; cytoplasmic transport; cellular process;	intracellular organelle;
NODE_197_length_58049_cov_96.9155_ID_1519248.g7587.t1	gi|630968120|ref|XP_007880468.1|hypothetical protein PFL1_04749 [Anthracocystis flocculosa PF-1] >gi|521583848|gb|EPQ27611.1| hypothetical protein PFL1_04749 [Anthracocystis flocculosa PF-1]	XP_007880468	21.166	15.1186	0.714286	-0.485427	0.668337	1	No	Down
NODE_197_length_58049_cov_96.9155_ID_1519248.g7589.t1	gi|630966634|ref|XP_007879725.1|hypothetical protein PFL1_04010 [Anthracocystis flocculosa PF-1] >gi|521584447|gb|EPQ28181.1| hypothetical protein PFL1_04010 [Anthracocystis flocculosa PF-1]	XP_007879725	137.579	119.437	0.868132	-0.204014	0.786067	1	No	Down
NODE_197_length_58049_cov_96.9155_ID_1519248.g7598.t1	gi|808363278|ref|XP_012187303.1|acetyl-CoA C-acyltransferase [Pseudozyma hubeiensis SY62] >gi|501304415|dbj|GAC93716.1| acetyl-CoA C-acyltransferase [Pseudozyma hubeiensis SY62]	XP_012187303	29.1033	15.1186	0.519481	-0.944858	0.362408	1	No	Down	metabolic process;	transferase activity, transferring acyl groups other than amino-acyl groups;	transferase activity, transferring acyl groups other than amino-acyl groups;
NODE_197_length_58049_cov_96.9155_ID_1519248.g7599.t1	gi|630963608|ref|XP_007878212.1|hypothetical protein PFL1_02504 [Anthracocystis flocculosa PF-1] >gi|521586184|gb|EPQ29831.1| hypothetical protein PFL1_02504 [Anthracocystis flocculosa PF-1]	XP_007878212	7.93725	6.04743	0.761905	-0.392317	0.802193	1	No	Down	metabolic process;	transferase activity, transferring acyl groups other than amino-acyl groups;	transferase activity, transferring acyl groups other than amino-acyl groups;
NODE_197_length_58049_cov_96.9155_ID_1519248.g7603.t1	gi|914977885|ref|XP_013245333.1|nucleotide sugar dehydrogenase [Tilletiaria anomala UBC 951] >gi|639575143|gb|KDN52494.1| nucleotide sugar dehydrogenase [Tilletiaria anomala UBC 951]	XP_013245333	2087.5	1780.97	0.85316	-0.229113	0.723165	1	No	Down		oxidoreductase activity, acting on the CH-OH group of donors, NAD or NADP as acceptor;	oxidoreductase activity, acting on the CH-OH group of donors, NAD or NADP as acceptor;
NODE_197_length_58049_cov_96.9155_ID_1519248.g7605.t1	gi|443898575|dbj|GAC75909.1|hypothetical protein PANT_19c00013 [Pseudozyma antarctica T-34]	GAC75909	309.553	142.115	0.459096	-1.12313	0.103445	1	No	Down
NODE_197_length_58049_cov_96.9155_ID_1519248.g7608.t1	gi|808362891|ref|XP_012187131.1|hypothetical protein PHSY_001109 [Pseudozyma hubeiensis SY62] >gi|501304240|dbj|GAC93544.1| hypothetical protein PHSY_001109 [Pseudozyma hubeiensis SY62]	XP_012187131	653.501	329.585	0.504338	-0.987538	0.136389	1	No	Down
NODE_198_length_57656_cov_86.759_ID_1549951.g7616.t1	gi|630969052|ref|XP_007880934.1|hypothetical protein PFL1_05214 [Anthracocystis flocculosa PF-1] >gi|521583506|gb|EPQ27291.1| hypothetical protein PFL1_05214 [Anthracocystis flocculosa PF-1]	XP_007880934	132.288	83.1522	0.628571	-0.669851	0.373294	1	No	Down	formation of translation preinitiation complex; translation reinitiation; regulation of translational initiation; regulation of translation in response to nitrogen starvation;	cytoplasmic stress granule; multi-eIF complex; eukaryotic 43S preinitiation complex; eukaryotic translation initiation factor 3 complex, eIF3m; eukaryotic translation initiation factor 3 complex, eIF3e; eukaryotic 48S preinitiation complex; incipient cellular bud site;	translation initiation factor activity; arylformamidase activity;
NODE_198_length_57656_cov_86.759_ID_1549951.g7624.t1			55.5608	39.3083	0.707483	-0.499233	0.587295	1	No	Down
NODE_198_length_57656_cov_86.759_ID_1549951.g7627.t1	gi|924814604|gb|KOS12743.1|hypothetical protein Malapachy_1356 [Malassezia pachydermatis]	KOS12743	34.3948	18.1423	0.527473	-0.922832	0.364083	1	No	Down
NODE_198_length_57656_cov_86.759_ID_1549951.g7633.t1	gi|527292227|gb|EPS93170.1|hypothetical protein FOMPIDRAFT_89101 [Fomitopsis pinicola FP-58527 SS1]	EPS93170	650.855	521.591	0.801394	-0.319417	0.625722	1	No	Down
NODE_199_length_57639_cov_105.307_ID_1614198.g7634.t1	gi|164661473|ref|XP_001731859.1|hypothetical protein MGL_1127 [Malassezia globosa CBS 7966] >gi|159105760|gb|EDP44645.1| hypothetical protein MGL_1127 [Malassezia globosa CBS 7966]	XP_001731859	144.193	112.633	0.781127	-0.356371	0.629045	1	No	Down
NODE_199_length_57639_cov_105.307_ID_1614198.g7635.t1	gi|939396458|emb|CEH15725.1|dash complex subunit ask1 [Ceraceosorus bombacis]	CEH15725	79.3725	71.0573	0.895238	-0.159657	0.856311	1	No	Down	attachment of spindle microtubules to kinetochore;	mitotic spindle; DASH complex;
NODE_199_length_57639_cov_105.307_ID_1614198.g7636.t1			275.158	225.267	0.818681	-0.288626	0.672461	1	No	Down
NODE_199_length_57639_cov_105.307_ID_1614198.g7639.t1			222.243	198.053	0.891156	-0.166249	0.812716	1	No	Down
NODE_199_length_57639_cov_105.307_ID_1614198.g7641.t1	gi|939395618|emb|CEH19136.1|Dynein-associated protein Roadblock [Ceraceosorus bombacis]	CEH19136	309.553	211.66	0.683761	-0.548437	0.418927	1	No	Down
NODE_199_length_57639_cov_105.307_ID_1614198.g7643.t1	gi|630961418|ref|XP_007877117.1|hypothetical protein PFL1_01424 [Anthracocystis flocculosa PF-1] >gi|521587674|gb|EPQ31239.1| hypothetical protein PFL1_01424 [Anthracocystis flocculosa PF-1]	XP_007877117	84.664	60.4743	0.714286	-0.485427	0.55548	1	No	Down	RNA splicing; mRNA processing;	nucleus;	metal ion binding; RNA binding;
NODE_199_length_57639_cov_105.307_ID_1614198.g7646.t1			7.93725	7.55929	0.952381	-0.0703893	1	1	No	Down
NODE_199_length_57639_cov_105.307_ID_1614198.g7647.t1	gi|630964414|ref|XP_007878615.1|hypothetical protein PFL1_02912 [Anthracocystis flocculosa PF-1] >gi|521586032|gb|EPQ29692.1| hypothetical protein PFL1_02912 [Anthracocystis flocculosa PF-1]	XP_007878615	68.7895	43.8439	0.637363	-0.649814	0.453676	1	No	Down
NODE_199_length_57639_cov_105.307_ID_1614198.g7648.t1	gi|924814871|gb|KOS13008.1|transcription initiation factor tfiid subunit [Malassezia pachydermatis]	KOS13008	34.3948	12.0949	0.351648	-1.50779	0.140928	1	No	Down
NODE_199_length_57639_cov_105.307_ID_1614198.g7649.t1	gi|939398459|emb|CEH17288.1|coatomer protein subunit alpha [Ceraceosorus bombacis]	CEH17288	37.0405	36.2846	0.979592	-0.0297473	1	1	No	Down	protein transport;	Golgi membrane; membrane coat;
NODE_199_length_57639_cov_105.307_ID_1614198.g7650.t1	gi|673530885|emb|CDI57064.1|uncharacterized protein BN887_02519, partial [Melanopsichium pennsylvanicum 4]	CDI57064	52.915	31.749	0.6	-0.736966	0.428956	1	No	Down
NODE_19_length_183052_cov_83.6553_ID_2013916.g1513.t1	gi|914974979|ref|XP_013243880.1|hypothetical protein K437DRAFT_93470 [Tilletiaria anomala UBC 951] >gi|639570125|gb|KDN47543.1| hypothetical protein K437DRAFT_93470 [Tilletiaria anomala UBC 951]	XP_013243880	7.93725	7.55929	0.952381	-0.0703893	1	1	No	Down	transport;	membrane;
NODE_19_length_183052_cov_83.6553_ID_2013916.g1514.t1	gi|630970778|ref|XP_007881797.1|hypothetical protein PFL1_06068 [Anthracocystis flocculosa PF-1] >gi|521582576|gb|EPQ26420.1| hypothetical protein PFL1_06068 [Anthracocystis flocculosa PF-1]	XP_007881797	18.5203	15.1186	0.816327	-0.292782	0.825776	1	No	Down
NODE_19_length_183052_cov_83.6553_ID_2013916.g1517.t1	gi|630970858|ref|XP_007881837.1|hypothetical protein PFL1_06108 [Anthracocystis flocculosa PF-1] >gi|521582616|gb|EPQ26460.1| hypothetical protein PFL1_06108 [Anthracocystis flocculosa PF-1]	XP_007881837	89.9555	77.1048	0.857143	-0.222392	0.788215	1	No	Down
NODE_19_length_183052_cov_83.6553_ID_2013916.g1518.t1	gi|630971348|ref|XP_007882082.1|hypothetical protein PFL1_06350 [Anthracocystis flocculosa PF-1] >gi|521582274|gb|EPQ26142.1| hypothetical protein PFL1_06350 [Anthracocystis flocculosa PF-1]	XP_007882082	697.155	650.099	0.932502	-0.100821	0.87659	1	No	Down
NODE_19_length_183052_cov_83.6553_ID_2013916.g1520.t1	gi|630966396|ref|XP_007879606.1|hypothetical protein PFL1_03892 [Anthracocystis flocculosa PF-1] >gi|521584868|gb|EPQ28589.1| hypothetical protein PFL1_03892 [Anthracocystis flocculosa PF-1]	XP_007879606	378.342	331.097	0.875125	-0.192439	0.773266	1	No	Down
NODE_19_length_183052_cov_83.6553_ID_2013916.g1523.t1			34.3948	10.583	0.307692	-1.70044	0.0986897	1	No	Down
NODE_19_length_183052_cov_83.6553_ID_2013916.g1524.t1	gi|388853359|emb|CCF52979.1|uncharacterized protein UHOR_04365 [Ustilago hordei]	CCF52979	153.454	146.65	0.955665	-0.0654231	0.934355	1	No	Down
NODE_19_length_183052_cov_83.6553_ID_2013916.g1526.t1			68.7895	25.7016	0.373626	-1.42033	0.115434	1	No	Down
NODE_19_length_183052_cov_83.6553_ID_2013916.g1527.t1	gi|323507706|emb|CBQ67577.1|related to transcriptional regulator protein SPT6 [Sporisorium reilianum SRZ2]	CBQ67577	29.1033	19.6542	0.675325	-0.566347	0.595743	1	No	Down	single-organism cellular process; regulation of histone modification; negative regulation of macromolecule metabolic process; regulation of transcription, DNA-templated; negative regulation of cellular metabolic process;
NODE_19_length_183052_cov_83.6553_ID_2013916.g1533.t1	gi|630970856|ref|XP_007881836.1|hypothetical protein PFL1_06107 [Anthracocystis flocculosa PF-1] >gi|521582615|gb|EPQ26459.1| hypothetical protein PFL1_06107 [Anthracocystis flocculosa PF-1]	XP_007881836	280.45	205.613	0.733154	-0.447813	0.511628	1	No	Down
NODE_19_length_183052_cov_83.6553_ID_2013916.g1535.t1	gi|573031644|gb|ETS64863.1|hypothetical protein PaG_00833 [Pseudozyma aphidis DSM 70725]	ETS64863	39.6863	28.7253	0.72381	-0.466318	0.643684	1	No	Down
NODE_19_length_183052_cov_83.6553_ID_2013916.g1537.t1	gi|758973643|ref|XP_011386878.1|succinate dehydrogenase iron-sulfur protein subunit SDH2 [Ustilago maydis 521] >gi|416903|sp|P32420.1|SDHB_USTMA RecName: Full=Succinate dehydrogenase [ubiquinone] iron-sulfur subunit, mitochondrial; AltName: Full=Iron-sulfur subunit of complex II; Short=Ip; Flags: Precursor >gi|5231|emb|CAA77798.1| succinate dehydrogenase [Ustilago maydis] >gi|757948454|gb|KIS7091…	XP_011386878	588.68	535.954	0.910433	-0.135375	0.836047	1	No	Down	tricarboxylic acid cycle;	mitochondrial respiratory chain complex II, succinate dehydrogenase complex (ubiquinone);	2 iron, 2 sulfur cluster binding; metal ion binding; electron carrier activity; 4 iron, 4 sulfur cluster binding; 3 iron, 4 sulfur cluster binding; succinate dehydrogenase (ubiquinone) activity;
NODE_19_length_183052_cov_83.6553_ID_2013916.g1538.t1			23.8118	15.1186	0.634921	-0.655352	0.543088	1	No	Down
NODE_19_length_183052_cov_83.6553_ID_2013916.g1539.t1			10.583	7.55929	0.714286	-0.485427	0.671378	1	No	Down
NODE_19_length_183052_cov_83.6553_ID_2013916.g1542.t1	gi|961974266|gb|KTB43613.1|hypothetical protein WG66_3793 [Moniliophthora roreri]	KTB43613	39.6863	34.7727	0.87619	-0.190684	0.866052	1	No	Down
NODE_19_length_183052_cov_83.6553_ID_2013916.g1544.t1	gi|858049545|emb|CDS01114.1|hypothetical protein [Sporisorium scitamineum]	CDS01114	592.648	399.13	0.673469	-0.570316	0.386831	1	No	Down
NODE_19_length_183052_cov_83.6553_ID_2013916.g1547.t1	gi|630966768|ref|XP_007879792.1|hypothetical protein PFL1_04077 [Anthracocystis flocculosa PF-1] >gi|521584516|gb|EPQ28250.1| hypothetical protein PFL1_04077 [Anthracocystis flocculosa PF-1]	XP_007879792	10.583	9.07115	0.857143	-0.222392	0.923274	1	No	Down
NODE_19_length_183052_cov_83.6553_ID_2013916.g1548.t1	gi|914967147|ref|XP_013239964.1|vacuolar protein sorting-associated protein 41 [Tilletiaria anomala UBC 951] >gi|639558128|gb|KDN36144.1| vacuolar protein sorting-associated protein 41 [Tilletiaria anomala UBC 951]	XP_013239964	321.459	292.545	0.910053	-0.135978	0.840911	1	No	Down	transport;	intracellular;
NODE_19_length_183052_cov_83.6553_ID_2013916.g1552.t1	gi|443894364|dbj|GAC71712.1|glucosidase I [Pseudozyma antarctica T-34]	GAC71712	34.3948	24.1897	0.703297	-0.507795	0.624855	1	No	Down		catalytic activity;	catalytic activity;
NODE_19_length_183052_cov_83.6553_ID_2013916.g1554.t1	gi|858056528|emb|CDR99759.1|hypothetical protein [Sporisorium scitamineum]	CDR99759	29.1033	22.6779	0.779221	-0.359896	0.748767	1	No	Down
NODE_19_length_183052_cov_83.6553_ID_2013916.g1557.t1	gi|630966470|ref|XP_007879643.1|hypothetical protein PFL1_03929 [Anthracocystis flocculosa PF-1] >gi|521584905|gb|EPQ28626.1| hypothetical protein PFL1_03929 [Anthracocystis flocculosa PF-1]	XP_007879643	533.119	426.344	0.799716	-0.32244	0.624286	1	No	Down
NODE_19_length_183052_cov_83.6553_ID_2013916.g1559.t1	gi|808364619|ref|XP_012187890.1|hypothetical protein PHSY_001874 [Pseudozyma hubeiensis SY62] >gi|501305034|dbj|GAC94303.1| hypothetical protein PHSY_001874 [Pseudozyma hubeiensis SY62]	XP_012187890	37.0405	33.2609	0.897959	-0.155278	0.899844	1	No	Down
NODE_19_length_183052_cov_83.6553_ID_2013916.g1563.t1	gi|557996366|gb|EST05884.1|transport protein SEC24 [Pseudozyma brasiliensis GHG001]	EST05884	10.583	6.04743	0.571429	-0.807355	0.396339	1	No	Down	intracellular protein transport; ER to Golgi vesicle-mediated transport;	COPII vesicle coat; cytosol;	zinc ion binding;
NODE_19_length_183052_cov_83.6553_ID_2013916.g1565.t1	gi|630966472|ref|XP_007879644.1|hypothetical protein PFL1_03930 [Anthracocystis flocculosa PF-1] >gi|521584906|gb|EPQ28627.1| hypothetical protein PFL1_03930 [Anthracocystis flocculosa PF-1]	XP_007879644	10.583	7.55929	0.714286	-0.485427	0.671378	1	No	Down		binding; isomerase activity;	binding; isomerase activity;
NODE_19_length_183052_cov_83.6553_ID_2013916.g1569.t1	gi|858056721|emb|CDW97267.1|hypothetical protein [Sporisorium scitamineum]	CDW97267	39.6863	22.6779	0.571429	-0.807355	0.415334	1	No	Down		membrane;
NODE_19_length_183052_cov_83.6553_ID_2013916.g1570.t1	gi|646291407|gb|KDQ12593.1|hypothetical protein BOTBODRAFT_134459 [Botryobasidium botryosum FD-172 SS1]	KDQ12593	38421.6	25461.2	0.662679	-0.593617	0.434269	1	No	Down	microtubule-based process; protein polymerization; metabolic process;	cytoplasm; microtubule;	structural constituent of cytoskeleton; GTP binding; GTPase activity;
NODE_1_length_462566_cov_95.8044_ID_1454188.g100.t1			15.8745	9.07115	0.571429	-0.807355	0.431954	1	No	Down
NODE_1_length_462566_cov_95.8044_ID_1454188.g101.t1			272.512	269.111	0.987517	-0.018122	0.981771	1	No	Down
NODE_1_length_462566_cov_95.8044_ID_1454188.g10.t1	gi|914978899|ref|XP_013245840.1|splicing factor, CC1-like protein [Tilletiaria anomala UBC 951] >gi|639575659|gb|KDN53001.1| splicing factor, CC1-like protein [Tilletiaria anomala UBC 951]	XP_013245840	486.818	480.771	0.987578	-0.0180339	0.978368	1	No	Down
NODE_1_length_462566_cov_95.8044_ID_1454188.g118.t1	gi|465794840|emb|CCU99527.1|unnamed protein product [Malassezia sympodialis ATCC 42132]	CCU99527	309.553	157.233	0.507937	-0.97728	0.154514	1	No	Down	regulation of transcription, DNA-templated;
NODE_1_length_462566_cov_95.8044_ID_1454188.g121.t1	gi|939400370|emb|CEH13564.1|hypothetical protein CBOM_01478 [Ceraceosorus bombacis]	CEH13564	10.583	4.53557	0.428571	-1.22239	0.184858	1	No	Down
NODE_1_length_462566_cov_95.8044_ID_1454188.g125.t1	gi|858058247|emb|CDR99424.1|hypothetical protein [Sporisorium scitamineum]	CDR99424	341.302	308.419	0.903654	-0.146157	0.82824	1	No	Down
NODE_1_length_462566_cov_95.8044_ID_1454188.g126.t1			187.848	163.281	0.869215	-0.202215	0.777203	1	No	Down
NODE_1_length_462566_cov_95.8044_ID_1454188.g20.t1	gi|955488322|ref|XP_014655794.1|SAICAR synthase-like protein [Pseudozyma antarctica] >gi|674218528|dbj|GAK66116.1| SAICAR synthase-like protein [Pseudozyma antarctica]	XP_014655794	60.8523	48.3795	0.795031	-0.330917	0.715035	1	No	Down	phosphatidylinositol metabolic process; phosphorylation;	cell part;	phosphatidylinositol phosphate kinase activity;
NODE_1_length_462566_cov_95.8044_ID_1454188.g37.t1	gi|630962664|ref|XP_007877740.1|hypothetical protein PFL1_02038 [Anthracocystis flocculosa PF-1] >gi|521586902|gb|EPQ30512.1| hypothetical protein PFL1_02038 [Anthracocystis flocculosa PF-1]	XP_007877740	7.93725	6.04743	0.761905	-0.392317	0.802193	1	No	Down
NODE_1_length_462566_cov_95.8044_ID_1454188.g59.t1	gi|749882925|gb|KIJ52387.1|hypothetical protein M422DRAFT_26007 [Sphaerobolus stellatus SS14]	KIJ52387	42.332	22.6779	0.535714	-0.900464	0.357661	1	No	Down
NODE_1_length_462566_cov_95.8044_ID_1454188.g5.t1	gi|630962870|ref|XP_007877843.1|hypothetical protein PFL1_02141 [Anthracocystis flocculosa PF-1] >gi|521587007|gb|EPQ30617.1| hypothetical protein PFL1_02141 [Anthracocystis flocculosa PF-1]	XP_007877843	70.1124	60.4743	0.862534	-0.213347	0.811	1	No	Down
NODE_1_length_462566_cov_95.8044_ID_1454188.g72.t1	gi|323507745|emb|CBQ67616.1|conserved hypothetical protein [Sporisorium reilianum SRZ2]	CBQ67616	18.5203	15.1186	0.816327	-0.292782	0.825776	1	No	Down
NODE_1_length_462566_cov_95.8044_ID_1454188.g73.t1			134.933	74.081	0.54902	-0.86507	0.252375	1	No	Down
NODE_1_length_462566_cov_95.8044_ID_1454188.g75.t1	gi|914968533|ref|XP_013240657.1|hypothetical protein K437DRAFT_270609 [Tilletiaria anomala UBC 951] >gi|639560473|gb|KDN38262.1| hypothetical protein K437DRAFT_270609 [Tilletiaria anomala UBC 951]	XP_013240657	10.583	6.04743	0.571429	-0.807355	0.396339	1	No	Down
NODE_1_length_462566_cov_95.8044_ID_1454188.g88.t1			502.693	420.296	0.83609	-0.258269	0.695155	1	No	Down
NODE_1_length_462566_cov_95.8044_ID_1454188.g89.t1	gi|388854405|emb|CCF51989.1|related to ENP1-required for pre-rRNA processing and 40S ribosomal subunit synthesis [Ustilago hordei]	CCF51989	246.055	237.362	0.96467	-0.051893	0.942892	1	No	Down
NODE_1_length_462566_cov_95.8044_ID_1454188.g8.t1	gi|939396842|emb|CEH18333.1|protein tyrosine phosphatase-like protein ptpla [Ceraceosorus bombacis]	CEH18333	60.8523	25.7016	0.42236	-1.24345	0.176385	1	No	Down
NODE_1_length_462566_cov_95.8044_ID_1454188.g90.t1	gi|630961064|ref|XP_007876940.1|hypothetical protein PFL1_01246 [Anthracocystis flocculosa PF-1] >gi|521587492|gb|EPQ31057.1| hypothetical protein PFL1_01246 [Anthracocystis flocculosa PF-1]	XP_007876940	126.996	101.294	0.797619	-0.326228	0.665646	1	No	Down
NODE_1_length_462566_cov_95.8044_ID_1454188.g93.t1			66.1438	31.749	0.48	-1.05889	0.235158	1	No	Down
NODE_1_length_462566_cov_95.8044_ID_1454188.g94.t1	gi|630960554|ref|XP_007876685.1|hypothetical protein PFL1_00994 [Anthracocystis flocculosa PF-1] >gi|521588101|gb|EPQ31661.1| hypothetical protein PFL1_00994 [Anthracocystis flocculosa PF-1]	XP_007876685	50.2693	43.8439	0.87218	-0.197301	0.846224	1	No	Down
NODE_1_length_462566_cov_95.8044_ID_1454188.g99.t1	gi|914977089|ref|XP_013244935.1|MFS general substrate transporter [Tilletiaria anomala UBC 951] >gi|639574724|gb|KDN52085.1| MFS general substrate transporter [Tilletiaria anomala UBC 951]	XP_013244935	7.93725	7.55929	0.952381	-0.0703893	1	1	No	Down	transmembrane transport;	integral component of membrane;
NODE_200_length_57427_cov_92.8472_ID_1661537.g7654.t1			29.1033	19.6542	0.675325	-0.566347	0.595743	1	No	Down
NODE_200_length_57427_cov_92.8472_ID_1661537.g7655.t1			113.767	96.7589	0.850498	-0.23362	0.764079	1	No	Down
NODE_200_length_57427_cov_92.8472_ID_1661537.g7656.t1	gi|750992096|gb|KIK34748.1|hypothetical protein CY34DRAFT_97372 [Suillus luteus UH-Slu-Lm8-n1]	KIK34748	34.3948	24.1897	0.703297	-0.507795	0.624855	1	No	Down
NODE_200_length_57427_cov_92.8472_ID_1661537.g7661.t1			7.93725	6.04743	0.761905	-0.392317	0.802193	1	No	Down
NODE_200_length_57427_cov_92.8472_ID_1661537.g7668.t1	gi|914973891|ref|XP_013243336.1|putative COP9 signalosome complex subunit 2 [Tilletiaria anomala UBC 951] >gi|639568352|gb|KDN45898.1| putative COP9 signalosome complex subunit 2 [Tilletiaria anomala UBC 951]	XP_013243336	34.3948	22.6779	0.659341	-0.600904	0.559073	1	No	Down
NODE_200_length_57427_cov_92.8472_ID_1661537.g7671.t1	gi|630961526|ref|XP_007877171.1|hypothetical protein PFL1_01478 [Anthracocystis flocculosa PF-1] >gi|521587728|gb|EPQ31293.1| hypothetical protein PFL1_01478 [Anthracocystis flocculosa PF-1]	XP_007877171	39.6863	28.7253	0.72381	-0.466318	0.643684	1	No	Down
NODE_201_length_57010_cov_109.632_ID_2382328.g7678.t1	gi|630965264|ref|XP_007879040.1|hypothetical protein PFL1_03332 [Anthracocystis flocculosa PF-1] >gi|521585353|gb|EPQ29042.1| hypothetical protein PFL1_03332 [Anthracocystis flocculosa PF-1]	XP_007879040	739.487	573.75	0.775875	-0.366103	0.575526	1	No	Down
NODE_201_length_57010_cov_109.632_ID_2382328.g7687.t1	gi|914972229|ref|XP_013242505.1|nucleotide-binding domain-containing protein [Tilletiaria anomala UBC 951] >gi|639566255|gb|KDN43790.1| nucleotide-binding domain-containing protein [Tilletiaria anomala UBC 951]	XP_013242505	113.767	107.342	0.943522	-0.0838726	0.920833	1	No	Down
NODE_201_length_57010_cov_109.632_ID_2382328.g7691.t1			23.8118	6.04743	0.253968	-1.97728	0.0521019	1	No	Down
NODE_201_length_57010_cov_109.632_ID_2382328.g7697.t1			7.93725	7.55929	0.952381	-0.0703893	1	1	No	Down
NODE_201_length_57010_cov_109.632_ID_2382328.g7698.t1			63.498	48.3795	0.761905	-0.392317	0.659001	1	No	Down
NODE_202_length_56887_cov_98.5307_ID_1628179.g7700.t1			7.93725	7.55929	0.952381	-0.0703893	1	1	No	Down
NODE_202_length_56887_cov_98.5307_ID_1628179.g7707.t1	gi|465795366|emb|CCU99936.1|unnamed protein product [Malassezia sympodialis ATCC 42132]	CCU99936	13.2288	4.53557	0.342857	-1.54432	0.0875366	1	No	Down
NODE_202_length_56887_cov_98.5307_ID_1628179.g7708.t1	gi|630959132|ref|XP_007875974.1|hypothetical protein PFL1_00286 [Anthracocystis flocculosa PF-1] >gi|521588554|gb|EPQ32088.1| hypothetical protein PFL1_00286 [Anthracocystis flocculosa PF-1]	XP_007875974	60.8523	43.8439	0.720497	-0.472936	0.597857	1	No	Down
NODE_202_length_56887_cov_98.5307_ID_1628179.g7713.t1			145.516	119.437	0.820779	-0.284934	0.69958	1	No	Down
NODE_202_length_56887_cov_98.5307_ID_1628179.g7716.t1	gi|858052364|emb|CDW98033.1|hypothetical protein [Sporisorium scitamineum]	CDW98033	246.055	169.328	0.688172	-0.539159	0.435413	1	No	Down
NODE_202_length_56887_cov_98.5307_ID_1628179.g7717.t1			7.93725	6.04743	0.761905	-0.392317	0.802193	1	No	Down
NODE_202_length_56887_cov_98.5307_ID_1628179.g7718.t1	gi|46194166|tpg|DAA01993.1|TPA_exp: reverse transcriptase/ribonuclease H [Coprinopsis cinerea]	DAA01993	111.122	107.342	0.965986	-0.0499252	0.957915	1	No	Down
NODE_203_length_56852_cov_82.2912_ID_1438920.g7719.t1	gi|343427748|emb|CBQ71274.1|related to FZO1-GTP-binding protein, required for biogenesis of mitochondria [Sporisorium reilianum SRZ2]	CBQ71274	66.1438	54.4269	0.822857	-0.281286	0.752172	1	No	Down
NODE_203_length_56852_cov_82.2912_ID_1438920.g7721.t1	gi|939395197|emb|CEH16078.1|hypothetical protein CBOM_05952 [Ceraceosorus bombacis]	CEH16078	619.106	423.32	0.683761	-0.548437	0.404637	1	No	Down	regulation of transcription from RNA polymerase II promoter;	nucleus;	zinc ion binding; RNA polymerase II transcription factor activity, sequence-specific DNA binding;
NODE_203_length_56852_cov_82.2912_ID_1438920.g7723.t1			37.0405	31.749	0.857143	-0.222392	0.843296	1	No	Down
NODE_203_length_56852_cov_82.2912_ID_1438920.g7725.t1	gi|939397019|emb|CEH17999.1|hypothetical protein CBOM_04433 [Ceraceosorus bombacis]	CEH17999	227.535	225.267	0.990033	-0.0144512	0.987615	1	No	Down
NODE_203_length_56852_cov_82.2912_ID_1438920.g7726.t1	gi|443894694|dbj|GAC72041.1|translesion DNA polymerase - REV1 deoxycytidyl transferase [Pseudozyma antarctica T-34]	GAC72041	55.5608	27.2134	0.489796	-1.02975	0.267995	1	No	Down	DNA repair;	intracellular non-membrane-bounded organelle; intracellular organelle part;	transferase activity;
NODE_203_length_56852_cov_82.2912_ID_1438920.g7727.t1	gi|557997770|gb|EST07241.1|ATP-dependent RNA helicase A [Pseudozyma brasiliensis GHG001]	EST07241	134.933	122.46	0.907563	-0.13993	0.85535	1	No	Down		hydrolase activity; heterocyclic compound binding; organic cyclic compound binding;	hydrolase activity; heterocyclic compound binding; organic cyclic compound binding;
NODE_203_length_56852_cov_82.2912_ID_1438920.g7729.t1	gi|939397839|emb|CEH15502.1|p-loop containing nucleoside triphosphate hydrolase protein [Ceraceosorus bombacis]	CEH15502	82.0183	55.9387	0.682028	-0.552098	0.505681	1	No	Down	transport;	ATPase activity; nucleotide binding;	ATPase activity; nucleotide binding;
NODE_203_length_56852_cov_82.2912_ID_1438920.g7730.t1	gi|557996960|gb|EST06453.1|tripeptidyl peptidase II [Pseudozyma brasiliensis GHG001]	EST06453	52.915	45.3557	0.857143	-0.222392	0.820717	1	No	Down
NODE_203_length_56852_cov_82.2912_ID_1438920.g7735.t1			47.6235	40.8202	0.857143	-0.222392	0.82774	1	No	Down
NODE_204_length_56825_cov_97.5961_ID_1649219.g7745.t1	gi|557995350|gb|EST04896.1|hypothetical protein PSEUBRA_SCAF7g04420 [Pseudozyma brasiliensis GHG001]	EST04896	50.2693	24.1897	0.481203	-1.05528	0.266994	1	No	Down
NODE_204_length_56825_cov_97.5961_ID_1649219.g7749.t1	gi|630969806|ref|XP_007881311.1|hypothetical protein PFL1_05585 [Anthracocystis flocculosa PF-1] >gi|521583142|gb|EPQ26950.1| hypothetical protein PFL1_05585 [Anthracocystis flocculosa PF-1]	XP_007881311	39.6863	22.6779	0.571429	-0.807355	0.415334	1	No	Down	phospholipid transport;	membrane;	metal ion binding; hydrolase activity; nucleotide binding;
NODE_204_length_56825_cov_97.5961_ID_1649219.g7751.t1			37.0405	22.6779	0.612245	-0.707819	0.482078	1	No	Down
NODE_204_length_56825_cov_97.5961_ID_1649219.g7752.t1	gi|557997706|gb|EST07177.1|hypothetical protein PSEUBRA_SCAF21g03426 [Pseudozyma brasiliensis GHG001]	EST07177	232.826	173.864	0.746753	-0.421296	0.543563	1	No	Down
NODE_204_length_56825_cov_97.5961_ID_1649219.g7753.t1	gi|443895508|dbj|GAC72854.1|GTPase Rab5/YPT51 [Pseudozyma antarctica T-34]	GAC72854	31.749	27.2134	0.857143	-0.222392	0.852721	1	No	Down	intracellular transport; signal transduction; protein transport;	nucleotide binding;	nucleotide binding;
NODE_204_length_56825_cov_97.5961_ID_1649219.g7756.t1			7.93725	7.55929	0.952381	-0.0703893	1	1	No	Down
NODE_205_length_55790_cov_86.7546_ID_1441293.g7766.t1	gi|573031809|gb|ETS65027.1|hypothetical protein PaG_00480 [Pseudozyma aphidis DSM 70725]	ETS65027	10.583	4.53557	0.428571	-1.22239	0.184858	1	No	Down
NODE_205_length_55790_cov_86.7546_ID_1441293.g7773.t1	gi|630964418|ref|XP_007878617.1|hypothetical protein PFL1_02914 [Anthracocystis flocculosa PF-1] >gi|521586034|gb|EPQ29694.1| hypothetical protein PFL1_02914 [Anthracocystis flocculosa PF-1]	XP_007878617	280.45	253.992	0.90566	-0.142958	0.834816	1	No	Down	protein phosphorylation;	ATP binding; protein serine/threonine kinase activity;	ATP binding; protein serine/threonine kinase activity;
NODE_205_length_55790_cov_86.7546_ID_1441293.g7780.t1			76.7268	66.5217	0.866995	-0.205904	0.813084	1	No	Down
NODE_205_length_55790_cov_86.7546_ID_1441293.g7781.t1			346.593	201.077	0.580153	-0.785495	0.246116	1	No	Down
NODE_205_length_55790_cov_86.7546_ID_1441293.g7784.t1	gi|858057421|emb|CDW97133.1|hypothetical protein [Sporisorium scitamineum]	CDW97133	63.498	28.7253	0.452381	-1.14439	0.206231	1	No	Down	gluconeogenesis; pyruvate metabolic process;	pyruvate carboxylase activity; metal ion binding; DNA binding; ATP binding; biotin carboxylase activity; biotin binding;	pyruvate carboxylase activity; metal ion binding; DNA binding; ATP binding; biotin carboxylase activity; biotin binding;
NODE_205_length_55790_cov_86.7546_ID_1441293.g7786.t1	gi|955481502|ref|XP_014653923.1|acyl-CoA dehydrogenase NM domain-like protein [Pseudozyma antarctica] >gi|674216645|dbj|GAK67875.1| acyl-CoA dehydrogenase NM domain-like protein [Pseudozyma antarctica]	XP_014653923	37.0405	15.1186	0.408163	-1.29278	0.200511	1	No	Down	oxidation-reduction process;	flavin adenine dinucleotide binding; acyl-CoA dehydrogenase activity;	flavin adenine dinucleotide binding; acyl-CoA dehydrogenase activity;
NODE_2067_length_424_cov_74.4118_ID_2458286.g13864.t1	gi|465796500|emb|CCV00719.1|unnamed protein product [Malassezia sympodialis ATCC 42132]	CCV00719	7.93725	6.04743	0.761905	-0.392317	0.802193	1	No	Down	translational elongation;	nucleus;	translation elongation factor activity; ATPase activity; ATP binding;
NODE_206_length_55735_cov_104.067_ID_1978775.g7789.t1			896.91	485.306	0.541087	-0.886067	0.178251	1	No	Down
NODE_206_length_55735_cov_104.067_ID_1978775.g7796.t1	gi|443896278|dbj|GAC73622.1|hypothetical protein PANT_9c00219 [Pseudozyma antarctica T-34]	GAC73622	29.1033	28.7253	0.987013	-0.018859	1	1	No	Down
NODE_206_length_55735_cov_104.067_ID_1978775.g7797.t1	gi|939399399|emb|CEH14471.1|hypothetical protein CBOM_02315 [Ceraceosorus bombacis]	CEH14471	18.5203	16.6304	0.897959	-0.155278	0.93933	1	No	Down
NODE_206_length_55735_cov_104.067_ID_1978775.g7798.t1	gi|573030453|gb|ETS63676.1|hypothetical protein PaG_01982 [Pseudozyma aphidis DSM 70725]	ETS63676	18.5203	13.6067	0.734694	-0.444785	0.702923	1	No	Down
NODE_206_length_55735_cov_104.067_ID_1978775.g7799.t1	gi|573027793|gb|ETS61030.1|hypothetical protein PaG_04967 [Pseudozyma aphidis DSM 70725]	ETS61030	60.8523	60.4743	0.993789	-0.00898878	1	1	No	Down
NODE_206_length_55735_cov_104.067_ID_1978775.g7800.t1	gi|630969328|ref|XP_007881072.1|hypothetical protein PFL1_05349 [Anthracocystis flocculosa PF-1] >gi|521583265|gb|EPQ27065.1| hypothetical protein PFL1_05349 [Anthracocystis flocculosa PF-1]	XP_007881072	190.494	122.46	0.642857	-0.63743	0.370838	1	No	Down
NODE_206_length_55735_cov_104.067_ID_1978775.g7801.t1	gi|924815432|gb|KOS13567.1|60s acidic ribosomal protein p0 [Malassezia pachydermatis]	KOS13567	720.967	528.394	0.732896	-0.448319	0.493706	1	No	Down	ribosome biogenesis;	ribosome;
NODE_206_length_55735_cov_104.067_ID_1978775.g7802.t1	gi|343428036|emb|CBQ71560.1|related to NRK1-Nicotinamide riboside kinase [Sporisorium reilianum SRZ2]	CBQ71560	95.247	66.5217	0.698413	-0.517848	0.518308	1	No	Down
NODE_206_length_55735_cov_104.067_ID_1978775.g7804.t1	gi|630969782|ref|XP_007881299.1|hypothetical protein PFL1_05572 [Anthracocystis flocculosa PF-1] >gi|521583130|gb|EPQ26938.1| hypothetical protein PFL1_05572 [Anthracocystis flocculosa PF-1]	XP_007881299	288.387	188.982	0.655308	-0.609755	0.372001	1	No	Down
NODE_206_length_55735_cov_104.067_ID_1978775.g7806.t1	gi|939398201|emb|CEH17030.1|MALE STERILITY MS5 FAMILY PROTEIN [Ceraceosorus bombacis]	CEH17030	39.6863	36.2846	0.914286	-0.129283	0.918668	1	No	Down
NODE_207_length_55639_cov_74.9709_ID_1575916.g7807.t1	gi|388856188|emb|CCF50179.1|related to ribosomal protein S4 precursor, mitochondrial [Ustilago hordei]	CCF50179	103.184	72.5692	0.703297	-0.507795	0.519006	1	No	Down		intracellular organelle; cytoplasmic part;
NODE_207_length_55639_cov_74.9709_ID_1575916.g7808.t1	gi|808361268|ref|XP_012186435.1|likely mitochondrial ribosomal protein [Pseudozyma hubeiensis SY62] >gi|501303351|dbj|GAC92848.1| likely mitochondrial ribosomal protein [Pseudozyma hubeiensis SY62]	XP_012186435	39.6863	25.7016	0.647619	-0.626783	0.528835	1	No	Down
NODE_207_length_55639_cov_74.9709_ID_1575916.g7811.t1			39.6863	33.2609	0.838095	-0.254814	0.812064	1	No	Down
NODE_207_length_55639_cov_74.9709_ID_1575916.g7812.t1	gi|914979171|ref|XP_013245976.1|hypothetical protein K437DRAFT_117147 [Tilletiaria anomala UBC 951] >gi|639575797|gb|KDN53137.1| hypothetical protein K437DRAFT_117147 [Tilletiaria anomala UBC 951]	XP_013245976	14.5516	10.583	0.727273	-0.459432	0.6948	1	No	Down
NODE_207_length_55639_cov_74.9709_ID_1575916.g7819.t1	gi|323507708|emb|CBQ67579.1|conserved hypothetical protein [Sporisorium reilianum SRZ2]	CBQ67579	21.166	12.0949	0.571429	-0.807355	0.443008	1	No	Down
NODE_208_length_55343_cov_186.492_ID_2458120.g7826.t1			119.059	80.1285	0.673016	-0.571288	0.455316	1	No	Down
NODE_208_length_55343_cov_186.492_ID_2458120.g7827.t1	gi|923802773|ref|XP_013687959.1|PREDICTED: uncharacterized protein LOC106391797 [Brassica napus] >gi|923911297|ref|XP_013725393.1| PREDICTED: uncharacterized protein LOC106429200 [Brassica napus]	XP_013687959	248.701	210.148	0.844985	-0.243003	0.724545	1	No	Down
NODE_208_length_55343_cov_186.492_ID_2458120.g7828.t1	gi|296414893|ref|XP_002837131.1|hypothetical protein [Tuber melanosporum Mel28] >gi|295632982|emb|CAZ81322.1| unnamed protein product [Tuber melanosporum]	XP_002837131	182.557	151.186	0.828157	-0.272023	0.703286	1	No	Down
NODE_208_length_55343_cov_186.492_ID_2458120.g7832.t1	gi|630969868|ref|XP_007881342.1|hypothetical protein PFL1_05616 [Anthracocystis flocculosa PF-1] >gi|521583173|gb|EPQ26981.1| hypothetical protein PFL1_05616 [Anthracocystis flocculosa PF-1]	XP_007881342	23.8118	15.1186	0.634921	-0.655352	0.543088	1	No	Down		integral component of membrane;
NODE_208_length_55343_cov_186.492_ID_2458120.g7838.t1	gi|598029667|ref|XP_007344206.1|lipase [Auricularia subglabra TFB-10046 SS5] >gi|393240260|gb|EJD47787.1| lipase [Auricularia subglabra TFB-10046 SS5]	XP_007344206	37.0405	25.7016	0.693878	-0.527247	0.604539	1	No	Down
NODE_209_length_55229_cov_98.0308_ID_1618156.g7846.t1	gi|673530885|emb|CDI57064.1|uncharacterized protein BN887_02519, partial [Melanopsichium pennsylvanicum 4]	CDI57064	50.2693	31.749	0.631579	-0.662965	0.482063	1	No	Down
NODE_209_length_55229_cov_98.0308_ID_1618156.g7849.t1			21.166	15.1186	0.714286	-0.485427	0.668337	1	No	Down
NODE_209_length_55229_cov_98.0308_ID_1618156.g7854.t1			140.225	81.6403	0.58221	-0.780388	0.296705	1	No	Down
NODE_209_length_55229_cov_98.0308_ID_1618156.g7856.t1	gi|751011381|gb|KIK53155.1|hypothetical protein GYMLUDRAFT_179343, partial [Gymnopus luxurians FD-317 M1]	KIK53155	129.642	96.7589	0.746356	-0.422065	0.574073	1	No	Down
NODE_209_length_55229_cov_98.0308_ID_1618156.g7857.t1			31.749	22.6779	0.714286	-0.485427	0.647556	1	No	Down
NODE_20_length_181658_cov_88.1923_ID_2089654.g1572.t1	gi|630965264|ref|XP_007879040.1|hypothetical protein PFL1_03332 [Anthracocystis flocculosa PF-1] >gi|521585353|gb|EPQ29042.1| hypothetical protein PFL1_03332 [Anthracocystis flocculosa PF-1]	XP_007879040	269.867	210.148	0.778711	-0.360839	0.597725	1	No	Down
NODE_20_length_181658_cov_88.1923_ID_2089654.g1580.t1	gi|388854231|emb|CCF52150.1|uncharacterized protein UHOR_05704 [Ustilago hordei]	CCF52150	1582.16	1142.96	0.722408	-0.469114	0.471163	1	No	Down
NODE_20_length_181658_cov_88.1923_ID_2089654.g1584.t1			468.298	293.3	0.626312	-0.675048	0.310275	1	No	Down
NODE_20_length_181658_cov_88.1923_ID_2089654.g1590.t1	gi|914966999|ref|XP_013239890.1|carbon-nitrogen hydrolase [Tilletiaria anomala UBC 951] >gi|639557841|gb|KDN35892.1| carbon-nitrogen hydrolase [Tilletiaria anomala UBC 951]	XP_013239890	39.6863	19.6542	0.495238	-1.01381	0.307079	1	No	Down
NODE_20_length_181658_cov_88.1923_ID_2089654.g1591.t1			50.2693	37.7964	0.75188	-0.411426	0.665775	1	No	Down
NODE_20_length_181658_cov_88.1923_ID_2089654.g1595.t1	gi|914972821|ref|XP_013242801.1|hypothetical protein K437DRAFT_257049 [Tilletiaria anomala UBC 951] >gi|639567035|gb|KDN44527.1| hypothetical protein K437DRAFT_257049 [Tilletiaria anomala UBC 951]	XP_013242801	31.749	12.0949	0.380952	-1.39232	0.175417	1	No	Down		ribosome;
NODE_20_length_181658_cov_88.1923_ID_2089654.g1598.t1	gi|630960888|ref|XP_007876852.1|hypothetical protein PFL1_01157 [Anthracocystis flocculosa PF-1] >gi|521587403|gb|EPQ30968.1| hypothetical protein PFL1_01157 [Anthracocystis flocculosa PF-1]	XP_007876852	95.247	72.5692	0.761905	-0.392317	0.624731	1	No	Down
NODE_20_length_181658_cov_88.1923_ID_2089654.g1600.t1	gi|557995709|gb|EST05249.1|hypothetical protein PSEUBRA_SCAF6g00818 [Pseudozyma brasiliensis GHG001]	EST05249	261.929	237.362	0.906205	-0.142091	0.836964	1	No	Down
NODE_20_length_181658_cov_88.1923_ID_2089654.g1608.t1			74.081	52.915	0.714286	-0.485427	0.567715	1	No	Down
NODE_20_length_181658_cov_88.1923_ID_2089654.g1611.t1	gi|939399597|emb|CEH14084.1|hypothetical protein CBOM_01961 [Ceraceosorus bombacis]	CEH14084	740.81	535.198	0.722449	-0.469032	0.473921	1	No	Down
NODE_20_length_181658_cov_88.1923_ID_2089654.g1612.t1	gi|858056427|emb|CDR99776.1|hypothetical protein [Sporisorium scitamineum]	CDR99776	37.0405	15.1186	0.408163	-1.29278	0.200511	1	No	Down	cell redox homeostasis; glutathione metabolic process; oxidation-reduction process;	cell;	flavin adenine dinucleotide binding; NADP binding; glutathione-disulfide reductase activity;
NODE_20_length_181658_cov_88.1923_ID_2089654.g1615.t1			74.081	60.4743	0.816327	-0.292782	0.733699	1	No	Down
NODE_20_length_181658_cov_88.1923_ID_2089654.g1619.t1	gi|630964538|ref|XP_007878677.1|hypothetical protein PFL1_02974 [Anthracocystis flocculosa PF-1] >gi|521586095|gb|EPQ29755.1| hypothetical protein PFL1_02974 [Anthracocystis flocculosa PF-1]	XP_007878677	50.2693	36.2846	0.721805	-0.47032	0.619755	1	No	Down
NODE_20_length_181658_cov_88.1923_ID_2089654.g1620.t1	gi|914967023|ref|XP_013239902.1|hypothetical protein K437DRAFT_230013 [Tilletiaria anomala UBC 951] >gi|639557899|gb|KDN35942.1| hypothetical protein K437DRAFT_230013 [Tilletiaria anomala UBC 951]	XP_013239902	465.652	382.5	0.821429	-0.283793	0.667763	1	No	Down		metal ion binding; nucleic acid binding;	metal ion binding; nucleic acid binding;
NODE_20_length_181658_cov_88.1923_ID_2089654.g1623.t1	gi|630961178|ref|XP_007876997.1|hypothetical protein PFL1_01303 [Anthracocystis flocculosa PF-1] >gi|521587549|gb|EPQ31114.1| hypothetical protein PFL1_01303 [Anthracocystis flocculosa PF-1]	XP_007876997	21.166	9.07115	0.428571	-1.22239	0.227763	1	No	Down
NODE_20_length_181658_cov_88.1923_ID_2089654.g1626.t1	gi|443895017|dbj|GAC72363.1|MEKK and related serine/threonine protein kinases [Pseudozyma antarctica T-34]	GAC72363	103.184	42.332	0.410256	-1.2854	0.114838	1	No	Down
NODE_20_length_181658_cov_88.1923_ID_2089654.g1630.t1	gi|914977219|ref|XP_013245000.1|tRNA pseudouridine synthase D [Tilletiaria anomala UBC 951] >gi|639574791|gb|KDN52149.1| tRNA pseudouridine synthase D [Tilletiaria anomala UBC 951]	XP_013245000	912.784	556.364	0.609524	-0.714246	0.27625	1	No	Down
NODE_20_length_181658_cov_88.1923_ID_2089654.g1631.t1	gi|402222219|gb|EJU02286.1|hypothetical protein DACRYDRAFT_116014 [Dacryopinax sp. DJM-731 SS1]	EJU02286	18.5203	15.1186	0.816327	-0.292782	0.825776	1	No	Down
NODE_20_length_181658_cov_88.1923_ID_2089654.g1632.t1	gi|557995442|gb|EST04988.1|hypothetical protein PSEUBRA_SCAF7g04537 [Pseudozyma brasiliensis GHG001]	EST04988	272.512	235.85	0.865465	-0.208453	0.76069	1	No	Down
NODE_20_length_181658_cov_88.1923_ID_2089654.g1633.t1			251.346	246.433	0.980451	-0.0284824	0.970212	1	No	Down
NODE_210_length_55112_cov_102.088_ID_1551839.g7862.t1			58.2065	24.1897	0.415584	-1.26679	0.173311	1	No	Down
NODE_210_length_55112_cov_102.088_ID_1551839.g7866.t1	gi|914980077|ref|XP_013246303.1|IMP dehydrogenase [Tilletiaria anomala UBC 951] >gi|639576130|gb|KDN53464.1| IMP dehydrogenase [Tilletiaria anomala UBC 951]	XP_013246303	84.664	33.2609	0.392857	-1.34792	0.114224	1	No	Down	oxidation-reduction process; GMP biosynthetic process;	metal ion binding; IMP dehydrogenase activity;	metal ion binding; IMP dehydrogenase activity;
NODE_210_length_55112_cov_102.088_ID_1551839.g7868.t1			283.095	258.528	0.913218	-0.130969	0.848562	1	No	Down
NODE_210_length_55112_cov_102.088_ID_1551839.g7870.t1	gi|858058365|emb|CDR99378.1|hypothetical protein [Sporisorium scitamineum]	CDR99378	22.4889	7.55929	0.336134	-1.57289	0.119082	1	No	Down	cellular amino acid biosynthetic process;	oxidoreductase activity, acting on the aldehyde or oxo group of donors, NAD or NADP as acceptor; binding;	oxidoreductase activity, acting on the aldehyde or oxo group of donors, NAD or NADP as acceptor; binding;
NODE_210_length_55112_cov_102.088_ID_1551839.g7871.t1	gi|558000714|gb|EST10114.1|arg-6 protein, mitochondrial precursor [Pseudozyma brasiliensis GHG001]	EST10114	29.1033	13.6067	0.467532	-1.09686	0.288345	1	No	Down	arginine biosynthetic process; phosphorylation; oxidation-reduction process;	cytoplasm;	NAD binding; N-acetyl-gamma-glutamyl-phosphate reductase activity; protein dimerization activity; acetylglutamate kinase activity;
NODE_210_length_55112_cov_102.088_ID_1551839.g7880.t1	gi|630960840|ref|XP_007876828.1|hypothetical protein PFL1_06840 [Anthracocystis flocculosa PF-1] >gi|521588056|gb|EPQ31616.1| hypothetical protein PFL1_06840 [Anthracocystis flocculosa PF-1]	XP_007876828	13.2288	7.55929	0.571429	-0.807355	0.419097	1	No	Down		nucleic acid binding;	nucleic acid binding;
NODE_210_length_55112_cov_102.088_ID_1551839.g7883.t1	gi|914975435|ref|XP_013244108.1|hypothetical protein K437DRAFT_85961 [Tilletiaria anomala UBC 951] >gi|639571042|gb|KDN48452.1| hypothetical protein K437DRAFT_85961 [Tilletiaria anomala UBC 951]	XP_013244108	111.122	66.5217	0.598639	-0.740241	0.343078	1	No	Down
NODE_211_length_55001_cov_101.801_ID_1621335.g7893.t1	gi|939401991|emb|CEH12188.1|Acid sphingomyelinase and PHM5 phosphate metabolism protein [Ceraceosorus bombacis]	CEH12188	420.674	400.642	0.952381	-0.0703893	0.915981	1	No	Down
NODE_211_length_55001_cov_101.801_ID_1621335.g7895.t1	gi|164659058|ref|XP_001730654.1|hypothetical protein MGL_2450 [Malassezia globosa CBS 7966] >gi|159104550|gb|EDP43440.1| hypothetical protein MGL_2450 [Malassezia globosa CBS 7966]	XP_001730654	23.8118	7.55929	0.31746	-1.65535	0.103031	1	No	Down
NODE_211_length_55001_cov_101.801_ID_1621335.g7896.t1			7.93725	4.53557	0.571429	-0.807355	0.48737	1	No	Down
NODE_211_length_55001_cov_101.801_ID_1621335.g7897.t1	gi|939401880|emb|CEH12077.1|Soluble epoxide hydrolase [Ceraceosorus bombacis]	CEH12077	7.93725	7.55929	0.952381	-0.0703893	1	1	No	Down
NODE_211_length_55001_cov_101.801_ID_1621335.g7898.t1	gi|630346455|ref|XP_007862528.1|riboflavin kinase [Gloeophyllum trabeum ATCC 11539] >gi|521729499|gb|EPQ59584.1| riboflavin kinase [Gloeophyllum trabeum ATCC 11539]	XP_007862528	89.9555	28.7253	0.319328	-1.64689	0.0547491	1	No	Down
NODE_211_length_55001_cov_101.801_ID_1621335.g7899.t1	gi|465796602|emb|CCV00776.1|unnamed protein product [Malassezia sympodialis ATCC 42132]	CCV00776	12007.7	9524.7	0.793214	-0.334219	0.626289	1	No	Down	microtubule-based process; protein polymerization; metabolic process;	cytoplasm; microtubule;	structural constituent of cytoskeleton; GTP binding; GTPase activity;
NODE_211_length_55001_cov_101.801_ID_1621335.g7905.t1	gi|164658289|ref|XP_001730270.1|hypothetical protein MGL_2652 [Malassezia globosa CBS 7966] >gi|159104165|gb|EDP43056.1| hypothetical protein MGL_2652 [Malassezia globosa CBS 7966]	XP_001730270	214.306	170.84	0.797178	-0.327026	0.6401	1	No	Down
NODE_211_length_55001_cov_101.801_ID_1621335.g7912.t1	gi|955479146|ref|XP_014653243.1|acyl-coenzyme A oxidase I, partial [Pseudozyma antarctica] >gi|674215819|dbj|GAK68558.1| acyl-coenzyme A oxidase I, partial [Pseudozyma antarctica]	XP_014653243	113.767	89.1996	0.784053	-0.350977	0.649113	1	No	Down	single-organism metabolic process;	oxidoreductase activity, acting on the CH-CH group of donors;	oxidoreductase activity, acting on the CH-CH group of donors;
NODE_211_length_55001_cov_101.801_ID_1621335.g7913.t1	gi|343425774|emb|CBQ69307.1|probable POX1-acyl-CoA oxidase [Sporisorium reilianum SRZ2]	CBQ69307	29.1033	18.1423	0.623377	-0.681824	0.517499	1	No	Down	fatty acid beta-oxidation;	peroxisomal matrix;	acyl-CoA dehydrogenase activity; acyl-CoA oxidase activity; flavin adenine dinucleotide binding;
NODE_212_length_54785_cov_80.5673_ID_1472108.g7921.t1	gi|388854730|emb|CCF51623.1|uncharacterized protein UHOR_08355 [Ustilago hordei]	CCF51623	79.3725	74.081	0.933333	-0.0995357	0.916008	1	No	Down
NODE_212_length_54785_cov_80.5673_ID_1472108.g7925.t1			34.3948	24.1897	0.703297	-0.507795	0.624855	1	No	Down
NODE_212_length_54785_cov_80.5673_ID_1472108.g7927.t1	gi|939398255|emb|CEH17084.1|Uncharacterized conserved protein, contains LRR repeats [Ceraceosorus bombacis]	CEH17084	119.059	84.664	0.711111	-0.491853	0.519627	1	No	Down
NODE_212_length_54785_cov_80.5673_ID_1472108.g7930.t1			39.6863	15.1186	0.380952	-1.39232	0.165032	1	No	Down
NODE_212_length_54785_cov_80.5673_ID_1472108.g7931.t1			7.93725	7.55929	0.952381	-0.0703893	1	1	No	Down
NODE_212_length_54785_cov_80.5673_ID_1472108.g7933.t1			79.3725	60.4743	0.761905	-0.392317	0.639594	1	No	Down
NODE_213_length_54612_cov_92.9742_ID_1442011.g7934.t1	gi|343429498|emb|CBQ73071.1|conserved hypothetical protein [Sporisorium reilianum SRZ2]	CBQ73071	150.808	87.6878	0.581454	-0.782264	0.289763	1	No	Down		nucleus; cytosol;
NODE_213_length_54612_cov_92.9742_ID_1442011.g7935.t1	gi|939400428|emb|CEH13622.1|Uncharacterised protein family UPF0662 [Ceraceosorus bombacis]	CEH13622	60.8523	36.2846	0.596273	-0.745954	0.406492	1	No	Down
NODE_213_length_54612_cov_92.9742_ID_1442011.g7953.t1	gi|443894535|dbj|GAC71883.1|plasma membrane H+-transporting ATPase [Pseudozyma antarctica T-34]	GAC71883	10.583	10.583	1	0	1	1	No	Down	ATP biosynthetic process;	integral component of membrane;	metal ion binding; ATP binding; ATPase activity;
NODE_214_length_54513_cov_87.9303_ID_1637371.g7956.t1			42.332	33.2609	0.785714	-0.347923	0.731212	1	No	Down
NODE_214_length_54513_cov_87.9303_ID_1637371.g7965.t1			388.925	373.429	0.960155	-0.05866	0.930622	1	No	Down
NODE_214_length_54513_cov_87.9303_ID_1637371.g7967.t1	gi|751708999|gb|KIM58073.1|hypothetical protein SCLCIDRAFT_129037, partial [Scleroderma citrinum Foug A]	KIM58073	10.583	7.55929	0.714286	-0.485427	0.671378	1	No	Down
NODE_214_length_54513_cov_87.9303_ID_1637371.g7973.t1	gi|673530885|emb|CDI57064.1|uncharacterized protein BN887_02519, partial [Melanopsichium pennsylvanicum 4]	CDI57064	89.9555	69.5455	0.773109	-0.371256	0.648157	1	No	Down
NODE_215_length_53962_cov_144.45_ID_1546962.g7979.t1	gi|443896544|dbj|GAC73888.1|FOG: LIM domain [Pseudozyma antarctica T-34]	GAC73888	66.1438	58.9625	0.891429	-0.165809	0.859134	1	No	Down
NODE_215_length_53962_cov_144.45_ID_1546962.g7980.t1	gi|939395873|emb|CEH18808.1|Chimaerin and related Rho GTPase activating proteins [Ceraceosorus bombacis]	CEH18808	37.0405	15.1186	0.408163	-1.29278	0.200511	1	No	Down
NODE_215_length_53962_cov_144.45_ID_1546962.g7984.t1			13.2288	7.55929	0.571429	-0.807355	0.419097	1	No	Down
NODE_215_length_53962_cov_144.45_ID_1546962.g7985.t1			648.209	468.676	0.723032	-0.467868	0.476079	1	No	Down
NODE_215_length_53962_cov_144.45_ID_1546962.g7987.t1	gi|630970334|ref|XP_007881575.1|hypothetical protein PFL1_05847 [Anthracocystis flocculosa PF-1] >gi|521582697|gb|EPQ26525.1| hypothetical protein PFL1_05847 [Anthracocystis flocculosa PF-1]	XP_007881575	39.6863	10.583	0.266667	-1.90689	0.0628325	1	No	Down		transferase activity;	transferase activity;
NODE_215_length_53962_cov_144.45_ID_1546962.g7988.t1			103.184	65.0099	0.630037	-0.666492	0.399323	1	No	Down
NODE_215_length_53962_cov_144.45_ID_1546962.g7993.t1			87.3098	36.2846	0.415584	-1.26679	0.133018	1	No	Down
NODE_216_length_53811_cov_135.182_ID_1710034.g7997.t1	gi|808364615|ref|XP_012187888.1|hypothetical protein PHSY_001872 [Pseudozyma hubeiensis SY62] >gi|501305032|dbj|GAC94301.1| hypothetical protein PHSY_001872 [Pseudozyma hubeiensis SY62]	XP_012187888	1703.86	1162.62	0.682343	-0.551432	0.397641	1	No	Down	single-organism cellular process; phosphorylation;	cytoplasm;	phosphotransferase activity, alcohol group as acceptor; kinase activity;
NODE_216_length_53811_cov_135.182_ID_1710034.g7999.t1	gi|924814566|gb|KOS12705.1|homocitrate synthase [Malassezia pachydermatis]	KOS12705	312.199	300.86	0.96368	-0.0533734	0.938727	1	No	Down	lysine biosynthetic process via aminoadipic acid;	homocitrate synthase activity;	homocitrate synthase activity;
NODE_216_length_53811_cov_135.182_ID_1710034.g8001.t1	gi|353244976|emb|CCA76093.1|hypothetical protein PIIN_10093 [Piriformospora indica DSM 11827]	CCA76093	97.8928	77.1048	0.787645	-0.344383	0.666168	1	No	Down
NODE_216_length_53811_cov_135.182_ID_1710034.g8003.t1	gi|388857579|emb|CCF48728.1|probable glutaminase A [Ustilago hordei]	CCF48728	50.2693	43.8439	0.87218	-0.197301	0.846224	1	No	Down
NODE_216_length_53811_cov_135.182_ID_1710034.g8006.t1			42.332	31.749	0.75	-0.415037	0.677926	1	No	Down
NODE_216_length_53811_cov_135.182_ID_1710034.g8008.t1	gi|343429231|emb|CBQ72805.1|conserved hypothetical protein [Sporisorium reilianum SRZ2]	CBQ72805	150.808	131.532	0.87218	-0.197301	0.789782	1	No	Down
NODE_216_length_53811_cov_135.182_ID_1710034.g8010.t1	gi|914975909|ref|XP_013244345.1|hypothetical protein K437DRAFT_233807 [Tilletiaria anomala UBC 951] >gi|639572158|gb|KDN49559.1| hypothetical protein K437DRAFT_233807 [Tilletiaria anomala UBC 951]	XP_013244345	50.2693	34.7727	0.691729	-0.53172	0.573673	1	No	Down	positive regulation of macromolecule metabolic process; positive regulation of nucleobase-containing compound metabolic process; regulation of transcription involved in G1/S transition of mitotic cell cycle;	cytoplasm; nucleus;	DNA binding;
NODE_216_length_53811_cov_135.182_ID_1710034.g8015.t1	gi|691796015|emb|CDO69315.1|hypothetical protein BN946_scf184976.g34 [Trametes cinnabarina]	CDO69315	166.682	89.1996	0.535147	-0.901992	0.217554	1	No	Down	DNA integration;	viral nucleocapsid; nucleus;	nucleic acid binding;
NODE_217_length_53593_cov_121.089_ID_1632042.g8016.t1			531.796	405.178	0.761905	-0.392317	0.551665	1	No	Down
NODE_217_length_53593_cov_121.089_ID_1632042.g8017.t1	gi|465794168|emb|CCU98995.1|unnamed protein product [Malassezia sympodialis ATCC 42132]	CCU98995	10.583	6.04743	0.571429	-0.807355	0.396339	1	No	Down
NODE_217_length_53593_cov_121.089_ID_1632042.g8019.t1	gi|630962688|ref|XP_007877752.1|hypothetical protein PFL1_02050 [Anthracocystis flocculosa PF-1] >gi|521586914|gb|EPQ30524.1| hypothetical protein PFL1_02050 [Anthracocystis flocculosa PF-1]	XP_007877752	58.2065	57.4506	0.987013	-0.018859	1	1	No	Down
NODE_217_length_53593_cov_121.089_ID_1632042.g8021.t1	gi|914968951|ref|XP_013240866.1|Brix-domain-containing protein [Tilletiaria anomala UBC 951] >gi|639561174|gb|KDN38928.1| Brix-domain-containing protein [Tilletiaria anomala UBC 951]	XP_013240866	2415.57	1969.19	0.815209	-0.294758	0.649688	1	No	Down
[truncated: 6,213 more rows]

## Sheet: Upregulated
Gene IDS	Gene Description	Accession Name	Suceptible baseMean	Resistant baseMean	foldChange	log2FoldChange	P-value	adjusted p value	Significance	Regulation	GO Biological Process	GO Cellular Component	GO Molecular Function
[truncated: 221 more rows]

[truncated: 6 more sheets: Downregulated, FDR Corrected Upregulated, FDR_Corrected_Downregulated, HeatMap, Exclusive_Resistant, Exclusive_Suceptible]
